# Supplementary material for: BRD4 binds to active cranial neural crest enhancers to regulate RUNX2 activity during osteoblast differentiation
Source: Development. 2024 Jan 24;151(2):dev202110. doi: 10.1242/dev.202110 (PMC10905746; doi:10.1242/dev.202110)
Supplement: Table S1. — Sheet 1: D0_culture_RNA_sig_down: List of genes that significantly lose expression (FDR ≤ 0.05) in both Brd4KO1 and Brd4KO2 cNCC stem cell culture. Listed are columns for gene information, average RPKM normalized gene expression levels (WT, Brd4KO1 = ko1, Brd4KO2 = ko2), logFC relative to WT based on edgeR analysis, false discovery rate (FDR) based on edgeR analysis, E13.5 average RPKM normalized gene expression levels from reporter sorted cNCCs from Brd4cS10Het or Brd4cS10KO (het or ko), information on if gene is significantly downregulated in E13.5 cNCC (e13_ko_rna_dn: details in Table S4), if gene is significantly downregulated in Brd4KO1 and Brd4KO2 at D3 of osteoblast differentiation (rna_d3_b4ko_sig_dn: details in Table S2), if gene significantly increases between D0-D3 of WT osteoblast differentiation (rna_osteogenic_d3), if gene is significantly downregulated in Brd4KO1 and Brd4KO2 at D6 of osteoblast differentiation (rna_d6_b4ko_sig_dn: details in Table S3), if gene significantly increases between D0-D6 of WT osteoblast differentiation (rna_osteogenic_d6), if gene significantly increases between D3-D6 of WT osteoblast differentiation (rna_osteogenic_d3_d6), if BRD4 is bound in proximity to gene (within 50 kb: brd4_peak_coordinate) and associated BRD4 peak information such as the distance to gene body (gene_distance), the BRD4 CUT&Tag RPKM value at this peak (rpkm.brd4), the BRD4 CUT&Tag logFC (logFC.b4ko2.brd4 ) and FDR significance (FDR.b4ko2.brd4 ) for Brd4KO2 compared to WT, whether there is a called BRD4 peak at the gene (brd4_d0_peaks), if that BRD4 peak can be called in 2 or more individual WT replicates (brd4_peak_replicated), if that BRD4 peak is only called in WT cNCC (wt_only_brd4_d0_peaks), if the BRD4 peak is at the TSS +/- 1 Kb (brd4_d0_tss_pk) or if the BRD4 peak is at an enhancer annotated by H3K27ac (brd4_d0_enhancer_pk). The final several columns are raw read counts of individual replicates for RNA-seq (.rna.raw) or BRD4 CUT&Tag (.brd4.raw) [file develop-151-202110-TableS1.xlsx]

## Sheet: D0_culture_RNA_sig_down
	Table S1: Genes that lose expression in both Brd4KO1 and Brd4KO2 cNCC stem cell culture (D0).
	Sheet 1: D0_culture_RNA_sig_down: List of genes that significantly lose expression (FDR £ 0.05) in both Brd4KO1 and Brd4KO2 cNCC stem cell culture. Listed are columns for gene information, average RPKM normalized gene expression levels (WT, Brd4KO1 = ko1, Brd4KO2 = ko2), logFC relative to WT based on edgeR analysis, false discovery rate (FDR) based on edgeR analysis, E13.5 average RPKM normalized…
	Sheet 2: D0_BRD4_bound_targets: Subset of sheet 1 with list of genes that are directly bound within 50 Kb of a peak of BRD4 (brd4_d0_peaks = 1).
	Sheet 3: D0_BRD4_bound_target_enhancers: Subset of sheet 2 with BRD4 peaks that overlap enhancers (brd4_d0_enhancer_pk = 1).
	Sheet 4: D0_BRD4_bound_stemcell_enhancer: Subset of sheet 3 with BRD4 bound enhancers whereby the nearby gene does not increase expression during osteoblast differentiation (rna_osteogenic_d3 = NA, rna_osteogenic_d6 = NA, and rna_osteogenic_d3_d6 = NA).
	All sheets are sorted based on if d0_avg_wt_rpkm>=1, then by smallest logFC.b4ko2.rna.
genes	description	chr	wide_start	wide_stop	d0_avg_wt_rpkm	d0_avg_ko1_rpkm	d0_avg_ko2_rpkm	logFC.b4ko1.rna	logFC.b4ko2.rna	FDR.b4ko1.rna	FDR.b4ko2.rna	e13_avg_het_rpkm	e13_avg_ko_rpkm	e13_ko_rna_dn	rna_d3_b4ko_sig_dn	rna_osteogenic_d3	rna_d6_b4ko_sig_dn	rna_osteogenic_d6	rna_osteogenic_d3_d6	brd4_peak_coordinate	gene_distance	rpkm.brd4	logFC.b4ko2.brd4	FDR.b4ko2.brd4	brd4_d0_peaks	brd4_peak_replicated	wt_only_brd4_d0_peaks	brd4_d0_tss_pk	brd4_d0_enhancer_pk	wt1.b4ko1.rna.raw	wt2.b4ko1.rna.raw	wt3.b4ko1.rna.raw	wt4.b4ko1.rna.raw	ko1.b4ko1.rna.raw	ko2.b4ko1.rna.raw	ko3.b4ko1.rna.raw	wt1.b4ko2.rna.raw	wt2.b4ko2.rna.raw	wt3.b4ko2.rna.raw	wt4.b4ko2.rna.raw	ko1.b4ko2.rna.raw	ko2.b4ko2.rna.raw	ko3.b4ko2.rna.raw	wt1.b4ko2.brd4.raw	wt2.b4ko2.brd4.raw	ko1.b4ko2.brd4.raw	ko2.b4ko2.brd4.raw	d0_avg_wt_rpkm>=1
Dkk3	dickkopf-related protein 3 precursor	chr7	119259533	119302571	5.28	0	0	-10.22	-12.25	1.34e-91	7.39e-99	6.53	5.92	NA	1	1	1	1	NA	chr7:119281733-119282098	0	18.62	-4.31	NA	1	NA	1	NA	1	23.63	22.36	22.38	22.54	0	0	0.05	23.99	22.7	22.54	23.48	0	0	0	19.87	9.36	0	0	yes
Dkk3	dickkopf-related protein 3 precursor	chr7	119259533	119302571	5.28	0	0	-10.22	-12.25	1.34e-91	7.39e-99	6.53	5.92	NA	1	1	1	1	NA	chr7:119323686-119324044	-21116	6.16	-4.31	NA	1	1	1	NA	1	23.63	22.36	22.38	22.54	0	0	0.05	23.99	22.7	22.54	23.48	0	0	0	19.87	9.36	0	0	yes
Dkk3	dickkopf-related protein 3 precursor	chr7	119259533	119302571	5.28	0	0	-10.22	-12.25	1.34e-91	7.39e-99	6.53	5.92	NA	1	1	1	1	NA	chr7:119298945-119299147	0	7.47	-1.85	NA	1	NA	1	NA	1	23.63	22.36	22.38	22.54	0	0	0.05	23.99	22.7	22.54	23.48	0	0	0	3.97	0	0	0	yes
Dkk3	dickkopf-related protein 3 precursor	chr7	119259533	119302571	5.28	0	0	-10.22	-12.25	1.34e-91	7.39e-99	6.53	5.92	NA	1	1	1	1	NA	chr7:119278720-119279199	0	21.22	-1.73	0.314	1	1	1	NA	1	23.63	22.36	22.38	22.54	0	0	0.05	23.99	22.7	22.54	23.48	0	0	0	23.84	18.72	0	11.43	yes
Dkk3	dickkopf-related protein 3 precursor	chr7	119259533	119302571	5.28	0	0	-10.22	-12.25	1.34e-91	7.39e-99	6.53	5.92	NA	1	1	1	1	NA	chr7:119286166-119286528	0	16.36	-0.51	NA	1	1	1	NA	1	23.63	22.36	22.38	22.54	0	0	0.05	23.99	22.7	22.54	23.48	0	0	0	3.97	14.04	12.29	0	yes
Rian	Mus musculus strain Swiss Webster imprinted Irm mRNA, complete sequence.	chr12	110842155	110899921	3.12	0	0	-9.57	-11.58	1.09e-51	1.46e-57	53.91	57.69	NA	1	NA	1	1	1	chr12:110865102-110865477	0	8.36	-3.58	NA	1	NA	1	NA	1	15.45	15.47	16.39	10.08	0.04	0	0	15.69	15.71	16.5	10.5	0	0	0	7.95	9.36	0	0	yes
Rian	Mus musculus strain Swiss Webster imprinted Irm mRNA, complete sequence.	chr12	110842155	110899921	3.12	0	0	-9.57	-11.58	1.09e-51	1.46e-57	53.91	57.69	NA	1	NA	1	1	1	chr12:110865102-110865477	0	8.36	-3.58	NA	1	NA	1	NA	1	15.45	15.47	16.39	10.08	0.04	0	0	15.69	15.71	16.5	10.5	0	0	0	7.95	9.36	0	0	yes
Rasgrf1	ras-specific guanine nucleotide-releasing factor	chr9	89804613	89921817	3.86	0	0	-12.04	-10.68	2.28e-76	3.4e-84	0.03	0.01	1	1	NA	1	NA	NA	chr9:89765551-89766053	-38560	24.18	-4.95	0.0533	1	NA	1	NA	1	17.76	20.66	24.77	30.19	0	0	0	18.03	20.97	24.94	31.44	0	0.03	0	23.84	23.4	0	0	yes
Rasgrf1	ras-specific guanine nucleotide-releasing factor	chr9	89804613	89921817	3.86	0	0	-12.04	-10.68	2.28e-76	3.4e-84	0.03	0.01	1	1	NA	1	NA	NA	chr9:89769028-89769822	-34791	44.76	-1.89	0.0766	1	1	1	NA	1	17.76	20.66	24.77	30.19	0	0	0	18.03	20.97	24.94	31.44	0	0.03	0	47.68	88.92	12.29	22.86	yes
Rasgrf1	ras-specific guanine nucleotide-releasing factor	chr9	89804613	89921817	3.86	0	0	-12.04	-10.68	2.28e-76	3.4e-84	0.03	0.01	1	1	NA	1	NA	NA	chr9:89764550-89765031	-39582	27.89	-0.28	0.862	1	NA	1	NA	1	17.76	20.66	24.77	30.19	0	0	0	18.03	20.97	24.94	31.44	0	0.03	0	11.92	46.8	12.29	34.28	yes
Gfra2	GDNF family receptor alpha-2	chr14	71289937	71379645	3.48	0.04	0	-6.22	-10.09	2.2e-48	3.89e-68	4.05	1.42	1	1	1	1	1	1	chr14:71289457-71289904	-33	4.29	-4.52	0.0946	1	NA	1	1	NA	14.23	13.91	15.38	18.2	0.3	0.11	0.2	14.45	14.12	15.49	18.95	0	0	0.02	15.89	18.72	0	0	yes
A4galt	lactosylceramide 4-alpha-galactosyltransferase	chr15	83057152	83082204	1.77	0.05	0	-4.98	-10.05	1.25e-06	5.83e-12	0.25	0.23	NA	1	NA	1	NA	NA	chr15:83082042-83082216	0	4.01	-1.85	NA	1	NA	1	1	NA	2.12	2.55	1.33	13.6	0.15	0.11	0.2	2.16	2.59	1.34	14.16	0	0	0	3.97	0	0	0	yes
A4galt	lactosylceramide 4-alpha-galactosyltransferase	chr15	83057152	83082204	1.77	0.05	0	-4.98	-10.05	1.25e-06	5.83e-12	0.25	0.23	NA	1	NA	1	NA	NA	chr15:83045953-83046856	10296	20.58	-1.33	0.132	1	1	1	NA	1	2.12	2.55	1.33	13.6	0.15	0.11	0.2	2.16	2.59	1.34	14.16	0	0	0	63.58	88.92	24.57	34.28	yes
A4galt	lactosylceramide 4-alpha-galactosyltransferase	chr15	83057152	83082204	1.77	0.05	0	-4.98	-10.05	1.25e-06	5.83e-12	0.25	0.23	NA	1	NA	1	NA	NA	chr15:83034848-83035461	21691	7.67	-1.18	0.407	1	1	1	NA	1	2.12	2.55	1.33	13.6	0.15	0.11	0.2	2.16	2.59	1.34	14.16	0	0	0	27.82	28.08	24.57	0	yes
A4galt	lactosylceramide 4-alpha-galactosyltransferase	chr15	83057152	83082204	1.77	0.05	0	-4.98	-10.05	1.25e-06	5.83e-12	0.25	0.23	NA	1	NA	1	NA	NA	chr15:83053802-83054966	2186	11.82	-0.54	0.563	1	1	1	NA	1	2.12	2.55	1.33	13.6	0.15	0.11	0.2	2.16	2.59	1.34	14.16	0	0	0	47.68	74.88	36.86	45.71	yes
Trp53i11	tumor protein p53-inducible protein 11	chr2	93027741	93041914	2.73	0.12	0	-4.44	-9.38	2.58e-10	1.13e-21	6.21	7.98	NA	1	NA	NA	NA	NA	chr2:93027702-93027918	0	5.92	-4.7	NA	1	NA	1	1	NA	4.11	7.42	5.3	20.22	0.52	0.43	0.3	4.17	7.53	5.34	21.05	0	0	0.02	11.92	28.08	0	0	yes
Lingo3	leucine-rich repeat and immunoglobulin-like	chr10	80295548	80306784	2.04	0	0.01	-8.9	-8.53	2.57e-30	2.9e-35	0.29	0.15	1	NA	NA	1	NA	NA	chr10:80311301-80311679	-4518	7.07	-0.5	0.777	1	NA	1	NA	1	8.77	10.19	11.14	5.95	0.04	0	0	8.9	10.35	11.22	6.19	0.08	0	0	15.89	18.72	24.57	0	yes
Nppc	C-type natriuretic peptide precursor	chr1	88562868	88567148	1.28	0.01	0	-6.49	-8.52	4.12e-12	1.34e-13	0.21	0.12	NA	NA	NA	NA	NA	NA	NA	NA	NA	NA	NA	NA	NA	NA	NA	NA	1.76	2.15	2.33	0.62	0	0	0.05	1.79	2.18	2.35	0.65	0	0	0	NA	NA	NA	NA	yes
Rab7l1	ras-related protein Rab-7L1	chr1	133763854	133769464	1.04	0.29	0	-1.81	-8.42	0.000637	3.36e-16	2.64	2.02	NA	1	1	NA	NA	NA	NA	NA	NA	NA	NA	NA	NA	NA	NA	NA	1.85	1.74	1.38	1.4	0.49	0.5	0.35	1.88	1.77	1.39	1.45	0	0	0	NA	NA	NA	NA	yes
1810013D10Rik	hypothetical protein LOC66278	chr5	53658345	53669779	1.27	0	0	-8.13	-8.38	4.66e-12	7.1e-13	3.97	3.85	NA	1	NA	1	NA	NA	chr5:53717304-53717660	47526	3.43	-3.27	NA	1	NA	1	NA	NA	0.54	1.43	1.91	2.33	0	0	0	0.55	1.45	1.92	2.42	0	0	0	0	14.04	0	0	yes
Fez1	fasciculation and elongation protein zeta-1	chr9	36651244	36686225	2.74	0	0.01	-9.67	-8.29	1.79e-21	3.23e-25	11.57	9.6	1	1	NA	1	NA	NA	chr9:36640351-36640730	0	4.14	-5.64	0.0181	1	NA	1	1	NA	4.07	4.56	5.83	3.62	0	0	0	4.13	4.63	5.88	3.77	0.04	0	0	43.71	32.76	0	0	yes
Fez1	fasciculation and elongation protein zeta-1	chr9	36651244	36686225	2.74	0	0.01	-9.67	-8.29	1.79e-21	3.23e-25	11.57	9.6	1	1	NA	1	NA	NA	chr9:36656338-36656738	0	3.19	-4.46	NA	1	NA	1	NA	NA	4.07	4.56	5.83	3.62	0	0	0	4.13	4.63	5.88	3.77	0.04	0	0	27.82	4.68	0	0	yes
Kcng1	potassium voltage-gated channel subfamily G	chr2	168087198	168094831	1.39	0.01	0	-6.52	-8.17	1.18e-11	1.85e-15	0.35	0.3	NA	NA	NA	NA	NA	NA	chr2:168106693-168106867	-11863	4.67	-2.63	NA	1	NA	1	NA	1	5.02	5.72	4.88	0.93	0.07	0.04	0	5.09	5.81	4.91	0.97	0	0.03	0	7.95	0	0	0	yes
Kcng1	potassium voltage-gated channel subfamily G	chr2	168087198	168094831	1.39	0.01	0	-6.52	-8.17	1.18e-11	1.85e-15	0.35	0.3	NA	NA	NA	NA	NA	NA	chr2:168108065-168108345	-13235	2.9	-0.12	NA	1	NA	1	NA	NA	5.02	5.72	4.88	0.93	0.07	0.04	0	5.09	5.81	4.91	0.97	0	0.03	0	3.97	9.36	12.29	0	yes
Try5	trypsin 5	chr6	41261231	41264709	1.16	0	0	-7.73	-8.01	0.00243	0.00141	0.05	0.02	NA	NA	NA	NA	NA	NA	NA	NA	NA	NA	NA	NA	NA	NA	NA	NA	0	0	0.05	4.65	0	0	0	0	0	0.05	4.85	0	0	0	NA	NA	NA	NA	yes
Esm1	endothelial cell-specific molecule 1 precursor	chr13	113999867	114008312	2.69	0	0.01	-10.36	-7.82	7.19e-18	4.29e-19	0.02	0.03	NA	1	NA	NA	NA	NA	chr13:113960023-113960976	-38891	6.34	-4.8	0.0694	1	1	1	NA	1	7.41	9.3	10.34	2.07	0	0	0	7.52	9.44	10.41	2.15	0	0	0.07	27.82	14.04	0	0	yes
Esm1	endothelial cell-specific molecule 1 precursor	chr13	113999867	114008312	2.69	0	0.01	-10.36	-7.82	7.19e-18	4.29e-19	0.02	0.03	NA	1	NA	NA	NA	NA	chr13:114049398-114049932	41087	8.37	-3.89	NA	1	1	1	NA	NA	7.41	9.3	10.34	2.07	0	0	0	7.52	9.44	10.41	2.15	0	0	0.07	7.95	14.04	0	0	yes
Esm1	endothelial cell-specific molecule 1 precursor	chr13	113999867	114008312	2.69	0	0.01	-10.36	-7.82	7.19e-18	4.29e-19	0.02	0.03	NA	1	NA	NA	NA	NA	chr13:114053187-114053522	44876	7.63	-3.65	NA	1	NA	1	NA	1	7.41	9.3	10.34	2.07	0	0	0	7.52	9.44	10.41	2.15	0	0	0.07	0	18.72	0	0	yes
Hs6st2	heparan-sulfate 6-O-sulfotransferase 2 isoform	chrX	48740389	49034779	1.19	0.06	0	-4.19	-7.62	5.47e-13	2.88e-27	5.68	4.3	1	1	NA	1	NA	1	NA	NA	NA	NA	NA	NA	NA	NA	NA	NA	8.27	7.11	6.42	4.39	0.45	0.18	0.45	8.39	7.22	6.46	4.58	0	0.06	0.02	NA	NA	NA	NA	yes
Tac1	protachykinin-1	chr6	7505071	7512973	4.31	0.11	0.02	-5.3	-7.45	1.31e-15	3.19e-27	1.17	1.12	NA	NA	NA	NA	NA	NA	NA	NA	NA	NA	NA	NA	NA	NA	NA	NA	5.56	5.32	6.47	5.53	0.15	0	0.3	5.64	5.4	6.52	5.76	0	0	0.07	NA	NA	NA	NA	yes
Pdlim4	PDZ and LIM domain protein 4	chr11	53868430	53882519	7.92	0.1	0.04	-6.2	-7.4	2.29e-37	3.47e-50	10.43	9.43	NA	1	NA	1	NA	NA	chr11:53875411-53876013	0	57.3	-7.02	0.000163	1	1	1	NA	1	11.57	11.76	12.09	12.72	0.11	0.29	0.05	11.74	11.94	12.18	13.25	0.08	0.03	0.09	87.42	117	0	0	yes
Pdlim4	PDZ and LIM domain protein 4	chr11	53868430	53882519	7.92	0.1	0.04	-6.2	-7.4	2.29e-37	3.47e-50	10.43	9.43	NA	1	NA	1	NA	NA	chr11:53873764-53874253	0	53.44	-0.63	0.524	1	1	1	NA	1	11.57	11.76	12.09	12.72	0.11	0.29	0.05	11.74	11.94	12.18	13.25	0.08	0.03	0.09	55.63	56.16	61.43	11.43	yes
Car12	carbonic anhydrase 12 precursor	chr9	66561493	66614652	7.54	0.08	0.05	-6.55	-7.08	6.98e-106	4.84e-112	2.08	0.91	1	1	NA	1	NA	1	chr9:66566536-66566790	0	10.29	-3.13	NA	1	NA	1	NA	1	37.73	35.81	37.82	32.31	0.45	0.21	0.5	38.3	36.36	38.08	33.65	0.12	0.15	0.46	11.92	0	0	0	yes
Car12	carbonic anhydrase 12 precursor	chr9	66561493	66614652	7.54	0.08	0.05	-6.55	-7.08	6.98e-106	4.84e-112	2.08	0.91	1	1	NA	1	NA	1	chr9:66561513-66561736	0	6.77	-1.95	NA	1	NA	1	1	NA	37.73	35.81	37.82	32.31	0.45	0.21	0.5	38.3	36.36	38.08	33.65	0.12	0.15	0.46	0	4.68	0	0	yes
Car12	carbonic anhydrase 12 precursor	chr9	66561493	66614652	7.54	0.08	0.05	-6.55	-7.08	6.98e-106	4.84e-112	2.08	0.91	1	1	NA	1	NA	1	chr9:66573442-66573719	0	3.77	-1.85	NA	1	NA	1	NA	1	37.73	35.81	37.82	32.31	0.45	0.21	0.5	38.3	36.36	38.08	33.65	0.12	0.15	0.46	3.97	0	0	0	yes
Cldn1	claudin-1	chr16	26356732	26371925	8.93	0.18	0.07	-5.63	-6.97	4.05e-82	4.73e-99	0.88	0.62	NA	1	1	1	NA	NA	chr16:26371531-26371902	0	5.64	-5.17	0.0436	1	1	1	1	NA	30.09	32.73	41.32	44.21	0.64	0.68	0.95	30.55	33.23	41.61	46.04	0.32	0.42	0.18	35.76	18.72	0	0	yes
Cldn1	claudin-1	chr16	26356732	26371925	8.93	0.18	0.07	-5.63	-6.97	4.05e-82	4.73e-99	0.88	0.62	NA	1	1	1	NA	NA	chr16:26316496-26316713	40019	5.08	-4.31	NA	1	NA	1	NA	1	30.09	32.73	41.32	44.21	0.64	0.68	0.95	30.55	33.23	41.61	46.04	0.32	0.42	0.18	19.87	9.36	0	0	yes
Cldn1	claudin-1	chr16	26356732	26371925	8.93	0.18	0.07	-5.63	-6.97	4.05e-82	4.73e-99	0.88	0.62	NA	1	1	1	NA	NA	chr16:26400558-26401441	-28634	18.28	-1.59	0.237	1	1	1	NA	1	30.09	32.73	41.32	44.21	0.64	0.68	0.95	30.55	33.23	41.61	46.04	0.32	0.42	0.18	27.82	46.8	0	22.86	yes
Cyba	cytochrome b-245 light chain	chr8	124948671	124956840	12.3	0.2	0.09	-5.86	-6.9	8.69e-37	2.16e-46	4.93	3.25	1	1	NA	1	1	1	NA	NA	NA	NA	NA	NA	NA	NA	NA	NA	12.06	13.5	10.4	11.89	0.22	0.18	0.2	12.25	13.71	10.47	12.38	0.04	0.15	0.09	NA	NA	NA	NA	yes
Cytip	cytohesin-interacting protein	chr2	57981550	58012533	1.73	0.58	0.01	-1.54	-6.86	9.46e-07	5.37e-47	0	0	NA	NA	NA	NA	NA	NA	chr2:58024909-58025173	0	3.74	-2.76	NA	1	NA	1	NA	1	10.3	12.21	15.54	12.72	4.05	4.21	4.8	10.46	12.39	15.65	13.25	0.08	0.12	0.11	0	9.36	0	0	yes
Cytip	cytohesin-interacting protein	chr2	57981550	58012533	1.73	0.58	0.01	-1.54	-6.86	9.46e-07	5.37e-47	0	0	NA	NA	NA	NA	NA	NA	chr2:58011079-58011359	0	10.37	-1.85	NA	1	NA	1	NA	1	10.3	12.21	15.54	12.72	4.05	4.21	4.8	10.46	12.39	15.65	13.25	0.08	0.12	0.11	3.97	0	0	0	yes
Krt20	keratin, type I cytoskeletal 20	chr11	99289717	99299467	4.07	0.05	0.04	-6.18	-6.77	6.15e-27	1.29e-34	0.01	0.02	NA	1	NA	1	NA	NA	chr11:99320200-99320499	-20734	29.13	-3.27	NA	1	NA	1	NA	1	9.58	12.3	11.93	6.51	0.07	0.18	0.15	9.72	12.48	12.02	6.78	0.12	0.09	0.07	0	14.04	0	0	yes
Krt20	keratin, type I cytoskeletal 20	chr11	99289717	99299467	4.07	0.05	0.04	-6.18	-6.77	6.15e-27	1.29e-34	0.01	0.02	NA	1	NA	1	NA	NA	chr11:99333150-99333983	-33684	9.69	-0.53	0.665	1	1	1	NA	1	9.58	12.3	11.93	6.51	0.07	0.18	0.15	9.72	12.48	12.02	6.78	0.12	0.09	0.07	27.82	42.12	24.57	22.86	yes
Krt20	keratin, type I cytoskeletal 20	chr11	99289717	99299467	4.07	0.05	0.04	-6.18	-6.77	6.15e-27	1.29e-34	0.01	0.02	NA	1	NA	1	NA	NA	chr11:99315458-99316577	-15992	30.41	2.37	0.106	1	1	1	NA	1	9.58	12.3	11.93	6.51	0.07	0.18	0.15	9.72	12.48	12.02	6.78	0.12	0.09	0.07	11.92	0	49.14	22.86	yes
Bnc1	zinc finger protein basonuclin-1	chr7	89111548	89137185	1.8	0.1	0.01	-4.12	-6.76	5.58e-20	6.62e-39	0.54	1.01	NA	1	NA	NA	NA	NA	chr7:89156209-89156385	-19025	8.91	-1.95	NA	1	NA	1	NA	1	9.26	12.52	13.1	8.27	0.6	0.82	0.4	9.4	12.71	13.19	8.61	0.04	0.12	0.11	0	4.68	0	0	yes
Bnc1	zinc finger protein basonuclin-1	chr7	89111548	89137185	1.8	0.1	0.01	-4.12	-6.76	5.58e-20	6.62e-39	0.54	1.01	NA	1	NA	NA	NA	NA	chr7:89168433-89168993	-31249	13.69	-1.17	0.428	1	1	1	NA	1	9.26	12.52	13.1	8.27	0.6	0.82	0.4	9.4	12.71	13.19	8.61	0.04	0.12	0.11	35.76	18.72	0	22.86	yes
Bnc1	zinc finger protein basonuclin-1	chr7	89111548	89137185	1.8	0.1	0.01	-4.12	-6.76	5.58e-20	6.62e-39	0.54	1.01	NA	1	NA	NA	NA	NA	chr7:89161944-89163519	-24760	17.85	-0.76	0.428	1	1	1	NA	1	9.26	12.52	13.1	8.27	0.6	0.82	0.4	9.4	12.71	13.19	8.61	0.04	0.12	0.11	47.68	74.88	49.14	22.86	yes
Bnc1	zinc finger protein basonuclin-1	chr7	89111548	89137185	1.8	0.1	0.01	-4.12	-6.76	5.58e-20	6.62e-39	0.54	1.01	NA	1	NA	NA	NA	NA	chr7:89144348-89144852	-7164	12.91	-0.08	NA	1	1	1	NA	1	9.26	12.52	13.1	8.27	0.6	0.82	0.4	9.4	12.71	13.19	8.61	0.04	0.12	0.11	7.95	4.68	12.29	0	yes
Bnc1	zinc finger protein basonuclin-1	chr7	89111548	89137185	1.8	0.1	0.01	-4.12	-6.76	5.58e-20	6.62e-39	0.54	1.01	NA	1	NA	NA	NA	NA	chr7:89174463-89174976	-37279	13.92	0.29	0.863	1	1	1	NA	1	9.26	12.52	13.1	8.27	0.6	0.82	0.4	9.4	12.71	13.19	8.61	0.04	0.12	0.11	15.89	23.4	49.14	0	yes
Igf2bp3	insulin-like growth factor 2 mRNA-binding	chr6	49035217	49164953	2.2	0.01	0.02	-7.72	-6.48	1.02e-35	1.14e-37	13.09	11.35	NA	1	NA	1	NA	1	chr6:49167633-49168069	-2681	5.46	-2.34	0.0531	1	NA	1	NA	NA	14.19	13.55	14.11	7.24	0	0.14	0	14.4	13.75	14.21	7.54	0.12	0.09	0.18	43.71	84.24	24.57	0	yes
Igf2bp3	insulin-like growth factor 2 mRNA-binding	chr6	49035217	49164953	2.2	0.01	0.02	-7.72	-6.48	1.02e-35	1.14e-37	13.09	11.35	NA	1	NA	1	NA	1	chr6:49046424-49047220	0	6.64	-1.91	0.144	1	1	1	NA	1	14.19	13.55	14.11	7.24	0	0.14	0	14.4	13.75	14.21	7.54	0.12	0.09	0.18	63.58	28.08	0	22.86	yes
Igf2bp3	insulin-like growth factor 2 mRNA-binding	chr6	49035217	49164953	2.2	0.01	0.02	-7.72	-6.48	1.02e-35	1.14e-37	13.09	11.35	NA	1	NA	1	NA	1	chr6:49058993-49059641	0	3.67	-0.71	NA	1	NA	1	NA	1	14.19	13.55	14.11	7.24	0	0.14	0	14.4	13.75	14.21	7.54	0.12	0.09	0.18	7.95	32.76	12.29	11.43	yes
Pgf	placenta growth factor precursor	chr12	86507589	86518263	1.34	0.02	0.01	-5.97	-6.45	2.76e-10	1.03e-11	0.98	0.81	NA	1	NA	1	NA	1	chr12:86527256-86527778	-9022	10.46	-5.21	0.04	1	1	1	NA	1	1.36	2.15	1.7	6.31	0	0.07	0.05	1.38	2.18	1.71	6.57	0	0.06	0.02	19.87	37.44	0	0	yes
Pgf	placenta growth factor precursor	chr12	86507589	86518263	1.34	0.02	0.01	-5.97	-6.45	2.76e-10	1.03e-11	0.98	0.81	NA	1	NA	1	NA	1	chr12:86510615-86510839	0	7.52	-4.24	NA	1	NA	1	NA	1	1.36	2.15	1.7	6.31	0	0.07	0.05	1.38	2.18	1.71	6.57	0	0.06	0.02	27.82	0	0	0	yes
Pgf	placenta growth factor precursor	chr12	86507589	86518263	1.34	0.02	0.01	-5.97	-6.45	2.76e-10	1.03e-11	0.98	0.81	NA	1	NA	1	NA	1	chr12:86533324-86534004	-15090	17.93	-2.48	0.0379	1	1	1	NA	1	1.36	2.15	1.7	6.31	0	0.07	0.05	1.38	2.18	1.71	6.57	0	0.06	0.02	47.68	93.6	24.57	0	yes
Cyp4f16	cytochrome P450, family 4, subfamily f,	chr17	32673574	32688742	1.03	0.03	0.01	-5.07	-6.41	4.73e-14	3.55e-19	3.64	3.14	NA	1	NA	1	NA	NA	NA	NA	NA	NA	NA	NA	NA	NA	NA	NA	2.48	2.41	3.24	3.26	0	0.18	0.05	2.52	2.45	3.26	3.39	0.04	0.03	0.02	NA	NA	NA	NA	yes
Pcsk9	proprotein convertase subtilisin/kexin type 9	chr4	106114939	106136930	1.9	0.07	0.02	-4.67	-6.38	3.94e-19	9.15e-31	0.17	0.07	1	1	NA	1	NA	NA	NA	NA	NA	NA	NA	NA	NA	NA	NA	NA	7.23	8.27	8.86	9.82	0.26	0.21	0.55	7.34	8.4	8.92	10.23	0.2	0.03	0.09	NA	NA	NA	NA	yes
AF357359	Mus musculus snoRNA AF357359 (AF357359), small nucleolar RNA.	chr12	110888919	110888948	9.63	0	0	-6.08	-6.33	0.00019	8.49e-06	110.86	110.73	NA	NA	NA	1	NA	1	NA	NA	NA	NA	NA	NA	NA	NA	NA	NA	0.41	0.45	0.32	0.31	0	0	0	0.41	0.45	0.32	0.32	0	0	0	NA	NA	NA	NA	yes
Prr5	proline-rich protein 5	chr15	84511428	84534103	1.58	0.58	0.02	-1.4	-6.15	0.0095	6.33e-19	2.85	2.43	NA	1	NA	1	NA	1	chr15:84484935-84485247	-8427	4.65	-4.84	0.068	1	NA	1	NA	1	4.56	3.13	3.02	4.19	1.24	1.53	1.45	4.63	3.18	3.04	4.36	0	0.12	0.02	15.89	28.08	0	0	yes
Prr5	proline-rich protein 5	chr15	84511428	84534103	1.58	0.58	0.02	-1.4	-6.15	0.0095	6.33e-19	2.85	2.43	NA	1	NA	1	NA	1	chr15:84511443-84511637	0	5.69	-3.89	NA	1	NA	1	1	NA	4.56	3.13	3.02	4.19	1.24	1.53	1.45	4.63	3.18	3.04	4.36	0	0.12	0.02	7.95	14.04	0	0	yes
Prr5	proline-rich protein 5	chr15	84511428	84534103	1.58	0.58	0.02	-1.4	-6.15	0.0095	6.33e-19	2.85	2.43	NA	1	NA	1	NA	1	chr15:84493444-84493886	0	5.26	-2.14	0.202	1	NA	1	1	NA	4.56	3.13	3.02	4.19	1.24	1.53	1.45	4.63	3.18	3.04	4.36	0	0.12	0.02	15.89	42.12	0	11.43	yes
Prr5	proline-rich protein 5	chr15	84511428	84534103	1.58	0.58	0.02	-1.4	-6.15	0.0095	6.33e-19	2.85	2.43	NA	1	NA	1	NA	1	chr15:84462001-84462292	-31382	2.39	1.38	NA	1	NA	1	NA	1	4.56	3.13	3.02	4.19	1.24	1.53	1.45	4.63	3.18	3.04	4.36	0	0.12	0.02	7.95	0	24.57	0	yes
Il33	interleukin-33 precursor	chr19	29999604	30035205	1.76	0	0.03	-8.26	-6.08	6.42e-21	1.19e-17	0.18	0.16	NA	NA	NA	NA	NA	NA	chr19:29968420-29969198	-30406	7.54	-4.12	NA	1	1	1	NA	1	3.61	6.26	5.2	8.38	0	0	0.05	3.67	6.35	5.23	8.72	0.2	0.09	0	11.92	14.04	0	0	yes
Il33	interleukin-33 precursor	chr19	29999604	30035205	1.76	0	0.03	-8.26	-6.08	6.42e-21	1.19e-17	0.18	0.16	NA	NA	NA	NA	NA	NA	chr19:29961966-29962455	-37149	6.65	1.41	NA	1	1	1	NA	1	3.61	6.26	5.2	8.38	0	0	0.05	3.67	6.35	5.23	8.72	0.2	0.09	0	11.92	0	24.57	11.43	yes
Prss2	anionic trypsin-2 precursor	chr6	41471775	41475078	2.65	0.37	0.04	-2.78	-6.03	8.68e-07	8.3e-17	0	0.01	NA	NA	NA	NA	NA	NA	chr6:41472771-41473702	0	17.72	-1.02	0.401	1	1	1	NA	1	2.35	3.85	3.18	1.86	0.45	0.32	0.45	2.39	3.9	3.2	1.94	0.04	0.03	0.05	31.79	42.12	12.29	22.86	yes
Ptp4a3	protein tyrosine phosphatase type IVA 3 isoform	chr15	73553575	73589196	2.22	0.47	0.03	-2.21	-6.01	1.2e-10	1.38e-45	1.34	1.09	NA	1	NA	1	NA	1	NA	NA	NA	NA	NA	NA	NA	NA	NA	NA	14.73	11.98	14.37	11.53	3.97	2.28	2.25	14.95	12.16	14.47	12.01	0.12	0.27	0.21	NA	NA	NA	NA	yes
Arhgdig	rho GDP-dissociation inhibitor 3	chr17	26336128	26338295	1.09	0.03	0.02	-4.99	-5.92	7.18e-09	2.09e-10	0.29	0.21	NA	NA	NA	1	NA	1	NA	NA	NA	NA	NA	NA	NA	NA	NA	NA	2.35	1.39	1.59	0.47	0	0.07	0.05	2.39	1.41	1.6	0.48	0.04	0	0.02	NA	NA	NA	NA	yes
Acot1	acyl-coenzyme A thioesterase 1	chr12	85350452	85358619	5.31	0.02	0.09	-7.86	-5.86	1.21e-29	6.75e-22	3	2.69	NA	1	1	1	NA	NA	chr12:85350292-85350518	0	3.85	-4.52	0.0939	1	1	1	1	NA	7.59	8.41	9.44	16.85	0.07	0.04	0	7.71	8.53	9.51	17.55	0.12	0.39	0.05	15.89	18.72	0	0	yes
Acot1	acyl-coenzyme A thioesterase 1	chr12	85350452	85358619	5.31	0.02	0.09	-7.86	-5.86	1.21e-29	6.75e-22	3	2.69	NA	1	1	1	NA	NA	chr12:85365165-85365443	6547	6.06	0	NA	1	1	1	NA	1	7.59	8.41	9.44	16.85	0.07	0.04	0	7.71	8.53	9.51	17.55	0.12	0.39	0.05	0	0	0	0	yes
Def6	differentially expressed in FDCP 6	chr17	28344723	28365553	1.37	0.4	0.03	-1.74	-5.77	0.00226	6.97e-16	0.92	0.52	1	NA	NA	NA	NA	NA	chr17:28344528-28344910	0	5.93	-5.48	0.0219	1	NA	1	1	NA	3.16	3.4	3.13	6.26	1.16	1.21	1.2	3.21	3.45	3.15	6.51	0.16	0	0.07	31.79	37.44	0	0	yes
Def6	differentially expressed in FDCP 6	chr17	28344723	28365553	1.37	0.4	0.03	-1.74	-5.77	0.00226	6.97e-16	0.92	0.52	1	NA	NA	NA	NA	NA	chr17:28360740-28361412	0	14.69	-1.96	0.0542	1	1	1	NA	1	3.16	3.4	3.13	6.26	1.16	1.21	1.2	3.21	3.45	3.15	6.51	0.16	0	0.07	67.55	74.88	0	34.28	yes
Car6	carbonic anhydrase 6 precursor	chr4	149561125	149575244	2.77	0.06	0.05	-5.33	-5.7	0.0211	0.00641	0.04	0.03	NA	NA	NA	NA	NA	NA	NA	NA	NA	NA	NA	NA	NA	NA	NA	NA	0.05	0.22	0	18.92	0.04	0.25	0.05	0.05	0.23	0	19.71	0.08	0.15	0.05	NA	NA	NA	NA	yes
Rgcc	NA	chr14	79688557	79701442	22.96	0.93	0.43	-4.55	-5.68	1.15e-43	2.81e-55	2.86	2.29	NA	1	NA	1	1	1	NA	NA	NA	NA	NA	NA	NA	NA	NA	NA	21.19	23.88	28.8	33.61	1.57	1.18	0.6	21.51	24.24	29	35	0.52	0.24	0.8	NA	NA	NA	NA	yes
Auts2	autism susceptibility gene 2 protein	chr5	131913552	133018213	2.27	1.16	0.05	-0.94	-5.54	0.000183	1.12e-56	14.34	16.37	NA	1	1	1	1	NA	chr5:132290574-132290764	0	4.28	-4.04	NA	1	NA	1	NA	1	17.62	19	17.61	16.44	8.96	9.96	8.7	17.89	19.29	17.73	17.12	0.24	0.39	0.48	23.84	0	0	0	yes
Auts2	autism susceptibility gene 2 protein	chr5	131913552	133018213	2.27	1.16	0.05	-0.94	-5.54	0.000183	1.12e-56	14.34	16.37	NA	1	1	1	1	NA	chr5:132331394-132331568	0	6.34	-3.18	NA	1	NA	1	NA	1	17.62	19	17.61	16.44	8.96	9.96	8.7	17.89	19.29	17.73	17.12	0.24	0.39	0.48	7.95	4.68	0	0	yes
Auts2	autism susceptibility gene 2 protein	chr5	131913552	133018213	2.27	1.16	0.05	-0.94	-5.54	0.000183	1.12e-56	14.34	16.37	NA	1	1	1	1	NA	chr5:132013099-132014906	0	6.07	-2.15	0.0221	1	1	1	1	NA	17.62	19	17.61	16.44	8.96	9.96	8.7	17.89	19.29	17.73	17.12	0.24	0.39	0.48	87.42	131.04	49.14	0	yes
Auts2	autism susceptibility gene 2 protein	chr5	131913552	133018213	2.27	1.16	0.05	-0.94	-5.54	0.000183	1.12e-56	14.34	16.37	NA	1	1	1	1	NA	chr5:132331970-132332264	0	5.33	-1.71	0.335	1	NA	1	NA	1	17.62	19	17.61	16.44	8.96	9.96	8.7	17.89	19.29	17.73	17.12	0.24	0.39	0.48	27.82	14.04	12.29	0	yes
Col6a3	SubName: Full=Collagen alpha3(VI); Flags: Precursor; Fragment;	chr1	92663435	92740548	84.44	27.77	1.81	-1.57	-5.53	5.69e-07	2.21e-258	42.84	18.28	1	1	1	1	1	NA	chr1:92740201-92740696	0	10.09	-5.18	0.0375	1	NA	1	1	NA	1161.31	1224	1189.44	1119.61	373.94	405.23	406.74	1179.05	1242.62	1197.71	1165.95	25.96	24.3	27.22	31.79	23.4	0	0	yes
Col6a3	SubName: Full=Collagen alpha3(VI); Flags: Precursor; Fragment;	chr1	92663435	92740548	84.44	27.77	1.81	-1.57	-5.53	5.69e-07	2.21e-258	42.84	18.28	1	1	1	1	1	NA	chr1:92646683-92647197	25295	21.24	-5.08	0.0444	1	1	1	NA	1	1161.31	1224	1189.44	1119.61	373.94	405.23	406.74	1179.05	1242.62	1197.71	1165.95	25.96	24.3	27.22	23.84	28.08	0	0	yes
Col6a3	SubName: Full=Collagen alpha3(VI); Flags: Precursor; Fragment;	chr1	92663435	92740548	84.44	27.77	1.81	-1.57	-5.53	5.69e-07	2.21e-258	42.84	18.28	1	1	1	1	1	NA	chr1:92754355-92754920	-13851	4.73	-4.48	NA	1	NA	1	NA	1	1161.31	1224	1189.44	1119.61	373.94	405.23	406.74	1179.05	1242.62	1197.71	1165.95	25.96	24.3	27.22	23.84	9.36	0	0	yes
Col6a3	SubName: Full=Collagen alpha3(VI); Flags: Precursor; Fragment;	chr1	92663435	92740548	84.44	27.77	1.81	-1.57	-5.53	5.69e-07	2.21e-258	42.84	18.28	1	1	1	1	1	NA	chr1:92745262-92745591	-4758	8.3	-3.86	NA	1	NA	1	NA	1	1161.31	1224	1189.44	1119.61	373.94	405.23	406.74	1179.05	1242.62	1197.71	1165.95	25.96	24.3	27.22	11.92	9.36	0	0	yes
Col6a3	SubName: Full=Collagen alpha3(VI); Flags: Precursor; Fragment;	chr1	92663435	92740548	84.44	27.77	1.81	-1.57	-5.53	5.69e-07	2.21e-258	42.84	18.28	1	1	1	1	1	NA	chr1:92625883-92626363	46129	11.98	-3.54	NA	1	1	1	NA	1	1161.31	1224	1189.44	1119.61	373.94	405.23	406.74	1179.05	1242.62	1197.71	1165.95	25.96	24.3	27.22	11.92	4.68	0	0	yes
Col6a3	SubName: Full=Collagen alpha3(VI); Flags: Precursor; Fragment;	chr1	92663435	92740548	84.44	27.77	1.81	-1.57	-5.53	5.69e-07	2.21e-258	42.84	18.28	1	1	1	1	1	NA	chr1:92660550-92660936	11556	4.66	-3.5	NA	1	NA	1	NA	1	1161.31	1224	1189.44	1119.61	373.94	405.23	406.74	1179.05	1242.62	1197.71	1165.95	25.96	24.3	27.22	15.89	0	0	0	yes
Col6a3	SubName: Full=Collagen alpha3(VI); Flags: Precursor; Fragment;	chr1	92663435	92740548	84.44	27.77	1.81	-1.57	-5.53	5.69e-07	2.21e-258	42.84	18.28	1	1	1	1	1	NA	chr1:92731286-92732067	0	34.06	-3.04	0.0318	1	1	1	NA	1	1161.31	1224	1189.44	1119.61	373.94	405.23	406.74	1179.05	1242.62	1197.71	1165.95	25.96	24.3	27.22	39.74	70.2	12.29	0	yes
Col6a3	SubName: Full=Collagen alpha3(VI); Flags: Precursor; Fragment;	chr1	92663435	92740548	84.44	27.77	1.81	-1.57	-5.53	5.69e-07	2.21e-258	42.84	18.28	1	1	1	1	1	NA	chr1:92650619-92650980	21512	12.23	-1.76	NA	1	1	1	NA	1	1161.31	1224	1189.44	1119.61	373.94	405.23	406.74	1179.05	1242.62	1197.71	1165.95	25.96	24.3	27.22	11.92	32.76	12.29	0	yes
Col6a3	SubName: Full=Collagen alpha3(VI); Flags: Precursor; Fragment;	chr1	92663435	92740548	84.44	27.77	1.81	-1.57	-5.53	5.69e-07	2.21e-258	42.84	18.28	1	1	1	1	1	NA	chr1:92699644-92700142	0	10.73	-1.7	NA	1	1	1	NA	1	1161.31	1224	1189.44	1119.61	373.94	405.23	406.74	1179.05	1242.62	1197.71	1165.95	25.96	24.3	27.22	0	42.12	0	11.43	yes
Col6a3	SubName: Full=Collagen alpha3(VI); Flags: Precursor; Fragment;	chr1	92663435	92740548	84.44	27.77	1.81	-1.57	-5.53	5.69e-07	2.21e-258	42.84	18.28	1	1	1	1	1	NA	chr1:92763190-92763920	-22686	17.18	-1.7	NA	1	1	1	NA	1	1161.31	1224	1189.44	1119.61	373.94	405.23	406.74	1179.05	1242.62	1197.71	1165.95	25.96	24.3	27.22	31.79	9.36	0	11.43	yes
Gria1	glutamate receptor 1 isoform 1 precursor	chr11	56825120	57143746	4.26	0.11	0.09	-5.18	-5.51	1.2e-64	9.68e-71	1.2	1.05	NA	1	NA	1	NA	NA	chr11:56953651-56954645	0	37.22	-4.55	NA	1	1	1	NA	1	27.52	27.72	30.76	44.36	0.97	0.86	0.85	27.94	28.14	30.98	46.2	0.8	0.72	0.69	7.95	28.08	0	0	yes
Gria1	glutamate receptor 1 isoform 1 precursor	chr11	56825120	57143746	4.26	0.11	0.09	-5.18	-5.51	1.2e-64	9.68e-71	1.2	1.05	NA	1	NA	1	NA	NA	chr11:56824214-56824573	-620	7.6	-3.89	NA	1	NA	1	NA	NA	27.52	27.72	30.76	44.36	0.97	0.86	0.85	27.94	28.14	30.98	46.2	0.8	0.72	0.69	7.95	14.04	0	0	yes
Gria1	glutamate receptor 1 isoform 1 precursor	chr11	56825120	57143746	4.26	0.11	0.09	-5.18	-5.51	1.2e-64	9.68e-71	1.2	1.05	NA	1	NA	1	NA	NA	chr11:57124511-57124692	0	4.49	-3.54	NA	1	NA	1	NA	NA	27.52	27.72	30.76	44.36	0.97	0.86	0.85	27.94	28.14	30.98	46.2	0.8	0.72	0.69	11.92	4.68	0	0	yes
Gria1	glutamate receptor 1 isoform 1 precursor	chr11	56825120	57143746	4.26	0.11	0.09	-5.18	-5.51	1.2e-64	9.68e-71	1.2	1.05	NA	1	NA	1	NA	NA	chr11:56826555-56827103	0	5.4	-3.18	NA	1	NA	1	NA	1	27.52	27.72	30.76	44.36	0.97	0.86	0.85	27.94	28.14	30.98	46.2	0.8	0.72	0.69	7.95	4.68	0	0	yes
Gria1	glutamate receptor 1 isoform 1 precursor	chr11	56825120	57143746	4.26	0.11	0.09	-5.18	-5.51	1.2e-64	9.68e-71	1.2	1.05	NA	1	NA	1	NA	NA	chr11:57008281-57008878	0	9.73	-0.4	0.867	1	1	1	NA	1	27.52	27.72	30.76	44.36	0.97	0.86	0.85	27.94	28.14	30.98	46.2	0.8	0.72	0.69	31.79	0	24.57	0	yes
Gria1	glutamate receptor 1 isoform 1 precursor	chr11	56825120	57143746	4.26	0.11	0.09	-5.18	-5.51	1.2e-64	9.68e-71	1.2	1.05	NA	1	NA	1	NA	NA	chr11:56839988-56840177	0	5.53	0	NA	1	NA	1	NA	NA	27.52	27.72	30.76	44.36	0.97	0.86	0.85	27.94	28.14	30.98	46.2	0.8	0.72	0.69	0	0	0	0	yes
Gria1	glutamate receptor 1 isoform 1 precursor	chr11	56825120	57143746	4.26	0.11	0.09	-5.18	-5.51	1.2e-64	9.68e-71	1.2	1.05	NA	1	NA	1	NA	NA	chr11:57004519-57004718	0	10.51	0	NA	1	NA	1	NA	1	27.52	27.72	30.76	44.36	0.97	0.86	0.85	27.94	28.14	30.98	46.2	0.8	0.72	0.69	0	0	0	0	yes
Gria1	glutamate receptor 1 isoform 1 precursor	chr11	56825120	57143746	4.26	0.11	0.09	-5.18	-5.51	1.2e-64	9.68e-71	1.2	1.05	NA	1	NA	1	NA	NA	chr11:56983573-56983854	0	10.54	0.47	NA	1	NA	1	NA	1	27.52	27.72	30.76	44.36	0.97	0.86	0.85	27.94	28.14	30.98	46.2	0.8	0.72	0.69	7.95	0	12.29	0	yes
Gria1	glutamate receptor 1 isoform 1 precursor	chr11	56825120	57143746	4.26	0.11	0.09	-5.18	-5.51	1.2e-64	9.68e-71	1.2	1.05	NA	1	NA	1	NA	NA	chr11:56943223-56944088	0	30.68	1.34	NA	1	1	1	NA	1	27.52	27.72	30.76	44.36	0.97	0.86	0.85	27.94	28.14	30.98	46.2	0.8	0.72	0.69	7.95	0	0	22.86	yes
Gria1	glutamate receptor 1 isoform 1 precursor	chr11	56825120	57143746	4.26	0.11	0.09	-5.18	-5.51	1.2e-64	9.68e-71	1.2	1.05	NA	1	NA	1	NA	NA	chr11:56910207-56910532	0	11.79	3.07	NA	1	NA	1	NA	1	27.52	27.72	30.76	44.36	0.97	0.86	0.85	27.94	28.14	30.98	46.2	0.8	0.72	0.69	0	0	0	11.43	yes
Gria1	glutamate receptor 1 isoform 1 precursor	chr11	56825120	57143746	4.26	0.11	0.09	-5.18	-5.51	1.2e-64	9.68e-71	1.2	1.05	NA	1	NA	1	NA	NA	chr11:56991570-56992168	0	4.18	3.97	NA	1	NA	1	NA	1	27.52	27.72	30.76	44.36	0.97	0.86	0.85	27.94	28.14	30.98	46.2	0.8	0.72	0.69	0	0	0	22.86	yes
Adm	ADM precursor	chr7	117771183	117773333	2.8	0.33	0.06	-3.06	-5.47	6.99e-07	4.29e-17	0.23	0.19	NA	1	NA	1	1	1	chr7:117773455-117774239	123	7.7	-6.05	0.00571	1	1	1	NA	1	5.65	6.26	2.6	5.33	0.3	0.64	0.85	5.73	6.35	2.62	5.55	0.12	0.15	0.07	55.63	46.8	0	0	yes
Adm	ADM precursor	chr7	117771183	117773333	2.8	0.33	0.06	-3.06	-5.47	6.99e-07	4.29e-17	0.23	0.19	NA	1	NA	1	1	1	chr7:117794614-117795069	21282	5.62	-3.18	NA	1	NA	1	NA	NA	5.65	6.26	2.6	5.33	0.3	0.64	0.85	5.73	6.35	2.62	5.55	0.12	0.15	0.07	7.95	4.68	0	0	yes
Fgfbp1	fibroblast growth factor-binding protein 1	chr5	44370097	44373038	4.05	0.6	0.09	-2.7	-5.37	2.78e-07	3.79e-17	0.08	0.04	NA	NA	NA	NA	NA	NA	chr5:44339143-44340745	29354	30.78	-1.87	0.0347	1	1	NA	NA	1	5.15	4.47	7.58	8.69	1.12	0.75	1.1	5.23	4.54	7.64	9.05	0.04	0.09	0.3	99.34	163.8	0	68.57	yes
Fgfbp1	fibroblast growth factor-binding protein 1	chr5	44370097	44373038	4.05	0.6	0.09	-2.7	-5.37	2.78e-07	3.79e-17	0.08	0.04	NA	NA	NA	NA	NA	NA	chr5:44374161-44374566	-1161	13.91	0.56	0.637	1	1	1	NA	1	5.15	4.47	7.58	8.69	1.12	0.75	1.1	5.23	4.54	7.64	9.05	0.04	0.09	0.3	19.87	28.08	24.57	45.71	yes
Ston2	stonin-2	chr12	92871449	93024876	1.34	0.11	0.03	-3.54	-5.27	1.62e-28	4.05e-52	0.26	0.24	NA	1	NA	1	NA	NA	chr12:93017039-93017388	0	6.16	-3.62	NA	1	NA	1	NA	1	15.68	15.96	17.13	19.34	1.61	1.04	1.75	15.92	16.2	17.25	20.14	0.36	0.45	0.5	3.97	14.04	0	0	yes
Ston2	stonin-2	chr12	92871449	93024876	1.34	0.11	0.03	-3.54	-5.27	1.62e-28	4.05e-52	0.26	0.24	NA	1	NA	1	NA	NA	chr12:93013192-93013611	0	9.84	-0.51	0.764	1	1	1	NA	1	15.68	15.96	17.13	19.34	1.61	1.04	1.75	15.92	16.2	17.25	20.14	0.36	0.45	0.5	15.89	18.72	12.29	11.43	yes
Ston2	stonin-2	chr12	92871449	93024876	1.34	0.11	0.03	-3.54	-5.27	1.62e-28	4.05e-52	0.26	0.24	NA	1	NA	1	NA	NA	chr12:93019070-93019413	0	8.47	1.9	NA	1	NA	1	NA	1	15.68	15.96	17.13	19.34	1.61	1.04	1.75	15.92	16.2	17.25	20.14	0.36	0.45	0.5	7.95	0	24.57	11.43	yes
Ston2	stonin-2	chr12	92871449	93024876	1.34	0.11	0.03	-3.54	-5.27	1.62e-28	4.05e-52	0.26	0.24	NA	1	NA	1	NA	NA	chr12:92986543-92987004	0	6.93	2.66	NA	1	1	1	NA	1	15.68	15.96	17.13	19.34	1.61	1.04	1.75	15.92	16.2	17.25	20.14	0.36	0.45	0.5	3.97	0	0	34.28	yes
Ston2	stonin-2	chr12	92871449	93024876	1.34	0.11	0.03	-3.54	-5.27	1.62e-28	4.05e-52	0.26	0.24	NA	1	NA	1	NA	NA	chr12:92986543-92987004	0	6.93	2.66	NA	1	1	1	NA	1	15.68	15.96	17.13	19.34	1.61	1.04	1.75	15.92	16.2	17.25	20.14	0.36	0.45	0.5	3.97	0	0	34.28	yes
Fah	fumarylacetoacetase	chr7	91733670	91754452	2.88	0.08	0.07	-5.13	-5.23	1.3e-09	2.88e-11	0.84	0.71	NA	1	1	1	NA	NA	chr7:91754397-91754725	0	7.79	-0.45	NA	1	1	1	1	NA	3.03	2.5	4.83	12.87	0.22	0.11	0.15	3.07	2.54	4.86	13.41	0.12	0.18	0.16	11.92	4.68	12.29	0	yes
Tmem176a	transmembrane protein 176A	chr6	48791482	48795363	4.79	0.89	0.13	-2.38	-5.15	0.000274	1.14e-12	6.09	4.91	1	1	1	1	1	NA	NA	NA	NA	NA	NA	NA	NA	NA	NA	NA	4.34	4.07	4.4	14.53	1.39	1.28	1.25	4.4	4.13	4.43	15.13	0.24	0.24	0.11	NA	NA	NA	NA	yes
Ptges	prostaglandin E synthase	chr2	30744991	30758817	2.65	0.05	0.07	-5.73	-5.14	4.02e-35	4.43e-32	2.79	2.22	1	1	NA	1	NA	NA	chr2:30754690-30755438	0	15.3	-5.01	NA	1	1	1	NA	1	12.79	14.93	11.4	10.5	0.11	0.29	0.3	12.98	15.16	11.48	10.93	0.12	0.36	0.53	7.95	42.12	0	0	yes
Ptges	prostaglandin E synthase	chr2	30744991	30758817	2.65	0.05	0.07	-5.73	-5.14	4.02e-35	4.43e-32	2.79	2.22	1	1	NA	1	NA	NA	chr2:30783150-30783457	-24334	20.43	-4.99	NA	1	NA	1	NA	1	12.79	14.93	11.4	10.5	0.11	0.29	0.3	12.98	15.16	11.48	10.93	0.12	0.36	0.53	11.92	37.44	0	0	yes
Ptges	prostaglandin E synthase	chr2	30744991	30758817	2.65	0.05	0.07	-5.73	-5.14	4.02e-35	4.43e-32	2.79	2.22	1	1	NA	1	NA	NA	chr2:30752578-30753483	0	18.67	-2.78	NA	1	1	1	NA	1	12.79	14.93	11.4	10.5	0.11	0.29	0.3	12.98	15.16	11.48	10.93	0.12	0.36	0.53	79.47	9.36	0	11.43	yes
Ptges	prostaglandin E synthase	chr2	30744991	30758817	2.65	0.05	0.07	-5.73	-5.14	4.02e-35	4.43e-32	2.79	2.22	1	1	NA	1	NA	NA	chr2:30741180-30741677	3314	6.19	-2.69	NA	1	1	1	NA	1	12.79	14.93	11.4	10.5	0.11	0.29	0.3	12.98	15.16	11.48	10.93	0.12	0.36	0.53	3.97	4.68	0	0	yes
Ptges	prostaglandin E synthase	chr2	30744991	30758817	2.65	0.05	0.07	-5.73	-5.14	4.02e-35	4.43e-32	2.79	2.22	1	1	NA	1	NA	NA	chr2:30775683-30776000	-16867	20.52	-2.22	0.153	1	NA	1	NA	1	12.79	14.93	11.4	10.5	0.11	0.29	0.3	12.98	15.16	11.48	10.93	0.12	0.36	0.53	23.84	37.44	0	11.43	yes
Ptges	prostaglandin E synthase	chr2	30744991	30758817	2.65	0.05	0.07	-5.73	-5.14	4.02e-35	4.43e-32	2.79	2.22	1	1	NA	1	NA	NA	chr2:30773157-30773718	-14341	14.08	0.22	0.895	1	1	1	NA	1	12.79	14.93	11.4	10.5	0.11	0.29	0.3	12.98	15.16	11.48	10.93	0.12	0.36	0.53	11.92	18.72	24.57	11.43	yes
Rbm47	RNA-binding protein 47	chr5	66407796	66543163	1.15	0.06	0.04	-4.14	-4.91	2.22e-15	9.53e-25	0.16	0.1	1	1	NA	NA	NA	NA	chr5:66542035-66542684	0	6.98	-4.5	0.0985	1	1	1	1	NA	7.59	9.52	7.16	7.45	0.22	0.57	0.55	7.71	9.67	7.21	7.75	0.28	0.24	0.27	19.87	14.04	0	0	yes
Rbm47	RNA-binding protein 47	chr5	66407796	66543163	1.15	0.06	0.04	-4.14	-4.91	2.22e-15	9.53e-25	0.16	0.1	1	1	NA	NA	NA	NA	chr5:66437337-66438121	0	11.7	-4.21	NA	1	1	1	NA	1	7.59	9.52	7.16	7.45	0.22	0.57	0.55	7.71	9.67	7.21	7.75	0.28	0.24	0.27	0	28.08	0	0	yes
Rbm47	RNA-binding protein 47	chr5	66407796	66543163	1.15	0.06	0.04	-4.14	-4.91	2.22e-15	9.53e-25	0.16	0.1	1	1	NA	NA	NA	NA	chr5:66460943-66461420	0	6.09	-2.69	NA	1	1	1	NA	1	7.59	9.52	7.16	7.45	0.22	0.57	0.55	7.71	9.67	7.21	7.75	0.28	0.24	0.27	3.97	4.68	0	0	yes
Rbm47	RNA-binding protein 47	chr5	66407796	66543163	1.15	0.06	0.04	-4.14	-4.91	2.22e-15	9.53e-25	0.16	0.1	1	1	NA	NA	NA	NA	chr5:66479460-66480017	0	8.65	-2.63	NA	1	NA	1	NA	1	7.59	9.52	7.16	7.45	0.22	0.57	0.55	7.71	9.67	7.21	7.75	0.28	0.24	0.27	7.95	0	0	0	yes
Rbm47	RNA-binding protein 47	chr5	66407796	66543163	1.15	0.06	0.04	-4.14	-4.91	2.22e-15	9.53e-25	0.16	0.1	1	1	NA	NA	NA	NA	chr5:66481203-66481679	0	6.34	-1.74	0.309	1	NA	1	NA	1	7.59	9.52	7.16	7.45	0.22	0.57	0.55	7.71	9.67	7.21	7.75	0.28	0.24	0.27	19.87	23.4	0	11.43	yes
Rbm47	RNA-binding protein 47	chr5	66407796	66543163	1.15	0.06	0.04	-4.14	-4.91	2.22e-15	9.53e-25	0.16	0.1	1	1	NA	NA	NA	NA	chr5:66556940-66557811	-13778	20.14	-1.44	0.205	1	1	1	NA	1	7.59	9.52	7.16	7.45	0.22	0.57	0.55	7.71	9.67	7.21	7.75	0.28	0.24	0.27	43.71	56.16	36.86	0	yes
Rbm47	RNA-binding protein 47	chr5	66407796	66543163	1.15	0.06	0.04	-4.14	-4.91	2.22e-15	9.53e-25	0.16	0.1	1	1	NA	NA	NA	NA	chr5:66450015-66450734	0	12.44	-1.21	0.436	1	1	1	NA	1	7.59	9.52	7.16	7.45	0.22	0.57	0.55	7.71	9.67	7.21	7.75	0.28	0.24	0.27	15.89	42.12	24.57	0	yes
Rbm47	RNA-binding protein 47	chr5	66407796	66543163	1.15	0.06	0.04	-4.14	-4.91	2.22e-15	9.53e-25	0.16	0.1	1	1	NA	NA	NA	NA	chr5:66425508-66425682	0	5.34	1.21	NA	1	NA	1	NA	1	7.59	9.52	7.16	7.45	0.22	0.57	0.55	7.71	9.67	7.21	7.75	0.28	0.24	0.27	3.97	0	0	11.43	yes
Fcgrt	IgG receptor FcRn large subunit p51 precursor	chr7	52348363	52359192	4.46	0.2	0.16	-4.43	-4.82	9.15e-07	1.86e-08	5.24	2.78	1	1	1	NA	NA	NA	chr7:52358957-52359515	0	8.85	-1.3	0.256	1	1	1	1	NA	2.62	4.74	4.88	27.2	0.3	0.32	0.75	2.66	4.81	4.91	28.32	0.44	0.39	0.25	51.66	37.44	24.57	11.43	yes
Acan	aggrecan core protein precursor	chr7	86198369	86259985	4.95	1.38	0.18	-1.82	-4.8	7.17e-06	9.68e-27	6.71	2.2	1	1	NA	1	1	1	chr7:86225656-86225837	0	6.1	-0.45	NA	1	NA	1	NA	1	61.4	56.38	55	14.42	12.9	13.71	13.25	62.34	57.24	55.39	15.02	1.71	1.32	2.06	11.92	4.68	12.29	0	yes
Sigirr	single Ig IL-1-related receptor	chr7	148277074	148286445	2.24	0.24	0.08	-3.15	-4.79	7.8e-06	5.65e-12	0.05	0.02	NA	1	NA	NA	NA	NA	chr7:148282029-148282382	0	9.71	-4.46	NA	1	1	1	NA	1	2.44	4.61	4.72	11.01	0.86	0.68	0.35	2.48	4.68	4.75	11.47	0.2	0.24	0.18	27.82	4.68	0	0	yes
Sigirr	single Ig IL-1-related receptor	chr7	148277074	148286445	2.24	0.24	0.08	-3.15	-4.79	7.8e-06	5.65e-12	0.05	0.02	NA	1	NA	NA	NA	NA	chr7:148227701-148227940	49134	7.29	-1.85	NA	1	NA	1	NA	1	2.44	4.61	4.72	11.01	0.86	0.68	0.35	2.48	4.68	4.75	11.47	0.2	0.24	0.18	3.97	0	0	0	yes
Sigirr	single Ig IL-1-related receptor	chr7	148277074	148286445	2.24	0.24	0.08	-3.15	-4.79	7.8e-06	5.65e-12	0.05	0.02	NA	1	NA	NA	NA	NA	chr7:148233472-148235415	41659	15.27	-0.68	0.329	1	1	1	NA	1	2.44	4.61	4.72	11.01	0.86	0.68	0.35	2.48	4.68	4.75	11.47	0.2	0.24	0.18	131.13	117	110.57	45.71	yes
Sigirr	single Ig IL-1-related receptor	chr7	148277074	148286445	2.24	0.24	0.08	-3.15	-4.79	7.8e-06	5.65e-12	0.05	0.02	NA	1	NA	NA	NA	NA	chr7:148244492-148244747	32327	14.35	3.07	NA	1	NA	1	NA	1	2.44	4.61	4.72	11.01	0.86	0.68	0.35	2.48	4.68	4.75	11.47	0.2	0.24	0.18	0	0	0	11.43	yes
Emc9	NA	chr14	56200361	56204091	1.28	0.01	0.04	-6.12	-4.67	3.97e-11	3.04e-09	0.29	0.27	NA	1	NA	1	NA	NA	NA	NA	NA	NA	NA	NA	NA	NA	NA	NA	0.81	1.21	1.01	2.22	0.04	0	0	0.83	1.23	1.01	2.32	0.04	0.03	0.07	NA	NA	NA	NA	yes
Syne4	NA	chr7	31099835	31104064	1.35	0.24	0.05	-2.4	-4.64	0.00111	1.35e-08	3.7	3.98	NA	1	1	NA	NA	NA	NA	NA	NA	NA	NA	NA	NA	NA	NA	NA	1.4	1.48	1.38	5.07	0.37	0.57	0.35	1.42	1.5	1.39	5.28	0.16	0.06	0.07	NA	NA	NA	NA	yes
Atg9b	autophagy-related protein 9B	chr5	23889999	23897961	1.3	0.13	0.05	-3.3	-4.63	0.000399	1.1e-07	0.03	0.01	NA	1	NA	NA	NA	NA	chr5:23898430-23898858	-470	12.08	-0.66	0.689	1	NA	1	1	NA	2.62	2.1	4.51	16.6	0.75	0.21	1	2.66	2.13	4.54	17.28	0.12	0.36	0.3	23.84	14.04	12.29	11.43	yes
Kif21b	kinesin-like protein KIF21B	chr1	138027978	138074591	1.38	0.04	0.06	-4.95	-4.53	1.81e-07	9.5e-07	3.97	5.02	NA	1	NA	1	NA	1	chr1:138036638-138037162	0	14.08	-4.64	NA	1	1	1	NA	1	4.61	6.3	4.4	48.55	0.26	0.54	0.75	4.68	6.4	4.43	50.56	0.68	0.33	1.12	27.82	9.36	0	0	yes
Tmem176b	transmembrane protein 176B	chr6	48783811	48791373	4.89	1.08	0.21	-2.14	-4.53	4.32e-07	3.66e-21	10.25	10.18	NA	1	1	1	1	NA	chr6:48790982-48791410	0	8.01	-2.97	0.0328	1	1	1	1	NA	10.12	10.19	8.43	22.44	3.15	2.71	2.85	10.28	10.35	8.49	23.37	0.56	0.51	0.62	43.71	60.84	12.29	0	yes
Pid1	PTB-containing, cubilin and LRP1-interacting	chr1	84032868	84281220	3.28	0.28	0.14	-3.53	-4.52	9.5e-17	2.01e-26	5.89	4.93	NA	1	NA	1	NA	NA	chr1:84174325-84174669	0	3.71	-3.79	NA	1	NA	1	NA	1	8.95	9.7	10.77	15.3	0.82	0.75	1.35	9.08	9.85	10.84	15.94	0.52	0.39	0.57	19.87	0	0	0	yes
Pid1	PTB-containing, cubilin and LRP1-interacting	chr1	84032868	84281220	3.28	0.28	0.14	-3.53	-4.52	9.5e-17	2.01e-26	5.89	4.93	NA	1	NA	1	NA	NA	chr1:84174325-84174669	0	3.71	-3.79	NA	1	NA	1	NA	1	8.95	9.7	10.77	15.3	0.82	0.75	1.35	9.08	9.85	10.84	15.94	0.52	0.39	0.57	19.87	0	0	0	yes
Pid1	PTB-containing, cubilin and LRP1-interacting	chr1	84032868	84281220	3.28	0.28	0.14	-3.53	-4.52	9.5e-17	2.01e-26	5.89	4.93	NA	1	NA	1	NA	NA	chr1:84173661-84173989	0	3.9	-3.13	NA	1	NA	1	NA	1	8.95	9.7	10.77	15.3	0.82	0.75	1.35	9.08	9.85	10.84	15.94	0.52	0.39	0.57	11.92	0	0	0	yes
Pid1	PTB-containing, cubilin and LRP1-interacting	chr1	84032868	84281220	3.28	0.28	0.14	-3.53	-4.52	9.5e-17	2.01e-26	5.89	4.93	NA	1	NA	1	NA	NA	chr1:84173661-84173989	0	3.9	-3.13	NA	1	NA	1	NA	1	8.95	9.7	10.77	15.3	0.82	0.75	1.35	9.08	9.85	10.84	15.94	0.52	0.39	0.57	11.92	0	0	0	yes
Pid1	PTB-containing, cubilin and LRP1-interacting	chr1	84032868	84281220	3.28	0.28	0.14	-3.53	-4.52	9.5e-17	2.01e-26	5.89	4.93	NA	1	NA	1	NA	NA	chr1:84281089-84281483	0	7.81	-0.13	0.949	1	1	1	1	NA	8.95	9.7	10.77	15.3	0.82	0.75	1.35	9.08	9.85	10.84	15.94	0.52	0.39	0.57	11.92	14.04	0	22.86	yes
Pid1	PTB-containing, cubilin and LRP1-interacting	chr1	84032868	84281220	3.28	0.28	0.14	-3.53	-4.52	9.5e-17	2.01e-26	5.89	4.93	NA	1	NA	1	NA	NA	chr1:84281089-84281483	0	7.81	-0.13	0.949	1	1	1	1	NA	8.95	9.7	10.77	15.3	0.82	0.75	1.35	9.08	9.85	10.84	15.94	0.52	0.39	0.57	11.92	14.04	0	22.86	yes
Mgp	matrix Gla protein precursor	chr6	136820956	136824326	122.54	6.86	5.47	-4.12	-4.47	6.73e-54	6.41e-66	5.45	3.4	1	1	1	1	NA	NA	chr6:136846387-136847272	-22062	17.46	-4.39	NA	1	1	1	NA	1	72.38	86.25	82.53	134.37	5.66	6.39	4.1	73.49	87.56	83.11	139.94	3.78	4.46	4.66	3.97	28.08	0	0	yes
Mgp	matrix Gla protein precursor	chr6	136820956	136824326	122.54	6.86	5.47	-4.12	-4.47	6.73e-54	6.41e-66	5.45	3.4	1	1	1	1	NA	NA	chr6:136848820-136849784	-24495	27.89	-1.2	0.233	1	1	1	NA	1	72.38	86.25	82.53	134.37	5.66	6.39	4.1	73.49	87.56	83.11	139.94	3.78	4.46	4.66	63.58	46.8	24.57	22.86	yes
Fyb	FYN-binding protein	chr15	6529871	6613312	5.62	1.39	0.26	-1.97	-4.41	8.05e-07	6.75e-23	0.29	0.17	1	1	NA	NA	NA	NA	chr15:6504751-6505276	-24595	8.85	-5.24	NA	1	NA	1	NA	1	12.15	13.82	15.86	34.95	4.24	5.46	4.95	12.34	14.03	15.97	36.4	0.76	0.99	1.01	11.92	46.8	0	0	yes
Fyb	FYN-binding protein	chr15	6529871	6613312	5.62	1.39	0.26	-1.97	-4.41	8.05e-07	6.75e-23	0.29	0.17	1	1	NA	NA	NA	NA	chr15:6598973-6599189	0	4.57	-1.85	NA	1	NA	1	NA	1	12.15	13.82	15.86	34.95	4.24	5.46	4.95	12.34	14.03	15.97	36.4	0.76	0.99	1.01	3.97	0	0	0	yes
Fyb	FYN-binding protein	chr15	6529871	6613312	5.62	1.39	0.26	-1.97	-4.41	8.05e-07	6.75e-23	0.29	0.17	1	1	NA	NA	NA	NA	chr15:6524265-6524823	-5048	19.46	-0.71	0.687	1	1	1	NA	1	12.15	13.82	15.86	34.95	4.24	5.46	4.95	12.34	14.03	15.97	36.4	0.76	0.99	1.01	11.92	28.08	0	22.86	yes
Fyb	FYN-binding protein	chr15	6529871	6613312	5.62	1.39	0.26	-1.97	-4.41	8.05e-07	6.75e-23	0.29	0.17	1	1	NA	NA	NA	NA	chr15:6505611-6506013	-23858	19.79	-0.52	NA	1	1	1	NA	1	12.15	13.82	15.86	34.95	4.24	5.46	4.95	12.34	14.03	15.97	36.4	0.76	0.99	1.01	3.97	14.04	0	11.43	yes
Fyb	FYN-binding protein	chr15	6529871	6613312	5.62	1.39	0.26	-1.97	-4.41	8.05e-07	6.75e-23	0.29	0.17	1	1	NA	NA	NA	NA	chr15:6489922-6490536	-39335	19.67	-0.26	0.902	1	1	1	NA	1	12.15	13.82	15.86	34.95	4.24	5.46	4.95	12.34	14.03	15.97	36.4	0.76	0.99	1.01	23.84	4.68	24.57	0	yes
Fyb	FYN-binding protein	chr15	6529871	6613312	5.62	1.39	0.26	-1.97	-4.41	8.05e-07	6.75e-23	0.29	0.17	1	1	NA	NA	NA	NA	chr15:6585197-6585379	0	4.15	1.17	NA	1	NA	1	NA	1	12.15	13.82	15.86	34.95	4.24	5.46	4.95	12.34	14.03	15.97	36.4	0.76	0.99	1.01	0	4.68	12.29	0	yes
Il18	Mus musculus adult male medulla oblongata cDNA, RIKEN full-length enriched library, clone:6330444E07 product:interleukin 18, full insert sequence.	chr9	50373473	50389942	1.65	0.22	0.07	-2.83	-4.4	0.00025	2.5e-07	0.43	0.24	1	1	1	NA	NA	NA	chr9:50362820-50363286	0	7.48	-4.1	NA	1	1	1	1	NA	1.22	0.76	1.27	4.03	0.19	0.36	0.2	1.24	0.77	1.28	4.2	0.04	0.06	0.14	15.89	9.36	0	0	yes
Il18	Mus musculus adult male medulla oblongata cDNA, RIKEN full-length enriched library, clone:6330444E07 product:interleukin 18, full insert sequence.	chr9	50373473	50389942	1.65	0.22	0.07	-2.83	-4.4	0.00025	2.5e-07	0.43	0.24	1	1	1	NA	NA	NA	chr9:50378151-50378643	0	8.85	-4.1	NA	1	1	1	NA	1	1.22	0.76	1.27	4.03	0.19	0.36	0.2	1.24	0.77	1.28	4.2	0.04	0.06	0.14	15.89	9.36	0	0	yes
Il18	Mus musculus adult male medulla oblongata cDNA, RIKEN full-length enriched library, clone:6330444E07 product:interleukin 18, full insert sequence.	chr9	50373473	50389942	1.65	0.22	0.07	-2.83	-4.4	0.00025	2.5e-07	0.43	0.24	1	1	1	NA	NA	NA	chr9:50378151-50378643	0	8.85	-4.1	NA	1	1	1	NA	1	1.22	0.76	1.27	4.03	0.19	0.36	0.2	1.24	0.77	1.28	4.2	0.04	0.06	0.14	15.89	9.36	0	0	yes
Gap43	neuromodulin	chr16	42248674	42340764	10.22	3.45	0.51	-1.53	-4.35	2.34e-08	4.37e-35	20.1	10.16	1	NA	NA	1	NA	1	NA	NA	NA	NA	NA	NA	NA	NA	NA	NA	15.36	15.25	16.87	20.63	4.91	6.1	6.65	15.6	15.48	16.98	21.48	1.27	0.75	0.59	NA	NA	NA	NA	yes
Man2b2	epididymis-specific alpha-mannosidase precursor	chr5	37198052	37221888	2.01	0.58	0.1	-1.74	-4.34	0.00277	2.38e-13	1.76	1.11	1	1	1	1	1	NA	NA	NA	NA	NA	NA	NA	NA	NA	NA	NA	5.69	5.86	6.36	17.32	2.47	3.53	1.85	5.78	5.95	6.41	18.04	0.32	0.54	0.46	NA	NA	NA	NA	yes
Inpp4b	type II inositol-3,4-bisphosphate 4-phosphatase	chr8	84239099	84646460	2.14	0.53	0.11	-1.98	-4.33	4.48e-08	4.69e-27	0.68	0.57	NA	1	NA	NA	NA	NA	chr8:84330898-84331162	0	7.26	-4.03	NA	1	NA	1	NA	1	12.15	12.21	13.31	7.65	2.55	3.25	2.8	12.34	12.39	13.41	7.97	0.6	0.54	0.57	23.84	0	0	0	yes
Inpp4b	type II inositol-3,4-bisphosphate 4-phosphatase	chr8	84239099	84646460	2.14	0.53	0.11	-1.98	-4.33	4.48e-08	4.69e-27	0.68	0.57	NA	1	NA	NA	NA	NA	chr8:84291416-84291673	0	4.29	-3.54	NA	1	NA	1	NA	1	12.15	12.21	13.31	7.65	2.55	3.25	2.8	12.34	12.39	13.41	7.97	0.6	0.54	0.57	11.92	4.68	0	0	yes
Inpp4b	type II inositol-3,4-bisphosphate 4-phosphatase	chr8	84239099	84646460	2.14	0.53	0.11	-1.98	-4.33	4.48e-08	4.69e-27	0.68	0.57	NA	1	NA	NA	NA	NA	chr8:84378307-84379120	0	4.5	-3.54	NA	1	NA	1	NA	1	12.15	12.21	13.31	7.65	2.55	3.25	2.8	12.34	12.39	13.41	7.97	0.6	0.54	0.57	11.92	4.68	0	0	yes
Inpp4b	type II inositol-3,4-bisphosphate 4-phosphatase	chr8	84239099	84646460	2.14	0.53	0.11	-1.98	-4.33	4.48e-08	4.69e-27	0.68	0.57	NA	1	NA	NA	NA	NA	chr8:84549895-84550162	0	3.92	-3.27	NA	1	NA	1	NA	1	12.15	12.21	13.31	7.65	2.55	3.25	2.8	12.34	12.39	13.41	7.97	0.6	0.54	0.57	0	14.04	0	0	yes
Inpp4b	type II inositol-3,4-bisphosphate 4-phosphatase	chr8	84239099	84646460	2.14	0.53	0.11	-1.98	-4.33	4.48e-08	4.69e-27	0.68	0.57	NA	1	NA	NA	NA	NA	chr8:84031955-84032135	0	4.84	-3.23	NA	1	NA	1	NA	NA	12.15	12.21	13.31	7.65	2.55	3.25	2.8	12.34	12.39	13.41	7.97	0.6	0.54	0.57	3.97	9.36	0	0	yes
Inpp4b	type II inositol-3,4-bisphosphate 4-phosphatase	chr8	84239099	84646460	2.14	0.53	0.11	-1.98	-4.33	4.48e-08	4.69e-27	0.68	0.57	NA	1	NA	NA	NA	NA	chr8:84324702-84325298	0	6.92	-3.13	NA	1	1	1	NA	1	12.15	12.21	13.31	7.65	2.55	3.25	2.8	12.34	12.39	13.41	7.97	0.6	0.54	0.57	11.92	0	0	0	yes
Inpp4b	type II inositol-3,4-bisphosphate 4-phosphatase	chr8	84239099	84646460	2.14	0.53	0.11	-1.98	-4.33	4.48e-08	4.69e-27	0.68	0.57	NA	1	NA	NA	NA	NA	chr8:84390867-84391576	0	26.62	-1.98	0.0964	1	1	1	NA	1	12.15	12.21	13.31	7.65	2.55	3.25	2.8	12.34	12.39	13.41	7.97	0.6	0.54	0.57	51.66	46.8	24.57	0	yes
Inpp4b	type II inositol-3,4-bisphosphate 4-phosphatase	chr8	84239099	84646460	2.14	0.53	0.11	-1.98	-4.33	4.48e-08	4.69e-27	0.68	0.57	NA	1	NA	NA	NA	NA	chr8:84365101-84365670	0	3.57	-1.95	NA	1	NA	1	NA	NA	12.15	12.21	13.31	7.65	2.55	3.25	2.8	12.34	12.39	13.41	7.97	0.6	0.54	0.57	0	4.68	0	0	yes
Inpp4b	type II inositol-3,4-bisphosphate 4-phosphatase	chr8	84239099	84646460	2.14	0.53	0.11	-1.98	-4.33	4.48e-08	4.69e-27	0.68	0.57	NA	1	NA	NA	NA	NA	chr8:84385180-84385668	0	21.18	-0.48	0.747	1	1	1	NA	1	12.15	12.21	13.31	7.65	2.55	3.25	2.8	12.34	12.39	13.41	7.97	0.6	0.54	0.57	19.87	46.8	0	45.71	yes
Inpp4b	type II inositol-3,4-bisphosphate 4-phosphatase	chr8	84239099	84646460	2.14	0.53	0.11	-1.98	-4.33	4.48e-08	4.69e-27	0.68	0.57	NA	1	NA	NA	NA	NA	chr8:84280498-84281800	0	7.32	-0.14	0.919	1	1	1	NA	1	12.15	12.21	13.31	7.65	2.55	3.25	2.8	12.34	12.39	13.41	7.97	0.6	0.54	0.57	23.84	42.12	12.29	45.71	yes
Inpp4b	type II inositol-3,4-bisphosphate 4-phosphatase	chr8	84239099	84646460	2.14	0.53	0.11	-1.98	-4.33	4.48e-08	4.69e-27	0.68	0.57	NA	1	NA	NA	NA	NA	chr8:84372424-84372598	0	5.01	0	NA	1	NA	1	NA	NA	12.15	12.21	13.31	7.65	2.55	3.25	2.8	12.34	12.39	13.41	7.97	0.6	0.54	0.57	0	0	0	0	yes
Inpp4b	type II inositol-3,4-bisphosphate 4-phosphatase	chr8	84239099	84646460	2.14	0.53	0.11	-1.98	-4.33	4.48e-08	4.69e-27	0.68	0.57	NA	1	NA	NA	NA	NA	chr8:84389517-84389999	0	19.88	0.01	0.994	1	1	1	NA	1	12.15	12.21	13.31	7.65	2.55	3.25	2.8	12.34	12.39	13.41	7.97	0.6	0.54	0.57	11.92	23.4	0	34.28	yes
Inpp4b	type II inositol-3,4-bisphosphate 4-phosphatase	chr8	84239099	84646460	2.14	0.53	0.11	-1.98	-4.33	4.48e-08	4.69e-27	0.68	0.57	NA	1	NA	NA	NA	NA	chr8:83865679-83866002	-453	4.67	0.31	0.85	1	NA	1	1	NA	12.15	12.21	13.31	7.65	2.55	3.25	2.8	12.34	12.39	13.41	7.97	0.6	0.54	0.57	15.89	32.76	61.43	0	yes
Inpp4b	type II inositol-3,4-bisphosphate 4-phosphatase	chr8	84239099	84646460	2.14	0.53	0.11	-1.98	-4.33	4.48e-08	4.69e-27	0.68	0.57	NA	1	NA	NA	NA	NA	chr8:84300628-84301414	0	9.46	2.3	0.246	1	1	1	NA	1	12.15	12.21	13.31	7.65	2.55	3.25	2.8	12.34	12.39	13.41	7.97	0.6	0.54	0.57	0	14.04	73.71	0	yes
Adm2	ADM2 precursor	chr15	89153403	89155161	2.89	0.48	0.14	-2.54	-4.32	0.000781	5.81e-08	0.01	0.02	NA	NA	NA	1	NA	1	NA	NA	NA	NA	NA	NA	NA	NA	NA	NA	1.45	2.55	3.18	8.22	0.52	0.75	0.7	1.47	2.59	3.2	8.56	0.08	0.33	0.16	NA	NA	NA	NA	yes
2900026A02Rik	hypothetical protein LOC243219	chr5	113515343	113592333	8.04	5	0.42	-0.65	-4.24	0.000264	1.57e-89	1.03	0.57	1	NA	NA	NA	NA	NA	chr5:113609144-113609728	-16812	8.45	-5.84	0.0132	1	1	1	NA	1	60.45	57.1	56.12	66.75	37.08	39.8	38.06	61.38	57.96	56.51	69.51	2.9	3.86	2.97	59.6	28.08	0	0	yes
2900026A02Rik	hypothetical protein LOC243219	chr5	113515343	113592333	8.04	5	0.42	-0.65	-4.24	0.000264	1.57e-89	1.03	0.57	1	NA	NA	NA	NA	NA	chr5:113567741-113568175	0	5.75	-5.42	0.0332	1	NA	1	NA	1	60.45	57.1	56.12	66.75	37.08	39.8	38.06	61.38	57.96	56.51	69.51	2.9	3.86	2.97	19.87	46.8	0	0	yes
Cercam	glycosyltransferase 25 family member 3	chr2	29725014	29738360	4.09	0.3	0.21	-3.72	-4.24	2.23e-13	1.02e-16	3.36	1.98	1	1	1	1	1	NA	chr2:29724662-29724854	-160	12.4	-5.19	0.0368	1	1	1	1	NA	10.17	8.5	10.4	27.66	1.39	0.86	0.95	10.32	8.62	10.47	28.81	0.6	0.81	0.87	27.82	28.08	0	0	yes
2900026A02Rik	hypothetical protein LOC243219	chr5	113515343	113592333	8.04	5	0.42	-0.65	-4.24	0.000264	1.57e-89	1.03	0.57	1	NA	NA	NA	NA	NA	chr5:113585587-113586707	0	16.07	-2.29	0.0175	1	1	1	NA	1	60.45	57.1	56.12	66.75	37.08	39.8	38.06	61.38	57.96	56.51	69.51	2.9	3.86	2.97	95.37	84.24	24.57	11.43	yes
2900026A02Rik	hypothetical protein LOC243219	chr5	113515343	113592333	8.04	5	0.42	-0.65	-4.24	0.000264	1.57e-89	1.03	0.57	1	NA	NA	NA	NA	NA	chr5:113593438-113594489	-1106	24.15	-1.41	0.206	1	1	1	NA	1	60.45	57.1	56.12	66.75	37.08	39.8	38.06	61.38	57.96	56.51	69.51	2.9	3.86	2.97	39.74	88.92	0	45.71	yes
Cercam	glycosyltransferase 25 family member 3	chr2	29725014	29738360	4.09	0.3	0.21	-3.72	-4.24	2.23e-13	1.02e-16	3.36	1.98	1	1	1	1	1	NA	chr2:29735786-29736135	0	5.16	0.04	0.98	1	1	1	NA	1	10.17	8.5	10.4	27.66	1.39	0.86	0.95	10.32	8.62	10.47	28.81	0.6	0.81	0.87	11.92	23.4	36.86	0	yes
2900026A02Rik	hypothetical protein LOC243219	chr5	113515343	113592333	8.04	5	0.42	-0.65	-4.24	0.000264	1.57e-89	1.03	0.57	1	NA	NA	NA	NA	NA	chr5:113535818-113536041	0	7.55	0.69	0.706	1	NA	1	NA	1	60.45	57.1	56.12	66.75	37.08	39.8	38.06	61.38	57.96	56.51	69.51	2.9	3.86	2.97	7.95	14.04	36.86	0	yes
Phyhd1	phytanoyl-CoA dioxygenase domain-containing	chr2	30122049	30137669	7.34	0.54	0.42	-3.71	-4.11	0.00197	0.000359	0.85	1.13	NA	1	1	1	NA	NA	chr2:30125574-30125921	0	17.41	-6.8	0.000555	1	NA	1	NA	1	2.21	2.06	2.23	48.03	1.01	1.39	0.7	2.25	2.09	2.24	50.02	1.07	0.72	0.66	67.55	107.64	0	0	yes
Phyhd1	phytanoyl-CoA dioxygenase domain-containing	chr2	30122049	30137669	7.34	0.54	0.42	-3.71	-4.11	0.00197	0.000359	0.85	1.13	NA	1	1	1	NA	NA	chr2:30121942-30122356	0	13.19	-1.74	0.179	1	1	1	1	NA	2.21	2.06	2.23	48.03	1.01	1.39	0.7	2.25	2.09	2.24	50.02	1.07	0.72	0.66	27.82	56.16	12.29	11.43	yes
Evi2a	protein EVI2A precursor	chr11	79340063	79344111	3.8	0.54	0.22	-2.8	-4.09	1.17e-13	5.61e-23	0.02	0.03	NA	NA	NA	NA	NA	NA	chr11:79343813-79344070	0	6.78	-0.49	NA	1	NA	1	1	NA	9.17	12.52	13.1	9.93	1.27	1.57	2	9.31	12.71	13.19	10.34	0.64	0.39	0.94	7.95	9.36	0	11.43	yes
Pls1	plastin-1	chr9	95653061	95745698	1.13	0.18	0.06	-2.57	-4.07	6.45e-07	4.21e-14	0.17	0.15	NA	NA	NA	1	NA	1	chr9:95714221-95714848	0	21.12	-3.13	0.0463	1	1	NA	NA	1	4.16	6.08	6.74	4.45	0.9	1.04	0.75	4.22	6.17	6.78	4.63	0.16	0.36	0.41	23.84	93.6	12.29	0	yes
Pls1	plastin-1	chr9	95653061	95745698	1.13	0.18	0.06	-2.57	-4.07	6.45e-07	4.21e-14	0.17	0.15	NA	NA	NA	1	NA	1	chr9:95727286-95727583	0	4.11	-1.95	NA	1	NA	1	NA	1	4.16	6.08	6.74	4.45	0.9	1.04	0.75	4.22	6.17	6.78	4.63	0.16	0.36	0.41	0	4.68	0	0	yes
Pls1	plastin-1	chr9	95653061	95745698	1.13	0.18	0.06	-2.57	-4.07	6.45e-07	4.21e-14	0.17	0.15	NA	NA	NA	1	NA	1	chr9:95695522-95696546	0	6.86	-1.25	NA	1	1	1	NA	1	4.16	6.08	6.74	4.45	0.9	1.04	0.75	4.22	6.17	6.78	4.63	0.16	0.36	0.41	11.92	18.72	0	11.43	yes
Pls1	plastin-1	chr9	95653061	95745698	1.13	0.18	0.06	-2.57	-4.07	6.45e-07	4.21e-14	0.17	0.15	NA	NA	NA	1	NA	1	chr9:95706487-95706905	0	6.25	0.11	0.96	1	NA	1	NA	1	4.16	6.08	6.74	4.45	0.9	1.04	0.75	4.22	6.17	6.78	4.63	0.16	0.36	0.41	3.97	18.72	24.57	0	yes
Gstm2	glutathione S-transferase Mu 2	chr3	107784620	107789354	3.9	0.94	0.24	-2	-4.01	0.0126	1.99e-07	3.4	2.03	1	1	1	NA	NA	NA	NA	NA	NA	NA	NA	NA	NA	NA	NA	NA	2.53	2.46	3.39	12.41	1.31	1.46	1.1	2.57	2.5	3.42	12.92	0.32	0.42	0.25	NA	NA	NA	NA	yes
Timp3	metalloproteinase inhibitor 3 precursor	chr10	85763157	85812250	16.91	1.82	1.09	-3.18	-3.95	3.61e-19	2.14e-26	10.13	7.53	1	NA	NA	1	1	1	chr10:85773364-85773815	0	4.76	-1.45	NA	1	1	1	NA	1	67.95	71.45	76.27	188.56	10.57	11.89	11.05	68.99	72.53	76.8	196.36	5.92	7.33	6.81	11.92	23.4	0	11.43	yes
Timp3	metalloproteinase inhibitor 3 precursor	chr10	85763157	85812250	16.91	1.82	1.09	-3.18	-3.95	3.61e-19	2.14e-26	10.13	7.53	1	NA	NA	1	1	1	chr10:85802030-85803021	0	3.63	-0.95	0.316	1	NA	1	NA	1	67.95	71.45	76.27	188.56	10.57	11.89	11.05	68.99	72.53	76.8	196.36	5.92	7.33	6.81	59.6	56.16	24.57	34.28	yes
Chrm3	muscarinic acetylcholine receptor M3	chr13	9875859	10360049	1.13	0.1	0.07	-3.45	-3.93	4.84e-07	6.47e-08	0.06	0.05	NA	1	NA	NA	NA	NA	NA	NA	NA	NA	NA	NA	NA	NA	NA	NA	2.48	2.91	4.24	8.58	0.34	0.54	0.35	2.52	2.95	4.27	8.94	0.6	0.21	0.14	NA	NA	NA	NA	yes
Postn	periostin isoform 1	chr3	54165029	54194963	2.68	0.11	0.18	-4.49	-3.87	6.51e-16	6.67e-13	79.11	45.22	1	1	1	1	1	1	chr3:54162338-54162588	-2441	7.9	-0.02	0.992	1	NA	1	NA	1	14.19	12.61	14	4.55	0.75	0.43	0.3	14.4	12.8	14.1	4.74	0.36	1.29	0.69	11.92	37.44	49.14	0	yes
Col6a2	collagen alpha-2(VI) chain precursor	chr10	76058501	76086149	48.91	8.42	3.45	-2.5	-3.82	1.15e-46	5.96e-96	62.46	35.75	1	1	1	NA	NA	NA	chr10:76085622-76086500	0	12.1	-6.83	0.000426	1	1	1	1	NA	208.69	223.42	228.34	273.82	40.87	42.65	40.11	211.88	226.82	229.93	285.15	17.09	16.1	17.42	75.5	102.96	0	0	yes
March4	E3 ubiquitin-protein ligase MARCH4 precursor	chr1	72473686	72583138	7.95	1.19	0.56	-2.7	-3.82	6.29e-17	6.37e-28	0.04	0.08	NA	NA	NA	NA	NA	NA	chr1:72603036-72603328	-19899	5.37	-4.76	NA	1	NA	1	NA	1	29.68	30.22	38.56	71.71	5.44	7.03	7.15	30.14	30.68	38.83	74.68	2.66	2.9	3.63	35.76	4.68	0	0	yes
March4	E3 ubiquitin-protein ligase MARCH4 precursor	chr1	72473686	72583138	7.95	1.19	0.56	-2.7	-3.82	6.29e-17	6.37e-28	0.04	0.08	NA	NA	NA	NA	NA	NA	chr1:72583524-72583962	-387	13.26	-4.12	NA	1	1	1	1	1	29.68	30.22	38.56	71.71	5.44	7.03	7.15	30.14	30.68	38.83	74.68	2.66	2.9	3.63	11.92	14.04	0	0	yes
March4	E3 ubiquitin-protein ligase MARCH4 precursor	chr1	72473686	72583138	7.95	1.19	0.56	-2.7	-3.82	6.29e-17	6.37e-28	0.04	0.08	NA	NA	NA	NA	NA	NA	chr1:72511605-72511782	0	7.55	-3.92	NA	1	NA	1	NA	1	29.68	30.22	38.56	71.71	5.44	7.03	7.15	30.14	30.68	38.83	74.68	2.66	2.9	3.63	3.97	18.72	0	0	yes
Col6a2	collagen alpha-2(VI) chain precursor	chr10	76058501	76086149	48.91	8.42	3.45	-2.5	-3.82	1.15e-46	5.96e-96	62.46	35.75	1	1	1	NA	NA	NA	chr10:76096655-76097603	-10507	28.24	-2.92	0.0125	1	1	1	NA	1	208.69	223.42	228.34	273.82	40.87	42.65	40.11	211.88	226.82	229.93	285.15	17.09	16.1	17.42	59.6	131.04	0	22.86	yes
Col6a2	collagen alpha-2(VI) chain precursor	chr10	76058501	76086149	48.91	8.42	3.45	-2.5	-3.82	1.15e-46	5.96e-96	62.46	35.75	1	1	1	NA	NA	NA	chr10:76131502-76132196	-45354	15.06	-2	0.0929	1	1	1	NA	1	208.69	223.42	228.34	273.82	40.87	42.65	40.11	211.88	226.82	229.93	285.15	17.09	16.1	17.42	47.68	51.48	0	22.86	yes
Col6a2	collagen alpha-2(VI) chain precursor	chr10	76058501	76086149	48.91	8.42	3.45	-2.5	-3.82	1.15e-46	5.96e-96	62.46	35.75	1	1	1	NA	NA	NA	chr10:76115984-76116438	-29836	26.86	-1.6	0.249	1	1	1	NA	1	208.69	223.42	228.34	273.82	40.87	42.65	40.11	211.88	226.82	229.93	285.15	17.09	16.1	17.42	23.84	51.48	0	22.86	yes
Col6a2	collagen alpha-2(VI) chain precursor	chr10	76058501	76086149	48.91	8.42	3.45	-2.5	-3.82	1.15e-46	5.96e-96	62.46	35.75	1	1	1	NA	NA	NA	chr10:76086826-76087026	-678	11.32	-1.48	0.265	1	1	1	NA	1	208.69	223.42	228.34	273.82	40.87	42.65	40.11	211.88	226.82	229.93	285.15	17.09	16.1	17.42	35.76	32.76	0	22.86	yes
Col6a2	collagen alpha-2(VI) chain precursor	chr10	76058501	76086149	48.91	8.42	3.45	-2.5	-3.82	1.15e-46	5.96e-96	62.46	35.75	1	1	1	NA	NA	NA	chr10:76098744-76099300	-12596	20.26	-1.45	NA	1	1	1	NA	1	208.69	223.42	228.34	273.82	40.87	42.65	40.11	211.88	226.82	229.93	285.15	17.09	16.1	17.42	11.92	23.4	0	11.43	yes
March4	E3 ubiquitin-protein ligase MARCH4 precursor	chr1	72473686	72583138	7.95	1.19	0.56	-2.7	-3.82	6.29e-17	6.37e-28	0.04	0.08	NA	NA	NA	NA	NA	NA	chr1:72565413-72565587	0	4.01	-0.74	NA	1	NA	1	NA	NA	29.68	30.22	38.56	71.71	5.44	7.03	7.15	30.14	30.68	38.83	74.68	2.66	2.9	3.63	15.89	4.68	12.29	0	yes
Col6a2	collagen alpha-2(VI) chain precursor	chr10	76058501	76086149	48.91	8.42	3.45	-2.5	-3.82	1.15e-46	5.96e-96	62.46	35.75	1	1	1	NA	NA	NA	chr10:76111588-76111969	-25440	35.97	-0.46	0.735	1	1	1	NA	1	208.69	223.42	228.34	273.82	40.87	42.65	40.11	211.88	226.82	229.93	285.15	17.09	16.1	17.42	19.87	46.8	12.29	34.28	yes
March4	E3 ubiquitin-protein ligase MARCH4 precursor	chr1	72473686	72583138	7.95	1.19	0.56	-2.7	-3.82	6.29e-17	6.37e-28	0.04	0.08	NA	NA	NA	NA	NA	NA	chr1:72596962-72597670	-13825	3.03	-0.33	0.863	1	NA	1	NA	1	29.68	30.22	38.56	71.71	5.44	7.03	7.15	30.14	30.68	38.83	74.68	2.66	2.9	3.63	11.92	18.72	24.57	0	yes
March4	E3 ubiquitin-protein ligase MARCH4 precursor	chr1	72473686	72583138	7.95	1.19	0.56	-2.7	-3.82	6.29e-17	6.37e-28	0.04	0.08	NA	NA	NA	NA	NA	NA	chr1:72466925-72467110	6576	9.1	0	NA	1	NA	1	NA	1	29.68	30.22	38.56	71.71	5.44	7.03	7.15	30.14	30.68	38.83	74.68	2.66	2.9	3.63	0	0	0	0	yes
March4	E3 ubiquitin-protein ligase MARCH4 precursor	chr1	72473686	72583138	7.95	1.19	0.56	-2.7	-3.82	6.29e-17	6.37e-28	0.04	0.08	NA	NA	NA	NA	NA	NA	chr1:72556435-72556609	0	7.34	0	NA	1	NA	1	NA	NA	29.68	30.22	38.56	71.71	5.44	7.03	7.15	30.14	30.68	38.83	74.68	2.66	2.9	3.63	0	0	0	0	yes
March4	E3 ubiquitin-protein ligase MARCH4 precursor	chr1	72473686	72583138	7.95	1.19	0.56	-2.7	-3.82	6.29e-17	6.37e-28	0.04	0.08	NA	NA	NA	NA	NA	NA	chr1:72496150-72497599	0	25.53	0.15	0.891	1	1	1	NA	1	29.68	30.22	38.56	71.71	5.44	7.03	7.15	30.14	30.68	38.83	74.68	2.66	2.9	3.63	55.63	28.08	36.86	57.14	yes
Col6a2	collagen alpha-2(VI) chain precursor	chr10	76058501	76086149	48.91	8.42	3.45	-2.5	-3.82	1.15e-46	5.96e-96	62.46	35.75	1	1	1	NA	NA	NA	chr10:76113602-76113982	-27454	27.97	0.18	0.893	1	1	1	NA	1	208.69	223.42	228.34	273.82	40.87	42.65	40.11	211.88	226.82	229.93	285.15	17.09	16.1	17.42	19.87	32.76	24.57	34.28	yes
March4	E3 ubiquitin-protein ligase MARCH4 precursor	chr1	72473686	72583138	7.95	1.19	0.56	-2.7	-3.82	6.29e-17	6.37e-28	0.04	0.08	NA	NA	NA	NA	NA	NA	chr1:72584683-72585129	-1546	10.55	0.83	NA	1	1	1	NA	1	29.68	30.22	38.56	71.71	5.44	7.03	7.15	30.14	30.68	38.83	74.68	2.66	2.9	3.63	7.95	4.68	24.57	0	yes
March4	E3 ubiquitin-protein ligase MARCH4 precursor	chr1	72473686	72583138	7.95	1.19	0.56	-2.7	-3.82	6.29e-17	6.37e-28	0.04	0.08	NA	NA	NA	NA	NA	NA	chr1:72503510-72503963	0	3.33	1.34	NA	1	NA	1	NA	1	29.68	30.22	38.56	71.71	5.44	7.03	7.15	30.14	30.68	38.83	74.68	2.66	2.9	3.63	7.95	0	0	22.86	yes
Ifitm1	interferon-induced transmembrane protein 1	chr7	148153328	148155726	103.12	34.66	7.61	-1.53	-3.76	6.91e-06	3.62e-26	5.19	2.39	1	1	1	NA	NA	NA	chr7:148167584-148168389	11859	25.11	-3.58	NA	1	1	1	NA	1	76.45	83.79	79.99	202.1	38.84	35.98	39.91	77.62	85.06	80.54	210.47	7.71	8.41	9.03	7.95	9.36	0	0	yes
Ifitm1	interferon-induced transmembrane protein 1	chr7	148153328	148155726	103.12	34.66	7.61	-1.53	-3.76	6.91e-06	3.62e-26	5.19	2.39	1	1	1	NA	NA	NA	chr7:148160358-148160697	4633	12.51	-2.63	NA	1	1	1	NA	1	76.45	83.79	79.99	202.1	38.84	35.98	39.91	77.62	85.06	80.54	210.47	7.71	8.41	9.03	7.95	0	0	0	yes
Ifitm1	interferon-induced transmembrane protein 1	chr7	148153328	148155726	103.12	34.66	7.61	-1.53	-3.76	6.91e-06	3.62e-26	5.19	2.39	1	1	1	NA	NA	NA	chr7:148148442-148148698	-4630	12.25	-1.85	NA	1	NA	1	NA	1	76.45	83.79	79.99	202.1	38.84	35.98	39.91	77.62	85.06	80.54	210.47	7.71	8.41	9.03	3.97	0	0	0	yes
Ifitm1	interferon-induced transmembrane protein 1	chr7	148153328	148155726	103.12	34.66	7.61	-1.53	-3.76	6.91e-06	3.62e-26	5.19	2.39	1	1	1	NA	NA	NA	chr7:148166462-148167194	10737	26.82	-1.3	0.359	1	1	1	NA	1	76.45	83.79	79.99	202.1	38.84	35.98	39.91	77.62	85.06	80.54	210.47	7.71	8.41	9.03	23.84	37.44	24.57	0	yes
Ifitm1	interferon-induced transmembrane protein 1	chr7	148153328	148155726	103.12	34.66	7.61	-1.53	-3.76	6.91e-06	3.62e-26	5.19	2.39	1	1	1	NA	NA	NA	chr7:148159264-148159906	3539	22.98	-0.67	0.692	1	1	1	NA	1	76.45	83.79	79.99	202.1	38.84	35.98	39.91	77.62	85.06	80.54	210.47	7.71	8.41	9.03	15.89	23.4	24.57	0	yes
Ifitm1	interferon-induced transmembrane protein 1	chr7	148153328	148155726	103.12	34.66	7.61	-1.53	-3.76	6.91e-06	3.62e-26	5.19	2.39	1	1	1	NA	NA	NA	chr7:148153669-148154090	0	20.83	4.03	NA	1	1	1	1	NA	76.45	83.79	79.99	202.1	38.84	35.98	39.91	77.62	85.06	80.54	210.47	7.71	8.41	9.03	0	0	24.57	0	yes
Ephx2	epoxide hydrolase 2	chr14	66703209	66743359	2.1	0.12	0.15	-4.04	-3.75	2.33e-13	5.02e-15	0.78	0.33	1	1	1	1	1	1	chr14:66723768-66725365	0	15.09	0.18	0.865	1	1	1	NA	1	7	7.91	5.3	7.6	0.6	0.21	0.45	7.11	8.03	5.34	7.91	0.44	0.72	0.41	55.63	37.44	36.86	68.57	yes
Cpt1c	carnitine O-palmitoyltransferase 1, brain	chr7	52214742	52230221	3.57	1.28	0.27	-1.45	-3.75	6.34e-06	1.43e-24	6.75	4.78	1	1	1	1	1	NA	NA	NA	NA	NA	NA	NA	NA	NA	NA	NA	12.33	11	11.93	15.82	4.72	3.85	5.5	12.52	11.17	12.02	16.48	1.27	0.75	0.91	NA	NA	NA	NA	yes
Edil3	EGF-like repeat and discoidin I-like	chr13	88961077	89462830	10.56	3.51	0.82	-1.55	-3.69	2.1e-05	8.94e-23	2.16	1.63	NA	1	1	1	NA	NA	chr13:88961125-88961405	0	12.03	-5.5	0.0246	1	NA	1	1	NA	43.69	54.28	55.37	135.67	22.46	24.24	27.46	44.36	55.1	55.76	141.28	6.08	5.48	5.71	23.84	46.8	0	0	yes
Edil3	EGF-like repeat and discoidin I-like	chr13	88961077	89462830	10.56	3.51	0.82	-1.55	-3.69	2.1e-05	8.94e-23	2.16	1.63	NA	1	1	1	NA	NA	chr13:88961125-88961405	0	12.03	-5.5	0.0246	1	NA	1	1	NA	43.69	54.28	55.37	135.67	22.46	24.24	27.46	44.36	55.1	55.76	141.28	6.08	5.48	5.71	23.84	46.8	0	0	yes
Edil3	EGF-like repeat and discoidin I-like	chr13	88961077	89462830	10.56	3.51	0.82	-1.55	-3.69	2.1e-05	8.94e-23	2.16	1.63	NA	1	1	1	NA	NA	chr13:88960474-88960786	-291	8.93	-4.64	NA	1	1	1	1	1	43.69	54.28	55.37	135.67	22.46	24.24	27.46	44.36	55.1	55.76	141.28	6.08	5.48	5.71	27.82	9.36	0	0	yes
Edil3	EGF-like repeat and discoidin I-like	chr13	88961077	89462830	10.56	3.51	0.82	-1.55	-3.69	2.1e-05	8.94e-23	2.16	1.63	NA	1	1	1	NA	NA	chr13:88960474-88960786	-291	8.93	-4.64	NA	1	1	1	1	1	43.69	54.28	55.37	135.67	22.46	24.24	27.46	44.36	55.1	55.76	141.28	6.08	5.48	5.71	27.82	9.36	0	0	yes
Edil3	EGF-like repeat and discoidin I-like	chr13	88961077	89462830	10.56	3.51	0.82	-1.55	-3.69	2.1e-05	8.94e-23	2.16	1.63	NA	1	1	1	NA	NA	chr13:88949724-88950013	-11064	12.66	-4.55	NA	1	1	1	NA	1	43.69	54.28	55.37	135.67	22.46	24.24	27.46	44.36	55.1	55.76	141.28	6.08	5.48	5.71	7.95	28.08	0	0	yes
Edil3	EGF-like repeat and discoidin I-like	chr13	88961077	89462830	10.56	3.51	0.82	-1.55	-3.69	2.1e-05	8.94e-23	2.16	1.63	NA	1	1	1	NA	NA	chr13:88949724-88950013	-11064	12.66	-4.55	NA	1	1	1	NA	1	43.69	54.28	55.37	135.67	22.46	24.24	27.46	44.36	55.1	55.76	141.28	6.08	5.48	5.71	7.95	28.08	0	0	yes
Edil3	EGF-like repeat and discoidin I-like	chr13	88961077	89462830	10.56	3.51	0.82	-1.55	-3.69	2.1e-05	8.94e-23	2.16	1.63	NA	1	1	1	NA	NA	chr13:88945447-88945663	-15414	5.92	-4.1	NA	1	NA	1	NA	1	43.69	54.28	55.37	135.67	22.46	24.24	27.46	44.36	55.1	55.76	141.28	6.08	5.48	5.71	15.89	9.36	0	0	yes
Edil3	EGF-like repeat and discoidin I-like	chr13	88961077	89462830	10.56	3.51	0.82	-1.55	-3.69	2.1e-05	8.94e-23	2.16	1.63	NA	1	1	1	NA	NA	chr13:88945447-88945663	-15414	5.92	-4.1	NA	1	NA	1	NA	1	43.69	54.28	55.37	135.67	22.46	24.24	27.46	44.36	55.1	55.76	141.28	6.08	5.48	5.71	15.89	9.36	0	0	yes
Edil3	EGF-like repeat and discoidin I-like	chr13	88961077	89462830	10.56	3.51	0.82	-1.55	-3.69	2.1e-05	8.94e-23	2.16	1.63	NA	1	1	1	NA	NA	chr13:89463875-89464476	1046	6.18	-1.18	0.407	1	1	1	NA	1	43.69	54.28	55.37	135.67	22.46	24.24	27.46	44.36	55.1	55.76	141.28	6.08	5.48	5.71	27.82	28.08	24.57	0	yes
Edil3	EGF-like repeat and discoidin I-like	chr13	88961077	89462830	10.56	3.51	0.82	-1.55	-3.69	2.1e-05	8.94e-23	2.16	1.63	NA	1	1	1	NA	NA	chr13:88938714-88939120	-21957	7.3	0	NA	1	1	1	NA	1	43.69	54.28	55.37	135.67	22.46	24.24	27.46	44.36	55.1	55.76	141.28	6.08	5.48	5.71	0	0	0	0	yes
Edil3	EGF-like repeat and discoidin I-like	chr13	88961077	89462830	10.56	3.51	0.82	-1.55	-3.69	2.1e-05	8.94e-23	2.16	1.63	NA	1	1	1	NA	NA	chr13:88938714-88939120	-21957	7.3	0	NA	1	1	1	NA	1	43.69	54.28	55.37	135.67	22.46	24.24	27.46	44.36	55.1	55.76	141.28	6.08	5.48	5.71	0	0	0	0	yes
Ptgfr	prostaglandin F2-alpha receptor	chr3	151461574	151500492	2.05	0.07	0.16	-4.86	-3.63	1.68e-29	7.57e-24	1.27	0.43	1	1	1	NA	NA	NA	chr3:151499469-151500540	0	4.83	-4.8	0.0726	1	NA	1	1	NA	10.12	11.36	12.31	12.56	0.3	0.36	0.55	10.28	11.53	12.39	13.08	0.99	0.75	1.1	27.82	14.04	0	0	yes
Ptgfr	prostaglandin F2-alpha receptor	chr3	151461574	151500492	2.05	0.07	0.16	-4.86	-3.63	1.68e-29	7.57e-24	1.27	0.43	1	1	1	NA	NA	NA	chr3:151542965-151543454	-42474	4.63	-3.5	NA	1	NA	1	NA	1	10.12	11.36	12.31	12.56	0.3	0.36	0.55	10.28	11.53	12.39	13.08	0.99	0.75	1.1	15.89	0	0	0	yes
Col11a1	collagen alpha-1(XI) chain precursor	chr3	113733458	113923244	2.79	0.72	0.23	-1.92	-3.6	2.33e-18	1.7e-42	27.82	18.4	1	1	1	1	1	1	chr3:113734660-113734876	0	3.76	-0.58	NA	1	NA	1	NA	1	26.84	25.75	24.56	26.99	6.3	6.42	7.95	27.25	26.15	24.73	28.11	1.79	2.9	1.85	0	18.72	0	11.43	yes
Tnfrsf9	tumor necrosis factor receptor superfamily	chr4	150294264	150320211	1.22	0.16	0.1	-2.91	-3.59	3.82e-07	2.57e-10	0.01	0.02	NA	NA	NA	NA	NA	NA	chr4:150338725-150339425	18515	7.88	-6.07	0.00677	1	1	1	NA	1	2.85	3	2.65	5.33	0.37	0.54	0.45	2.89	3.04	2.67	5.55	0.36	0.27	0.25	39.74	65.52	0	0	yes
Tnfrsf9	tumor necrosis factor receptor superfamily	chr4	150294264	150320211	1.22	0.16	0.1	-2.91	-3.59	3.82e-07	2.57e-10	0.01	0.02	NA	NA	NA	NA	NA	NA	chr4:150301773-150302173	0	3.77	-3.13	NA	1	NA	1	1	NA	2.85	3	2.65	5.33	0.37	0.54	0.45	2.89	3.04	2.67	5.55	0.36	0.27	0.25	11.92	0	0	0	yes
Tnfrsf9	tumor necrosis factor receptor superfamily	chr4	150294264	150320211	1.22	0.16	0.1	-2.91	-3.59	3.82e-07	2.57e-10	0.01	0.02	NA	NA	NA	NA	NA	NA	chr4:150347035-150348008	26825	14.68	-2.03	0.112	1	1	1	NA	1	2.85	3	2.65	5.33	0.37	0.54	0.45	2.89	3.04	2.67	5.55	0.36	0.27	0.25	31.79	70.2	0	22.86	yes
Tnfrsf9	tumor necrosis factor receptor superfamily	chr4	150294264	150320211	1.22	0.16	0.1	-2.91	-3.59	3.82e-07	2.57e-10	0.01	0.02	NA	NA	NA	NA	NA	NA	chr4:150245657-150246091	-48173	9.1	-0.99	NA	1	1	1	NA	1	2.85	3	2.65	5.33	0.37	0.54	0.45	2.89	3.04	2.67	5.55	0.36	0.27	0.25	11.92	37.44	12.29	11.43	yes
Tnfrsf9	tumor necrosis factor receptor superfamily	chr4	150294264	150320211	1.22	0.16	0.1	-2.91	-3.59	3.82e-07	2.57e-10	0.01	0.02	NA	NA	NA	NA	NA	NA	chr4:150289173-150289813	-4451	18.97	-0.23	0.894	1	1	1	NA	1	2.85	3	2.65	5.33	0.37	0.54	0.45	2.89	3.04	2.67	5.55	0.36	0.27	0.25	27.82	14.04	36.86	0	yes
Tnfrsf9	tumor necrosis factor receptor superfamily	chr4	150294264	150320211	1.22	0.16	0.1	-2.91	-3.59	3.82e-07	2.57e-10	0.01	0.02	NA	NA	NA	NA	NA	NA	chr4:150291585-150292030	-2234	20.49	0	NA	1	1	1	NA	1	2.85	3	2.65	5.33	0.37	0.54	0.45	2.89	3.04	2.67	5.55	0.36	0.27	0.25	0	0	0	0	yes
Hhipl1	HHIP-like protein 1 precursor	chr12	109544480	109566510	1.53	0.09	0.13	-4.02	-3.57	0.000143	0.000132	0.16	0.11	1	1	1	1	NA	NA	chr12:109559993-109560208	0	4.59	-4.12	NA	1	NA	1	NA	1	1.45	1.79	2.55	14.53	0.52	0.29	0.1	1.47	1.82	2.56	15.13	0.36	0.66	0.3	11.92	14.04	0	0	yes
Hhipl1	HHIP-like protein 1 precursor	chr12	109544480	109566510	1.53	0.09	0.13	-4.02	-3.57	0.000143	0.000132	0.16	0.11	1	1	1	1	NA	NA	chr12:109546705-109547111	0	9.87	-0.77	0.668	1	NA	1	NA	1	1.45	1.79	2.55	14.53	0.52	0.29	0.1	1.47	1.82	2.56	15.13	0.36	0.66	0.3	31.79	9.36	24.57	0	yes
Hhipl1	HHIP-like protein 1 precursor	chr12	109544480	109566510	1.53	0.09	0.13	-4.02	-3.57	0.000143	0.000132	0.16	0.11	1	1	1	1	NA	NA	chr12:109547584-109548105	0	20.06	0.27	0.862	1	1	1	NA	1	1.45	1.79	2.55	14.53	0.52	0.29	0.1	1.47	1.82	2.56	15.13	0.36	0.66	0.3	15.89	23.4	12.29	34.28	yes
Hhipl1	HHIP-like protein 1 precursor	chr12	109544480	109566510	1.53	0.09	0.13	-4.02	-3.57	0.000143	0.000132	0.16	0.11	1	1	1	1	NA	NA	chr12:109548726-109548977	0	11.57	2.17	NA	1	NA	1	NA	1	1.45	1.79	2.55	14.53	0.52	0.29	0.1	1.47	1.82	2.56	15.13	0.36	0.66	0.3	3.97	0	24.57	0	yes
Ly6c1	lymphocyte antigen 6C2 precursor	chr15	74874448	74879267	19.14	4.36	1.63	-2.09	-3.55	0.00146	3.93e-08	0.06	0.05	NA	NA	NA	1	NA	1	chr15:74881718-74882162	-2459	17	-5.4	0.0265	1	1	1	NA	1	17.53	17.12	18.78	106.77	8.51	10.42	9.3	17.8	17.38	18.91	111.18	3.42	3.59	3.54	27.82	37.44	0	0	yes
Klhl1	kelch-like protein 1	chr14	96504484	96918253	7.95	2.1	0.68	-1.89	-3.55	3.7e-16	4.84e-44	0.03	0.03	NA	1	NA	NA	NA	NA	chr14:96906322-96906922	0	6.39	-4.04	NA	1	1	1	NA	1	30.23	39.08	41.27	54.24	9.64	12.31	11.45	30.69	39.67	41.55	56.48	3.7	3.41	3.68	23.84	0	0	0	yes
Klhl1	kelch-like protein 1	chr14	96504484	96918253	7.95	2.1	0.68	-1.89	-3.55	3.7e-16	4.84e-44	0.03	0.03	NA	1	NA	NA	NA	NA	chr14:96917456-96918946	0	15.51	-3.65	0.000194	1	1	NA	1	NA	30.23	39.08	41.27	54.24	9.64	12.31	11.45	30.69	39.67	41.55	56.48	3.7	3.41	3.68	178.81	135.72	0	22.86	yes
Klhl1	kelch-like protein 1	chr14	96504484	96918253	7.95	2.1	0.68	-1.89	-3.55	3.7e-16	4.84e-44	0.03	0.03	NA	1	NA	NA	NA	NA	chr14:96899286-96899467	0	6.74	-1.85	NA	1	NA	1	NA	1	30.23	39.08	41.27	54.24	9.64	12.31	11.45	30.69	39.67	41.55	56.48	3.7	3.41	3.68	3.97	0	0	0	yes
Tbc1d16	TBC1 domain family, member 16	chr11	119004357	119089813	2.05	0.38	0.18	-2.38	-3.49	2.24e-12	6.66e-20	10.26	10.77	NA	1	1	1	NA	NA	chr11:119089380-119090455	0	4.81	-3	0.00528	1	1	1	1	NA	14.91	13.95	17.4	27.2	2.51	3.93	4.15	15.14	14.16	17.52	28.32	1.79	2.24	1.01	83.45	117	0	22.86	yes
Tbc1d16	TBC1 domain family, member 16	chr11	119004357	119089813	2.05	0.38	0.18	-2.38	-3.49	2.24e-12	6.66e-20	10.26	10.77	NA	1	1	1	NA	NA	chr11:119047618-119049032	0	10.88	-2.53	0.0273	1	1	1	NA	1	14.91	13.95	17.4	27.2	2.51	3.93	4.15	15.14	14.16	17.52	28.32	1.79	2.24	1.01	87.42	56.16	24.57	0	yes
Tbc1d16	TBC1 domain family, member 16	chr11	119004357	119089813	2.05	0.38	0.18	-2.38	-3.49	2.24e-12	6.66e-20	10.26	10.77	NA	1	1	1	NA	NA	chr11:119027411-119027773	0	13.64	-1.09	0.456	1	1	1	NA	1	14.91	13.95	17.4	27.2	2.51	3.93	4.15	15.14	14.16	17.52	28.32	1.79	2.24	1.01	19.87	32.76	12.29	11.43	yes
Tbc1d16	TBC1 domain family, member 16	chr11	119004357	119089813	2.05	0.38	0.18	-2.38	-3.49	2.24e-12	6.66e-20	10.26	10.77	NA	1	1	1	NA	NA	chr11:119013331-119014247	0	11.86	-0.54	0.668	1	1	1	NA	1	14.91	13.95	17.4	27.2	2.51	3.93	4.15	15.14	14.16	17.52	28.32	1.79	2.24	1.01	23.84	46.8	24.57	22.86	yes
Tbc1d16	TBC1 domain family, member 16	chr11	119004357	119089813	2.05	0.38	0.18	-2.38	-3.49	2.24e-12	6.66e-20	10.26	10.77	NA	1	1	1	NA	NA	chr11:118987686-118988158	16199	18.09	0.12	0.916	1	1	1	NA	1	14.91	13.95	17.4	27.2	2.51	3.93	4.15	15.14	14.16	17.52	28.32	1.79	2.24	1.01	59.6	37.44	36.86	68.57	yes
Tbc1d16	TBC1 domain family, member 16	chr11	119004357	119089813	2.05	0.38	0.18	-2.38	-3.49	2.24e-12	6.66e-20	10.26	10.77	NA	1	1	1	NA	NA	chr11:119026503-119026930	0	9.38	0.98	NA	1	NA	1	NA	1	14.91	13.95	17.4	27.2	2.51	3.93	4.15	15.14	14.16	17.52	28.32	1.79	2.24	1.01	7.95	9.36	12.29	22.86	yes
Mgarp	NA	chr3	51192335	51200469	1.24	0.02	0.11	-6.08	-3.44	1.43e-09	1.82e-05	0.37	0.32	NA	1	NA	NA	NA	NA	NA	NA	NA	NA	NA	NA	NA	NA	NA	NA	1.58	2.73	0.58	4.14	0	0	0.1	1.61	2.77	0.59	4.31	0.32	0.24	0.09	NA	NA	NA	NA	yes
Ak5	adenylate kinase isoenzyme 5	chr3	152125779	152331104	9.31	1.69	0.86	-2.42	-3.43	6.92e-13	3.57e-21	0.4	0.16	1	1	NA	1	NA	1	chr3:152330086-152331068	0	6.03	-5.54	0.0241	1	NA	1	1	1	28.69	25.35	28.59	64.99	7.46	6.39	6.8	29.13	25.74	28.79	67.68	3.26	4.22	3.02	47.68	23.4	0	0	yes
Ak5	adenylate kinase isoenzyme 5	chr3	152125779	152331104	9.31	1.69	0.86	-2.42	-3.43	6.92e-13	3.57e-21	0.4	0.16	1	1	NA	1	NA	1	chr3:152331543-152331754	-440	4.68	-4.12	NA	1	NA	1	1	NA	28.69	25.35	28.59	64.99	7.46	6.39	6.8	29.13	25.74	28.79	67.68	3.26	4.22	3.02	11.92	14.04	0	0	yes
Ak5	adenylate kinase isoenzyme 5	chr3	152125779	152331104	9.31	1.69	0.86	-2.42	-3.43	6.92e-13	3.57e-21	0.4	0.16	1	1	NA	1	NA	1	chr3:152219304-152219833	0	6.81	-3.84	NA	1	NA	1	NA	1	28.69	25.35	28.59	64.99	7.46	6.39	6.8	29.13	25.74	28.79	67.68	3.26	4.22	3.02	15.89	4.68	0	0	yes
Ak5	adenylate kinase isoenzyme 5	chr3	152125779	152331104	9.31	1.69	0.86	-2.42	-3.43	6.92e-13	3.57e-21	0.4	0.16	1	1	NA	1	NA	1	chr3:152132080-152132917	0	12	-2.48	0.0883	1	1	1	NA	1	28.69	25.35	28.59	64.99	7.46	6.39	6.8	29.13	25.74	28.79	67.68	3.26	4.22	3.02	35.76	37.44	0	11.43	yes
Ak5	adenylate kinase isoenzyme 5	chr3	152125779	152331104	9.31	1.69	0.86	-2.42	-3.43	6.92e-13	3.57e-21	0.4	0.16	1	1	NA	1	NA	1	chr3:152140595-152141869	0	9.94	-2.43	0.0325	1	1	1	NA	1	28.69	25.35	28.59	64.99	7.46	6.39	6.8	29.13	25.74	28.79	67.68	3.26	4.22	3.02	59.6	74.88	0	22.86	yes
Ak5	adenylate kinase isoenzyme 5	chr3	152125779	152331104	9.31	1.69	0.86	-2.42	-3.43	6.92e-13	3.57e-21	0.4	0.16	1	1	NA	1	NA	1	chr3:152185579-152186276	0	9.67	-1.56	NA	1	1	1	NA	1	28.69	25.35	28.59	64.99	7.46	6.39	6.8	29.13	25.74	28.79	67.68	3.26	4.22	3.02	27.82	9.36	0	11.43	yes
Ak5	adenylate kinase isoenzyme 5	chr3	152125779	152331104	9.31	1.69	0.86	-2.42	-3.43	6.92e-13	3.57e-21	0.4	0.16	1	1	NA	1	NA	1	chr3:152174863-152175815	0	19.83	-1	0.401	1	1	1	NA	1	28.69	25.35	28.59	64.99	7.46	6.39	6.8	29.13	25.74	28.79	67.68	3.26	4.22	3.02	71.53	23.4	24.57	22.86	yes
Ak5	adenylate kinase isoenzyme 5	chr3	152125779	152331104	9.31	1.69	0.86	-2.42	-3.43	6.92e-13	3.57e-21	0.4	0.16	1	1	NA	1	NA	1	chr3:152285178-152285580	0	9.39	-0.8	NA	1	1	1	NA	1	28.69	25.35	28.59	64.99	7.46	6.39	6.8	29.13	25.74	28.79	67.68	3.26	4.22	3.02	7.95	14.04	0	11.43	yes
Ak5	adenylate kinase isoenzyme 5	chr3	152125779	152331104	9.31	1.69	0.86	-2.42	-3.43	6.92e-13	3.57e-21	0.4	0.16	1	1	NA	1	NA	1	chr3:152158450-152159075	0	6.13	-0.31	0.866	1	NA	1	NA	1	28.69	25.35	28.59	64.99	7.46	6.39	6.8	29.13	25.74	28.79	67.68	3.26	4.22	3.02	15.89	14.04	24.57	0	yes
Ak5	adenylate kinase isoenzyme 5	chr3	152125779	152331104	9.31	1.69	0.86	-2.42	-3.43	6.92e-13	3.57e-21	0.4	0.16	1	1	NA	1	NA	1	chr3:152170906-152171274	0	15.15	0.64	0.703	1	NA	1	NA	1	28.69	25.35	28.59	64.99	7.46	6.39	6.8	29.13	25.74	28.79	67.68	3.26	4.22	3.02	11.92	18.72	49.14	0	yes
Prelid2	PRELI domain-containing protein 2	chr18	42035350	42110848	1.96	0.32	0.18	-2.55	-3.41	1.72e-05	4.97e-09	3.04	3.45	NA	NA	NA	NA	NA	NA	NA	NA	NA	NA	NA	NA	NA	NA	NA	NA	1.67	2.15	1.38	2.07	0.11	0.5	0.3	1.7	2.18	1.39	2.15	0.24	0.15	0.14	NA	NA	NA	NA	yes
Gda	guanine deaminase	chr19	21465797	21547151	1.34	0.05	0.13	-4.67	-3.39	7.85e-18	3.68e-14	0.02	0.02	NA	1	NA	NA	NA	NA	chr19:21531959-21532133	0	4.67	-2.63	NA	1	NA	1	NA	1	6.87	6.97	9.55	13.7	0.26	0.5	0.3	6.97	7.08	9.61	14.27	0.95	1.05	0.71	7.95	0	0	0	yes
Gda	guanine deaminase	chr19	21465797	21547151	1.34	0.05	0.13	-4.67	-3.39	7.85e-18	3.68e-14	0.02	0.02	NA	1	NA	NA	NA	NA	chr19:21547060-21547255	0	3.57	2.04	NA	1	NA	1	1	NA	6.87	6.97	9.55	13.7	0.26	0.5	0.3	6.97	7.08	9.61	14.27	0.95	1.05	0.71	0	4.68	0	22.86	yes
9030617O03Rik	hypothetical protein LOC217830 precursor	chr12	102017333	102110820	9.7	6.18	0.93	-0.61	-3.38	0.0144	1e-40	0.5	0.28	1	NA	NA	1	NA	NA	chr12:102016845-102018087	0	8.65	-1.39	0.173	1	1	1	1	NA	36.01	32.73	37.39	54.29	24.63	29.23	24.71	36.56	33.23	37.65	56.53	4.45	3.62	3.73	103.31	51.48	0	57.14	yes
Egr3	early growth response protein 3	chr14	70477252	70479964	11.84	0.76	1.14	-3.92	-3.37	2.43e-38	7.84e-34	0.42	1.12	NA	1	NA	NA	NA	NA	chr14:70495541-70496507	13121	14.91	-3.34	0.0122	1	1	1	NA	1	23.99	23.74	22.54	15.77	1.57	1.32	1.35	24.36	24.1	22.7	16.42	2.31	2.16	1.9	55.63	79.56	12.29	0	yes
Isoc2a	isochorismatase domain-containing protein 2A,	chr7	4828655	4847318	1.62	0.44	0.15	-1.83	-3.37	0.000695	1.37e-09	5.19	4.28	NA	1	1	1	1	NA	chr7:4828554-4828765	0	4.4	-2.69	NA	1	NA	1	1	NA	1.99	2.32	1.86	2.84	0.45	0.75	0.7	2.02	2.36	1.87	2.96	0.28	0.18	0.21	3.97	4.68	0	0	yes
Egr3	early growth response protein 3	chr14	70477252	70479964	11.84	0.76	1.14	-3.92	-3.37	2.43e-38	7.84e-34	0.42	1.12	NA	1	NA	NA	NA	NA	chr14:70467425-70468311	-8941	12.26	-2.22	0.153	1	1	1	NA	1	23.99	23.74	22.54	15.77	1.57	1.32	1.35	24.36	24.1	22.7	16.42	2.31	2.16	1.9	23.84	37.44	0	11.43	yes
Egr3	early growth response protein 3	chr14	70477252	70479964	11.84	0.76	1.14	-3.92	-3.37	2.43e-38	7.84e-34	0.42	1.12	NA	1	NA	NA	NA	NA	chr14:70474308-70476214	-1038	36.93	-1.41	0.012	1	1	NA	NA	1	23.99	23.74	22.54	15.77	1.57	1.32	1.35	24.36	24.1	22.7	16.42	2.31	2.16	1.9	254.31	280.8	73.71	125.71	yes
Egr3	early growth response protein 3	chr14	70477252	70479964	11.84	0.76	1.14	-3.92	-3.37	2.43e-38	7.84e-34	0.42	1.12	NA	1	NA	NA	NA	NA	chr14:70476580-70477102	-150	31.6	-1.26	0.204	1	1	1	1	NA	23.99	23.74	22.54	15.77	1.57	1.32	1.35	24.36	24.1	22.7	16.42	2.31	2.16	1.9	55.63	60.84	36.86	11.43	yes
Kcnf1	potassium voltage-gated channel subfamily F	chr12	17178906	17183694	9.37	1.39	0.96	-2.72	-3.28	2.12e-48	4.67e-65	0.18	0.1	1	NA	NA	1	1	1	chr12:17227104-17228011	-43411	43.67	-6.9	0.000366	1	1	1	NA	1	64.38	58.53	58.13	49.22	8.36	8.32	9.6	65.37	59.42	58.54	51.26	5.57	6.38	6.15	75.5	112.32	0	0	yes
Kcnf1	potassium voltage-gated channel subfamily F	chr12	17178906	17183694	9.37	1.39	0.96	-2.72	-3.28	2.12e-48	4.67e-65	0.18	0.1	1	NA	NA	1	1	1	chr12:17141427-17142085	36821	6.35	-3.92	NA	1	1	1	NA	1	64.38	58.53	58.13	49.22	8.36	8.32	9.6	65.37	59.42	58.54	51.26	5.57	6.38	6.15	3.97	18.72	0	0	yes
Kcnf1	potassium voltage-gated channel subfamily F	chr12	17178906	17183694	9.37	1.39	0.96	-2.72	-3.28	2.12e-48	4.67e-65	0.18	0.1	1	NA	NA	1	1	1	chr12:17216398-17217041	-32705	5.87	-3.79	NA	1	1	1	NA	1	64.38	58.53	58.13	49.22	8.36	8.32	9.6	65.37	59.42	58.54	51.26	5.57	6.38	6.15	19.87	0	0	0	yes
Adra2a	alpha-2A adrenergic receptor	chr19	54119672	54123472	2.37	0.79	0.24	-1.55	-3.28	1.24e-06	1.13e-13	2.58	3.01	NA	1	NA	NA	NA	NA	chr19:54119006-54119614	-58	7.45	-2.11	0.0739	1	1	1	1	NA	12.61	11.98	12.25	9.36	3.86	4.03	3.9	12.8	12.16	12.34	9.75	1.75	0.45	1.44	59.6	46.8	0	22.86	yes
Kcnf1	potassium voltage-gated channel subfamily F	chr12	17178906	17183694	9.37	1.39	0.96	-2.72	-3.28	2.12e-48	4.67e-65	0.18	0.1	1	NA	NA	1	1	1	chr12:17182956-17183847	0	15.64	-1.56	0.0685	1	1	1	1	NA	64.38	58.53	58.13	49.22	8.36	8.32	9.6	65.37	59.42	58.54	51.26	5.57	6.38	6.15	79.47	98.28	24.57	34.28	yes
Kcnf1	potassium voltage-gated channel subfamily F	chr12	17178906	17183694	9.37	1.39	0.96	-2.72	-3.28	2.12e-48	4.67e-65	0.18	0.1	1	NA	NA	1	1	1	chr12:17195687-17195994	-11994	11.54	0	NA	1	NA	1	NA	1	64.38	58.53	58.13	49.22	8.36	8.32	9.6	65.37	59.42	58.54	51.26	5.57	6.38	6.15	0	0	0	0	yes
Kcnf1	potassium voltage-gated channel subfamily F	chr12	17178906	17183694	9.37	1.39	0.96	-2.72	-3.28	2.12e-48	4.67e-65	0.18	0.1	1	NA	NA	1	1	1	chr12:17191169-17191624	-7476	16.34	0.55	0.696	1	1	1	NA	1	64.38	58.53	58.13	49.22	8.36	8.32	9.6	65.37	59.42	58.54	51.26	5.57	6.38	6.15	23.84	23.4	0	68.57	yes
Kcnf1	potassium voltage-gated channel subfamily F	chr12	17178906	17183694	9.37	1.39	0.96	-2.72	-3.28	2.12e-48	4.67e-65	0.18	0.1	1	NA	NA	1	1	1	chr12:17166477-17166706	12200	5.58	1.13	NA	1	NA	1	NA	NA	64.38	58.53	58.13	49.22	8.36	8.32	9.6	65.37	59.42	58.54	51.26	5.57	6.38	6.15	0	4.68	0	11.43	yes
Cth	cystathionine gamma-lyase	chr3	157557212	157588027	4.73	0.33	0.49	-3.78	-3.27	2.89e-05	0.000129	1.22	1.01	NA	NA	NA	1	1	1	chr3:157546623-157546797	10415	4.34	-3.62	NA	1	NA	1	NA	1	3.16	2.68	5.73	31.75	0.75	0.75	0.85	3.21	2.72	5.77	33.06	1.35	1.08	1.05	3.97	14.04	0	0	yes
Cth	cystathionine gamma-lyase	chr3	157557212	157588027	4.73	0.33	0.49	-3.78	-3.27	2.89e-05	0.000129	1.22	1.01	NA	NA	NA	1	1	1	chr3:157587877-157588268	0	5.05	-0.83	0.507	1	1	1	1	NA	3.16	2.68	5.73	31.75	0.75	0.75	0.85	3.21	2.72	5.77	33.06	1.35	1.08	1.05	31.79	32.76	12.29	22.86	yes
Aldoc	fructose-bisphosphate aldolase C	chr11	78137700	78140262	6.81	0.8	0.7	-3.05	-3.27	4.13e-05	7.16e-06	0.85	0.5	1	1	1	NA	NA	NA	chr11:78136231-78136781	0	7.29	0.41	0.755	1	1	1	1	NA	5.69	8.76	4.99	39.45	1.2	1.89	2.25	5.78	8.9	5.02	41.08	1.91	1.05	1.76	11.92	51.48	49.14	34.28	yes
Camk1d	calcium/calmodulin-dependent protein kinase type	chr2	5214503	5635710	6.84	3.21	0.72	-1.06	-3.24	2.12e-09	4.48e-61	1.72	1.02	1	1	NA	1	NA	NA	chr2:5634335-5634807	0	15.87	-4.78	NA	1	1	1	NA	1	56.12	57.77	63.12	72.18	29.06	28.7	32.11	56.97	58.64	63.56	75.16	5.92	7.18	7.04	31.79	9.36	0	0	yes
Camk1d	calcium/calmodulin-dependent protein kinase type	chr2	5214503	5635710	6.84	3.21	0.72	-1.06	-3.24	2.12e-09	4.48e-61	1.72	1.02	1	1	NA	1	NA	NA	chr2:5651056-5652027	-15347	18	-2.37	0.0137	1	1	1	NA	1	56.12	57.77	63.12	72.18	29.06	28.7	32.11	56.97	58.64	63.56	75.16	5.92	7.18	7.04	87.42	102.96	12.29	22.86	yes
Camk1d	calcium/calmodulin-dependent protein kinase type	chr2	5214503	5635710	6.84	3.21	0.72	-1.06	-3.24	2.12e-09	4.48e-61	1.72	1.02	1	1	NA	1	NA	NA	chr2:5635673-5636133	0	18.56	-2.06	0.0656	1	1	1	1	NA	56.12	57.77	63.12	72.18	29.06	28.7	32.11	56.97	58.64	63.56	75.16	5.92	7.18	7.04	47.68	107.64	36.86	0	yes
Camk1d	calcium/calmodulin-dependent protein kinase type	chr2	5214503	5635710	6.84	3.21	0.72	-1.06	-3.24	2.12e-09	4.48e-61	1.72	1.02	1	1	NA	1	NA	NA	chr2:5474333-5474514	0	4.49	-1.95	NA	1	NA	1	NA	1	56.12	57.77	63.12	72.18	29.06	28.7	32.11	56.97	58.64	63.56	75.16	5.92	7.18	7.04	0	4.68	0	0	yes
Camk1d	calcium/calmodulin-dependent protein kinase type	chr2	5214503	5635710	6.84	3.21	0.72	-1.06	-3.24	2.12e-09	4.48e-61	1.72	1.02	1	1	NA	1	NA	NA	chr2:5566575-5567075	0	6.04	-1.85	NA	1	NA	1	NA	1	56.12	57.77	63.12	72.18	29.06	28.7	32.11	56.97	58.64	63.56	75.16	5.92	7.18	7.04	3.97	0	0	0	yes
Camk1d	calcium/calmodulin-dependent protein kinase type	chr2	5214503	5635710	6.84	3.21	0.72	-1.06	-3.24	2.12e-09	4.48e-61	1.72	1.02	1	1	NA	1	NA	NA	chr2:5534748-5536350	0	34	-1.62	0.0353	1	1	1	NA	1	56.12	57.77	63.12	72.18	29.06	28.7	32.11	56.97	58.64	63.56	75.16	5.92	7.18	7.04	190.73	173.16	0	114.28	yes
Camk1d	calcium/calmodulin-dependent protein kinase type	chr2	5214503	5635710	6.84	3.21	0.72	-1.06	-3.24	2.12e-09	4.48e-61	1.72	1.02	1	1	NA	1	NA	NA	chr2:5557775-5558637	0	13.68	-0.5	0.777	1	1	1	NA	1	56.12	57.77	63.12	72.18	29.06	28.7	32.11	56.97	58.64	63.56	75.16	5.92	7.18	7.04	15.89	18.72	24.57	0	yes
Camk1d	calcium/calmodulin-dependent protein kinase type	chr2	5214503	5635710	6.84	3.21	0.72	-1.06	-3.24	2.12e-09	4.48e-61	1.72	1.02	1	1	NA	1	NA	NA	chr2:5529403-5529667	0	7.48	-0.11	NA	1	NA	1	NA	1	56.12	57.77	63.12	72.18	29.06	28.7	32.11	56.97	58.64	63.56	75.16	5.92	7.18	7.04	7.95	4.68	0	11.43	yes
Camk1d	calcium/calmodulin-dependent protein kinase type	chr2	5214503	5635710	6.84	3.21	0.72	-1.06	-3.24	2.12e-09	4.48e-61	1.72	1.02	1	1	NA	1	NA	NA	chr2:5539595-5539901	0	14.42	-0.08	NA	1	NA	1	NA	1	56.12	57.77	63.12	72.18	29.06	28.7	32.11	56.97	58.64	63.56	75.16	5.92	7.18	7.04	7.95	4.68	12.29	0	yes
Camk1d	calcium/calmodulin-dependent protein kinase type	chr2	5214503	5635710	6.84	3.21	0.72	-1.06	-3.24	2.12e-09	4.48e-61	1.72	1.02	1	1	NA	1	NA	NA	chr2:5207279-5207985	6518	7.81	0.34	0.78	1	1	1	NA	1	56.12	57.77	63.12	72.18	29.06	28.7	32.11	56.97	58.64	63.56	75.16	5.92	7.18	7.04	31.79	23.4	24.57	45.71	yes
Brsk1	BR serine/threonine-protein kinase 1 isoform 1	chr7	4642530	4667599	1.97	0.43	0.21	-2.16	-3.2	5.96e-07	1.89e-15	5.48	5.67	NA	1	1	1	1	NA	chr7:4684397-4684798	16799	6.66	-3.79	NA	1	1	1	NA	1	8.22	7.96	7.32	8.69	1.72	2.32	1.3	8.35	8.08	7.37	9.05	0.99	0.87	0.82	19.87	0	0	0	yes
Map2k6	dual specificity mitogen-activated protein	chr11	110260436	110374951	5.27	1.98	0.58	-1.38	-3.18	5.45e-06	1.81e-24	8.08	6.74	NA	NA	NA	NA	NA	NA	chr11:110300069-110300955	0	5.51	-5.14	NA	1	1	1	NA	1	11.52	14.89	14.11	15.2	4.5	5.28	6.35	11.7	15.12	14.21	15.83	1.59	1.53	1.58	7.95	46.8	0	0	yes
Map2k6	dual specificity mitogen-activated protein	chr11	110260436	110374951	5.27	1.98	0.58	-1.38	-3.18	5.45e-06	1.81e-24	8.08	6.74	NA	NA	NA	NA	NA	NA	chr11:110333341-110333734	0	4.43	-3.27	NA	1	1	1	NA	1	11.52	14.89	14.11	15.2	4.5	5.28	6.35	11.7	15.12	14.21	15.83	1.59	1.53	1.58	0	14.04	0	0	yes
Map2k6	dual specificity mitogen-activated protein	chr11	110260436	110374951	5.27	1.98	0.58	-1.38	-3.18	5.45e-06	1.81e-24	8.08	6.74	NA	NA	NA	NA	NA	NA	chr11:110372603-110373281	0	36.4	-2.32	0.134	1	1	1	NA	1	11.52	14.89	14.11	15.2	4.5	5.28	6.35	11.7	15.12	14.21	15.83	1.59	1.53	1.58	23.84	42.12	0	11.43	yes
Map2k6	dual specificity mitogen-activated protein	chr11	110260436	110374951	5.27	1.98	0.58	-1.38	-3.18	5.45e-06	1.81e-24	8.08	6.74	NA	NA	NA	NA	NA	NA	chr11:110260259-110260550	0	6.79	-0.4	0.867	1	1	1	1	NA	11.52	14.89	14.11	15.2	4.5	5.28	6.35	11.7	15.12	14.21	15.83	1.59	1.53	1.58	31.79	0	24.57	0	yes
Kcnab1	voltage-gated potassium channel subunit beta-1	chr3	64913565	65182141	5.87	3.01	0.66	-0.93	-3.16	4.45e-05	1.98e-35	0.33	0.16	1	1	NA	1	NA	NA	chr3:64938806-64939397	0	26.04	-5.92	0.00918	1	1	1	NA	1	22.55	21.73	21.75	23.89	13.05	11.89	10.45	22.89	22.06	21.9	24.88	2.54	3.02	2.15	55.63	37.44	0	0	yes
Kcnab1	voltage-gated potassium channel subunit beta-1	chr3	64913565	65182141	5.87	3.01	0.66	-0.93	-3.16	4.45e-05	1.98e-35	0.33	0.16	1	1	NA	1	NA	NA	chr3:64912990-64913655	0	7.77	-5.41	0.0306	1	1	1	1	NA	22.55	21.73	21.75	23.89	13.05	11.89	10.45	22.89	22.06	21.9	24.88	2.54	3.02	2.15	23.84	42.12	0	0	yes
Kcnab1	voltage-gated potassium channel subunit beta-1	chr3	64913565	65182141	5.87	3.01	0.66	-0.93	-3.16	4.45e-05	1.98e-35	0.33	0.16	1	1	NA	1	NA	NA	chr3:65156669-65157033	0	9.57	-5.41	0.0294	1	1	1	NA	1	22.55	21.73	21.75	23.89	13.05	11.89	10.45	22.89	22.06	21.9	24.88	2.54	3.02	2.15	23.84	42.12	0	0	yes
Kcnab1	voltage-gated potassium channel subunit beta-1	chr3	64913565	65182141	5.87	3.01	0.66	-0.93	-3.16	4.45e-05	1.98e-35	0.33	0.16	1	1	NA	1	NA	NA	chr3:65156669-65157033	0	9.57	-5.41	0.0294	1	1	1	NA	1	22.55	21.73	21.75	23.89	13.05	11.89	10.45	22.89	22.06	21.9	24.88	2.54	3.02	2.15	23.84	42.12	0	0	yes
Kcnab1	voltage-gated potassium channel subunit beta-1	chr3	64913565	65182141	5.87	3.01	0.66	-0.93	-3.16	4.45e-05	1.98e-35	0.33	0.16	1	1	NA	1	NA	NA	chr3:64955036-64956273	0	16.38	-4.31	NA	1	1	1	NA	1	22.55	21.73	21.75	23.89	13.05	11.89	10.45	22.89	22.06	21.9	24.88	2.54	3.02	2.15	19.87	9.36	0	0	yes
Krt19	keratin, type I cytoskeletal 19	chr11	100002126	100007233	12.29	1.81	1.37	-2.72	-3.16	2.54e-15	5.16e-19	0.05	0.08	NA	1	NA	1	NA	1	chr11:100007285-100007813	-53	7.7	-3.58	NA	1	NA	1	1	NA	17.58	23.03	13.15	32.47	2.77	3.53	3.5	17.84	23.38	13.25	33.81	2.23	2.16	2.99	7.95	9.36	0	0	yes
Kcnab1	voltage-gated potassium channel subunit beta-1	chr3	64913565	65182141	5.87	3.01	0.66	-0.93	-3.16	4.45e-05	1.98e-35	0.33	0.16	1	1	NA	1	NA	NA	chr3:64942436-64942759	0	13.84	-3.54	NA	1	NA	1	NA	1	22.55	21.73	21.75	23.89	13.05	11.89	10.45	22.89	22.06	21.9	24.88	2.54	3.02	2.15	11.92	4.68	0	0	yes
Kcnab1	voltage-gated potassium channel subunit beta-1	chr3	64913565	65182141	5.87	3.01	0.66	-0.93	-3.16	4.45e-05	1.98e-35	0.33	0.16	1	1	NA	1	NA	NA	chr3:64922265-64922737	0	23.62	-0.83	0.601	1	1	1	NA	1	22.55	21.73	21.75	23.89	13.05	11.89	10.45	22.89	22.06	21.9	24.88	2.54	3.02	2.15	19.87	23.4	0	22.86	yes
Krt19	keratin, type I cytoskeletal 19	chr11	100002126	100007233	12.29	1.81	1.37	-2.72	-3.16	2.54e-15	5.16e-19	0.05	0.08	NA	1	NA	1	NA	1	chr11:100008845-100009242	-1613	11.56	-0.33	0.863	1	NA	1	NA	1	17.58	23.03	13.15	32.47	2.77	3.53	3.5	17.84	23.38	13.25	33.81	2.23	2.16	2.99	15.89	14.04	0	22.86	yes
Krt19	keratin, type I cytoskeletal 19	chr11	100002126	100007233	12.29	1.81	1.37	-2.72	-3.16	2.54e-15	5.16e-19	0.05	0.08	NA	1	NA	1	NA	1	chr11:100020728-100020902	-13496	9.01	0	NA	1	NA	1	NA	1	17.58	23.03	13.15	32.47	2.77	3.53	3.5	17.84	23.38	13.25	33.81	2.23	2.16	2.99	0	0	0	0	yes
Kcnab1	voltage-gated potassium channel subunit beta-1	chr3	64913565	65182141	5.87	3.01	0.66	-0.93	-3.16	4.45e-05	1.98e-35	0.33	0.16	1	1	NA	1	NA	NA	chr3:65119859-65120152	0	9.12	0	NA	1	1	1	NA	1	22.55	21.73	21.75	23.89	13.05	11.89	10.45	22.89	22.06	21.9	24.88	2.54	3.02	2.15	0	0	0	0	yes
Kcnab1	voltage-gated potassium channel subunit beta-1	chr3	64913565	65182141	5.87	3.01	0.66	-0.93	-3.16	4.45e-05	1.98e-35	0.33	0.16	1	1	NA	1	NA	NA	chr3:65119859-65120152	0	9.12	0	NA	1	1	1	NA	1	22.55	21.73	21.75	23.89	13.05	11.89	10.45	22.89	22.06	21.9	24.88	2.54	3.02	2.15	0	0	0	0	yes
Kcnab1	voltage-gated potassium channel subunit beta-1	chr3	64913565	65182141	5.87	3.01	0.66	-0.93	-3.16	4.45e-05	1.98e-35	0.33	0.16	1	1	NA	1	NA	NA	chr3:65178786-65179029	0	7.41	0	NA	1	NA	1	NA	1	22.55	21.73	21.75	23.89	13.05	11.89	10.45	22.89	22.06	21.9	24.88	2.54	3.02	2.15	0	0	0	0	yes
Kcnab1	voltage-gated potassium channel subunit beta-1	chr3	64913565	65182141	5.87	3.01	0.66	-0.93	-3.16	4.45e-05	1.98e-35	0.33	0.16	1	1	NA	1	NA	NA	chr3:65178786-65179029	0	7.41	0	NA	1	NA	1	NA	1	22.55	21.73	21.75	23.89	13.05	11.89	10.45	22.89	22.06	21.9	24.88	2.54	3.02	2.15	0	0	0	0	yes
Kcnab1	voltage-gated potassium channel subunit beta-1	chr3	64913565	65182141	5.87	3.01	0.66	-0.93	-3.16	4.45e-05	1.98e-35	0.33	0.16	1	1	NA	1	NA	NA	chr3:65100767-65101590	0	15.45	0.24	0.888	1	1	1	NA	1	22.55	21.73	21.75	23.89	13.05	11.89	10.45	22.89	22.06	21.9	24.88	2.54	3.02	2.15	15.89	14.04	24.57	11.43	yes
Kcnab1	voltage-gated potassium channel subunit beta-1	chr3	64913565	65182141	5.87	3.01	0.66	-0.93	-3.16	4.45e-05	1.98e-35	0.33	0.16	1	1	NA	1	NA	NA	chr3:65100767-65101590	0	15.45	0.24	0.888	1	1	1	NA	1	22.55	21.73	21.75	23.89	13.05	11.89	10.45	22.89	22.06	21.9	24.88	2.54	3.02	2.15	15.89	14.04	24.57	11.43	yes
Krt19	keratin, type I cytoskeletal 19	chr11	100002126	100007233	12.29	1.81	1.37	-2.72	-3.16	2.54e-15	5.16e-19	0.05	0.08	NA	1	NA	1	NA	1	chr11:100030255-100030721	-23023	6.98	0.47	NA	1	NA	1	NA	1	17.58	23.03	13.15	32.47	2.77	3.53	3.5	17.84	23.38	13.25	33.81	2.23	2.16	2.99	11.92	4.68	24.57	0	yes
Tenm4	NA	chr7	103359147	104057064	1.67	0.1	0.19	-4.01	-3.15	1.43e-05	0.00039	7.39	5.57	1	NA	NA	NA	NA	NA	NA	NA	NA	NA	NA	NA	NA	NA	NA	NA	6.37	5.72	6.42	71.76	1.24	1.5	1.45	6.47	5.81	6.46	74.73	1.99	2.78	3.09	NA	NA	NA	NA	yes
Mertk	tyrosine-protein kinase Mer precursor	chr2	128524733	128627924	3.41	2	0.38	-0.73	-3.14	0.0211	7.42e-24	7.17	5.92	1	NA	NA	NA	NA	NA	chr2:128557741-128557937	0	3.85	-3.5	NA	1	NA	1	NA	1	12.42	17.17	14	18.41	7.91	9.21	10.95	12.61	17.43	14.1	19.17	1.95	1.59	1.85	15.89	0	0	0	yes
Mertk	tyrosine-protein kinase Mer precursor	chr2	128524733	128627924	3.41	2	0.38	-0.73	-3.14	0.0211	7.42e-24	7.17	5.92	1	NA	NA	NA	NA	NA	chr2:128563829-128564938	0	14.24	-2.03	0.0225	1	1	1	NA	1	12.42	17.17	14	18.41	7.91	9.21	10.95	12.61	17.43	14.1	19.17	1.95	1.59	1.85	91.39	107.64	24.57	22.86	yes
Mertk	tyrosine-protein kinase Mer precursor	chr2	128524733	128627924	3.41	2	0.38	-0.73	-3.14	0.0211	7.42e-24	7.17	5.92	1	NA	NA	NA	NA	NA	chr2:128579214-128579388	0	5.67	-1.85	NA	1	NA	1	NA	1	12.42	17.17	14	18.41	7.91	9.21	10.95	12.61	17.43	14.1	19.17	1.95	1.59	1.85	3.97	0	0	0	yes
Mertk	tyrosine-protein kinase Mer precursor	chr2	128524733	128627924	3.41	2	0.38	-0.73	-3.14	0.0211	7.42e-24	7.17	5.92	1	NA	NA	NA	NA	NA	chr2:128584542-128585056	0	21.81	-1.29	0.352	1	1	1	NA	1	12.42	17.17	14	18.41	7.91	9.21	10.95	12.61	17.43	14.1	19.17	1.95	1.59	1.85	31.79	28.08	0	22.86	yes
Mertk	tyrosine-protein kinase Mer precursor	chr2	128524733	128627924	3.41	2	0.38	-0.73	-3.14	0.0211	7.42e-24	7.17	5.92	1	NA	NA	NA	NA	NA	chr2:128523719-128525203	0	10.76	-0.67	0.292	1	1	1	1	1	12.42	17.17	14	18.41	7.91	9.21	10.95	12.61	17.43	14.1	19.17	1.95	1.59	1.85	127.16	177.84	110.57	80	yes
Ablim1	actin-binding LIM protein 1 isoform 2	chr19	57107754	57290522	1.07	0.19	0.12	-2.46	-3.1	0.00428	8.91e-05	1.67	0.86	1	1	1	1	1	1	chr19:57153531-57154122	0	6.58	-4.86	NA	1	1	1	1	NA	3.75	3.67	3.93	26.99	2.44	1.64	1.1	3.81	3.72	3.95	28.11	1.11	1.32	1.03	11.92	32.76	0	0	yes
Ablim1	actin-binding LIM protein 1 isoform 2	chr19	57107754	57290522	1.07	0.19	0.12	-2.46	-3.1	0.00428	8.91e-05	1.67	0.86	1	1	1	1	1	1	chr19:57273865-57274094	0	14.46	-3.86	NA	1	1	1	NA	1	3.75	3.67	3.93	26.99	2.44	1.64	1.1	3.81	3.72	3.95	28.11	1.11	1.32	1.03	11.92	9.36	0	0	yes
Ablim1	actin-binding LIM protein 1 isoform 2	chr19	57107754	57290522	1.07	0.19	0.12	-2.46	-3.1	0.00428	8.91e-05	1.67	0.86	1	1	1	1	1	1	chr19:57273865-57274094	0	14.46	-3.86	NA	1	1	1	NA	1	3.75	3.67	3.93	26.99	2.44	1.64	1.1	3.81	3.72	3.95	28.11	1.11	1.32	1.03	11.92	9.36	0	0	yes
Ablim1	actin-binding LIM protein 1 isoform 2	chr19	57107754	57290522	1.07	0.19	0.12	-2.46	-3.1	0.00428	8.91e-05	1.67	0.86	1	1	1	1	1	1	chr19:57278501-57279172	0	9.43	-3.5	NA	1	1	1	NA	1	3.75	3.67	3.93	26.99	2.44	1.64	1.1	3.81	3.72	3.95	28.11	1.11	1.32	1.03	15.89	0	0	0	yes
Ablim1	actin-binding LIM protein 1 isoform 2	chr19	57107754	57290522	1.07	0.19	0.12	-2.46	-3.1	0.00428	8.91e-05	1.67	0.86	1	1	1	1	1	1	chr19:57278501-57279172	0	9.43	-3.5	NA	1	1	1	NA	1	3.75	3.67	3.93	26.99	2.44	1.64	1.1	3.81	3.72	3.95	28.11	1.11	1.32	1.03	15.89	0	0	0	yes
Ablim1	actin-binding LIM protein 1 isoform 2	chr19	57107754	57290522	1.07	0.19	0.12	-2.46	-3.1	0.00428	8.91e-05	1.67	0.86	1	1	1	1	1	1	chr19:57372210-57372384	0	4.34	-2.76	NA	1	NA	1	NA	NA	3.75	3.67	3.93	26.99	2.44	1.64	1.1	3.81	3.72	3.95	28.11	1.11	1.32	1.03	0	9.36	0	0	yes
Ablim1	actin-binding LIM protein 1 isoform 2	chr19	57107754	57290522	1.07	0.19	0.12	-2.46	-3.1	0.00428	8.91e-05	1.67	0.86	1	1	1	1	1	1	chr19:57372210-57372384	0	4.34	-2.76	NA	1	NA	1	NA	NA	3.75	3.67	3.93	26.99	2.44	1.64	1.1	3.81	3.72	3.95	28.11	1.11	1.32	1.03	0	9.36	0	0	yes
Ablim1	actin-binding LIM protein 1 isoform 2	chr19	57107754	57290522	1.07	0.19	0.12	-2.46	-3.1	0.00428	8.91e-05	1.67	0.86	1	1	1	1	1	1	chr19:57272026-57273501	0	9.92	-1.38	0.196	1	1	1	1	1	3.75	3.67	3.93	26.99	2.44	1.64	1.1	3.81	3.72	3.95	28.11	1.11	1.32	1.03	47.68	79.56	49.14	0	yes
Ablim1	actin-binding LIM protein 1 isoform 2	chr19	57107754	57290522	1.07	0.19	0.12	-2.46	-3.1	0.00428	8.91e-05	1.67	0.86	1	1	1	1	1	1	chr19:57272026-57273501	0	9.92	-1.38	0.196	1	1	1	1	1	3.75	3.67	3.93	26.99	2.44	1.64	1.1	3.81	3.72	3.95	28.11	1.11	1.32	1.03	47.68	79.56	49.14	0	yes
Ablim1	actin-binding LIM protein 1 isoform 2	chr19	57107754	57290522	1.07	0.19	0.12	-2.46	-3.1	0.00428	8.91e-05	1.67	0.86	1	1	1	1	1	1	chr19:57316307-57316584	0	6.71	-1.25	NA	1	1	1	NA	1	3.75	3.67	3.93	26.99	2.44	1.64	1.1	3.81	3.72	3.95	28.11	1.11	1.32	1.03	11.92	18.72	0	11.43	yes
Ablim1	actin-binding LIM protein 1 isoform 2	chr19	57107754	57290522	1.07	0.19	0.12	-2.46	-3.1	0.00428	8.91e-05	1.67	0.86	1	1	1	1	1	1	chr19:57316307-57316584	0	6.71	-1.25	NA	1	1	1	NA	1	3.75	3.67	3.93	26.99	2.44	1.64	1.1	3.81	3.72	3.95	28.11	1.11	1.32	1.03	11.92	18.72	0	11.43	yes
Ablim1	actin-binding LIM protein 1 isoform 2	chr19	57107754	57290522	1.07	0.19	0.12	-2.46	-3.1	0.00428	8.91e-05	1.67	0.86	1	1	1	1	1	1	chr19:57347294-57348249	0	15.81	-0.12	0.937	1	1	1	1	NA	3.75	3.67	3.93	26.99	2.44	1.64	1.1	3.81	3.72	3.95	28.11	1.11	1.32	1.03	67.55	32.76	0	91.42	yes
Ablim1	actin-binding LIM protein 1 isoform 2	chr19	57107754	57290522	1.07	0.19	0.12	-2.46	-3.1	0.00428	8.91e-05	1.67	0.86	1	1	1	1	1	1	chr19:57347294-57348249	0	15.81	-0.12	0.937	1	1	1	1	NA	3.75	3.67	3.93	26.99	2.44	1.64	1.1	3.81	3.72	3.95	28.11	1.11	1.32	1.03	67.55	32.76	0	91.42	yes
Ablim1	actin-binding LIM protein 1 isoform 2	chr19	57107754	57290522	1.07	0.19	0.12	-2.46	-3.1	0.00428	8.91e-05	1.67	0.86	1	1	1	1	1	1	chr19:57130182-57130437	0	7.52	-0.09	0.96	1	1	1	NA	1	3.75	3.67	3.93	26.99	2.44	1.64	1.1	3.81	3.72	3.95	28.11	1.11	1.32	1.03	15.89	9.36	24.57	0	yes
Zc4h2	zinc finger C4H2 domain-containing protein	chrX	92834536	92853771	3.14	1.51	0.36	-1.02	-3.09	0.0103	5.46e-14	4.67	4.31	NA	1	1	NA	NA	NA	NA	NA	NA	NA	NA	NA	NA	NA	NA	NA	6.87	8.27	9.65	9.72	4.42	4.21	4.15	6.97	8.4	9.72	10.12	0.72	1.17	1.17	NA	NA	NA	NA	yes
Mgst2	microsomal glutathione S-transferase 2	chr3	51465115	51486597	18	2.32	2.12	-2.91	-3.08	1.77e-09	1.2e-10	0.16	0.04	1	1	NA	NA	NA	NA	chr3:51456613-51456912	-8203	9.71	-4.14	NA	1	NA	1	NA	1	8.9	10.28	8.7	26.21	1.57	2.25	1.55	9.04	10.44	8.76	27.3	1.59	1.38	1.94	7.95	18.72	0	0	yes
Mgst2	microsomal glutathione S-transferase 2	chr3	51465115	51486597	18	2.32	2.12	-2.91	-3.08	1.77e-09	1.2e-10	0.16	0.04	1	1	NA	NA	NA	NA	chr3:51474534-51474708	0	7.34	-3.27	NA	1	NA	1	NA	1	8.9	10.28	8.7	26.21	1.57	2.25	1.55	9.04	10.44	8.76	27.3	1.59	1.38	1.94	0	14.04	0	0	yes
Ugt1a6a	UDP-glucuronosyltransferase 1-6 precursor	chr1	90031384	90116577	1.7	0.28	0.2	-2.56	-3.08	0.000464	7.06e-06	0.01	0.01	NA	1	1	1	NA	NA	chr1:90030646-90031417	0	5.42	-0.04	0.977	1	1	1	1	NA	3.98	3.71	4.14	16.75	1.5	1.21	0.9	4.04	3.77	4.17	17.44	0.6	0.9	1.07	27.82	46.8	73.71	0	yes
Ugt1a6a	UDP-glucuronosyltransferase 1-6 precursor	chr1	90031384	90116577	1.7	0.28	0.2	-2.56	-3.08	0.000464	7.06e-06	0.01	0.01	NA	1	1	1	NA	NA	chr1:90032120-90032318	0	5.87	0	NA	1	NA	1	NA	1	3.98	3.71	4.14	16.75	1.5	1.21	0.9	4.04	3.77	4.17	17.44	0.6	0.9	1.07	0	0	0	0	yes
Mgst2	microsomal glutathione S-transferase 2	chr3	51465115	51486597	18	2.32	2.12	-2.91	-3.08	1.77e-09	1.2e-10	0.16	0.04	1	1	NA	NA	NA	NA	chr3:51464839-51465136	0	7.63	0	NA	1	NA	1	1	NA	8.9	10.28	8.7	26.21	1.57	2.25	1.55	9.04	10.44	8.76	27.3	1.59	1.38	1.94	0	0	0	0	yes
Masp1	mannan-binding lectin serine protease 1	chr16	23451858	23520663	9.2	1.07	1.15	-3.07	-3	1.75e-37	3.88e-38	0.84	0.5	NA	1	1	1	1	1	chr16:23513424-23514002	0	10.45	-4.98	0.0569	1	1	1	NA	1	36.01	35.81	33.89	24.3	3.97	3.46	4.15	36.56	36.36	34.13	25.31	4.01	3.89	4.5	15.89	32.76	0	0	yes
Masp1	mannan-binding lectin serine protease 1	chr16	23451858	23520663	9.2	1.07	1.15	-3.07	-3	1.75e-37	3.88e-38	0.84	0.5	NA	1	1	1	1	1	chr16:23454457-23454852	0	12.79	-3.92	NA	1	NA	1	NA	1	36.01	35.81	33.89	24.3	3.97	3.46	4.15	36.56	36.36	34.13	25.31	4.01	3.89	4.5	3.97	18.72	0	0	yes
Masp1	mannan-binding lectin serine protease 1	chr16	23451858	23520663	9.2	1.07	1.15	-3.07	-3	1.75e-37	3.88e-38	0.84	0.5	NA	1	1	1	1	1	chr16:23520412-23521024	0	5.12	-3.79	NA	1	NA	1	1	NA	36.01	35.81	33.89	24.3	3.97	3.46	4.15	36.56	36.36	34.13	25.31	4.01	3.89	4.5	19.87	0	0	0	yes
Masp1	mannan-binding lectin serine protease 1	chr16	23451858	23520663	9.2	1.07	1.15	-3.07	-3	1.75e-37	3.88e-38	0.84	0.5	NA	1	1	1	1	1	chr16:23423012-23423447	28411	4.94	-3.54	NA	1	NA	1	NA	NA	36.01	35.81	33.89	24.3	3.97	3.46	4.15	36.56	36.36	34.13	25.31	4.01	3.89	4.5	11.92	4.68	0	0	yes
Masp1	mannan-binding lectin serine protease 1	chr16	23451858	23520663	9.2	1.07	1.15	-3.07	-3	1.75e-37	3.88e-38	0.84	0.5	NA	1	1	1	1	1	chr16:23450716-23450968	890	11.06	-1.85	NA	1	NA	1	NA	1	36.01	35.81	33.89	24.3	3.97	3.46	4.15	36.56	36.36	34.13	25.31	4.01	3.89	4.5	3.97	0	0	0	yes
Masp1	mannan-binding lectin serine protease 1	chr16	23451858	23520663	9.2	1.07	1.15	-3.07	-3	1.75e-37	3.88e-38	0.84	0.5	NA	1	1	1	1	1	chr16:23456401-23457166	0	18.9	-1.24	0.276	1	1	1	NA	1	36.01	35.81	33.89	24.3	3.97	3.46	4.15	36.56	36.36	34.13	25.31	4.01	3.89	4.5	39.74	46.8	24.57	11.43	yes
Masp1	mannan-binding lectin serine protease 1	chr16	23451858	23520663	9.2	1.07	1.15	-3.07	-3	1.75e-37	3.88e-38	0.84	0.5	NA	1	1	1	1	1	chr16:23449994-23450314	1544	12.89	1.23	NA	1	NA	1	NA	1	36.01	35.81	33.89	24.3	3.97	3.46	4.15	36.56	36.36	34.13	25.31	4.01	3.89	4.5	0	9.36	0	22.86	yes
Podnl1	podocan-like protein 1	chr8	86649888	86656416	9.96	4.21	1.24	-1.21	-2.99	5.18e-07	2.12e-26	0.17	0.08	1	NA	NA	1	NA	1	chr8:86649334-86650232	0	55.49	-1.38	0.0244	1	1	NA	1	NA	31.18	27.63	28.85	18.72	11.51	11.46	11.5	31.65	28.05	29.05	19.49	2.39	4.28	3.47	178.81	257.4	73.71	91.42	yes
Podnl1	podocan-like protein 1	chr8	86649888	86656416	9.96	4.21	1.24	-1.21	-2.99	5.18e-07	2.12e-26	0.17	0.08	1	NA	NA	1	NA	1	chr8:86646064-86646452	-3436	32.93	-1.21	0.409	1	1	1	NA	1	31.18	27.63	28.85	18.72	11.51	11.46	11.5	31.65	28.05	29.05	19.49	2.39	4.28	3.47	19.87	37.44	0	22.86	yes
Krt12	keratin, type I cytoskeletal 12	chr11	99276978	99283573	3.92	1.56	0.49	-1.29	-2.97	0.00162	3.29e-13	0.01	0	NA	NA	NA	NA	NA	NA	chr11:99275830-99276113	865	5.95	0	NA	1	NA	1	NA	NA	9.13	11.27	11.03	5.89	3.71	3.57	4.15	9.27	11.44	11.11	6.14	1.03	1.14	1.42	0	0	0	0	yes
Krt12	keratin, type I cytoskeletal 12	chr11	99276978	99283573	3.92	1.56	0.49	-1.29	-2.97	0.00162	3.29e-13	0.01	0	NA	NA	NA	NA	NA	NA	chr11:99281527-99282090	0	18.46	0	NA	1	1	1	NA	1	9.13	11.27	11.03	5.89	3.71	3.57	4.15	9.27	11.44	11.11	6.14	1.03	1.14	1.42	0	0	0	0	yes
Krt12	keratin, type I cytoskeletal 12	chr11	99276978	99283573	3.92	1.56	0.49	-1.29	-2.97	0.00162	3.29e-13	0.01	0	NA	NA	NA	NA	NA	NA	chr11:99285594-99286114	-2022	13.51	4.57	NA	1	1	1	NA	1	9.13	11.27	11.03	5.89	3.71	3.57	4.15	9.27	11.44	11.11	6.14	1.03	1.14	1.42	0	0	24.57	11.43	yes
Fmnl1	formin-like protein 1 isoform 1	chr11	103032452	103060214	21.08	5.35	2.71	-1.94	-2.96	7.55e-11	5.4e-22	0.11	0.08	NA	NA	NA	NA	NA	NA	chr11:103019927-103020628	-11824	11.43	-6.63	0.000899	1	1	1	NA	1	74.78	77.8	87.36	177.34	28.01	27.48	26.11	75.92	78.98	87.97	184.68	13.04	14.49	13.78	83.45	70.2	0	0	yes
Fmnl1	formin-like protein 1 isoform 1	chr11	103032452	103060214	21.08	5.35	2.71	-1.94	-2.96	7.55e-11	5.4e-22	0.11	0.08	NA	NA	NA	NA	NA	NA	chr11:103006137-103006428	-26024	10.18	-4.46	NA	1	NA	1	NA	1	74.78	77.8	87.36	177.34	28.01	27.48	26.11	75.92	78.98	87.97	184.68	13.04	14.49	13.78	27.82	4.68	0	0	yes
Nckap5l	nck-associated protein 5-like	chr15	99252465	99288179	2.18	1.04	0.28	-1.02	-2.96	0.0298	2.05e-11	4.82	4.88	NA	1	1	1	1	NA	chr15:99287563-99288534	0	11.78	-2.02	0.0202	1	1	1	1	NA	9.49	9.03	11.03	24.51	5.92	5.85	8.2	9.63	9.17	11.11	25.52	1.55	1.62	2.13	95.37	149.76	12.29	45.71	yes
Fmnl1	formin-like protein 1 isoform 1	chr11	103032452	103060214	21.08	5.35	2.71	-1.94	-2.96	7.55e-11	5.4e-22	0.11	0.08	NA	NA	NA	NA	NA	NA	chr11:103035504-103036610	0	30.51	-1.88	0.022	1	1	1	NA	1	74.78	77.8	87.36	177.34	28.01	27.48	26.11	75.92	78.98	87.97	184.68	13.04	14.49	13.78	107.29	159.12	12.29	57.14	yes
Nckap5l	nck-associated protein 5-like	chr15	99252465	99288179	2.18	1.04	0.28	-1.02	-2.96	0.0298	2.05e-11	4.82	4.88	NA	1	1	1	1	NA	chr15:99246934-99247108	5357	19.36	-1.16	0.317	1	1	1	NA	1	9.49	9.03	11.03	24.51	5.92	5.85	8.2	9.63	9.17	11.11	25.52	1.55	1.62	2.13	43.71	37.44	12.29	22.86	yes
Fmnl1	formin-like protein 1 isoform 1	chr11	103032452	103060214	21.08	5.35	2.71	-1.94	-2.96	7.55e-11	5.4e-22	0.11	0.08	NA	NA	NA	NA	NA	NA	chr11:103001922-103002621	-29831	17.86	-0.42	0.596	1	1	1	NA	1	74.78	77.8	87.36	177.34	28.01	27.48	26.11	75.92	78.98	87.97	184.68	13.04	14.49	13.78	75.5	117	86	57.14	yes
Nckap5l	nck-associated protein 5-like	chr15	99252465	99288179	2.18	1.04	0.28	-1.02	-2.96	0.0298	2.05e-11	4.82	4.88	NA	1	1	1	1	NA	chr15:99248053-99248541	3924	13.8	-0.31	0.866	1	1	1	NA	1	9.49	9.03	11.03	24.51	5.92	5.85	8.2	9.63	9.17	11.11	25.52	1.55	1.62	2.13	15.89	14.04	24.57	0	yes
Fbn2	fibrillin-2 precursor	chr18	58168277	58369580	40	1.46	5.18	-4.74	-2.94	4.69e-25	4.6e-57	62.07	59.28	NA	1	NA	1	1	NA	chr18:58369382-58370197	0	6.06	-4.98	0.0577	1	1	1	1	NA	447.3	515.83	538.52	645.81	18.22	19.6	22.6	454.14	523.67	542.27	672.54	73.34	70.82	69.58	15.89	32.76	0	0	yes
Egln3	egl nine homolog 3	chr12	55279968	55304861	20.36	3.71	2.64	-2.42	-2.94	1.3e-21	6.59e-38	0.99	0.96	NA	NA	NA	NA	NA	NA	chr12:55263729-55264012	15956	5.34	-2.69	NA	1	NA	1	NA	1	71.07	92.64	53.2	62.35	9.04	13.39	16.7	72.16	94.05	53.57	64.93	8.23	8.62	10.93	3.97	4.68	0	0	yes
Egln3	egl nine homolog 3	chr12	55279968	55304861	20.36	3.71	2.64	-2.42	-2.94	1.3e-21	6.59e-38	0.99	0.96	NA	NA	NA	NA	NA	NA	chr12:55304485-55305070	0	10.13	-0.73	0.492	1	1	1	1	NA	71.07	92.64	53.2	62.35	9.04	13.39	16.7	72.16	94.05	53.57	64.93	8.23	8.62	10.93	43.71	56.16	49.14	11.43	yes
Egln3	egl nine homolog 3	chr12	55279968	55304861	20.36	3.71	2.64	-2.42	-2.94	1.3e-21	6.59e-38	0.99	0.96	NA	NA	NA	NA	NA	NA	chr12:55292963-55293339	0	9.27	-0.4	0.785	1	1	1	NA	1	71.07	92.64	53.2	62.35	9.04	13.39	16.7	72.16	94.05	53.57	64.93	8.23	8.62	10.93	23.84	23.4	12.29	22.86	yes
Prdm16	PR domain zinc finger protein 16 isoform 1	chr4	153690234	154010982	3.23	0.84	0.42	-1.91	-2.93	2.45e-17	2.63e-37	4.03	2.89	1	1	NA	1	NA	1	chr4:153873920-153874146	0	9.25	-4.32	0.116	1	NA	1	NA	1	36.82	39.61	40.47	26.01	8.47	9.99	10.05	37.39	40.22	40.75	27.08	4.93	4.85	4.57	15.89	14.04	0	0	yes
Prdm16	PR domain zinc finger protein 16 isoform 1	chr4	153690234	154010982	3.23	0.84	0.42	-1.91	-2.93	2.45e-17	2.63e-37	4.03	2.89	1	1	NA	1	NA	1	chr4:153798778-153799921	0	36.68	-4.17	0.000876	1	1	1	NA	1	36.82	39.61	40.47	26.01	8.47	9.99	10.05	37.39	40.22	40.75	27.08	4.93	4.85	4.57	83.45	159.12	12.29	0	yes
Prdm16	PR domain zinc finger protein 16 isoform 1	chr4	153690234	154010982	3.23	0.84	0.42	-1.91	-2.93	2.45e-17	2.63e-37	4.03	2.89	1	1	NA	1	NA	1	chr4:153893638-153893924	0	11.17	-3.92	NA	1	NA	1	NA	1	36.82	39.61	40.47	26.01	8.47	9.99	10.05	37.39	40.22	40.75	27.08	4.93	4.85	4.57	3.97	18.72	0	0	yes
Prdm16	PR domain zinc finger protein 16 isoform 1	chr4	153690234	154010982	3.23	0.84	0.42	-1.91	-2.93	2.45e-17	2.63e-37	4.03	2.89	1	1	NA	1	NA	1	chr4:153828935-153829216	0	7.85	-3.27	NA	1	NA	1	NA	1	36.82	39.61	40.47	26.01	8.47	9.99	10.05	37.39	40.22	40.75	27.08	4.93	4.85	4.57	0	14.04	0	0	yes
Prdm16	PR domain zinc finger protein 16 isoform 1	chr4	153690234	154010982	3.23	0.84	0.42	-1.91	-2.93	2.45e-17	2.63e-37	4.03	2.89	1	1	NA	1	NA	1	chr4:153889633-153890004	0	10.64	-2.63	NA	1	NA	1	NA	1	36.82	39.61	40.47	26.01	8.47	9.99	10.05	37.39	40.22	40.75	27.08	4.93	4.85	4.57	7.95	0	0	0	yes
Prdm16	PR domain zinc finger protein 16 isoform 1	chr4	153690234	154010982	3.23	0.84	0.42	-1.91	-2.93	2.45e-17	2.63e-37	4.03	2.89	1	1	NA	1	NA	1	chr4:154009887-154010295	0	9.11	-2.5	0.0951	1	NA	1	1	NA	36.82	39.61	40.47	26.01	8.47	9.99	10.05	37.39	40.22	40.75	27.08	4.93	4.85	4.57	27.82	46.8	0	11.43	yes
Prdm16	PR domain zinc finger protein 16 isoform 1	chr4	153690234	154010982	3.23	0.84	0.42	-1.91	-2.93	2.45e-17	2.63e-37	4.03	2.89	1	1	NA	1	NA	1	chr4:153895803-153896296	0	15.43	-0.27	0.863	1	1	1	NA	1	36.82	39.61	40.47	26.01	8.47	9.99	10.05	37.39	40.22	40.75	27.08	4.93	4.85	4.57	19.87	37.44	0	45.71	yes
Prdm16	PR domain zinc finger protein 16 isoform 1	chr4	153690234	154010982	3.23	0.84	0.42	-1.91	-2.93	2.45e-17	2.63e-37	4.03	2.89	1	1	NA	1	NA	1	chr4:153884650-153884824	0	3	0	NA	1	NA	1	NA	1	36.82	39.61	40.47	26.01	8.47	9.99	10.05	37.39	40.22	40.75	27.08	4.93	4.85	4.57	0	0	0	0	yes
Prdm16	PR domain zinc finger protein 16 isoform 1	chr4	153690234	154010982	3.23	0.84	0.42	-1.91	-2.93	2.45e-17	2.63e-37	4.03	2.89	1	1	NA	1	NA	1	chr4:153768180-153768822	0	4.34	0.42	0.794	1	NA	1	NA	1	36.82	39.61	40.47	26.01	8.47	9.99	10.05	37.39	40.22	40.75	27.08	4.93	4.85	4.57	15.89	18.72	0	45.71	yes
Col18a1	collagen alpha-1(XVIII) chain isoform 2	chr10	76514924	76629275	32.79	8.07	4.36	-1.98	-2.91	8.78e-07	4.21e-13	3.76	4.2	NA	1	NA	NA	NA	NA	chr10:76605069-76605454	0	12.82	-5.28	0.0321	1	1	1	NA	1	149.6	156.53	170.9	491.9	55.41	64.53	64.16	151.88	158.91	172.09	512.25	34.94	31.31	33.26	35.76	23.4	0	0	yes
Col18a1	collagen alpha-1(XVIII) chain isoform 2	chr10	76514924	76629275	32.79	8.07	4.36	-1.98	-2.91	8.78e-07	4.21e-13	3.76	4.2	NA	1	NA	NA	NA	NA	chr10:76560645-76560890	0	7.59	-5.07	0.044	1	NA	1	NA	1	149.6	156.53	170.9	491.9	55.41	64.53	64.16	151.88	158.91	172.09	512.25	34.94	31.31	33.26	27.82	23.4	0	0	yes
Col18a1	collagen alpha-1(XVIII) chain isoform 2	chr10	76514924	76629275	32.79	8.07	4.36	-1.98	-2.91	8.78e-07	4.21e-13	3.76	4.2	NA	1	NA	NA	NA	NA	chr10:76597821-76598133	0	10.61	-4.53	NA	1	NA	1	NA	1	149.6	156.53	170.9	491.9	55.41	64.53	64.16	151.88	158.91	172.09	512.25	34.94	31.31	33.26	11.92	23.4	0	0	yes
Col18a1	collagen alpha-1(XVIII) chain isoform 2	chr10	76514924	76629275	32.79	8.07	4.36	-1.98	-2.91	8.78e-07	4.21e-13	3.76	4.2	NA	1	NA	NA	NA	NA	chr10:76545030-76545449	0	7.21	-4.12	NA	1	1	1	NA	1	149.6	156.53	170.9	491.9	55.41	64.53	64.16	151.88	158.91	172.09	512.25	34.94	31.31	33.26	11.92	14.04	0	0	yes
Col18a1	collagen alpha-1(XVIII) chain isoform 2	chr10	76514924	76629275	32.79	8.07	4.36	-1.98	-2.91	8.78e-07	4.21e-13	3.76	4.2	NA	1	NA	NA	NA	NA	chr10:76552173-76552475	0	11.54	-3.58	NA	1	1	1	NA	1	149.6	156.53	170.9	491.9	55.41	64.53	64.16	151.88	158.91	172.09	512.25	34.94	31.31	33.26	7.95	9.36	0	0	yes
Col18a1	collagen alpha-1(XVIII) chain isoform 2	chr10	76514924	76629275	32.79	8.07	4.36	-1.98	-2.91	8.78e-07	4.21e-13	3.76	4.2	NA	1	NA	NA	NA	NA	chr10:76664716-76665018	-35442	22.5	-3.23	NA	1	NA	1	NA	1	149.6	156.53	170.9	491.9	55.41	64.53	64.16	151.88	158.91	172.09	512.25	34.94	31.31	33.26	3.97	9.36	0	0	yes
Col18a1	collagen alpha-1(XVIII) chain isoform 2	chr10	76514924	76629275	32.79	8.07	4.36	-1.98	-2.91	8.78e-07	4.21e-13	3.76	4.2	NA	1	NA	NA	NA	NA	chr10:76669332-76670058	-40058	40.56	-2.94	0.00948	1	1	1	NA	1	149.6	156.53	170.9	491.9	55.41	64.53	64.16	151.88	158.91	172.09	512.25	34.94	31.31	33.26	67.55	126.36	24.57	0	yes
Col18a1	collagen alpha-1(XVIII) chain isoform 2	chr10	76514924	76629275	32.79	8.07	4.36	-1.98	-2.91	8.78e-07	4.21e-13	3.76	4.2	NA	1	NA	NA	NA	NA	chr10:76593253-76593835	0	8.88	-2.75	0.0855	1	NA	1	NA	1	149.6	156.53	170.9	491.9	55.41	64.53	64.16	151.88	158.91	172.09	512.25	34.94	31.31	33.26	19.87	70.2	12.29	0	yes
Col18a1	collagen alpha-1(XVIII) chain isoform 2	chr10	76514924	76629275	32.79	8.07	4.36	-1.98	-2.91	8.78e-07	4.21e-13	3.76	4.2	NA	1	NA	NA	NA	NA	chr10:76533034-76533267	0	3.49	-2.69	NA	1	NA	1	NA	1	149.6	156.53	170.9	491.9	55.41	64.53	64.16	151.88	158.91	172.09	512.25	34.94	31.31	33.26	3.97	4.68	0	0	yes
Col18a1	collagen alpha-1(XVIII) chain isoform 2	chr10	76514924	76629275	32.79	8.07	4.36	-1.98	-2.91	8.78e-07	4.21e-13	3.76	4.2	NA	1	NA	NA	NA	NA	chr10:76656134-76656836	-26860	5.87	-1.87	0.264	1	NA	1	NA	1	149.6	156.53	170.9	491.9	55.41	64.53	64.16	151.88	158.91	172.09	512.25	34.94	31.31	33.26	19.87	28.08	12.29	0	yes
Col18a1	collagen alpha-1(XVIII) chain isoform 2	chr10	76514924	76629275	32.79	8.07	4.36	-1.98	-2.91	8.78e-07	4.21e-13	3.76	4.2	NA	1	NA	NA	NA	NA	chr10:76646047-76646221	-16773	4.01	-1.85	NA	1	NA	1	NA	1	149.6	156.53	170.9	491.9	55.41	64.53	64.16	151.88	158.91	172.09	512.25	34.94	31.31	33.26	3.97	0	0	0	yes
Col18a1	collagen alpha-1(XVIII) chain isoform 2	chr10	76514924	76629275	32.79	8.07	4.36	-1.98	-2.91	8.78e-07	4.21e-13	3.76	4.2	NA	1	NA	NA	NA	NA	chr10:76673647-76674498	-44373	29.75	-1.84	0.0461	1	1	1	NA	1	149.6	156.53	170.9	491.9	55.41	64.53	64.16	151.88	158.91	172.09	512.25	34.94	31.31	33.26	71.53	102.96	24.57	22.86	yes
Col18a1	collagen alpha-1(XVIII) chain isoform 2	chr10	76514924	76629275	32.79	8.07	4.36	-1.98	-2.91	8.78e-07	4.21e-13	3.76	4.2	NA	1	NA	NA	NA	NA	chr10:76629087-76629507	0	15.49	-1.54	0.154	1	1	1	1	NA	149.6	156.53	170.9	491.9	55.41	64.53	64.16	151.88	158.91	172.09	512.25	34.94	31.31	33.26	63.58	42.12	12.29	22.86	yes
Col18a1	collagen alpha-1(XVIII) chain isoform 2	chr10	76514924	76629275	32.79	8.07	4.36	-1.98	-2.91	8.78e-07	4.21e-13	3.76	4.2	NA	1	NA	NA	NA	NA	chr10:76561298-76561672	0	4.19	-1.04	NA	1	NA	1	NA	1	149.6	156.53	170.9	491.9	55.41	64.53	64.16	151.88	158.91	172.09	512.25	34.94	31.31	33.26	11.92	14.04	0	11.43	yes
Col18a1	collagen alpha-1(XVIII) chain isoform 2	chr10	76514924	76629275	32.79	8.07	4.36	-1.98	-2.91	8.78e-07	4.21e-13	3.76	4.2	NA	1	NA	NA	NA	NA	chr10:76628279-76628618	0	8.91	-0.76	NA	1	1	1	NA	NA	149.6	156.53	170.9	491.9	55.41	64.53	64.16	151.88	158.91	172.09	512.25	34.94	31.31	33.26	15.89	4.68	0	11.43	yes
Col18a1	collagen alpha-1(XVIII) chain isoform 2	chr10	76514924	76629275	32.79	8.07	4.36	-1.98	-2.91	8.78e-07	4.21e-13	3.76	4.2	NA	1	NA	NA	NA	NA	chr10:76614021-76614583	0	8.16	-0.51	0.777	1	NA	1	NA	1	149.6	156.53	170.9	491.9	55.41	64.53	64.16	151.88	158.91	172.09	512.25	34.94	31.31	33.26	19.87	14.04	0	22.86	yes
Col18a1	collagen alpha-1(XVIII) chain isoform 2	chr10	76514924	76629275	32.79	8.07	4.36	-1.98	-2.91	8.78e-07	4.21e-13	3.76	4.2	NA	1	NA	NA	NA	NA	chr10:76544247-76544423	0	8.91	1.33	NA	1	NA	1	NA	NA	149.6	156.53	170.9	491.9	55.41	64.53	64.16	151.88	158.91	172.09	512.25	34.94	31.31	33.26	3.97	4.68	24.57	0	yes
Col18a1	collagen alpha-1(XVIII) chain isoform 2	chr10	76514924	76629275	32.79	8.07	4.36	-1.98	-2.91	8.78e-07	4.21e-13	3.76	4.2	NA	1	NA	NA	NA	NA	chr10:76662279-76662506	-33005	11.77	3.07	NA	1	NA	1	NA	1	149.6	156.53	170.9	491.9	55.41	64.53	64.16	151.88	158.91	172.09	512.25	34.94	31.31	33.26	0	0	0	11.43	yes
Ltbp2	latent-transforming growth factor beta-binding	chr12	86124162	86217445	4.52	0.1	0.6	-5.39	-2.9	1.85e-74	1.26e-38	0.79	0.37	1	1	NA	1	1	1	chr12:86216809-86217348	0	7.65	-6.14	0.0067	1	NA	1	1	NA	35.78	37.51	32.83	46.84	0.71	1.36	0.6	36.33	38.08	33.06	48.78	5.76	4.79	5.12	35.76	74.88	0	0	yes
Ltbp2	latent-transforming growth factor beta-binding	chr12	86124162	86217445	4.52	0.1	0.6	-5.39	-2.9	1.85e-74	1.26e-38	0.79	0.37	1	1	NA	1	1	1	chr12:86176364-86176750	0	4.21	-3.89	NA	1	NA	1	NA	1	35.78	37.51	32.83	46.84	0.71	1.36	0.6	36.33	38.08	33.06	48.78	5.76	4.79	5.12	7.95	14.04	0	0	yes
Ltbp2	latent-transforming growth factor beta-binding	chr12	86124162	86217445	4.52	0.1	0.6	-5.39	-2.9	1.85e-74	1.26e-38	0.79	0.37	1	1	NA	1	1	1	chr12:86187485-86188962	0	21.74	-1.93	0.0257	1	1	1	NA	1	35.78	37.51	32.83	46.84	0.71	1.36	0.6	36.33	38.08	33.06	48.78	5.76	4.79	5.12	91.39	187.2	49.14	22.86	yes
Ltbp2	latent-transforming growth factor beta-binding	chr12	86124162	86217445	4.52	0.1	0.6	-5.39	-2.9	1.85e-74	1.26e-38	0.79	0.37	1	1	NA	1	1	1	chr12:86225824-86226225	-8380	4.34	-1.06	NA	1	NA	1	NA	1	35.78	37.51	32.83	46.84	0.71	1.36	0.6	36.33	38.08	33.06	48.78	5.76	4.79	5.12	7.95	18.72	0	11.43	yes
Ltbp2	latent-transforming growth factor beta-binding	chr12	86124162	86217445	4.52	0.1	0.6	-5.39	-2.9	1.85e-74	1.26e-38	0.79	0.37	1	1	NA	1	1	1	chr12:86202829-86203469	0	16.42	-0.81	0.467	1	1	1	NA	1	35.78	37.51	32.83	46.84	0.71	1.36	0.6	36.33	38.08	33.06	48.78	5.76	4.79	5.12	75.5	28.08	24.57	34.28	yes
Klc3	kinesin light chain 3	chr7	19979789	19985205	1.23	0.14	0.17	-3.02	-2.89	2.54e-05	2.47e-05	0.17	0.14	NA	1	NA	1	NA	NA	chr7:19991180-19991514	-1765	2.09	-3.18	NA	1	NA	1	NA	NA	1.54	1.79	2.39	5.53	0.22	0.54	0.25	1.56	1.82	2.4	5.76	0.56	0.39	0.23	7.95	4.68	0	0	yes
Lama5	laminin subunit alpha-5 precursor	chr2	179911078	179960564	31.12	11.34	4.23	-1.42	-2.88	0.0113	1.16e-20	0.31	0.59	NA	1	NA	NA	NA	NA	chr2:179960378-179960750	0	14.83	-5.56	0.0182	1	NA	1	1	NA	338.77	339.89	348.74	783.6	164.25	166.15	178.24	343.95	345.06	351.17	816.03	62.77	65.28	61.65	39.74	32.76	0	0	yes
Ifitm6	interferon induced transmembrane protein 6	chr7	148201711	148202791	2.67	0.43	0.35	-2.57	-2.88	0.00837	0.00403	0	0.01	NA	NA	NA	NA	NA	NA	chr7:148218618-148218929	-15828	6.72	-3.18	NA	1	NA	1	NA	1	0.63	0.89	0.69	5.12	0.37	0.14	0.4	0.64	0.91	0.69	5.33	0.28	0.06	0.41	7.95	4.68	0	0	yes
Ifitm6	interferon induced transmembrane protein 6	chr7	148201711	148202791	2.67	0.43	0.35	-2.57	-2.88	0.00837	0.00403	0	0.01	NA	NA	NA	NA	NA	NA	chr7:148210831-148211107	-8041	6.52	-1.85	NA	1	NA	1	NA	1	0.63	0.89	0.69	5.12	0.37	0.14	0.4	0.64	0.91	0.69	5.33	0.28	0.06	0.41	3.97	0	0	0	yes
Lama5	laminin subunit alpha-5 precursor	chr2	179911078	179960564	31.12	11.34	4.23	-1.42	-2.88	0.0113	1.16e-20	0.31	0.59	NA	1	NA	NA	NA	NA	chr2:179950628-179951007	0	22.53	-1.09	0.456	1	1	1	NA	1	338.77	339.89	348.74	783.6	164.25	166.15	178.24	343.95	345.06	351.17	816.03	62.77	65.28	61.65	19.87	32.76	12.29	11.43	yes
Ifitm6	interferon induced transmembrane protein 6	chr7	148201711	148202791	2.67	0.43	0.35	-2.57	-2.88	0.00837	0.00403	0	0.01	NA	NA	NA	NA	NA	NA	chr7:148202408-148203383	0	15.72	1.19	0.319	1	1	1	1	NA	0.63	0.89	0.69	5.12	0.37	0.14	0.4	0.64	0.91	0.69	5.33	0.28	0.06	0.41	11.92	18.72	49.14	22.86	yes
Cbln1	cerebellin-1 precursor	chr8	89992752	89996491	1.56	0.43	0.22	-1.84	-2.8	0.000334	3.65e-09	2.06	1.43	1	NA	NA	NA	NA	NA	chr8:89996283-89996998	0	11.13	3.02	0.0433	1	1	1	1	NA	5.65	4.47	5.04	3.57	1.09	1.39	1.45	5.73	4.54	5.07	3.72	0.68	0.63	0.73	0	9.36	24.57	57.14	yes
Fbxo32	F-box only protein 32	chr15	58007434	58046447	2.82	0.45	0.41	-2.58	-2.78	1.42e-05	1.67e-06	0.73	0.34	1	1	1	NA	NA	NA	chr15:58090787-58090979	-44355	17.54	-4.31	NA	1	NA	1	NA	1	12.24	10.37	15.91	60.96	4.72	4.39	3.3	12.43	10.53	16.02	63.48	3.82	3.89	3.47	19.87	9.36	0	0	yes
Fbxo32	F-box only protein 32	chr15	58007434	58046447	2.82	0.45	0.41	-2.58	-2.78	1.42e-05	1.67e-06	0.73	0.34	1	1	1	NA	NA	NA	chr15:58087925-58088885	-41493	17.42	-2.85	0.0159	1	1	1	NA	1	12.24	10.37	15.91	60.96	4.72	4.39	3.3	12.43	10.53	16.02	63.48	3.82	3.89	3.47	55.63	126.36	0	22.86	yes
Bhlhe41	class E basic helix-loop-helix protein 41	chr6	145806763	145813940	3.11	0.95	0.45	-1.68	-2.78	2.03e-12	5.83e-28	0.16	0.09	1	1	NA	1	NA	NA	chr6:145804400-145804812	6445	14.52	-1.95	NA	1	1	1	NA	1	22.68	20.84	25.67	28.44	7.09	9.14	6.55	23.03	21.15	25.85	29.61	4.37	3.23	3.31	0	51.48	12.29	0	yes
Bhlhe41	class E basic helix-loop-helix protein 41	chr6	145806763	145813940	3.11	0.95	0.45	-1.68	-2.78	2.03e-12	5.83e-28	0.16	0.09	1	1	NA	1	NA	NA	chr6:145813850-145815301	0	20.09	-1.65	0.019	1	1	1	1	1	22.68	20.84	25.67	28.44	7.09	9.14	6.55	23.03	21.15	25.85	29.61	4.37	3.23	3.31	139.08	201.24	61.43	45.71	yes
Fbxo32	F-box only protein 32	chr15	58007434	58046447	2.82	0.45	0.41	-2.58	-2.78	1.42e-05	1.67e-06	0.73	0.34	1	1	1	NA	NA	NA	chr15:58046255-58047167	0	10.51	-1.62	0.102	1	1	1	1	NA	12.24	10.37	15.91	60.96	4.72	4.39	3.3	12.43	10.53	16.02	63.48	3.82	3.89	3.47	59.6	88.92	0	45.71	yes
Fbxo32	F-box only protein 32	chr15	58007434	58046447	2.82	0.45	0.41	-2.58	-2.78	1.42e-05	1.67e-06	0.73	0.34	1	1	1	NA	NA	NA	chr15:58042995-58043354	0	13.59	0.27	0.857	1	NA	1	NA	1	12.24	10.37	15.91	60.96	4.72	4.39	3.3	12.43	10.53	16.02	63.48	3.82	3.89	3.47	15.89	23.4	24.57	22.86	yes
Ogn	mimecan precursor	chr13	49703440	49719869	3.44	0.48	0.5	-2.81	-2.77	4.23e-08	1.47e-08	16.23	9.92	1	NA	NA	NA	NA	NA	NA	NA	NA	NA	NA	NA	NA	NA	NA	NA	8.49	6.62	8.12	21.4	1.54	1.96	1.25	8.62	6.72	8.17	22.29	1.39	1.71	1.9	NA	NA	NA	NA	yes
Nptx1	neuronal pentraxin-1 precursor	chr11	119400033	119409134	3.89	0.06	0.57	-5.87	-2.77	4.68e-50	3.4e-20	0.18	0.32	NA	1	NA	NA	NA	NA	NA	NA	NA	NA	NA	NA	NA	NA	NA	NA	16.18	23.25	30.23	35.57	0.49	0.36	0.5	16.42	23.6	30.44	37.04	3.66	3.98	4.14	NA	NA	NA	NA	yes
Ccdc28b	coiled-coil domain-containing protein 28B	chr4	129296518	129301152	2.12	0.67	0.31	-1.64	-2.76	0.007	1.59e-06	5.83	5.38	NA	NA	NA	NA	NA	NA	chr4:129296199-129296649	0	9.03	-6.01	0.00741	1	1	1	1	NA	1.67	1.97	1.86	3.62	0.6	0.61	1	1.7	2	1.87	3.77	0.32	0.33	0.37	39.74	60.84	0	0	yes
Ccdc28b	coiled-coil domain-containing protein 28B	chr4	129296518	129301152	2.12	0.67	0.31	-1.64	-2.76	0.007	1.59e-06	5.83	5.38	NA	NA	NA	NA	NA	NA	chr4:129301410-129301736	-259	15.68	-1.45	0.126	1	1	1	1	NA	1.67	1.97	1.86	3.62	0.6	0.61	1	1.7	2	1.87	3.77	0.32	0.33	0.37	71.53	60.84	36.86	11.43	yes
Ccdc28b	coiled-coil domain-containing protein 28B	chr4	129296518	129301152	2.12	0.67	0.31	-1.64	-2.76	0.007	1.59e-06	5.83	5.38	NA	NA	NA	NA	NA	NA	chr4:129301410-129301736	-259	15.68	-1.45	0.126	1	1	1	1	NA	1.67	1.97	1.86	3.62	0.6	0.61	1	1.7	2	1.87	3.77	0.32	0.33	0.37	71.53	60.84	36.86	11.43	yes
H2-T23	H-2 class I histocompatibility antigen, D-37	chr17	36166922	36169646	9.58	3.17	1.42	-1.55	-2.74	0.0057	2.74e-07	1.72	0.99	1	1	1	NA	NA	NA	chr17:36168598-36169538	0	5.75	-6.22	0.00331	1	NA	1	1	1	9.04	9.79	9.18	36.3	4.87	5.96	5.6	9.17	9.94	9.24	37.8	2.42	2.51	2.45	55.63	60.84	0	0	yes
2010300C02Rik	hypothetical protein LOC72097	chr1	37668521	37776656	1.77	0.63	0.26	-1.46	-2.74	0.00269	1.56e-08	0.29	0.17	1	NA	NA	NA	NA	NA	chr1:37753774-37754142	0	7.1	-3.27	NA	1	NA	1	NA	1	10.57	11.62	13.58	3.98	3.56	3.61	3.65	10.73	11.8	13.67	4.15	0.99	1.92	1.58	0	14.04	0	0	yes
H2-T23	H-2 class I histocompatibility antigen, D-37	chr17	36166922	36169646	9.58	3.17	1.42	-1.55	-2.74	0.0057	2.74e-07	1.72	0.99	1	1	1	NA	NA	NA	chr17:36179077-36179293	0	4.03	-3.18	NA	1	NA	1	1	NA	9.04	9.79	9.18	36.3	4.87	5.96	5.6	9.17	9.94	9.24	37.8	2.42	2.51	2.45	7.95	4.68	0	0	yes
H2-T23	H-2 class I histocompatibility antigen, D-37	chr17	36166922	36169646	9.58	3.17	1.42	-1.55	-2.74	0.0057	2.74e-07	1.72	0.99	1	1	1	NA	NA	NA	chr17:36198227-36198401	0	4.67	-0.49	NA	1	NA	1	NA	1	9.04	9.79	9.18	36.3	4.87	5.96	5.6	9.17	9.94	9.24	37.8	2.42	2.51	2.45	7.95	9.36	0	11.43	yes
2010300C02Rik	hypothetical protein LOC72097	chr1	37668521	37776656	1.77	0.63	0.26	-1.46	-2.74	0.00269	1.56e-08	0.29	0.17	1	NA	NA	NA	NA	NA	chr1:37776766-37777437	-111	5.71	0.22	0.899	1	1	1	1	NA	10.57	11.62	13.58	3.98	3.56	3.61	3.65	10.73	11.8	13.67	4.15	0.99	1.92	1.58	11.92	18.72	12.29	22.86	yes
2010300C02Rik	hypothetical protein LOC72097	chr1	37668521	37776656	1.77	0.63	0.26	-1.46	-2.74	0.00269	1.56e-08	0.29	0.17	1	NA	NA	NA	NA	NA	chr1:37688301-37688788	0	13.36	0.23	0.9	1	1	1	NA	1	10.57	11.62	13.58	3.98	3.56	3.61	3.65	10.73	11.8	13.67	4.15	0.99	1.92	1.58	11.92	18.72	36.86	0	yes
Echdc2	enoyl-CoA hydratase domain-containing protein 2,	chr4	107838042	107851913	10.71	2.78	1.64	-1.91	-2.7	2.29e-10	1.81e-17	5.66	3.43	1	1	1	1	NA	NA	NA	NA	NA	NA	NA	NA	NA	NA	NA	NA	15.41	15.43	15.75	25.08	4.16	5.6	4.55	15.64	15.66	15.86	26.11	2.46	3.53	2.42	NA	NA	NA	NA	yes
Dtna	dystrobrevin alpha isoform 1	chr18	23573916	23818215	3.85	1.74	0.61	-1.11	-2.66	0.00355	8.1e-13	0.56	0.58	NA	1	1	1	1	NA	chr18:23612814-23613368	0	3.35	-5.7	0.017	1	NA	1	NA	1	22.73	21.01	27.05	58.89	14.62	15.92	14.55	23.07	21.33	27.24	61.33	4.29	6.05	5.37	51.66	28.08	0	0	yes
Dtna	dystrobrevin alpha isoform 1	chr18	23573916	23818215	3.85	1.74	0.61	-1.11	-2.66	0.00355	8.1e-13	0.56	0.58	NA	1	1	1	1	NA	chr18:23656548-23656893	0	7.24	-4.93	0.0637	1	1	1	NA	1	22.73	21.01	27.05	58.89	14.62	15.92	14.55	23.07	21.33	27.24	61.33	4.29	6.05	5.37	31.79	14.04	0	0	yes
Dtna	dystrobrevin alpha isoform 1	chr18	23573916	23818215	3.85	1.74	0.61	-1.11	-2.66	0.00355	8.1e-13	0.56	0.58	NA	1	1	1	1	NA	chr18:23468429-23468829	0	4.79	-4.78	NA	1	NA	1	1	NA	22.73	21.01	27.05	58.89	14.62	15.92	14.55	23.07	21.33	27.24	61.33	4.29	6.05	5.37	31.79	9.36	0	0	yes
Dtna	dystrobrevin alpha isoform 1	chr18	23573916	23818215	3.85	1.74	0.61	-1.11	-2.66	0.00355	8.1e-13	0.56	0.58	NA	1	1	1	1	NA	chr18:23469257-23469480	0	4.17	-4.58	NA	1	NA	1	NA	NA	22.73	21.01	27.05	58.89	14.62	15.92	14.55	23.07	21.33	27.24	61.33	4.29	6.05	5.37	3.97	32.76	0	0	yes
Dtna	dystrobrevin alpha isoform 1	chr18	23573916	23818215	3.85	1.74	0.61	-1.11	-2.66	0.00355	8.1e-13	0.56	0.58	NA	1	1	1	1	NA	chr18:23655926-23656246	0	7.44	-4.52	0.0952	1	1	1	1	NA	22.73	21.01	27.05	58.89	14.62	15.92	14.55	23.07	21.33	27.24	61.33	4.29	6.05	5.37	15.89	18.72	0	0	yes
Ly6a	lymphocyte antigen 6A-2/6E-1 precursor	chr15	74825307	74828461	49.08	18.96	7.9	-1.33	-2.63	0.00335	8.69e-10	0.09	0.11	NA	NA	NA	1	NA	1	chr15:74830878-74831249	-2548	7.04	-4.34	NA	1	NA	1	NA	1	38.63	40.06	39.62	132.51	24.89	25.81	24.11	39.22	40.67	39.9	138	10.85	10.12	10.22	11.92	18.72	0	0	yes
Ly6a	lymphocyte antigen 6A-2/6E-1 precursor	chr15	74825307	74828461	49.08	18.96	7.9	-1.33	-2.63	0.00335	8.69e-10	0.09	0.11	NA	NA	NA	1	NA	1	chr15:74825965-74826459	0	11.64	-3.92	NA	1	1	1	NA	1	38.63	40.06	39.62	132.51	24.89	25.81	24.11	39.22	40.67	39.9	138	10.85	10.12	10.22	3.97	18.72	0	0	yes
Susd4	sushi domain-containing protein 4 precursor	chr1	184695037	184825785	1.52	0.22	0.24	-2.71	-2.62	0.00531	0.00043	0.65	0.65	NA	NA	NA	NA	NA	NA	chr1:184722533-184723312	0	15.06	-6.59	0.001	1	1	1	NA	1	1.76	2.82	1.91	9.25	1.2	0.46	0.1	1.79	2.86	1.92	9.64	0.6	0.51	0.85	71.53	79.56	0	0	yes
Shc2	SHC-transforming protein 2	chr10	79080683	79100663	12.39	4.49	2	-1.42	-2.62	7.97e-09	6.19e-25	3.83	2.72	1	1	NA	1	NA	NA	chr10:79088582-79089289	0	21.28	-5.82	0.0131	1	1	1	NA	1	51.06	47.97	58.13	93.68	23.51	25.09	21.4	51.84	48.7	58.54	97.56	10.69	9.97	10.58	31.79	56.16	0	0	yes
Shc2	SHC-transforming protein 2	chr10	79080683	79100663	12.39	4.49	2	-1.42	-2.62	7.97e-09	6.19e-25	3.83	2.72	1	1	NA	1	NA	NA	chr10:79076841-79077083	3600	5.28	-3.62	NA	1	NA	1	1	NA	51.06	47.97	58.13	93.68	23.51	25.09	21.4	51.84	48.7	58.54	97.56	10.69	9.97	10.58	3.97	14.04	0	0	yes
Shc2	SHC-transforming protein 2	chr10	79080683	79100663	12.39	4.49	2	-1.42	-2.62	7.97e-09	6.19e-25	3.83	2.72	1	1	NA	1	NA	NA	chr10:79095623-79096821	0	13.82	-2.83	0.00866	1	NA	1	NA	1	51.06	47.97	58.13	93.68	23.51	25.09	21.4	51.84	48.7	58.54	97.56	10.69	9.97	10.58	79.47	98.28	0	22.86	yes
Susd4	sushi domain-containing protein 4 precursor	chr1	184695037	184825785	1.52	0.22	0.24	-2.71	-2.62	0.00531	0.00043	0.65	0.65	NA	NA	NA	NA	NA	NA	chr1:184812920-184813110	0	8.86	-2.69	NA	1	NA	1	NA	1	1.76	2.82	1.91	9.25	1.2	0.46	0.1	1.79	2.86	1.92	9.64	0.6	0.51	0.85	3.97	4.68	0	0	yes
Otub2	Mus musculus adult male testis cDNA, RIKEN full-length enriched library, clone:1700017A13 product:hypothetical OTU-like cysteine protease containing protein, full insert sequence.	chr12	104615104	104644560	1.93	0.83	0.31	-1.17	-2.62	0.0239	5.92e-08	1.54	1.29	NA	NA	NA	1	1	1	chr12:104626819-104627242	0	7.55	-2.57	0.0846	1	1	1	1	NA	5.74	6.35	8.38	16.18	4.35	3.43	4.45	5.83	6.45	8.44	16.85	1.31	1.47	1.78	27.82	51.48	12.29	0	yes
Susd4	sushi domain-containing protein 4 precursor	chr1	184695037	184825785	1.52	0.22	0.24	-2.71	-2.62	0.00531	0.00043	0.65	0.65	NA	NA	NA	NA	NA	NA	chr1:184724363-184724653	0	8.01	-1.95	NA	1	NA	1	NA	1	1.76	2.82	1.91	9.25	1.2	0.46	0.1	1.79	2.86	1.92	9.64	0.6	0.51	0.85	0	4.68	0	0	yes
Susd4	sushi domain-containing protein 4 precursor	chr1	184695037	184825785	1.52	0.22	0.24	-2.71	-2.62	0.00531	0.00043	0.65	0.65	NA	NA	NA	NA	NA	NA	chr1:184766083-184766443	0	8.39	-1.85	NA	1	NA	1	NA	1	1.76	2.82	1.91	9.25	1.2	0.46	0.1	1.79	2.86	1.92	9.64	0.6	0.51	0.85	3.97	0	0	0	yes
Susd4	sushi domain-containing protein 4 precursor	chr1	184695037	184825785	1.52	0.22	0.24	-2.71	-2.62	0.00531	0.00043	0.65	0.65	NA	NA	NA	NA	NA	NA	chr1:184812276-184812485	0	8.61	-1.85	NA	1	NA	1	NA	1	1.76	2.82	1.91	9.25	1.2	0.46	0.1	1.79	2.86	1.92	9.64	0.6	0.51	0.85	3.97	0	0	0	yes
Otub2	Mus musculus adult male testis cDNA, RIKEN full-length enriched library, clone:1700017A13 product:hypothetical OTU-like cysteine protease containing protein, full insert sequence.	chr12	104615104	104644560	1.93	0.83	0.31	-1.17	-2.62	0.0239	5.92e-08	1.54	1.29	NA	NA	NA	1	1	1	chr12:104614894-104615220	0	3.38	-1.85	NA	1	NA	1	1	NA	5.74	6.35	8.38	16.18	4.35	3.43	4.45	5.83	6.45	8.44	16.85	1.31	1.47	1.78	3.97	0	0	0	yes
Susd4	sushi domain-containing protein 4 precursor	chr1	184695037	184825785	1.52	0.22	0.24	-2.71	-2.62	0.00531	0.00043	0.65	0.65	NA	NA	NA	NA	NA	NA	chr1:184838243-184839527	12459	13.52	-0.97	0.208	1	1	1	NA	1	1.76	2.82	1.91	9.25	1.2	0.46	0.1	1.79	2.86	1.92	9.64	0.6	0.51	0.85	135.1	98.28	98.28	22.86	yes
Susd4	sushi domain-containing protein 4 precursor	chr1	184695037	184825785	1.52	0.22	0.24	-2.71	-2.62	0.00531	0.00043	0.65	0.65	NA	NA	NA	NA	NA	NA	chr1:184769466-184770021	0	6.59	-0.43	0.738	1	NA	1	NA	1	1.76	2.82	1.91	9.25	1.2	0.46	0.1	1.79	2.86	1.92	9.64	0.6	0.51	0.85	35.76	28.08	12.29	34.28	yes
Susd4	sushi domain-containing protein 4 precursor	chr1	184695037	184825785	1.52	0.22	0.24	-2.71	-2.62	0.00531	0.00043	0.65	0.65	NA	NA	NA	NA	NA	NA	chr1:184832071-184832786	6287	12.83	0.05	0.976	1	1	1	NA	1	1.76	2.82	1.91	9.25	1.2	0.46	0.1	1.79	2.86	1.92	9.64	0.6	0.51	0.85	31.79	14.04	49.14	0	yes
Susd4	sushi domain-containing protein 4 precursor	chr1	184695037	184825785	1.52	0.22	0.24	-2.71	-2.62	0.00531	0.00043	0.65	0.65	NA	NA	NA	NA	NA	NA	chr1:184694704-184694971	-66	3.7	0.14	NA	1	NA	1	1	NA	1.76	2.82	1.91	9.25	1.2	0.46	0.1	1.79	2.86	1.92	9.64	0.6	0.51	0.85	11.92	9.36	12.29	11.43	yes
Susd4	sushi domain-containing protein 4 precursor	chr1	184695037	184825785	1.52	0.22	0.24	-2.71	-2.62	0.00531	0.00043	0.65	0.65	NA	NA	NA	NA	NA	NA	chr1:184874737-184875406	48953	7.81	0.42	0.794	1	1	1	NA	1	1.76	2.82	1.91	9.25	1.2	0.46	0.1	1.79	2.86	1.92	9.64	0.6	0.51	0.85	7.95	28.08	36.86	11.43	yes
Susd4	sushi domain-containing protein 4 precursor	chr1	184695037	184825785	1.52	0.22	0.24	-2.71	-2.62	0.00531	0.00043	0.65	0.65	NA	NA	NA	NA	NA	NA	chr1:184874068-184874320	48284	10.37	1.13	NA	1	1	1	NA	1	1.76	2.82	1.91	9.25	1.2	0.46	0.1	1.79	2.86	1.92	9.64	0.6	0.51	0.85	0	4.68	0	11.43	yes
Pbxip1	pre-B-cell leukemia transcription	chr3	89240626	89254874	5.55	2.79	0.91	-0.95	-2.6	0.0316	1.47e-10	4.02	3.75	NA	1	1	1	1	1	chr3:89240472-89240837	0	8.59	-5.74	0.0149	1	1	1	1	NA	21.78	18.51	24.82	61.78	16.16	16.06	17	22.11	18.79	25	64.34	6	5.03	5.1	31.79	51.48	0	0	yes
Cdh26	cadherin-like protein 26 precursor	chr2	178165312	178222071	6.08	1.49	1.04	-1.99	-2.54	6.45e-09	5.23e-15	0.06	0.06	NA	NA	NA	NA	NA	NA	chr2:178157866-178158041	-7271	5.97	-4.34	NA	1	NA	1	NA	1	17.21	18.73	17.82	36.09	5.36	7.21	4.35	17.48	19.02	17.95	37.58	3.9	3.89	4.02	11.92	18.72	0	0	yes
Cdh26	cadherin-like protein 26 precursor	chr2	178165312	178222071	6.08	1.49	1.04	-1.99	-2.54	6.45e-09	5.23e-15	0.06	0.06	NA	NA	NA	NA	NA	NA	chr2:178189395-178190389	0	8.47	-3.23	NA	1	1	1	NA	1	17.21	18.73	17.82	36.09	5.36	7.21	4.35	17.48	19.02	17.95	37.58	3.9	3.89	4.02	3.97	9.36	0	0	yes
Gng7	guanine nucleotide-binding protein	chr10	80411369	80477670	1.79	0.41	0.31	-2.09	-2.51	5.86e-05	1.75e-07	2.36	1.82	1	1	1	1	NA	NA	chr10:80457956-80458130	0	10.35	-4.7	NA	1	NA	1	NA	NA	5.83	5.9	6.42	13.8	1.8	2.21	1.6	5.92	5.99	6.46	14.38	1.27	1.5	1.51	11.92	28.08	0	0	yes
Gng7	guanine nucleotide-binding protein	chr10	80411369	80477670	1.79	0.41	0.31	-2.09	-2.51	5.86e-05	1.75e-07	2.36	1.82	1	1	1	1	NA	NA	chr10:80417788-80418629	0	23.2	-1.78	0.0284	1	1	1	NA	1	5.83	5.9	6.42	13.8	1.8	2.21	1.6	5.92	5.99	6.46	14.38	1.27	1.5	1.51	99.34	149.76	24.57	45.71	yes
Gng7	guanine nucleotide-binding protein	chr10	80411369	80477670	1.79	0.41	0.31	-2.09	-2.51	5.86e-05	1.75e-07	2.36	1.82	1	1	1	1	NA	NA	chr10:80409812-80410003	1366	27.67	-1.75	0.224	1	NA	1	NA	1	5.83	5.9	6.42	13.8	1.8	2.21	1.6	5.92	5.99	6.46	14.38	1.27	1.5	1.51	19.87	65.52	24.57	0	yes
Gng7	guanine nucleotide-binding protein	chr10	80411369	80477670	1.79	0.41	0.31	-2.09	-2.51	5.86e-05	1.75e-07	2.36	1.82	1	1	1	1	NA	NA	chr10:80462586-80462866	0	12.24	-1.73	0.31	1	NA	1	NA	1	5.83	5.9	6.42	13.8	1.8	2.21	1.6	5.92	5.99	6.46	14.38	1.27	1.5	1.51	19.87	23.4	12.29	0	yes
Gng7	guanine nucleotide-binding protein	chr10	80411369	80477670	1.79	0.41	0.31	-2.09	-2.51	5.86e-05	1.75e-07	2.36	1.82	1	1	1	1	NA	NA	chr10:80423771-80424529	0	17.62	-1.02	0.23	1	1	1	NA	1	5.83	5.9	6.42	13.8	1.8	2.21	1.6	5.92	5.99	6.46	14.38	1.27	1.5	1.51	63.58	107.64	36.86	45.71	yes
Gng7	guanine nucleotide-binding protein	chr10	80411369	80477670	1.79	0.41	0.31	-2.09	-2.51	5.86e-05	1.75e-07	2.36	1.82	1	1	1	1	NA	NA	chr10:80450711-80451178	0	12.19	-0.44	0.729	1	1	1	NA	1	5.83	5.9	6.42	13.8	1.8	2.21	1.6	5.92	5.99	6.46	14.38	1.27	1.5	1.51	27.82	37.44	24.57	22.86	yes
Gng7	guanine nucleotide-binding protein	chr10	80411369	80477670	1.79	0.41	0.31	-2.09	-2.51	5.86e-05	1.75e-07	2.36	1.82	1	1	1	1	NA	NA	chr10:80410572-80412087	0	10.47	-0.34	0.761	1	1	1	NA	1	5.83	5.9	6.42	13.8	1.8	2.21	1.6	5.92	5.99	6.46	14.38	1.27	1.5	1.51	31.79	74.88	36.86	45.71	yes
Gng7	guanine nucleotide-binding protein	chr10	80411369	80477670	1.79	0.41	0.31	-2.09	-2.51	5.86e-05	1.75e-07	2.36	1.82	1	1	1	1	NA	NA	chr10:80430260-80430449	0	8.6	-0.16	NA	1	NA	1	NA	1	5.83	5.9	6.42	13.8	1.8	2.21	1.6	5.92	5.99	6.46	14.38	1.27	1.5	1.51	0	14.04	12.29	0	yes
Gng7	guanine nucleotide-binding protein	chr10	80411369	80477670	1.79	0.41	0.31	-2.09	-2.51	5.86e-05	1.75e-07	2.36	1.82	1	1	1	1	NA	NA	chr10:80477555-80477933	0	12.14	0.14	0.928	1	1	1	1	NA	5.83	5.9	6.42	13.8	1.8	2.21	1.6	5.92	5.99	6.46	14.38	1.27	1.5	1.51	23.84	18.72	24.57	22.86	yes
C1qtnf6	Mus musculus 10, 11 days embryo whole body cDNA, RIKEN full-length enriched library, clone:2810036M19 product:weakly similar to COMPLEMENT-C1Q TUMOR NECROSIS FACTOR-RELATED PROTEIN [Homo sapiens], full insert sequence.	chr15	78353776	78360081	5.73	1.52	1.01	-1.87	-2.5	4.14e-07	1.76e-11	9	4.66	1	1	1	1	1	1	chr15:78359781-78360325	0	13.77	-1.16	0.285	1	1	1	1	NA	14.55	11.76	14.96	29.83	5.66	4.6	4.3	14.77	11.94	15.06	31.07	3.22	3.68	2.72	59.6	46.8	0	45.71	yes
C1qtnf6	Mus musculus 10, 11 days embryo whole body cDNA, RIKEN full-length enriched library, clone:2810036M19 product:weakly similar to COMPLEMENT-C1Q TUMOR NECROSIS FACTOR-RELATED PROTEIN [Homo sapiens], full insert sequence.	chr15	78353776	78360081	5.73	1.52	1.01	-1.87	-2.5	4.14e-07	1.76e-11	9	4.66	1	1	1	1	1	1	chr15:78361319-78361809	-1239	12.8	-0.97	0.293	1	1	1	NA	1	14.55	11.76	14.96	29.83	5.66	4.6	4.3	14.77	11.94	15.06	31.07	3.22	3.68	2.72	87.42	51.48	24.57	45.71	yes
C1qtnf6	Mus musculus 10, 11 days embryo whole body cDNA, RIKEN full-length enriched library, clone:2810036M19 product:weakly similar to COMPLEMENT-C1Q TUMOR NECROSIS FACTOR-RELATED PROTEIN [Homo sapiens], full insert sequence.	chr15	78353776	78360081	5.73	1.52	1.01	-1.87	-2.5	4.14e-07	1.76e-11	9	4.66	1	1	1	1	1	1	chr15:78362205-78362787	-2125	17.96	-0.4	0.611	1	1	1	NA	1	14.55	11.76	14.96	29.83	5.66	4.6	4.3	14.77	11.94	15.06	31.07	3.22	3.68	2.72	87.42	84.24	61.43	68.57	yes
Serpinf1	pigment epithelium-derived factor precursor	chr11	75223531	75236125	79.26	22.91	14.12	-1.75	-2.48	8.42e-07	2.46e-12	26.37	17.01	1	1	1	1	1	1	chr11:75234627-75235833	0	9.92	-0.48	0.604	1	1	1	1	NA	101.79	106.59	110.32	285.86	42.25	47.76	44.76	103.35	108.21	111.09	297.69	27.67	29.03	26.45	67.55	117	110.57	22.86	yes
Omd	osteomodulin precursor	chr13	49678116	49687978	10.88	5.15	1.98	-1.04	-2.45	4e-06	2.68e-24	0.72	0.48	NA	1	1	NA	NA	NA	chr13:49679262-49679885	0	29.92	-5.74	0.0139	1	1	1	NA	1	28.83	21.37	24.03	23.47	12.33	12.39	10.8	29.27	21.7	24.19	24.44	5.21	4.64	3.86	31.79	51.48	0	0	yes
Omd	osteomodulin precursor	chr13	49678116	49687978	10.88	5.15	1.98	-1.04	-2.45	4e-06	2.68e-24	0.72	0.48	NA	1	1	NA	NA	NA	chr13:49681552-49681768	0	21.51	-4.1	NA	1	NA	1	NA	1	28.83	21.37	24.03	23.47	12.33	12.39	10.8	29.27	21.7	24.19	24.44	5.21	4.64	3.86	15.89	9.36	0	0	yes
Ociad2	OCIA domain-containing protein 2	chr5	73713438	73729878	2.44	0.72	0.45	-1.72	-2.44	0.000103	3.13e-09	0.59	0.47	NA	1	1	1	NA	NA	chr5:73759082-73759613	-29205	4.81	-3.58	NA	1	NA	1	NA	1	5.87	7.15	6.68	7.81	2.14	1.86	2.25	5.96	7.26	6.73	8.13	1.43	1.32	1.14	7.95	9.36	0	0	yes
Ociad2	OCIA domain-containing protein 2	chr5	73713438	73729878	2.44	0.72	0.45	-1.72	-2.44	0.000103	3.13e-09	0.59	0.47	NA	1	1	1	NA	NA	chr5:73681189-73681466	31972	13.84	-1.1	NA	1	NA	1	NA	1	5.87	7.15	6.68	7.81	2.14	1.86	2.25	5.96	7.26	6.73	8.13	1.43	1.32	1.14	0	28.08	12.29	0	yes
Ociad2	OCIA domain-containing protein 2	chr5	73713438	73729878	2.44	0.72	0.45	-1.72	-2.44	0.000103	3.13e-09	0.59	0.47	NA	1	1	1	NA	NA	chr5:73735541-73735949	-5664	22.92	-1.05	0.435	1	1	1	NA	1	5.87	7.15	6.68	7.81	2.14	1.86	2.25	5.96	7.26	6.73	8.13	1.43	1.32	1.14	51.66	23.4	36.86	0	yes
Ociad2	OCIA domain-containing protein 2	chr5	73713438	73729878	2.44	0.72	0.45	-1.72	-2.44	0.000103	3.13e-09	0.59	0.47	NA	1	1	1	NA	NA	chr5:73733876-73734381	-3999	13.8	-0.69	0.696	1	1	1	NA	1	5.87	7.15	6.68	7.81	2.14	1.86	2.25	5.96	7.26	6.73	8.13	1.43	1.32	1.14	11.92	28.08	24.57	0	yes
Crabp1	cellular retinoic acid-binding protein 1	chr9	54612615	54620916	1053.04	545.22	194.99	-0.91	-2.43	0.0104	1.4e-65	66.02	42	1	1	NA	NA	NA	NA	chr9:54612294-54612867	0	11.76	-6.08	0.00732	1	1	1	1	NA	924.78	998.97	1045.64	1030.84	524.4	513.38	554.12	938.91	1014.17	1052.91	1073.51	194.9	195.21	179.31	35.76	70.2	0	0	yes
Crabp1	cellular retinoic acid-binding protein 1	chr9	54612615	54620916	1053.04	545.22	194.99	-0.91	-2.43	0.0104	1.4e-65	66.02	42	1	1	NA	NA	NA	NA	chr9:54650050-54651542	29135	91.36	-1.57	0.0097	1	1	NA	NA	1	924.78	998.97	1045.64	1030.84	524.4	513.38	554.12	938.91	1014.17	1052.91	1073.51	194.9	195.21	179.31	302	444.61	184.28	68.57	yes
Crabp1	cellular retinoic acid-binding protein 1	chr9	54612615	54620916	1053.04	545.22	194.99	-0.91	-2.43	0.0104	1.4e-65	66.02	42	1	1	NA	NA	NA	NA	chr9:54631830-54632219	10915	30.9	-1.01	NA	1	1	1	NA	1	924.78	998.97	1045.64	1030.84	524.4	513.38	554.12	938.91	1014.17	1052.91	1073.51	194.9	195.21	179.31	15.89	9.36	12.29	0	yes
Crabp1	cellular retinoic acid-binding protein 1	chr9	54612615	54620916	1053.04	545.22	194.99	-0.91	-2.43	0.0104	1.4e-65	66.02	42	1	1	NA	NA	NA	NA	chr9:54635380-54636170	14465	24.48	0.54	0.626	1	1	1	NA	1	924.78	998.97	1045.64	1030.84	524.4	513.38	554.12	938.91	1014.17	1052.91	1073.51	194.9	195.21	179.31	23.84	32.76	24.57	57.14	yes
Cbr2	carbonyl reductase [NADPH] 2	chr11	120590799	120593335	7.7	1.52	1.43	-2.29	-2.42	0.00246	0.000674	0.33	0.27	NA	1	1	NA	NA	NA	NA	NA	NA	NA	NA	NA	NA	NA	NA	NA	3.98	4.25	5.62	26.16	2.4	1.93	1.8	4.04	4.31	5.66	27.24	1.95	2.33	1.49	NA	NA	NA	NA	yes
Serping1	plasma protease C1 inhibitor precursor	chr2	84605517	84615586	2.54	0.33	0.48	-2.9	-2.39	1.05e-06	2.07e-05	4.18	2.41	1	1	1	1	1	NA	chr2:84624238-84624423	-8653	6.28	-3.92	NA	1	NA	1	NA	1	4.02	5.01	4.51	10.08	0.97	0.82	0.55	4.08	5.08	4.54	10.5	1.19	0.66	1.58	3.97	18.72	0	0	yes
Serping1	plasma protease C1 inhibitor precursor	chr2	84605517	84615586	2.54	0.33	0.48	-2.9	-2.39	1.05e-06	2.07e-05	4.18	2.41	1	1	1	1	1	NA	chr2:84612591-84612879	0	7.26	-3.89	NA	1	NA	1	NA	1	4.02	5.01	4.51	10.08	0.97	0.82	0.55	4.08	5.08	4.54	10.5	1.19	0.66	1.58	7.95	14.04	0	0	yes
Hmga2-ps1	NA	chr1	178764755	178766264	4.97	2.27	0.93	-1.1	-2.39	0.00817	6.88e-08	0.06	0.1	NA	1	NA	1	NA	NA	NA	NA	NA	NA	NA	NA	NA	NA	NA	NA	10.21	11.27	11.24	5.84	4.12	4.35	5.05	10.37	11.44	11.32	6.08	0.95	1.98	2.61	NA	NA	NA	NA	yes
Npr3	atrial natriuretic peptide receptor 3 isoform b	chr15	11769652	11835429	13.25	1.46	2.53	-3.15	-2.38	1.11e-49	6.66e-39	3.15	2.16	1	NA	NA	NA	NA	NA	chr15:11834060-11834662	0	9.55	-3.03	0.0274	1	NA	1	NA	1	116.39	130.24	134.03	90.48	12.41	11.64	15.85	118.17	132.22	134.97	94.22	21.86	22.27	24.75	47.68	60.84	12.29	0	yes
Npr3	atrial natriuretic peptide receptor 3 isoform b	chr15	11769652	11835429	13.25	1.46	2.53	-3.15	-2.38	1.11e-49	6.66e-39	3.15	2.16	1	NA	NA	NA	NA	NA	chr15:11835791-11836464	0	10.7	-0.5	0.668	1	1	1	1	NA	116.39	130.24	134.03	90.48	12.41	11.64	15.85	118.17	132.22	134.97	94.22	21.86	22.27	24.75	55.63	46.8	73.71	0	yes
Npr3	atrial natriuretic peptide receptor 3 isoform b	chr15	11769652	11835429	13.25	1.46	2.53	-3.15	-2.38	1.11e-49	6.66e-39	3.15	2.16	1	NA	NA	NA	NA	NA	chr15:11820738-11821056	0	3.65	1.33	NA	1	NA	1	1	NA	116.39	130.24	134.03	90.48	12.41	11.64	15.85	118.17	132.22	134.97	94.22	21.86	22.27	24.75	3.97	4.68	24.57	0	yes
Rhoj	rho-related GTP-binding protein RhoJ precursor	chr12	76409300	76502442	1.46	0.12	0.28	-3.54	-2.37	1.52e-08	3.31e-06	3	2.19	1	1	NA	1	1	1	chr12:76409098-76409904	0	5.12	-6.28	0.0031	1	1	1	1	NA	4.25	6.21	3.02	4.14	0.15	0.57	0.4	4.31	6.31	3.04	4.31	1.11	0.81	0.71	55.63	65.52	0	0	yes
Clic5	chloride intracellular channel protein 5	chr17	44325521	44417117	4.95	0.89	0.97	-2.44	-2.35	2.09e-06	4.19e-06	0.1	0.07	NA	NA	NA	NA	NA	NA	chr17:44375948-44376701	0	13.96	-3.65	NA	1	1	1	NA	1	17.98	19.54	25.51	85.21	6.79	6.89	6.8	18.26	19.84	25.69	88.73	6.88	7.06	8.39	0	18.72	0	0	yes
Clic5	chloride intracellular channel protein 5	chr17	44325521	44417117	4.95	0.89	0.97	-2.44	-2.35	2.09e-06	4.19e-06	0.1	0.07	NA	NA	NA	NA	NA	NA	chr17:44355583-44355848	0	5.7	-3.27	NA	1	NA	1	NA	1	17.98	19.54	25.51	85.21	6.79	6.89	6.8	18.26	19.84	25.69	88.73	6.88	7.06	8.39	0	14.04	0	0	yes
Clic5	chloride intracellular channel protein 5	chr17	44325521	44417117	4.95	0.89	0.97	-2.44	-2.35	2.09e-06	4.19e-06	0.1	0.07	NA	NA	NA	NA	NA	NA	chr17:44339837-44340211	0	6.52	-2.76	NA	1	NA	1	NA	1	17.98	19.54	25.51	85.21	6.79	6.89	6.8	18.26	19.84	25.69	88.73	6.88	7.06	8.39	0	9.36	0	0	yes
Clic5	chloride intracellular channel protein 5	chr17	44325521	44417117	4.95	0.89	0.97	-2.44	-2.35	2.09e-06	4.19e-06	0.1	0.07	NA	NA	NA	NA	NA	NA	chr17:44367760-44368096	0	5.7	-2.76	NA	1	NA	1	NA	1	17.98	19.54	25.51	85.21	6.79	6.89	6.8	18.26	19.84	25.69	88.73	6.88	7.06	8.39	0	9.36	0	0	yes
Clic5	chloride intracellular channel protein 5	chr17	44325521	44417117	4.95	0.89	0.97	-2.44	-2.35	2.09e-06	4.19e-06	0.1	0.07	NA	NA	NA	NA	NA	NA	chr17:44356648-44357205	0	6.46	-2.63	NA	1	1	1	NA	1	17.98	19.54	25.51	85.21	6.79	6.89	6.8	18.26	19.84	25.69	88.73	6.88	7.06	8.39	7.95	0	0	0	yes
Clic5	chloride intracellular channel protein 5	chr17	44325521	44417117	4.95	0.89	0.97	-2.44	-2.35	2.09e-06	4.19e-06	0.1	0.07	NA	NA	NA	NA	NA	NA	chr17:44325535-44325709	0	4.34	-1.95	NA	1	NA	1	1	NA	17.98	19.54	25.51	85.21	6.79	6.89	6.8	18.26	19.84	25.69	88.73	6.88	7.06	8.39	0	4.68	0	0	yes
Clic5	chloride intracellular channel protein 5	chr17	44325521	44417117	4.95	0.89	0.97	-2.44	-2.35	2.09e-06	4.19e-06	0.1	0.07	NA	NA	NA	NA	NA	NA	chr17:44369466-44369732	0	7.42	-1.85	NA	1	NA	1	NA	NA	17.98	19.54	25.51	85.21	6.79	6.89	6.8	18.26	19.84	25.69	88.73	6.88	7.06	8.39	3.97	0	0	0	yes
Clic5	chloride intracellular channel protein 5	chr17	44325521	44417117	4.95	0.89	0.97	-2.44	-2.35	2.09e-06	4.19e-06	0.1	0.07	NA	NA	NA	NA	NA	NA	chr17:44385843-44386184	0	9.88	-1.85	NA	1	1	1	NA	1	17.98	19.54	25.51	85.21	6.79	6.89	6.8	18.26	19.84	25.69	88.73	6.88	7.06	8.39	3.97	0	0	0	yes
Fetub	fetuin-B isoform 3	chr16	22918455	22939841	3.1	0.45	0.6	-2.73	-2.35	0.000903	0.00158	0	0	NA	1	NA	NA	NA	NA	chr16:22920102-22920714	0	17.27	-1.39	0.311	1	1	1	1	NA	2.62	3.44	4.03	18.1	1.01	1.39	0.75	2.66	3.5	4.06	18.84	1.55	1.59	1.12	35.76	28.08	0	22.86	yes
Fetub	fetuin-B isoform 3	chr16	22918455	22939841	3.1	0.45	0.6	-2.73	-2.35	0.000903	0.00158	0	0	NA	1	NA	NA	NA	NA	chr16:22912956-22913213	-5242	5.88	-1.04	NA	1	NA	1	NA	1	2.62	3.44	4.03	18.1	1.01	1.39	0.75	2.66	3.5	4.06	18.84	1.55	1.59	1.12	11.92	14.04	0	11.43	yes
Clic5	chloride intracellular channel protein 5	chr17	44325521	44417117	4.95	0.89	0.97	-2.44	-2.35	2.09e-06	4.19e-06	0.1	0.07	NA	NA	NA	NA	NA	NA	chr17:44367131-44367444	0	8.91	0	NA	1	1	1	NA	1	17.98	19.54	25.51	85.21	6.79	6.89	6.8	18.26	19.84	25.69	88.73	6.88	7.06	8.39	0	0	0	0	yes
Clic5	chloride intracellular channel protein 5	chr17	44325521	44417117	4.95	0.89	0.97	-2.44	-2.35	2.09e-06	4.19e-06	0.1	0.07	NA	NA	NA	NA	NA	NA	chr17:44464209-44464864	47093	9.22	0.76	0.772	1	1	1	NA	1	17.98	19.54	25.51	85.21	6.79	6.89	6.8	18.26	19.84	25.69	88.73	6.88	7.06	8.39	0	14.04	24.57	0	yes
Clic5	chloride intracellular channel protein 5	chr17	44325521	44417117	4.95	0.89	0.97	-2.44	-2.35	2.09e-06	4.19e-06	0.1	0.07	NA	NA	NA	NA	NA	NA	chr17:44342103-44342338	0	5.44	3.97	NA	1	NA	1	NA	1	17.98	19.54	25.51	85.21	6.79	6.89	6.8	18.26	19.84	25.69	88.73	6.88	7.06	8.39	0	0	0	22.86	yes
Adam12	disintegrin and metalloproteinase	chr7	141074883	141416780	9.04	6.1	1.77	-0.54	-2.34	0.0241	1.39e-32	2.22	1.22	1	1	NA	1	1	1	chr7:141224693-141225202	0	11.52	-5.7	0.0165	1	1	1	NA	1	103.56	97.65	91.02	63.8	58.6	61.57	64.11	105.14	99.13	91.65	66.44	16.62	18.41	18.58	51.66	28.08	0	0	yes
Adam12	disintegrin and metalloproteinase	chr7	141074883	141416780	9.04	6.1	1.77	-0.54	-2.34	0.0241	1.39e-32	2.22	1.22	1	1	NA	1	1	1	chr7:141199526-141200277	0	7.42	-4.59	NA	1	1	1	NA	1	103.56	97.65	91.02	63.8	58.6	61.57	64.11	105.14	99.13	91.65	66.44	16.62	18.41	18.58	35.76	0	0	0	yes
Adam12	disintegrin and metalloproteinase	chr7	141074883	141416780	9.04	6.1	1.77	-0.54	-2.34	0.0241	1.39e-32	2.22	1.22	1	1	NA	1	1	1	chr7:141299391-141299858	0	22.88	-3.65	NA	1	1	1	NA	1	103.56	97.65	91.02	63.8	58.6	61.57	64.11	105.14	99.13	91.65	66.44	16.62	18.41	18.58	0	18.72	0	0	yes
Adam12	disintegrin and metalloproteinase	chr7	141074883	141416780	9.04	6.1	1.77	-0.54	-2.34	0.0241	1.39e-32	2.22	1.22	1	1	NA	1	1	1	chr7:141301916-141302286	0	16.95	-3.23	NA	1	NA	1	NA	1	103.56	97.65	91.02	63.8	58.6	61.57	64.11	105.14	99.13	91.65	66.44	16.62	18.41	18.58	3.97	9.36	0	0	yes
Adam12	disintegrin and metalloproteinase	chr7	141074883	141416780	9.04	6.1	1.77	-0.54	-2.34	0.0241	1.39e-32	2.22	1.22	1	1	NA	1	1	1	chr7:141377592-141377766	0	6.34	-3.23	NA	1	NA	1	NA	1	103.56	97.65	91.02	63.8	58.6	61.57	64.11	105.14	99.13	91.65	66.44	16.62	18.41	18.58	3.97	9.36	0	0	yes
Adam12	disintegrin and metalloproteinase	chr7	141074883	141416780	9.04	6.1	1.77	-0.54	-2.34	0.0241	1.39e-32	2.22	1.22	1	1	NA	1	1	1	chr7:141305986-141307015	0	19.02	-3	0.0479	1	1	1	NA	1	103.56	97.65	91.02	63.8	58.6	61.57	64.11	105.14	99.13	91.65	66.44	16.62	18.41	18.58	27.82	79.56	12.29	0	yes
Adam12	disintegrin and metalloproteinase	chr7	141074883	141416780	9.04	6.1	1.77	-0.54	-2.34	0.0241	1.39e-32	2.22	1.22	1	1	NA	1	1	1	chr7:141193353-141193647	0	3.95	-2.63	NA	1	NA	1	NA	1	103.56	97.65	91.02	63.8	58.6	61.57	64.11	105.14	99.13	91.65	66.44	16.62	18.41	18.58	7.95	0	0	0	yes
Adam12	disintegrin and metalloproteinase	chr7	141074883	141416780	9.04	6.1	1.77	-0.54	-2.34	0.0241	1.39e-32	2.22	1.22	1	1	NA	1	1	1	chr7:141416364-141417268	0	8.16	-2.32	0.0432	1	1	1	1	NA	103.56	97.65	91.02	63.8	58.6	61.57	64.11	105.14	99.13	91.65	66.44	16.62	18.41	18.58	67.55	56.16	0	22.86	yes
Adam12	disintegrin and metalloproteinase	chr7	141074883	141416780	9.04	6.1	1.77	-0.54	-2.34	0.0241	1.39e-32	2.22	1.22	1	1	NA	1	1	1	chr7:141290970-141292048	0	19.66	-1.27	0.386	1	1	1	NA	1	103.56	97.65	91.02	63.8	58.6	61.57	64.11	105.14	99.13	91.65	66.44	16.62	18.41	18.58	39.74	18.72	0	22.86	yes
Adam12	disintegrin and metalloproteinase	chr7	141074883	141416780	9.04	6.1	1.77	-0.54	-2.34	0.0241	1.39e-32	2.22	1.22	1	1	NA	1	1	1	chr7:141280138-141281334	0	7.09	-0.11	0.953	1	1	1	NA	1	103.56	97.65	91.02	63.8	58.6	61.57	64.11	105.14	99.13	91.65	66.44	16.62	18.41	18.58	15.89	9.36	0	22.86	yes
Adam12	disintegrin and metalloproteinase	chr7	141074883	141416780	9.04	6.1	1.77	-0.54	-2.34	0.0241	1.39e-32	2.22	1.22	1	1	NA	1	1	1	chr7:141259768-141260050	0	3.09	0	NA	1	NA	1	NA	1	103.56	97.65	91.02	63.8	58.6	61.57	64.11	105.14	99.13	91.65	66.44	16.62	18.41	18.58	0	0	0	0	yes
Kazald1	kazal-type serine protease inhibitor	chr19	45150629	45153779	5.77	1.5	1.13	-1.9	-2.33	1.22e-07	1.77e-11	0.73	0.45	NA	1	1	NA	NA	NA	chr19:45148901-45150292	0	32.15	-2.55	0.000162	1	1	1	1	NA	10.93	12.12	8.27	9.46	2.62	3	2.55	11.1	12.3	8.33	9.85	1.75	2.1	2.31	234.45	327.6	36.86	57.14	yes
Kazald1	kazal-type serine protease inhibitor	chr19	45150629	45153779	5.77	1.5	1.13	-1.9	-2.33	1.22e-07	1.77e-11	0.73	0.45	NA	1	1	NA	NA	NA	chr19:45153886-45154724	108	30.63	-1.63	0.0337	1	1	1	NA	1	10.93	12.12	8.27	9.46	2.62	3	2.55	11.1	12.3	8.33	9.85	1.75	2.1	2.31	111.26	224.64	61.43	45.71	yes
Tle6	transducin-like enhancer protein 6	chr10	81053650	81063645	2.78	0.5	0.56	-2.44	-2.32	2.62e-05	2.46e-05	1.19	0.71	1	1	1	1	NA	NA	chr10:81014315-81014692	38958	16.33	-3.39	0.0109	1	1	1	NA	1	4.92	6.53	4.19	12.93	1.31	1.14	1.5	5	6.63	4.22	13.46	2.03	1.05	1.35	55.63	84.24	12.29	0	yes
Tle6	transducin-like enhancer protein 6	chr10	81053650	81063645	2.78	0.5	0.56	-2.44	-2.32	2.62e-05	2.46e-05	1.19	0.71	1	1	1	1	NA	NA	chr10:81075539-81075809	-11895	9.68	-3.18	NA	1	NA	1	NA	1	4.92	6.53	4.19	12.93	1.31	1.14	1.5	5	6.63	4.22	13.46	2.03	1.05	1.35	7.95	4.68	0	0	yes
Tle6	transducin-like enhancer protein 6	chr10	81053650	81063645	2.78	0.5	0.56	-2.44	-2.32	2.62e-05	2.46e-05	1.19	0.71	1	1	1	1	NA	NA	chr10:81007841-81008384	45266	20.64	-1.71	0.0459	1	1	1	1	NA	4.92	6.53	4.19	12.93	1.31	1.14	1.5	5	6.63	4.22	13.46	2.03	1.05	1.35	107.29	131.04	73.71	0	yes
Tle6	transducin-like enhancer protein 6	chr10	81053650	81063645	2.78	0.5	0.56	-2.44	-2.32	2.62e-05	2.46e-05	1.19	0.71	1	1	1	1	NA	NA	chr10:81059716-81060300	0	6.36	-1.28	0.137	1	1	1	1	NA	4.92	6.53	4.19	12.93	1.31	1.14	1.5	5	6.63	4.22	13.46	2.03	1.05	1.35	67.55	107.64	24.57	45.71	yes
Crhr1	corticotropin-releasing factor receptor 1	chr11	103994196	104036832	13.04	4.83	2.59	-1.4	-2.32	1.07e-14	1.77e-32	0.06	0.04	NA	NA	NA	NA	NA	NA	chr11:104019324-104019631	0	5.86	-1.25	NA	1	NA	1	NA	1	36.1	41.54	41.42	43.22	15.11	14.74	16.4	36.65	42.17	41.71	45.01	7.43	8.14	9.14	11.92	18.72	0	11.43	yes
Tle6	transducin-like enhancer protein 6	chr10	81053650	81063645	2.78	0.5	0.56	-2.44	-2.32	2.62e-05	2.46e-05	1.19	0.71	1	1	1	1	NA	NA	chr10:81063595-81063802	0	9.82	-0.34	NA	1	NA	1	1	NA	4.92	6.53	4.19	12.93	1.31	1.14	1.5	5	6.63	4.22	13.46	2.03	1.05	1.35	11.92	18.72	12.29	11.43	yes
Crhr1	corticotropin-releasing factor receptor 1	chr11	103994196	104036832	13.04	4.83	2.59	-1.4	-2.32	1.07e-14	1.77e-32	0.06	0.04	NA	NA	NA	NA	NA	NA	chr11:103979678-103980193	-14003	18.49	-0.11	NA	1	1	1	NA	1	36.1	41.54	41.42	43.22	15.11	14.74	16.4	36.65	42.17	41.71	45.01	7.43	8.14	9.14	7.95	4.68	0	11.43	yes
Crhr1	corticotropin-releasing factor receptor 1	chr11	103994196	104036832	13.04	4.83	2.59	-1.4	-2.32	1.07e-14	1.77e-32	0.06	0.04	NA	NA	NA	NA	NA	NA	chr11:103993197-103994502	0	6.68	0.2	0.866	1	1	1	1	NA	36.1	41.54	41.42	43.22	15.11	14.74	16.4	36.65	42.17	41.71	45.01	7.43	8.14	9.14	27.82	56.16	73.71	22.86	yes
Spink2	serine protease inhibitor Kazal-type 2	chr5	77634133	77640478	1.58	0.49	0.31	-1.64	-2.31	0.0126	0.000201	0.05	0.04	NA	NA	NA	NA	NA	NA	chr5:77646681-77647390	-6204	24.74	-6.5	0.00161	1	1	1	NA	1	0.9	1.79	0.8	1.45	0.19	0.5	0.5	0.92	1.82	0.8	1.51	0.2	0.27	0.27	79.47	60.84	0	0	yes
Vav3	guanine nucleotide exchange factor VAV3 isoform	chr3	109143601	109488612	2.41	0.42	0.49	-2.46	-2.3	1.39e-05	2.8e-05	0.76	0.68	NA	NA	NA	NA	NA	NA	chr3:109143265-109143654	0	7.61	-5.22	0.0453	1	1	1	1	NA	7.86	7.56	11.72	35.31	2.44	3.28	2.75	7.98	7.67	11.8	36.77	3.42	2.75	3.59	15.89	42.12	0	0	yes
Vav3	guanine nucleotide exchange factor VAV3 isoform	chr3	109143601	109488612	2.41	0.42	0.49	-2.46	-2.3	1.39e-05	2.8e-05	0.76	0.68	NA	NA	NA	NA	NA	NA	chr3:109274140-109274389	0	3.96	-3.84	NA	1	NA	1	NA	NA	7.86	7.56	11.72	35.31	2.44	3.28	2.75	7.98	7.67	11.8	36.77	3.42	2.75	3.59	15.89	4.68	0	0	yes
Vav3	guanine nucleotide exchange factor VAV3 isoform	chr3	109143601	109488612	2.41	0.42	0.49	-2.46	-2.3	1.39e-05	2.8e-05	0.76	0.68	NA	NA	NA	NA	NA	NA	chr3:109114354-109114600	-29001	12.98	-2.76	NA	1	NA	1	NA	1	7.86	7.56	11.72	35.31	2.44	3.28	2.75	7.98	7.67	11.8	36.77	3.42	2.75	3.59	0	9.36	0	0	yes
Vav3	guanine nucleotide exchange factor VAV3 isoform	chr3	109143601	109488612	2.41	0.42	0.49	-2.46	-2.3	1.39e-05	2.8e-05	0.76	0.68	NA	NA	NA	NA	NA	NA	chr3:109171942-109172139	0	5.6	-1.95	NA	1	NA	1	NA	1	7.86	7.56	11.72	35.31	2.44	3.28	2.75	7.98	7.67	11.8	36.77	3.42	2.75	3.59	0	4.68	0	0	yes
Vav3	guanine nucleotide exchange factor VAV3 isoform	chr3	109143601	109488612	2.41	0.42	0.49	-2.46	-2.3	1.39e-05	2.8e-05	0.76	0.68	NA	NA	NA	NA	NA	NA	chr3:109318365-109318705	0	5.64	3.07	NA	1	1	1	NA	1	7.86	7.56	11.72	35.31	2.44	3.28	2.75	7.98	7.67	11.8	36.77	3.42	2.75	3.59	0	0	0	11.43	yes
Hspa12b	heat shock 70 kDa protein 12B	chr2	130953148	130971719	1.45	0.13	0.3	-3.43	-2.27	7.33e-09	3.48e-06	8.6	7.05	1	1	NA	NA	NA	NA	chr2:130952799-130952973	-175	4.01	0.18	0.94	1	NA	1	1	NA	4.88	4.16	4.88	7.86	0.71	0.25	0.55	4.95	4.22	4.91	8.18	1.39	0.87	1.21	15.89	4.68	24.57	0	yes
Ptn	pleiotrophin	chr6	36665663	36761361	13.8	6.52	2.89	-1.05	-2.25	0.000157	2.96e-16	54.15	62.29	NA	1	1	NA	NA	NA	chr6:36768926-36769247	-7566	11.4	-3.86	NA	1	1	1	NA	1	42.29	41.31	39.36	20.37	15.78	17.03	19.15	42.94	41.94	39.63	21.21	6.24	8.65	8.09	11.92	9.36	0	0	yes
Ptn	pleiotrophin	chr6	36665663	36761361	13.8	6.52	2.89	-1.05	-2.25	0.000157	2.96e-16	54.15	62.29	NA	1	1	NA	NA	NA	chr6:36760019-36760349	0	7.04	-1.59	0.367	1	NA	1	NA	1	42.29	41.31	39.36	20.37	15.78	17.03	19.15	42.94	41.94	39.63	21.21	6.24	8.65	8.09	15.89	23.4	12.29	0	yes
Gm1045	hypothetical protein LOC381651 precursor	chr5	92416499	92424343	9.2	4.02	1.91	-1.16	-2.25	0.0226	1.59e-06	0	0.01	NA	NA	NA	NA	NA	NA	chr5:92416193-92417221	0	11.24	-1.2	0.417	1	1	1	1	NA	10.8	10.91	10.5	3.67	3.71	4.07	4.25	10.96	11.08	10.58	3.82	1.47	1.98	2.26	19.87	37.44	24.57	0	yes
Ptn	pleiotrophin	chr6	36665663	36761361	13.8	6.52	2.89	-1.05	-2.25	0.000157	2.96e-16	54.15	62.29	NA	1	1	NA	NA	NA	chr6:36782080-36782781	-20720	7.87	-0.81	NA	1	1	1	NA	1	42.29	41.31	39.36	20.37	15.78	17.03	19.15	42.94	41.94	39.63	21.21	6.24	8.65	8.09	3.97	18.72	12.29	0	yes
Ptn	pleiotrophin	chr6	36665663	36761361	13.8	6.52	2.89	-1.05	-2.25	0.000157	2.96e-16	54.15	62.29	NA	1	1	NA	NA	NA	chr6:36767310-36767492	-5950	7.66	0	NA	1	NA	1	NA	1	42.29	41.31	39.36	20.37	15.78	17.03	19.15	42.94	41.94	39.63	21.21	6.24	8.65	8.09	0	0	0	0	yes
Gstm1	glutathione S-transferase Mu 1	chr3	107815168	107820891	63.97	18.01	13.58	-1.79	-2.23	3.69e-06	4.04e-09	5.63	4.44	1	1	1	NA	NA	NA	chr3:107816119-107817012	0	18.21	-3.31	0.00197	1	1	1	NA	1	67.37	68.36	78.71	208.05	31.19	32.55	28.01	68.4	69.4	79.26	216.66	23.29	22.48	23.45	91.39	159.12	0	22.86	yes
Gstm1	glutathione S-transferase Mu 1	chr3	107815168	107820891	63.97	18.01	13.58	-1.79	-2.23	3.69e-06	4.04e-09	5.63	4.44	1	1	1	NA	NA	NA	chr3:107820385-107821043	0	35.39	-2.83	0.00139	1	1	1	1	NA	67.37	68.36	78.71	208.05	31.19	32.55	28.01	68.4	69.4	79.26	216.66	23.29	22.48	23.45	135.1	299.52	49.14	11.43	yes
Col3a1	collagen alpha-1(III) chain precursor	chr1	45368383	45406551	64.17	17.86	13.66	-1.81	-2.23	7.45e-05	3.31e-25	217.28	197.14	NA	1	1	1	1	1	chr1:45368218-45368471	0	11.48	-0.33	0.863	1	NA	1	1	NA	391.32	389.74	411.81	634.39	125.49	135.24	130.63	397.3	395.67	414.67	660.64	95.56	103.74	100.11	15.89	14.04	0	22.86	yes
Sema7a	semaphorin-7A precursor	chr9	57787942	57810672	2.66	0.24	0.57	-3.44	-2.22	4.96e-17	3.6e-10	0.55	0.62	NA	NA	NA	NA	NA	NA	chr9:57819769-57820363	9098	23.76	-4.1	NA	1	1	1	NA	1	11.07	13.32	12.62	7.7	1.24	0.79	1.05	11.24	13.53	12.71	8.02	3.06	2.1	2.22	15.89	9.36	0	0	yes
Sema7a	semaphorin-7A precursor	chr9	57787942	57810672	2.66	0.24	0.57	-3.44	-2.22	4.96e-17	3.6e-10	0.55	0.62	NA	NA	NA	NA	NA	NA	chr9:57820737-57821123	10066	14.89	-3.5	NA	1	1	1	NA	NA	11.07	13.32	12.62	7.7	1.24	0.79	1.05	11.24	13.53	12.71	8.02	3.06	2.1	2.22	15.89	0	0	0	yes
Sema7a	semaphorin-7A precursor	chr9	57787942	57810672	2.66	0.24	0.57	-3.44	-2.22	4.96e-17	3.6e-10	0.55	0.62	NA	NA	NA	NA	NA	NA	chr9:57787742-57787956	0	11.94	-3.18	NA	1	NA	1	1	NA	11.07	13.32	12.62	7.7	1.24	0.79	1.05	11.24	13.53	12.71	8.02	3.06	2.1	2.22	7.95	4.68	0	0	yes
Sema7a	semaphorin-7A precursor	chr9	57787942	57810672	2.66	0.24	0.57	-3.44	-2.22	4.96e-17	3.6e-10	0.55	0.62	NA	NA	NA	NA	NA	NA	chr9:57802662-57803270	0	14.52	-0.68	0.531	1	1	1	NA	1	11.07	13.32	12.62	7.7	1.24	0.79	1.05	11.24	13.53	12.71	8.02	3.06	2.1	2.22	35.76	60.84	36.86	22.86	yes
Sema7a	semaphorin-7A precursor	chr9	57787942	57810672	2.66	0.24	0.57	-3.44	-2.22	4.96e-17	3.6e-10	0.55	0.62	NA	NA	NA	NA	NA	NA	chr9:57821499-57821769	10828	15.27	-0.03	NA	1	NA	1	NA	NA	11.07	13.32	12.62	7.7	1.24	0.79	1.05	11.24	13.53	12.71	8.02	3.06	2.1	2.22	11.92	0	12.29	0	yes
Sema7a	semaphorin-7A precursor	chr9	57787942	57810672	2.66	0.24	0.57	-3.44	-2.22	4.96e-17	3.6e-10	0.55	0.62	NA	NA	NA	NA	NA	NA	chr9:57837145-57837621	26474	13.79	1.28	NA	1	1	1	NA	1	11.07	13.32	12.62	7.7	1.24	0.79	1.05	11.24	13.53	12.71	8.02	3.06	2.1	2.22	0	9.36	24.57	0	yes
Penk	proenkephalin-A	chr4	4060683	4065592	2.85	0.99	0.61	-1.5	-2.22	0.0107	9.7e-06	28.05	21.93	1	1	1	1	1	1	NA	NA	NA	NA	NA	NA	NA	NA	NA	NA	6.14	5.23	6.47	2.84	1.72	1.39	2.4	6.24	5.31	6.52	2.96	1.23	0.87	1.28	NA	NA	NA	NA	yes
Adam8	disintegrin and metalloproteinase	chr7	147164840	147178387	3.96	0.6	0.85	-2.67	-2.21	2.21e-14	3.09e-11	1.77	2.55	NA	NA	NA	NA	NA	NA	NA	NA	NA	NA	NA	NA	NA	NA	NA	NA	11.39	14.17	13.26	22.65	2.7	2.07	2.45	11.56	14.39	13.35	23.58	3.5	2.93	3.73	NA	NA	NA	NA	yes
Proser2	NA	chr2	6019546	6051231	1.29	0.3	0.28	-2.08	-2.2	1.06e-05	3.66e-07	0.22	0.14	1	1	NA	1	NA	1	NA	NA	NA	NA	NA	NA	NA	NA	NA	NA	6.87	6.8	4.99	5.38	1.31	1.53	1.4	6.97	6.9	5.02	5.6	1.43	1.14	1.42	NA	NA	NA	NA	yes
Akap6	A kinase (PRKA) anchor protein 6	chr12	53800370	54252002	1.16	0.32	0.25	-1.82	-2.19	0.00105	3.19e-05	0.48	0.37	NA	NA	NA	1	1	1	chr12:54051589-54052173	0	22.57	-4.81	0.063	1	1	1	NA	1	8.54	8.05	10.29	33.66	3.41	4.85	4.55	8.67	8.17	10.36	35.05	3.7	3.26	3.29	23.84	18.72	0	0	yes
Akap6	A kinase (PRKA) anchor protein 6	chr12	53800370	54252002	1.16	0.32	0.25	-1.82	-2.19	0.00105	3.19e-05	0.48	0.37	NA	NA	NA	1	1	1	chr12:53948923-53949356	0	2.82	-3.86	NA	1	NA	1	NA	1	8.54	8.05	10.29	33.66	3.41	4.85	4.55	8.67	8.17	10.36	35.05	3.7	3.26	3.29	11.92	9.36	0	0	yes
Akap6	A kinase (PRKA) anchor protein 6	chr12	53800370	54252002	1.16	0.32	0.25	-1.82	-2.19	0.00105	3.19e-05	0.48	0.37	NA	NA	NA	1	1	1	chr12:54247528-54248028	0	4.88	-3.23	NA	1	1	1	NA	1	8.54	8.05	10.29	33.66	3.41	4.85	4.55	8.67	8.17	10.36	35.05	3.7	3.26	3.29	3.97	9.36	0	0	yes
Akap6	A kinase (PRKA) anchor protein 6	chr12	53800370	54252002	1.16	0.32	0.25	-1.82	-2.19	0.00105	3.19e-05	0.48	0.37	NA	NA	NA	1	1	1	chr12:54128096-54128922	0	9.98	-2.76	NA	1	1	1	NA	1	8.54	8.05	10.29	33.66	3.41	4.85	4.55	8.67	8.17	10.36	35.05	3.7	3.26	3.29	0	9.36	0	0	yes
Dhrs9	dehydrogenase/reductase SDR family member 9	chr2	69218519	69241143	3.6	0.66	0.79	-2.42	-2.19	9.58e-07	2.03e-06	0.01	0.01	NA	1	NA	1	1	1	chr2:69235001-69235244	0	5.97	-2.69	NA	1	NA	1	NA	1	8.36	8.58	9.81	25.08	1.76	2.28	3.25	8.49	8.72	9.88	26.11	3.26	3.08	2.4	3.97	4.68	0	0	yes
Akap6	A kinase (PRKA) anchor protein 6	chr12	53800370	54252002	1.16	0.32	0.25	-1.82	-2.19	0.00105	3.19e-05	0.48	0.37	NA	NA	NA	1	1	1	chr12:53925772-53926159	0	3.9	-1.85	NA	1	NA	1	NA	NA	8.54	8.05	10.29	33.66	3.41	4.85	4.55	8.67	8.17	10.36	35.05	3.7	3.26	3.29	3.97	0	0	0	yes
Akap6	A kinase (PRKA) anchor protein 6	chr12	53800370	54252002	1.16	0.32	0.25	-1.82	-2.19	0.00105	3.19e-05	0.48	0.37	NA	NA	NA	1	1	1	chr12:53936432-53937074	0	5.79	-1.44	NA	1	NA	1	NA	1	8.54	8.05	10.29	33.66	3.41	4.85	4.55	8.67	8.17	10.36	35.05	3.7	3.26	3.29	11.92	23.4	12.29	0	yes
Dhrs9	dehydrogenase/reductase SDR family member 9	chr2	69218519	69241143	3.6	0.66	0.79	-2.42	-2.19	9.58e-07	2.03e-06	0.01	0.01	NA	1	NA	1	1	1	chr2:69218426-69218717	0	11.77	-0.42	0.806	1	1	1	1	NA	8.36	8.58	9.81	25.08	1.76	2.28	3.25	8.49	8.72	9.88	26.11	3.26	3.08	2.4	11.92	37.44	36.86	0	yes
Akap6	A kinase (PRKA) anchor protein 6	chr12	53800370	54252002	1.16	0.32	0.25	-1.82	-2.19	0.00105	3.19e-05	0.48	0.37	NA	NA	NA	1	1	1	chr12:53919658-53920599	0	11.73	-0.37	0.716	1	1	1	NA	1	8.54	8.05	10.29	33.66	3.41	4.85	4.55	8.67	8.17	10.36	35.05	3.7	3.26	3.29	51.66	56.16	61.43	22.86	yes
Akap6	A kinase (PRKA) anchor protein 6	chr12	53800370	54252002	1.16	0.32	0.25	-1.82	-2.19	0.00105	3.19e-05	0.48	0.37	NA	NA	NA	1	1	1	chr12:53803099-53803845	0	11.99	-0.23	0.935	1	1	1	NA	1	8.54	8.05	10.29	33.66	3.41	4.85	4.55	8.67	8.17	10.36	35.05	3.7	3.26	3.29	0	28.08	0	22.86	yes
Akap6	A kinase (PRKA) anchor protein 6	chr12	53800370	54252002	1.16	0.32	0.25	-1.82	-2.19	0.00105	3.19e-05	0.48	0.37	NA	NA	NA	1	1	1	chr12:53763907-53764518	-35852	7.13	0	NA	1	1	1	NA	1	8.54	8.05	10.29	33.66	3.41	4.85	4.55	8.67	8.17	10.36	35.05	3.7	3.26	3.29	0	0	0	0	yes
Akap6	A kinase (PRKA) anchor protein 6	chr12	53800370	54252002	1.16	0.32	0.25	-1.82	-2.19	0.00105	3.19e-05	0.48	0.37	NA	NA	NA	1	1	1	chr12:53930081-53930299	0	5.86	0	NA	1	NA	1	NA	1	8.54	8.05	10.29	33.66	3.41	4.85	4.55	8.67	8.17	10.36	35.05	3.7	3.26	3.29	0	0	0	0	yes
Akap6	A kinase (PRKA) anchor protein 6	chr12	53800370	54252002	1.16	0.32	0.25	-1.82	-2.19	0.00105	3.19e-05	0.48	0.37	NA	NA	NA	1	1	1	chr12:53948099-53948346	0	4.47	0	NA	1	NA	1	NA	NA	8.54	8.05	10.29	33.66	3.41	4.85	4.55	8.67	8.17	10.36	35.05	3.7	3.26	3.29	0	0	0	0	yes
Akap6	A kinase (PRKA) anchor protein 6	chr12	53800370	54252002	1.16	0.32	0.25	-1.82	-2.19	0.00105	3.19e-05	0.48	0.37	NA	NA	NA	1	1	1	chr12:53883784-53884372	0	31.11	0.28	0.835	1	1	1	NA	1	8.54	8.05	10.29	33.66	3.41	4.85	4.55	8.67	8.17	10.36	35.05	3.7	3.26	3.29	47.68	18.72	12.29	68.57	yes
Akap6	A kinase (PRKA) anchor protein 6	chr12	53800370	54252002	1.16	0.32	0.25	-1.82	-2.19	0.00105	3.19e-05	0.48	0.37	NA	NA	NA	1	1	1	chr12:54020611-54020814	0	4.58	3.07	NA	1	NA	1	NA	NA	8.54	8.05	10.29	33.66	3.41	4.85	4.55	8.67	8.17	10.36	35.05	3.7	3.26	3.29	0	0	0	11.43	yes
Pparg	peroxisome proliferator-activated receptor gamma	chr6	115311239	115440419	1.75	0.62	0.38	-1.46	-2.18	0.00563	1.41e-05	0.07	0.06	NA	1	NA	1	NA	NA	chr6:115442932-115443971	2514	12.24	-5.47	0.0232	1	1	1	NA	1	4.65	3.44	4.51	5.22	1.42	1.93	1.5	4.72	3.5	4.54	5.44	0.6	1.02	1.35	39.74	28.08	0	0	yes
Pparg	peroxisome proliferator-activated receptor gamma	chr6	115311239	115440419	1.75	0.62	0.38	-1.46	-2.18	0.00563	1.41e-05	0.07	0.06	NA	1	NA	1	NA	NA	chr6:115284515-115284689	-26550	5.67	-3.84	NA	1	NA	1	NA	1	4.65	3.44	4.51	5.22	1.42	1.93	1.5	4.72	3.5	4.54	5.44	0.6	1.02	1.35	15.89	4.68	0	0	yes
Pparg	peroxisome proliferator-activated receptor gamma	chr6	115311239	115440419	1.75	0.62	0.38	-1.46	-2.18	0.00563	1.41e-05	0.07	0.06	NA	1	NA	1	NA	NA	chr6:115430245-115430678	0	4.56	-3.62	NA	1	NA	1	NA	1	4.65	3.44	4.51	5.22	1.42	1.93	1.5	4.72	3.5	4.54	5.44	0.6	1.02	1.35	3.97	14.04	0	0	yes
Pparg	peroxisome proliferator-activated receptor gamma	chr6	115311239	115440419	1.75	0.62	0.38	-1.46	-2.18	0.00563	1.41e-05	0.07	0.06	NA	1	NA	1	NA	NA	chr6:115473374-115473615	32956	4.82	-3.18	NA	1	NA	1	NA	1	4.65	3.44	4.51	5.22	1.42	1.93	1.5	4.72	3.5	4.54	5.44	0.6	1.02	1.35	7.95	4.68	0	0	yes
Pparg	peroxisome proliferator-activated receptor gamma	chr6	115311239	115440419	1.75	0.62	0.38	-1.46	-2.18	0.00563	1.41e-05	0.07	0.06	NA	1	NA	1	NA	NA	chr6:115265849-115266305	-44934	21.4	-0.36	0.794	1	1	1	NA	1	4.65	3.44	4.51	5.22	1.42	1.93	1.5	4.72	3.5	4.54	5.44	0.6	1.02	1.35	19.87	42.12	24.57	22.86	yes
Pparg	peroxisome proliferator-activated receptor gamma	chr6	115311239	115440419	1.75	0.62	0.38	-1.46	-2.18	0.00563	1.41e-05	0.07	0.06	NA	1	NA	1	NA	NA	chr6:115268711-115269078	-42161	11.87	1.21	NA	1	NA	1	NA	1	4.65	3.44	4.51	5.22	1.42	1.93	1.5	4.72	3.5	4.54	5.44	0.6	1.02	1.35	3.97	0	0	11.43	yes
Nfatc4	nuclear factor of activated T-cells, cytoplasmic	chr14	56443632	56452780	2.14	0.3	0.47	-2.77	-2.17	2.34e-07	1.06e-05	30.6	31.57	NA	1	1	1	1	NA	chr14:56441375-56442567	-1065	17.88	-1.2	0.141	1	1	1	NA	1	6.05	7.6	8.75	21.4	1.12	1.96	1.7	6.15	7.72	8.81	22.29	2.9	2.18	2.38	139.08	79.56	73.71	22.86	yes
Nfatc4	nuclear factor of activated T-cells, cytoplasmic	chr14	56443632	56452780	2.14	0.3	0.47	-2.77	-2.17	2.34e-07	1.06e-05	30.6	31.57	NA	1	1	1	1	NA	chr14:56466181-56466505	13402	3.05	-1.04	NA	1	NA	1	NA	NA	6.05	7.6	8.75	21.4	1.12	1.96	1.7	6.15	7.72	8.81	22.29	2.9	2.18	2.38	11.92	14.04	0	11.43	yes
Nfatc4	nuclear factor of activated T-cells, cytoplasmic	chr14	56443632	56452780	2.14	0.3	0.47	-2.77	-2.17	2.34e-07	1.06e-05	30.6	31.57	NA	1	1	1	1	NA	chr14:56434314-56434567	-9065	6.89	0.8	NA	1	1	1	NA	1	6.05	7.6	8.75	21.4	1.12	1.96	1.7	6.15	7.72	8.81	22.29	2.9	2.18	2.38	7.95	4.68	0	22.86	yes
Grb14	growth factor receptor-bound protein 14	chr2	64750540	64860823	17.66	12.26	3.95	-0.49	-2.15	0.0266	9e-29	1.22	1.14	NA	1	NA	1	NA	1	chr2:64809221-64809481	0	4.02	-2.69	NA	1	NA	1	NA	1	45.14	46.54	50.71	35.52	29.62	33.73	31.41	45.83	47.25	51.06	36.99	10.18	9.94	10.45	3.97	4.68	0	0	yes
Grb14	growth factor receptor-bound protein 14	chr2	64750540	64860823	17.66	12.26	3.95	-0.49	-2.15	0.0266	9e-29	1.22	1.14	NA	1	NA	1	NA	1	chr2:64877353-64878329	-16531	21.6	-1.5	0.268	1	1	1	NA	1	45.14	46.54	50.71	35.52	29.62	33.73	31.41	45.83	47.25	51.06	36.99	10.18	9.94	10.45	27.82	42.12	0	22.86	yes
Grb14	growth factor receptor-bound protein 14	chr2	64750540	64860823	17.66	12.26	3.95	-0.49	-2.15	0.0266	9e-29	1.22	1.14	NA	1	NA	1	NA	1	chr2:64860260-64861222	0	8.81	-1.28	0.356	1	1	1	1	NA	45.14	46.54	50.71	35.52	29.62	33.73	31.41	45.83	47.25	51.06	36.99	10.18	9.94	10.45	31.79	28.08	24.57	0	yes
Grb14	growth factor receptor-bound protein 14	chr2	64750540	64860823	17.66	12.26	3.95	-0.49	-2.15	0.0266	9e-29	1.22	1.14	NA	1	NA	1	NA	1	chr2:64809816-64809990	0	5.34	0	NA	1	NA	1	NA	1	45.14	46.54	50.71	35.52	29.62	33.73	31.41	45.83	47.25	51.06	36.99	10.18	9.94	10.45	0	0	0	0	yes
Ch25h	cholesterol 25-hydroxylase	chr19	34548274	34549625	1.54	0.22	0.35	-2.72	-2.14	2.77e-07	0.000167	0.51	0.27	1	1	1	NA	NA	NA	NA	NA	NA	NA	NA	NA	NA	NA	NA	NA	1.99	2.68	2.71	3.26	0.45	0.39	0.35	2.02	2.72	2.72	3.39	1.03	0.48	0.37	NA	NA	NA	NA	yes
Mxi1	max-interacting protein 1 isoform b	chr19	53384996	53450300	7.65	3.22	1.74	-1.21	-2.13	4.44e-09	1.53e-23	2.56	2.52	NA	1	1	NA	NA	NA	chr19:53387554-53388790	0	18.04	-2.87	0.000213	1	1	1	NA	1	49.07	53.25	46.83	70.99	20.85	23.7	26.86	49.82	54.06	47.16	73.93	14.31	11.1	13.05	182.79	262.08	12.29	45.71	yes
Adamtsl4	ADAMTS-like protein 4 precursor	chr3	95480127	95491781	3.18	1.78	0.72	-0.8	-2.13	0.0102	7.24e-13	0.15	0.13	NA	NA	NA	NA	NA	NA	chr3:95491611-95492514	0	27.4	-2.46	0.00366	1	1	1	1	NA	13.37	14.53	14.27	20.58	8.81	10.24	7.95	13.58	14.75	14.37	21.43	3.1	3.71	4.11	127.16	140.4	24.57	22.86	yes
Adamtsl4	ADAMTS-like protein 4 precursor	chr3	95480127	95491781	3.18	1.78	0.72	-0.8	-2.13	0.0102	7.24e-13	0.15	0.13	NA	NA	NA	NA	NA	NA	chr3:95478875-95479998	129	33.87	-1.46	0.0303	1	1	1	NA	1	13.37	14.53	14.27	20.58	8.81	10.24	7.95	13.58	14.75	14.37	21.43	3.1	3.71	4.11	147.02	182.52	73.71	45.71	yes
Mxi1	max-interacting protein 1 isoform b	chr19	53384996	53450300	7.65	3.22	1.74	-1.21	-2.13	4.44e-09	1.53e-23	2.56	2.52	NA	1	1	NA	NA	NA	chr19:53480403-53480577	30104	32.04	-1.44	NA	1	NA	1	NA	1	49.07	53.25	46.83	70.99	20.85	23.7	26.86	49.82	54.06	47.16	73.93	14.31	11.1	13.05	11.92	23.4	12.29	0	yes
Mxi1	max-interacting protein 1 isoform b	chr19	53384996	53450300	7.65	3.22	1.74	-1.21	-2.13	4.44e-09	1.53e-23	2.56	2.52	NA	1	1	NA	NA	NA	chr19:53403762-53404900	0	8.22	-1.4	0.0849	1	NA	1	1	NA	49.07	53.25	46.83	70.99	20.85	23.7	26.86	49.82	54.06	47.16	73.93	14.31	11.1	13.05	83.45	107.64	24.57	45.71	yes
Adamtsl4	ADAMTS-like protein 4 precursor	chr3	95480127	95491781	3.18	1.78	0.72	-0.8	-2.13	0.0102	7.24e-13	0.15	0.13	NA	NA	NA	NA	NA	NA	chr3:95505698-95506598	-13918	31.23	-1.35	0.0547	1	1	1	NA	1	13.37	14.53	14.27	20.58	8.81	10.24	7.95	13.58	14.75	14.37	21.43	3.1	3.71	4.11	151	154.44	98.28	22.86	yes
Adamtsl4	ADAMTS-like protein 4 precursor	chr3	95480127	95491781	3.18	1.78	0.72	-0.8	-2.13	0.0102	7.24e-13	0.15	0.13	NA	NA	NA	NA	NA	NA	chr3:95500244-95500872	-8464	27.1	-1.16	0.304	1	1	1	NA	1	13.37	14.53	14.27	20.58	8.81	10.24	7.95	13.58	14.75	14.37	21.43	3.1	3.71	4.11	39.74	70.2	49.14	0	yes
Mxi1	max-interacting protein 1 isoform b	chr19	53384996	53450300	7.65	3.22	1.74	-1.21	-2.13	4.44e-09	1.53e-23	2.56	2.52	NA	1	1	NA	NA	NA	chr19:53400116-53400441	0	12.15	-0.72	0.6	1	1	1	NA	1	49.07	53.25	46.83	70.99	20.85	23.7	26.86	49.82	54.06	47.16	73.93	14.31	11.1	13.05	31.79	28.08	36.86	0	yes
Mxi1	max-interacting protein 1 isoform b	chr19	53384996	53450300	7.65	3.22	1.74	-1.21	-2.13	4.44e-09	1.53e-23	2.56	2.52	NA	1	1	NA	NA	NA	chr19:53469538-53469762	19239	18.93	1.76	0.23	1	NA	1	NA	1	49.07	53.25	46.83	70.99	20.85	23.7	26.86	49.82	54.06	47.16	73.93	14.31	11.1	13.05	7.95	4.68	24.57	22.86	yes
Grb10	growth factor receptor-bound protein 10 isoform	chr11	11830502	11937423	71.55	30.86	16.54	-1.18	-2.11	0.00868	3.15e-41	117.59	131.42	NA	1	NA	1	1	1	chr11:11839669-11839995	0	6.41	-4.66	0.0842	1	NA	1	NA	1	478.25	461.59	495.61	457.26	200.36	216.84	209.84	485.56	468.61	499.06	476.18	115.04	112.54	108.53	23.84	14.04	0	0	yes
Grb10	growth factor receptor-bound protein 10 isoform	chr11	11830502	11937423	71.55	30.86	16.54	-1.18	-2.11	0.00868	3.15e-41	117.59	131.42	NA	1	NA	1	1	1	chr11:11937247-11937434	0	7.14	-3.79	NA	1	NA	1	1	NA	478.25	461.59	495.61	457.26	200.36	216.84	209.84	485.56	468.61	499.06	476.18	115.04	112.54	108.53	19.87	0	0	0	yes
Grb10	growth factor receptor-bound protein 10 isoform	chr11	11830502	11937423	71.55	30.86	16.54	-1.18	-2.11	0.00868	3.15e-41	117.59	131.42	NA	1	NA	1	1	1	chr11:11975374-11975762	-37952	4.34	-2.63	NA	1	NA	1	NA	1	478.25	461.59	495.61	457.26	200.36	216.84	209.84	485.56	468.61	499.06	476.18	115.04	112.54	108.53	7.95	0	0	0	yes
Grb10	growth factor receptor-bound protein 10 isoform	chr11	11830502	11937423	71.55	30.86	16.54	-1.18	-2.11	0.00868	3.15e-41	117.59	131.42	NA	1	NA	1	1	1	chr11:11972379-11972746	-34957	8.07	-0.78	NA	1	NA	1	NA	1	478.25	461.59	495.61	457.26	200.36	216.84	209.84	485.56	468.61	499.06	476.18	115.04	112.54	108.53	11.92	9.36	0	11.43	yes
Nedd9	enhancer of filamentation 1 isoform 1	chr13	41405285	41582689	3.65	0.69	0.84	-2.36	-2.1	1.33e-22	6.06e-19	2.08	1.92	NA	NA	NA	NA	NA	NA	chr13:41625757-41626398	-43069	10.06	-4.48	NA	1	1	1	NA	1	23.4	23.79	21.85	19.13	4.42	4.39	4	23.76	24.15	22	19.92	4.57	5.15	5.94	23.84	9.36	0	0	yes
Nedd9	enhancer of filamentation 1 isoform 1	chr13	41405285	41582689	3.65	0.69	0.84	-2.36	-2.1	1.33e-22	6.06e-19	2.08	1.92	NA	NA	NA	NA	NA	NA	chr13:41527341-41527520	0	7.14	-3.18	NA	1	NA	1	NA	1	23.4	23.79	21.85	19.13	4.42	4.39	4	23.76	24.15	22	19.92	4.57	5.15	5.94	7.95	4.68	0	0	yes
Nedd9	enhancer of filamentation 1 isoform 1	chr13	41405285	41582689	3.65	0.69	0.84	-2.36	-2.1	1.33e-22	6.06e-19	2.08	1.92	NA	NA	NA	NA	NA	NA	chr13:41616032-41616311	-33344	6.87	-3.13	NA	1	NA	1	NA	1	23.4	23.79	21.85	19.13	4.42	4.39	4	23.76	24.15	22	19.92	4.57	5.15	5.94	11.92	0	0	0	yes
Nedd9	enhancer of filamentation 1 isoform 1	chr13	41405285	41582689	3.65	0.69	0.84	-2.36	-2.1	1.33e-22	6.06e-19	2.08	1.92	NA	NA	NA	NA	NA	NA	chr13:41434662-41435788	0	10.32	-2.57	0.0231	1	1	1	NA	1	23.4	23.79	21.85	19.13	4.42	4.39	4	23.76	24.15	22	19.92	4.57	5.15	5.94	91.39	56.16	12.29	11.43	yes
Nedd9	enhancer of filamentation 1 isoform 1	chr13	41405285	41582689	3.65	0.69	0.84	-2.36	-2.1	1.33e-22	6.06e-19	2.08	1.92	NA	NA	NA	NA	NA	NA	chr13:41498973-41499409	0	6.26	-2.08	NA	1	1	1	NA	1	23.4	23.79	21.85	19.13	4.42	4.39	4	23.76	24.15	22	19.92	4.57	5.15	5.94	3.97	51.48	0	11.43	yes
Nedd9	enhancer of filamentation 1 isoform 1	chr13	41405285	41582689	3.65	0.69	0.84	-2.36	-2.1	1.33e-22	6.06e-19	2.08	1.92	NA	NA	NA	NA	NA	NA	chr13:41427226-41427428	0	7.19	-1.95	NA	1	NA	1	NA	1	23.4	23.79	21.85	19.13	4.42	4.39	4	23.76	24.15	22	19.92	4.57	5.15	5.94	0	4.68	0	0	yes
Nedd9	enhancer of filamentation 1 isoform 1	chr13	41405285	41582689	3.65	0.69	0.84	-2.36	-2.1	1.33e-22	6.06e-19	2.08	1.92	NA	NA	NA	NA	NA	NA	chr13:41616622-41616812	-33934	4.89	-1.95	NA	1	NA	1	NA	1	23.4	23.79	21.85	19.13	4.42	4.39	4	23.76	24.15	22	19.92	4.57	5.15	5.94	0	4.68	0	0	yes
Nedd9	enhancer of filamentation 1 isoform 1	chr13	41405285	41582689	3.65	0.69	0.84	-2.36	-2.1	1.33e-22	6.06e-19	2.08	1.92	NA	NA	NA	NA	NA	NA	chr13:41453949-41454572	0	23.77	-1.71	0.0732	1	1	1	1	NA	23.4	23.79	21.85	19.13	4.42	4.39	4	23.76	24.15	22	19.92	4.57	5.15	5.94	71.53	88.92	49.14	0	yes
Nedd9	enhancer of filamentation 1 isoform 1	chr13	41405285	41582689	3.65	0.69	0.84	-2.36	-2.1	1.33e-22	6.06e-19	2.08	1.92	NA	NA	NA	NA	NA	NA	chr13:41426406-41426687	0	9.71	0	NA	1	1	1	NA	1	23.4	23.79	21.85	19.13	4.42	4.39	4	23.76	24.15	22	19.92	4.57	5.15	5.94	0	0	0	0	yes
Nedd9	enhancer of filamentation 1 isoform 1	chr13	41405285	41582689	3.65	0.69	0.84	-2.36	-2.1	1.33e-22	6.06e-19	2.08	1.92	NA	NA	NA	NA	NA	NA	chr13:41628294-41628468	-45606	7.68	0	NA	1	NA	1	NA	1	23.4	23.79	21.85	19.13	4.42	4.39	4	23.76	24.15	22	19.92	4.57	5.15	5.94	0	0	0	0	yes
Nedd9	enhancer of filamentation 1 isoform 1	chr13	41405285	41582689	3.65	0.69	0.84	-2.36	-2.1	1.33e-22	6.06e-19	2.08	1.92	NA	NA	NA	NA	NA	NA	chr13:41540432-41541010	0	5.83	3.97	NA	1	1	1	NA	1	23.4	23.79	21.85	19.13	4.42	4.39	4	23.76	24.15	22	19.92	4.57	5.15	5.94	0	0	0	22.86	yes
Adcy3	adenylate cyclase type 3 isoform 2	chr12	4133397	4213524	3.12	0.1	0.73	-4.92	-2.09	1.1e-49	4.31e-18	4.19	3.43	1	1	NA	1	NA	1	chr12:4188200-4188681	0	6.52	-5.9	0.0138	1	1	1	NA	1	18.43	20.16	18.09	19.08	0.67	0.75	0.4	18.72	20.47	18.21	19.87	4.57	4.4	4.64	27.82	65.52	0	0	yes
Gramd1b	GRAM domain-containing protein 1B	chr9	40105492	40263349	1.36	0.33	0.32	-2.02	-2.09	0.00309	0.000657	2.29	1.58	1	1	NA	1	NA	NA	chr9:40189659-40190017	0	6	-5.07	0.0448	1	NA	1	NA	1	2.53	3.09	4.51	9.46	1.46	1.14	1	2.57	3.13	4.54	9.85	1.11	1.02	1.39	27.82	23.4	0	0	yes
Gramd1b	GRAM domain-containing protein 1B	chr9	40105492	40263349	1.36	0.33	0.32	-2.02	-2.09	0.00309	0.000657	2.29	1.58	1	1	NA	1	NA	NA	chr9:40199844-40200267	0	3.57	-4.36	NA	1	NA	1	NA	1	2.53	3.09	4.51	9.46	1.46	1.14	1	2.57	3.13	4.54	9.85	1.11	1.02	1.39	7.95	23.4	0	0	yes
Adcy3	adenylate cyclase type 3 isoform 2	chr12	4133397	4213524	3.12	0.1	0.73	-4.92	-2.09	1.1e-49	4.31e-18	4.19	3.43	1	1	NA	1	NA	1	chr12:4133640-4134041	0	3.77	-4.07	NA	1	NA	1	1	NA	18.43	20.16	18.09	19.08	0.67	0.75	0.4	18.72	20.47	18.21	19.87	4.57	4.4	4.64	19.87	4.68	0	0	yes
Gramd1b	GRAM domain-containing protein 1B	chr9	40105492	40263349	1.36	0.33	0.32	-2.02	-2.09	0.00309	0.000657	2.29	1.58	1	1	NA	1	NA	NA	chr9:40128608-40129432	0	15.36	-2.05	0.0316	1	1	NA	NA	1	2.53	3.09	4.51	9.46	1.46	1.14	1	2.57	3.13	4.54	9.85	1.11	1.02	1.39	79.47	121.68	0	45.71	yes
Gramd1b	GRAM domain-containing protein 1B	chr9	40105492	40263349	1.36	0.33	0.32	-2.02	-2.09	0.00309	0.000657	2.29	1.58	1	1	NA	1	NA	NA	chr9:40156403-40156582	0	6.16	0	NA	1	NA	1	NA	NA	2.53	3.09	4.51	9.46	1.46	1.14	1	2.57	3.13	4.54	9.85	1.11	1.02	1.39	0	0	0	0	yes
Enpp1	ectonucleotide pyrophosphatase/phosphodiesterase	chr10	24361217	24431908	2.17	0.14	0.51	-3.86	-2.08	2.47e-08	0.000205	1.72	1.03	1	1	NA	NA	NA	NA	chr10:24458823-24459600	-26916	4.26	-4.32	0.118	1	1	1	NA	1	9.89	12.83	11.03	2.17	0.94	0.54	0.35	10.05	13.03	11.11	2.26	2.15	2.36	1.97	15.89	14.04	0	0	yes
Enpp1	ectonucleotide pyrophosphatase/phosphodiesterase	chr10	24361217	24431908	2.17	0.14	0.51	-3.86	-2.08	2.47e-08	0.000205	1.72	1.03	1	1	NA	NA	NA	NA	chr10:24431400-24431673	0	2.55	-3.18	NA	1	NA	1	1	NA	9.89	12.83	11.03	2.17	0.94	0.54	0.35	10.05	13.03	11.11	2.26	2.15	2.36	1.97	7.95	4.68	0	0	yes
Cadps	calcium-dependent secretion activator 1 isoform	chr14	13205077	13655593	2.02	1.05	0.47	-0.9	-2.08	0.00163	2.25e-13	0.32	0.41	NA	NA	NA	NA	NA	NA	chr14:13654364-13654693	0	5.65	0	NA	1	1	1	NA	1	13.37	12.92	14.64	16.23	7.57	7.53	7.8	13.58	13.12	14.74	16.91	3.42	3.02	3.84	0	0	0	0	yes
Cadps	calcium-dependent secretion activator 1 isoform	chr14	13205077	13655593	2.02	1.05	0.47	-0.9	-2.08	0.00163	2.25e-13	0.32	0.41	NA	NA	NA	NA	NA	NA	chr14:13424385-13424681	0	6.08	3.07	NA	1	NA	1	NA	1	13.37	12.92	14.64	16.23	7.57	7.53	7.8	13.58	13.12	14.74	16.91	3.42	3.02	3.84	0	0	0	11.43	yes
Cadps	calcium-dependent secretion activator 1 isoform	chr14	13205077	13655593	2.02	1.05	0.47	-0.9	-2.08	0.00163	2.25e-13	0.32	0.41	NA	NA	NA	NA	NA	NA	chr14:13585703-13585984	0	4.34	3.07	NA	1	NA	1	NA	1	13.37	12.92	14.64	16.23	7.57	7.53	7.8	13.58	13.12	14.74	16.91	3.42	3.02	3.84	0	0	0	11.43	yes
Lpar4	lysophosphatidic acid receptor 4	chrX	104115964	104129238	1.75	0.96	0.41	-0.83	-2.07	0.0243	3.98e-09	3.84	4.16	NA	1	1	1	1	NA	NA	NA	NA	NA	NA	NA	NA	NA	NA	NA	8.54	10.55	9.07	9.93	4.87	5.57	5.6	8.67	10.71	9.13	10.34	1.71	2.66	2.51	NA	NA	NA	NA	yes
Dact2	dapper homolog 2	chr17	14332237	14340838	3.76	1.5	0.91	-1.29	-2.05	0.00488	2.31e-06	0.61	0.3	1	NA	NA	1	NA	1	chr17:14309240-14310474	21763	10.54	-0.58	0.587	1	1	1	NA	1	8.31	9.84	11.03	24.82	4.69	5.82	6.05	8.44	9.99	11.11	25.84	3.5	2.81	3.73	51.66	37.44	36.86	22.86	yes
Dact2	dapper homolog 2	chr17	14332237	14340838	3.76	1.5	0.91	-1.29	-2.05	0.00488	2.31e-06	0.61	0.3	1	NA	NA	1	NA	1	chr17:14297972-14298355	33882	9.7	-0.49	0.784	1	NA	1	NA	1	8.31	9.84	11.03	24.82	4.69	5.82	6.05	8.44	9.99	11.11	25.84	3.5	2.81	3.73	19.87	14.04	24.57	0	yes
Dact2	dapper homolog 2	chr17	14332237	14340838	3.76	1.5	0.91	-1.29	-2.05	0.00488	2.31e-06	0.61	0.3	1	NA	NA	1	NA	1	chr17:14304106-14304563	27674	10.04	4.03	NA	1	1	1	NA	1	8.31	9.84	11.03	24.82	4.69	5.82	6.05	8.44	9.99	11.11	25.84	3.5	2.81	3.73	0	0	24.57	0	yes
Ramp3	receptor activity-modifying protein 3 precursor	chr11	6558536	6577478	29.87	10.69	7.22	-1.45	-2.04	5.57e-07	3.01e-13	0.66	0.47	NA	NA	NA	NA	NA	NA	chr11:6577599-6578278	122	5.82	-4.78	NA	1	NA	1	NA	1	50.29	54.23	59.3	23.63	16.87	17.99	16.55	51.06	55.06	59.71	24.61	11.45	12.45	10.83	31.79	9.36	0	0	yes
Ramp3	receptor activity-modifying protein 3 precursor	chr11	6558536	6577478	29.87	10.69	7.22	-1.45	-2.04	5.57e-07	3.01e-13	0.66	0.47	NA	NA	NA	NA	NA	NA	chr11:6570043-6570415	0	6.71	-4.62	NA	1	NA	1	NA	1	50.29	54.23	59.3	23.63	16.87	17.99	16.55	51.06	55.06	59.71	24.61	11.45	12.45	10.83	31.79	4.68	0	0	yes
Ndst3	Mus musculus heparan sulfate N-deacetylase/N-sulfotransferase 3 (Ndst3) mRNA, complete cds.	chr3	123229084	123375310	3.49	1.87	0.85	-0.86	-2.03	0.000249	2.46e-18	1.58	0.78	1	NA	NA	NA	NA	NA	chr3:123355791-123356351	0	15.56	-4.95	0.0529	1	1	1	NA	1	20.33	24.1	22.6	28.49	13.35	14.17	11.8	20.64	24.47	22.75	29.67	5.57	5.96	6.29	23.84	23.4	0	0	yes
Hhip	hedgehog-interacting protein precursor	chr8	82489750	82581907	1.66	0.03	0.4	-5.63	-2.03	4.69e-37	1.46e-10	1.08	0.53	1	NA	NA	NA	NA	NA	chr8:82556320-82556721	0	3.77	-4.31	NA	1	NA	1	NA	1	15.63	14.49	17.24	29.78	0.22	0.32	0.65	15.87	14.71	17.36	31.01	4.81	4.97	4.69	19.87	9.36	0	0	yes
Ptpre	receptor-type tyrosine-protein phosphatase	chr7	142729507	142877977	3.52	1.96	0.86	-0.81	-2.03	0.00018	8.51e-20	0.72	0.45	1	1	NA	NA	NA	NA	chr7:142683836-142684023	-45484	9.32	-3.58	NA	1	NA	1	NA	1	24.99	24.99	25.41	22.18	13.35	14.28	14.2	25.37	25.37	25.58	23.1	5.17	6.32	6.74	7.95	9.36	0	0	yes
Hhip	hedgehog-interacting protein precursor	chr8	82489750	82581907	1.66	0.03	0.4	-5.63	-2.03	4.69e-37	1.46e-10	1.08	0.53	1	NA	NA	NA	NA	NA	chr8:82488298-82488472	1278	4.34	-3.54	NA	1	NA	1	NA	1	15.63	14.49	17.24	29.78	0.22	0.32	0.65	15.87	14.71	17.36	31.01	4.81	4.97	4.69	11.92	4.68	0	0	yes
Ndst3	Mus musculus heparan sulfate N-deacetylase/N-sulfotransferase 3 (Ndst3) mRNA, complete cds.	chr3	123229084	123375310	3.49	1.87	0.85	-0.86	-2.03	0.000249	2.46e-18	1.58	0.78	1	NA	NA	NA	NA	NA	chr3:123270438-123270685	0	5.41	-3.23	NA	1	NA	1	NA	1	20.33	24.1	22.6	28.49	13.35	14.17	11.8	20.64	24.47	22.75	29.67	5.57	5.96	6.29	3.97	9.36	0	0	yes
Hhip	hedgehog-interacting protein precursor	chr8	82489750	82581907	1.66	0.03	0.4	-5.63	-2.03	4.69e-37	1.46e-10	1.08	0.53	1	NA	NA	NA	NA	NA	chr8:82518898-82519141	0	4.3	-2.76	NA	1	NA	1	NA	NA	15.63	14.49	17.24	29.78	0.22	0.32	0.65	15.87	14.71	17.36	31.01	4.81	4.97	4.69	0	9.36	0	0	yes
Ndst3	Mus musculus heparan sulfate N-deacetylase/N-sulfotransferase 3 (Ndst3) mRNA, complete cds.	chr3	123229084	123375310	3.49	1.87	0.85	-0.86	-2.03	0.000249	2.46e-18	1.58	0.78	1	NA	NA	NA	NA	NA	chr3:123425607-123425781	-31838	4.67	-1.85	NA	1	NA	1	NA	1	20.33	24.1	22.6	28.49	13.35	14.17	11.8	20.64	24.47	22.75	29.67	5.57	5.96	6.29	3.97	0	0	0	yes
Ptpre	receptor-type tyrosine-protein phosphatase	chr7	142729507	142877977	3.52	1.96	0.86	-0.81	-2.03	0.00018	8.51e-20	0.72	0.45	1	1	NA	NA	NA	NA	chr7:142796886-142797453	0	25.5	-1.44	0.186	1	1	1	1	NA	24.99	24.99	25.41	22.18	13.35	14.28	14.2	25.37	25.37	25.58	23.1	5.17	6.32	6.74	51.66	46.8	12.29	22.86	yes
Ptpre	receptor-type tyrosine-protein phosphatase	chr7	142729507	142877977	3.52	1.96	0.86	-0.81	-2.03	0.00018	8.51e-20	0.72	0.45	1	1	NA	NA	NA	NA	chr7:142796886-142797453	0	25.5	-1.44	0.186	1	1	1	1	NA	24.99	24.99	25.41	22.18	13.35	14.28	14.2	25.37	25.37	25.58	23.1	5.17	6.32	6.74	51.66	46.8	12.29	22.86	yes
Ptpre	receptor-type tyrosine-protein phosphatase	chr7	142729507	142877977	3.52	1.96	0.86	-0.81	-2.03	0.00018	8.51e-20	0.72	0.45	1	1	NA	NA	NA	NA	chr7:142801291-142801868	0	11.17	-1.29	NA	1	NA	1	NA	1	24.99	24.99	25.41	22.18	13.35	14.28	14.2	25.37	25.37	25.58	23.1	5.17	6.32	6.74	3.97	28.08	12.29	0	yes
Ptpre	receptor-type tyrosine-protein phosphatase	chr7	142729507	142877977	3.52	1.96	0.86	-0.81	-2.03	0.00018	8.51e-20	0.72	0.45	1	1	NA	NA	NA	NA	chr7:142801291-142801868	0	11.17	-1.29	NA	1	NA	1	NA	1	24.99	24.99	25.41	22.18	13.35	14.28	14.2	25.37	25.37	25.58	23.1	5.17	6.32	6.74	3.97	28.08	12.29	0	yes
Ptpre	receptor-type tyrosine-protein phosphatase	chr7	142729507	142877977	3.52	1.96	0.86	-0.81	-2.03	0.00018	8.51e-20	0.72	0.45	1	1	NA	NA	NA	NA	chr7:142843413-142843855	0	6.04	-1.21	NA	1	NA	1	1	NA	24.99	24.99	25.41	22.18	13.35	14.28	14.2	25.37	25.37	25.58	23.1	5.17	6.32	6.74	19.87	9.36	12.29	0	yes
Ptpre	receptor-type tyrosine-protein phosphatase	chr7	142729507	142877977	3.52	1.96	0.86	-0.81	-2.03	0.00018	8.51e-20	0.72	0.45	1	1	NA	NA	NA	NA	chr7:142843413-142843855	0	6.04	-1.21	NA	1	NA	1	1	NA	24.99	24.99	25.41	22.18	13.35	14.28	14.2	25.37	25.37	25.58	23.1	5.17	6.32	6.74	19.87	9.36	12.29	0	yes
Ptpre	receptor-type tyrosine-protein phosphatase	chr7	142729507	142877977	3.52	1.96	0.86	-0.81	-2.03	0.00018	8.51e-20	0.72	0.45	1	1	NA	NA	NA	NA	chr7:142843413-142843855	0	6.04	-1.21	NA	1	NA	1	1	NA	24.99	24.99	25.41	22.18	13.35	14.28	14.2	25.37	25.37	25.58	23.1	5.17	6.32	6.74	19.87	9.36	12.29	0	yes
Ptpre	receptor-type tyrosine-protein phosphatase	chr7	142729507	142877977	3.52	1.96	0.86	-0.81	-2.03	0.00018	8.51e-20	0.72	0.45	1	1	NA	NA	NA	NA	chr7:142729135-142730036	0	5.22	-0.74	0.488	1	1	1	1	NA	24.99	24.99	25.41	22.18	13.35	14.28	14.2	25.37	25.37	25.58	23.1	5.17	6.32	6.74	35.76	65.52	36.86	22.86	yes
Ndst3	Mus musculus heparan sulfate N-deacetylase/N-sulfotransferase 3 (Ndst3) mRNA, complete cds.	chr3	123229084	123375310	3.49	1.87	0.85	-0.86	-2.03	0.000249	2.46e-18	1.58	0.78	1	NA	NA	NA	NA	NA	chr3:123393465-123394445	0	4.27	-0.14	0.921	1	1	1	1	NA	20.33	24.1	22.6	28.49	13.35	14.17	11.8	20.64	24.47	22.75	29.67	5.57	5.96	6.29	23.84	42.12	24.57	34.28	yes
Ptpre	receptor-type tyrosine-protein phosphatase	chr7	142729507	142877977	3.52	1.96	0.86	-0.81	-2.03	0.00018	8.51e-20	0.72	0.45	1	1	NA	NA	NA	NA	chr7:142743433-142743890	0	3.3	-0.11	NA	1	1	1	NA	1	24.99	24.99	25.41	22.18	13.35	14.28	14.2	25.37	25.37	25.58	23.1	5.17	6.32	6.74	15.89	9.36	12.29	11.43	yes
Ndst3	Mus musculus heparan sulfate N-deacetylase/N-sulfotransferase 3 (Ndst3) mRNA, complete cds.	chr3	123229084	123375310	3.49	1.87	0.85	-0.86	-2.03	0.000249	2.46e-18	1.58	0.78	1	NA	NA	NA	NA	NA	chr3:123261366-123261605	0	5.1	0	NA	1	NA	1	NA	1	20.33	24.1	22.6	28.49	13.35	14.17	11.8	20.64	24.47	22.75	29.67	5.57	5.96	6.29	0	0	0	0	yes
Gpm6b	neuronal membrane glycoprotein M6-b isoform 6	chrX	162676875	162826965	2.37	0.45	0.58	-2.34	-2.02	1.49e-12	3.32e-11	1.92	1.49	1	1	NA	NA	NA	NA	chrX:162676920-162677232	0	4.1	-4.14	NA	1	NA	1	1	NA	13.51	12.83	14.32	21.66	3.67	2.46	3.05	13.72	13.03	14.42	22.56	4.09	3.68	4	7.95	18.72	0	0	yes
Gpm6b	neuronal membrane glycoprotein M6-b isoform 6	chrX	162676875	162826965	2.37	0.45	0.58	-2.34	-2.02	1.49e-12	3.32e-11	1.92	1.49	1	1	NA	NA	NA	NA	chrX:162754650-162755298	0	7.62	0	NA	1	1	1	NA	1	13.51	12.83	14.32	21.66	3.67	2.46	3.05	13.72	13.03	14.42	22.56	4.09	3.68	4	0	0	0	0	yes
Arhgap6	rho GTPase-activating protein 6 isoform a	chrX	165233031	165742367	5.73	0.97	1.42	-2.52	-2.01	5.79e-13	1.03e-08	0.38	0.21	1	NA	NA	NA	NA	NA	chrX:165561105-165562032	0	19.73	-6.37	0.00593	1	1	1	NA	1	24.85	31.34	37.23	74.76	6.41	7.78	7.8	25.23	31.82	37.49	77.86	9.38	10.98	11.77	31.79	98.28	0	0	yes
Arhgap6	rho GTPase-activating protein 6 isoform a	chrX	165233031	165742367	5.73	0.97	1.42	-2.52	-2.01	5.79e-13	1.03e-08	0.38	0.21	1	NA	NA	NA	NA	NA	chrX:165474311-165475134	0	8.54	-5.55	0.0202	1	1	1	1	NA	24.85	31.34	37.23	74.76	6.41	7.78	7.8	25.23	31.82	37.49	77.86	9.38	10.98	11.77	43.71	28.08	0	0	yes
Arhgap6	rho GTPase-activating protein 6 isoform a	chrX	165233031	165742367	5.73	0.97	1.42	-2.52	-2.01	5.79e-13	1.03e-08	0.38	0.21	1	NA	NA	NA	NA	NA	chrX:165550768-165550958	0	5.81	0	NA	1	NA	1	1	NA	24.85	31.34	37.23	74.76	6.41	7.78	7.8	25.23	31.82	37.49	77.86	9.38	10.98	11.77	0	0	0	0	yes
Arhgap6	rho GTPase-activating protein 6 isoform a	chrX	165233031	165742367	5.73	0.97	1.42	-2.52	-2.01	5.79e-13	1.03e-08	0.38	0.21	1	NA	NA	NA	NA	NA	chrX:165544005-165544578	0	19.16	0.05	0.976	1	1	1	NA	1	24.85	31.34	37.23	74.76	6.41	7.78	7.8	25.23	31.82	37.49	77.86	9.38	10.98	11.77	31.79	14.04	49.14	0	yes
Chic1	cysteine-rich hydrophobic domain 1 protein	chrX	100551815	100591457	7.85	2.69	1.96	-1.51	-2	1.17e-16	2.63e-29	1.14	1.01	NA	NA	NA	NA	NA	NA	chrX:100551462-100552453	0	4.75	-3.86	NA	1	NA	1	1	NA	64.52	68.23	77.12	87.74	23.88	26.63	28.01	65.51	69.27	77.66	91.37	19.24	19.52	18.35	11.92	9.36	0	0	yes
Chic1	cysteine-rich hydrophobic domain 1 protein	chrX	100551815	100591457	7.85	2.69	1.96	-1.51	-2	1.17e-16	2.63e-29	1.14	1.01	NA	NA	NA	NA	NA	NA	chrX:100561450-100561823	0	9.96	-3.27	NA	1	1	1	NA	1	64.52	68.23	77.12	87.74	23.88	26.63	28.01	65.51	69.27	77.66	91.37	19.24	19.52	18.35	0	14.04	0	0	yes
Chic1	cysteine-rich hydrophobic domain 1 protein	chrX	100551815	100591457	7.85	2.69	1.96	-1.51	-2	1.17e-16	2.63e-29	1.14	1.01	NA	NA	NA	NA	NA	NA	chrX:100545129-100545748	-6067	10.98	2.11	NA	1	1	1	NA	1	64.52	68.23	77.12	87.74	23.88	26.63	28.01	65.51	69.27	77.66	91.37	19.24	19.52	18.35	3.97	0	0	22.86	yes
Aqp5	aquaporin-5	chr15	99421459	99425260	2.97	0.97	0.74	-1.57	-1.99	0.00563	0.000168	0.01	0.03	NA	NA	NA	NA	NA	NA	chr15:99422484-99422982	0	14.81	-0.45	0.745	1	1	1	NA	1	4.83	3.85	5.3	9.56	1.91	1.71	2.3	4.91	3.9	5.34	9.96	0.99	2.01	1.51	31.79	32.76	0	45.71	yes
Aqp5	aquaporin-5	chr15	99421459	99425260	2.97	0.97	0.74	-1.57	-1.99	0.00563	0.000168	0.01	0.03	NA	NA	NA	NA	NA	NA	chr15:99415280-99416375	-5084	12.94	0.92	0.493	1	1	1	NA	1	4.83	3.85	5.3	9.56	1.91	1.71	2.3	4.91	3.9	5.34	9.96	0.99	2.01	1.51	3.97	46.8	49.14	45.71	yes
Mettl7a1	methyltransferase-like protein 7A	chr15	100135248	100144779	1.16	0.25	0.29	-2.15	-1.99	0.00658	0.00564	2.21	1.91	NA	1	1	NA	NA	NA	NA	NA	NA	NA	NA	NA	NA	NA	NA	NA	1.67	1.21	2.02	6.2	0.37	0.79	0.7	1.7	1.23	2.03	6.46	0.76	0.6	0.78	NA	NA	NA	NA	yes
Fam26e	hypothetical protein LOC103511	chr10	33811158	33816325	1.22	0.32	0.3	-1.86	-1.98	0.00141	0.000286	0.27	0.21	NA	1	1	1	1	1	chr10:33816165-33816427	0	7.98	-4.58	NA	1	1	1	1	NA	2.12	2.15	2.49	4.34	0.6	0.96	0.7	2.16	2.18	2.51	4.52	0.56	0.75	0.82	3.97	32.76	0	0	yes
Igfbp3	insulin-like growth factor-binding protein 3	chr11	7106096	7113926	12.81	2.41	3.25	-2.38	-1.97	3.94e-19	1.72e-14	15.76	12.68	NA	NA	NA	NA	NA	NA	chr11:7137654-7138444	-23729	35.58	-5.92	0.00823	1	1	1	NA	1	39.67	53.83	42.64	24.3	8.06	8.03	7.05	40.28	54.65	42.94	25.31	9.66	10.24	11.31	51.66	42.12	0	0	yes
Igfbp3	insulin-like growth factor-binding protein 3	chr11	7106096	7113926	12.81	2.41	3.25	-2.38	-1.97	3.94e-19	1.72e-14	15.76	12.68	NA	NA	NA	NA	NA	NA	chr11:7139044-7139666	-25119	21.57	-0.81	NA	1	1	1	NA	1	39.67	53.83	42.64	24.3	8.06	8.03	7.05	40.28	54.65	42.94	25.31	9.66	10.24	11.31	3.97	18.72	12.29	0	yes
Igfbp3	insulin-like growth factor-binding protein 3	chr11	7106096	7113926	12.81	2.41	3.25	-2.38	-1.97	3.94e-19	1.72e-14	15.76	12.68	NA	NA	NA	NA	NA	NA	chr11:7126505-7126796	-12580	2.59	0	NA	1	NA	1	NA	NA	39.67	53.83	42.64	24.3	8.06	8.03	7.05	40.28	54.65	42.94	25.31	9.66	10.24	11.31	0	0	0	0	yes
Kcnj2	inward rectifier potassium channel 2	chr11	110927478	110938139	1.97	0.54	0.5	-1.83	-1.96	3.69e-06	1.71e-07	1.38	1.2	NA	NA	NA	NA	NA	NA	NA	NA	NA	NA	NA	NA	NA	NA	NA	NA	15.63	17.44	15.59	6.41	3.71	3.57	4.35	15.87	17.7	15.7	6.68	3.3	3.47	4	NA	NA	NA	NA	yes
Paox	peroxisomal N(1)-acetyl-spermine/spermidine	chr7	147311584	147320233	7.66	4.16	1.97	-0.84	-1.95	0.00544	3.67e-11	3.78	3.54	NA	NA	NA	NA	NA	NA	chr7:147311267-147312111	0	12.73	-6.87	0.000351	1	1	1	1	NA	15.68	13.14	16.44	22.9	9.86	9.32	9.3	15.92	13.34	16.56	23.85	4.21	4.13	5.14	107.29	74.88	0	0	yes
Ak4	adenylate kinase isoenzyme 4, mitochondrial	chr4	101091894	101140376	4.85	2.09	1.25	-1.18	-1.95	5.02e-05	1.83e-12	1.44	1.27	NA	NA	NA	NA	NA	NA	chr4:101091635-101092008	0	5.45	-4.28	NA	1	NA	1	1	NA	38.4	43.06	27.63	19.39	13.95	15.31	13.3	38.99	43.71	27.83	20.19	8.19	8.29	8.94	23.84	4.68	0	0	yes
Ypel4	protein yippee-like 4	chr2	84574361	84578034	1.47	0.17	0.38	-3.06	-1.95	5.34e-05	0.0077	2.02	1.7	NA	1	1	NA	NA	NA	chr2:84583796-84584698	5763	22.08	-2.61	0.00237	1	1	NA	NA	1	1.31	0.54	1.06	2.74	0.15	0.11	0.25	1.33	0.54	1.07	2.85	0.48	0.42	0.23	174.84	121.68	24.57	22.86	yes
Ypel4	protein yippee-like 4	chr2	84574361	84578034	1.47	0.17	0.38	-3.06	-1.95	5.34e-05	0.0077	2.02	1.7	NA	1	1	NA	NA	NA	chr2:84573933-84574384	0	14.68	-2.34	0.0476	1	1	1	1	NA	1.31	0.54	1.06	2.74	0.15	0.11	0.25	1.33	0.54	1.07	2.85	0.48	0.42	0.23	47.68	79.56	0	22.86	yes
Paox	peroxisomal N(1)-acetyl-spermine/spermidine	chr7	147311584	147320233	7.66	4.16	1.97	-0.84	-1.95	0.00544	3.67e-11	3.78	3.54	NA	NA	NA	NA	NA	NA	chr7:147302139-147302599	0	18.81	-1	0.437	1	1	1	1	NA	15.68	13.14	16.44	22.9	9.86	9.32	9.3	15.92	13.34	16.56	23.85	4.21	4.13	5.14	43.71	28.08	0	34.28	yes
Paox	peroxisomal N(1)-acetyl-spermine/spermidine	chr7	147311584	147320233	7.66	4.16	1.97	-0.84	-1.95	0.00544	3.67e-11	3.78	3.54	NA	NA	NA	NA	NA	NA	chr7:147307395-147307624	0	12.93	0.44	NA	1	NA	1	NA	1	15.68	13.14	16.44	22.9	9.86	9.32	9.3	15.92	13.34	16.56	23.85	4.21	4.13	5.14	7.95	0	0	11.43	yes
St6gal1	beta-galactoside alpha-2,6-sialyltransferase 1	chr16	23224813	23360423	8.36	2.56	2.18	-1.67	-1.94	4.54e-19	1.01e-23	4.13	3.71	NA	1	1	1	NA	NA	chr16:23261873-23262610	0	5.83	-5.82	0.0146	1	NA	1	NA	1	46.36	46.1	51.61	63.08	16.31	15.35	17.2	47.06	46.8	51.97	65.69	13.87	13.83	13.74	27.82	60.84	0	0	yes
St6gal1	beta-galactoside alpha-2,6-sialyltransferase 1	chr16	23224813	23360423	8.36	2.56	2.18	-1.67	-1.94	4.54e-19	1.01e-23	4.13	3.71	NA	1	1	1	NA	NA	chr16:23218202-23218676	-6159	5.76	-4.32	0.118	1	1	1	NA	1	46.36	46.1	51.61	63.08	16.31	15.35	17.2	47.06	46.8	51.97	65.69	13.87	13.83	13.74	15.89	14.04	0	0	yes
St6gal1	beta-galactoside alpha-2,6-sialyltransferase 1	chr16	23224813	23360423	8.36	2.56	2.18	-1.67	-1.94	4.54e-19	1.01e-23	4.13	3.71	NA	1	1	1	NA	NA	chr16:23403584-23403771	43165	3.73	-3.23	NA	1	NA	1	NA	1	46.36	46.1	51.61	63.08	16.31	15.35	17.2	47.06	46.8	51.97	65.69	13.87	13.83	13.74	3.97	9.36	0	0	yes
St6gal1	beta-galactoside alpha-2,6-sialyltransferase 1	chr16	23224813	23360423	8.36	2.56	2.18	-1.67	-1.94	4.54e-19	1.01e-23	4.13	3.71	NA	1	1	1	NA	NA	chr16:23224756-23225917	0	10.1	-2.24	0.0225	1	1	1	1	NA	46.36	46.1	51.61	63.08	16.31	15.35	17.2	47.06	46.8	51.97	65.69	13.87	13.83	13.74	75.5	98.28	12.29	22.86	yes
St6gal1	beta-galactoside alpha-2,6-sialyltransferase 1	chr16	23224813	23360423	8.36	2.56	2.18	-1.67	-1.94	4.54e-19	1.01e-23	4.13	3.71	NA	1	1	1	NA	NA	chr16:23272014-23273018	0	14.75	-1.47	0.0862	1	1	1	NA	1	46.36	46.1	51.61	63.08	16.31	15.35	17.2	47.06	46.8	51.97	65.69	13.87	13.83	13.74	91.39	74.88	24.57	34.28	yes
St6gal1	beta-galactoside alpha-2,6-sialyltransferase 1	chr16	23224813	23360423	8.36	2.56	2.18	-1.67	-1.94	4.54e-19	1.01e-23	4.13	3.71	NA	1	1	1	NA	NA	chr16:23226245-23226656	0	8.05	-0.95	0.535	1	NA	1	NA	1	46.36	46.1	51.61	63.08	16.31	15.35	17.2	47.06	46.8	51.97	65.69	13.87	13.83	13.74	19.87	28.08	24.57	0	yes
St6gal1	beta-galactoside alpha-2,6-sialyltransferase 1	chr16	23224813	23360423	8.36	2.56	2.18	-1.67	-1.94	4.54e-19	1.01e-23	4.13	3.71	NA	1	1	1	NA	NA	chr16:23240328-23241301	0	6.98	-0.39	0.742	1	1	1	NA	1	46.36	46.1	51.61	63.08	16.31	15.35	17.2	47.06	46.8	51.97	65.69	13.87	13.83	13.74	31.79	46.8	24.57	34.28	yes
St6gal1	beta-galactoside alpha-2,6-sialyltransferase 1	chr16	23224813	23360423	8.36	2.56	2.18	-1.67	-1.94	4.54e-19	1.01e-23	4.13	3.71	NA	1	1	1	NA	NA	chr16:23320206-23320900	0	4.18	0.43	0.818	1	NA	1	NA	1	46.36	46.1	51.61	63.08	16.31	15.35	17.2	47.06	46.8	51.97	65.69	13.87	13.83	13.74	7.95	18.72	36.86	0	yes
Gxylt2	glucoside xylosyltransferase 2	chr6	100654728	100755075	10.59	2.47	2.8	-2.06	-1.92	1.42e-05	3.94e-05	10.83	8.34	1	1	1	1	NA	NA	chr6:100656969-100657247	0	7.73	-5.18	0.0396	1	NA	1	NA	1	13.69	13.06	20.31	51.65	5.51	5.6	6.65	13.9	13.25	20.46	53.79	6	7.3	6.79	31.79	23.4	0	0	yes
Fgf13	Mus musculus fibroblast growth factor-related protein FGF-13 (Fgf13) mRNA, complete cds.	chrX	56315328	56387613	8.45	4.01	2.21	-1.04	-1.92	2e-06	1.97e-18	1.92	2.61	NA	1	NA	1	NA	NA	chrX:56388200-56388452	0	6.45	-4.07	NA	1	1	1	NA	1	23.54	28.57	24.66	31.12	14.1	12.71	12.6	23.9	29	24.84	32.41	6.76	7.21	7.75	19.87	4.68	0	0	yes
Fgf13	Mus musculus fibroblast growth factor-related protein FGF-13 (Fgf13) mRNA, complete cds.	chrX	56315328	56387613	8.45	4.01	2.21	-1.04	-1.92	2e-06	1.97e-18	1.92	2.61	NA	1	NA	1	NA	NA	chrX:56388200-56388452	0	6.45	-4.07	NA	1	1	1	NA	1	23.54	28.57	24.66	31.12	14.1	12.71	12.6	23.9	29	24.84	32.41	6.76	7.21	7.75	19.87	4.68	0	0	yes
Gxylt2	glucoside xylosyltransferase 2	chr6	100654728	100755075	10.59	2.47	2.8	-2.06	-1.92	1.42e-05	3.94e-05	10.83	8.34	1	1	1	1	NA	NA	chr6:100749077-100751023	0	21.16	-3.54	0.00106	1	1	1	NA	1	13.69	13.06	20.31	51.65	5.51	5.6	6.65	13.9	13.25	20.46	53.79	6	7.3	6.79	99.34	196.56	24.57	0	yes
Fgf13	Mus musculus fibroblast growth factor-related protein FGF-13 (Fgf13) mRNA, complete cds.	chrX	56315328	56387613	8.45	4.01	2.21	-1.04	-1.92	2e-06	1.97e-18	1.92	2.61	NA	1	NA	1	NA	NA	chrX:56762602-56763275	0	8.63	-3.27	NA	1	1	1	NA	1	23.54	28.57	24.66	31.12	14.1	12.71	12.6	23.9	29	24.84	32.41	6.76	7.21	7.75	0	14.04	0	0	yes
Fgf13	Mus musculus fibroblast growth factor-related protein FGF-13 (Fgf13) mRNA, complete cds.	chrX	56315328	56387613	8.45	4.01	2.21	-1.04	-1.92	2e-06	1.97e-18	1.92	2.61	NA	1	NA	1	NA	NA	chrX:56737765-56738295	0	8.44	-2.69	NA	1	1	1	NA	1	23.54	28.57	24.66	31.12	14.1	12.71	12.6	23.9	29	24.84	32.41	6.76	7.21	7.75	3.97	4.68	0	0	yes
Gxylt2	glucoside xylosyltransferase 2	chr6	100654728	100755075	10.59	2.47	2.8	-2.06	-1.92	1.42e-05	3.94e-05	10.83	8.34	1	1	1	1	NA	NA	chr6:100657738-100658063	0	9.47	-1.3	NA	1	NA	1	NA	1	13.69	13.06	20.31	51.65	5.51	5.6	6.65	13.9	13.25	20.46	53.79	6	7.3	6.79	3.97	28.08	0	11.43	yes
Fgf13	Mus musculus fibroblast growth factor-related protein FGF-13 (Fgf13) mRNA, complete cds.	chrX	56315328	56387613	8.45	4.01	2.21	-1.04	-1.92	2e-06	1.97e-18	1.92	2.61	NA	1	NA	1	NA	NA	chrX:56592736-56592987	0	6.48	0	NA	1	NA	1	NA	1	23.54	28.57	24.66	31.12	14.1	12.71	12.6	23.9	29	24.84	32.41	6.76	7.21	7.75	0	0	0	0	yes
Fgf13	Mus musculus fibroblast growth factor-related protein FGF-13 (Fgf13) mRNA, complete cds.	chrX	56315328	56387613	8.45	4.01	2.21	-1.04	-1.92	2e-06	1.97e-18	1.92	2.61	NA	1	NA	1	NA	NA	chrX:56744803-56745063	0	4.24	0	NA	1	NA	1	NA	1	23.54	28.57	24.66	31.12	14.1	12.71	12.6	23.9	29	24.84	32.41	6.76	7.21	7.75	0	0	0	0	yes
Fgf13	Mus musculus fibroblast growth factor-related protein FGF-13 (Fgf13) mRNA, complete cds.	chrX	56315328	56387613	8.45	4.01	2.21	-1.04	-1.92	2e-06	1.97e-18	1.92	2.61	NA	1	NA	1	NA	NA	chrX:56761509-56761720	0	7.43	0	NA	1	NA	1	NA	1	23.54	28.57	24.66	31.12	14.1	12.71	12.6	23.9	29	24.84	32.41	6.76	7.21	7.75	0	0	0	0	yes
Gxylt2	glucoside xylosyltransferase 2	chr6	100654728	100755075	10.59	2.47	2.8	-2.06	-1.92	1.42e-05	3.94e-05	10.83	8.34	1	1	1	1	NA	NA	chr6:100665283-100665899	0	11.5	0.13	0.955	1	1	1	NA	1	13.69	13.06	20.31	51.65	5.51	5.6	6.65	13.9	13.25	20.46	53.79	6	7.3	6.79	0	56.16	61.43	0	yes
Fgf13	Mus musculus fibroblast growth factor-related protein FGF-13 (Fgf13) mRNA, complete cds.	chrX	56315328	56387613	8.45	4.01	2.21	-1.04	-1.92	2e-06	1.97e-18	1.92	2.61	NA	1	NA	1	NA	NA	chrX:56819518-56820405	0	4.32	0.41	0.791	1	NA	1	NA	1	23.54	28.57	24.66	31.12	14.1	12.71	12.6	23.9	29	24.84	32.41	6.76	7.21	7.75	7.95	28.08	24.57	22.86	yes
Ass1	argininosuccinate synthase	chr2	31325790	31376190	31.88	4.13	8.44	-2.91	-1.91	4.48e-47	5.33e-23	0.62	0.31	1	NA	NA	NA	NA	NA	chr2:31397059-31397398	20870	5.65	-3.54	NA	1	NA	1	NA	1	66.55	63.94	54.21	81.59	8.66	8	9.9	67.57	64.91	54.58	84.96	16.66	18.23	19.29	11.92	4.68	0	0	yes
Ass1	argininosuccinate synthase	chr2	31325790	31376190	31.88	4.13	8.44	-2.91	-1.91	4.48e-47	5.33e-23	0.62	0.31	1	NA	NA	NA	NA	NA	chr2:31325632-31326365	0	6.02	-2.06	0.0815	1	NA	1	1	NA	66.55	63.94	54.21	81.59	8.66	8	9.9	67.57	64.91	54.58	84.96	16.66	18.23	19.29	47.68	56.16	0	22.86	yes
Murc	muscle-related coiled-coil protein	chr4	48676386	48686364	10.95	6.82	2.92	-0.65	-1.9	0.00496	2.59e-18	0.75	0.79	NA	NA	NA	1	NA	NA	chr4:48676151-48676975	0	7.12	-4.69	0.0793	1	1	1	1	1	31.94	29.29	30.23	23.42	17.13	19.17	18.6	32.43	29.73	30.44	24.39	7.27	9.16	7.09	15.89	23.4	0	0	yes
Zfp532	zinc finger protein 532	chr18	65739884	65849090	4.2	2.68	1.12	-0.61	-1.9	0.00495	5.08e-20	11.99	9.79	1	1	1	1	1	NA	chr18:65740752-65742034	0	18.21	-4.62	7.17e-08	1	1	1	1	NA	28.65	29.69	26.52	33.45	18.71	19.27	20	29.08	30.14	26.7	34.84	8.39	7.6	8.25	290.08	332.29	24.57	0	yes
Pcdhgb6	protocadherin gamma subfamily B, 6	chr18	37901748	38001526	1.4	0.29	0.37	-2.22	-1.9	1.06e-07	2.35e-07	2.53	2.69	NA	1	1	1	1	NA	chr18:37965836-37966248	0	14.38	-2.21	0.0582	1	1	1	1	NA	8.09	8.23	7.96	9.41	1.8	2.21	1.35	8.21	8.35	8.01	9.8	2.66	1.77	2.47	63.58	51.48	24.57	0	yes
Pcdhgb6	protocadherin gamma subfamily B, 6	chr18	37901748	38001526	1.4	0.29	0.37	-2.22	-1.9	1.06e-07	2.35e-07	2.53	2.69	NA	1	1	1	1	NA	chr18:37994982-37995411	0	7.45	-1.52	0.293	1	NA	1	NA	1	8.09	8.23	7.96	9.41	1.8	2.21	1.35	8.21	8.35	8.01	9.8	2.66	1.77	2.47	19.87	51.48	0	22.86	yes
Pcdhgb6	protocadherin gamma subfamily B, 6	chr18	37901748	38001526	1.4	0.29	0.37	-2.22	-1.9	1.06e-07	2.35e-07	2.53	2.69	NA	1	1	1	1	NA	chr18:37920853-37921757	0	3.92	-1.1	0.355	1	1	1	1	NA	8.09	8.23	7.96	9.41	1.8	2.21	1.35	8.21	8.35	8.01	9.8	2.66	1.77	2.47	35.76	42.12	12.29	22.86	yes
Ermp1	endoplasmic reticulum metallopeptidase 1	chr19	29684373	29722910	17.91	8.03	4.79	-1.12	-1.89	3.64e-11	2.97e-32	4.63	4.1	NA	NA	NA	NA	NA	NA	chr19:29716809-29716991	0	13.4	-4.69	0.0789	1	NA	1	NA	1	123.3	131.99	131.22	109.09	54.03	55.11	61.56	125.19	133.99	132.14	113.61	35.9	33.67	32.32	15.89	23.4	0	0	yes
Ermp1	endoplasmic reticulum metallopeptidase 1	chr19	29684373	29722910	17.91	8.03	4.79	-1.12	-1.89	3.64e-11	2.97e-32	4.63	4.1	NA	NA	NA	NA	NA	NA	chr19:29744824-29744998	-21915	3	-2.76	NA	1	NA	1	NA	NA	123.3	131.99	131.22	109.09	54.03	55.11	61.56	125.19	133.99	132.14	113.61	35.9	33.67	32.32	0	9.36	0	0	yes
Ermp1	endoplasmic reticulum metallopeptidase 1	chr19	29684373	29722910	17.91	8.03	4.79	-1.12	-1.89	3.64e-11	2.97e-32	4.63	4.1	NA	NA	NA	NA	NA	NA	chr19:29722033-29722939	0	12.63	-1.31	0.0738	1	1	1	1	NA	123.3	131.99	131.22	109.09	54.03	55.11	61.56	125.19	133.99	132.14	113.61	35.9	33.67	32.32	103.31	135.72	49.14	45.71	yes
Ermp1	endoplasmic reticulum metallopeptidase 1	chr19	29684373	29722910	17.91	8.03	4.79	-1.12	-1.89	3.64e-11	2.97e-32	4.63	4.1	NA	NA	NA	NA	NA	NA	chr19:29715458-29716078	0	8.43	-1.08	0.327	1	1	1	NA	1	123.3	131.99	131.22	109.09	54.03	55.11	61.56	125.19	133.99	132.14	113.61	35.9	33.67	32.32	55.63	46.8	49.14	0	yes
Ermp1	endoplasmic reticulum metallopeptidase 1	chr19	29684373	29722910	17.91	8.03	4.79	-1.12	-1.89	3.64e-11	2.97e-32	4.63	4.1	NA	NA	NA	NA	NA	NA	chr19:29728319-29728493	-5410	6.01	0	NA	1	NA	1	NA	1	123.3	131.99	131.22	109.09	54.03	55.11	61.56	125.19	133.99	132.14	113.61	35.9	33.67	32.32	0	0	0	0	yes
Ermp1	endoplasmic reticulum metallopeptidase 1	chr19	29684373	29722910	17.91	8.03	4.79	-1.12	-1.89	3.64e-11	2.97e-32	4.63	4.1	NA	NA	NA	NA	NA	NA	chr19:29734112-29734663	-11203	12.44	0.13	0.917	1	1	1	NA	1	123.3	131.99	131.22	109.09	54.03	55.11	61.56	125.19	133.99	132.14	113.61	35.9	33.67	32.32	31.79	32.76	24.57	45.71	yes
Ankrd37	Mus musculus adult retina cDNA, RIKEN full-length enriched library, clone:A930017A02 product:unclassifiable, full insert sequence.	chr8	47082262	47085204	8.97	3.33	2.4	-1.4	-1.89	0.000126	1.03e-07	1.23	0.63	1	NA	NA	NA	NA	NA	NA	NA	NA	NA	NA	NA	NA	NA	NA	NA	9.94	12.43	7.48	11.68	3.71	4.18	3.95	10.09	12.62	7.53	12.17	2.46	2.72	3.36	NA	NA	NA	NA	yes
Ralgds	ral guanine nucleotide dissociation stimulator	chr2	28368687	28408602	11.59	5.41	3.14	-1.06	-1.88	2.29e-06	6.39e-17	11.13	9.89	NA	1	1	NA	NA	NA	chr2:28370040-28370361	0	13.57	-5.31	0.0337	1	NA	1	NA	1	46	51.86	59.35	81.22	27.03	29.45	29.26	46.7	52.65	59.77	84.59	15.78	18.11	15.77	23.84	37.44	0	0	yes
Ralgds	ral guanine nucleotide dissociation stimulator	chr2	28368687	28408602	11.59	5.41	3.14	-1.06	-1.88	2.29e-06	6.39e-17	11.13	9.89	NA	1	1	NA	NA	NA	chr2:28372729-28373375	0	26.43	-2.33	0.0279	1	1	1	NA	1	46	51.86	59.35	81.22	27.03	29.45	29.26	46.7	52.65	59.77	84.59	15.78	18.11	15.77	63.58	121.68	0	34.28	yes
Ralgds	ral guanine nucleotide dissociation stimulator	chr2	28368687	28408602	11.59	5.41	3.14	-1.06	-1.88	2.29e-06	6.39e-17	11.13	9.89	NA	1	1	NA	NA	NA	chr2:28380555-28381656	0	52.85	-1.71	0.00338	1	1	1	NA	1	46	51.86	59.35	81.22	27.03	29.45	29.26	46.7	52.65	59.77	84.59	15.78	18.11	15.77	266.23	397.81	98.28	102.85	yes
Ralgds	ral guanine nucleotide dissociation stimulator	chr2	28368687	28408602	11.59	5.41	3.14	-1.06	-1.88	2.29e-06	6.39e-17	11.13	9.89	NA	1	1	NA	NA	NA	chr2:28388684-28390333	0	16.59	-1.62	0.0109	1	1	1	1	1	46	51.86	59.35	81.22	27.03	29.45	29.26	46.7	52.65	59.77	84.59	15.78	18.11	15.77	186.76	290.16	73.71	80	yes
Ralgds	ral guanine nucleotide dissociation stimulator	chr2	28368687	28408602	11.59	5.41	3.14	-1.06	-1.88	2.29e-06	6.39e-17	11.13	9.89	NA	1	1	NA	NA	NA	chr2:28403318-28403519	0	11.27	-1.19	0.39	1	NA	1	NA	1	46	51.86	59.35	81.22	27.03	29.45	29.26	46.7	52.65	59.77	84.59	15.78	18.11	15.77	27.82	28.08	12.29	11.43	yes
Ralgds	ral guanine nucleotide dissociation stimulator	chr2	28368687	28408602	11.59	5.41	3.14	-1.06	-1.88	2.29e-06	6.39e-17	11.13	9.89	NA	1	1	NA	NA	NA	chr2:28379271-28380201	0	30.22	-0.65	0.301	1	1	1	NA	1	46	51.86	59.35	81.22	27.03	29.45	29.26	46.7	52.65	59.77	84.59	15.78	18.11	15.77	131.13	205.92	98.28	114.28	yes
Svip	small VCP/p97-interacting protein	chr7	59252531	59261388	4.16	1.5	1.13	-1.44	-1.87	7.35e-08	1.72e-13	0.28	0.24	NA	NA	NA	NA	NA	NA	chr7:59261114-59261875	0	6.72	-2.38	0.114	1	1	1	1	NA	16.58	18.02	18.09	16.34	5.14	7.67	6.25	16.84	18.29	18.21	17.01	5.53	4.4	4.5	39.74	28.08	12.29	0	yes
Notch1	neurogenic locus notch homolog protein 1	chr2	26313422	26359342	5.2	1.9	1.43	-1.42	-1.86	2.09e-14	4.44e-24	3.93	3.75	NA	1	1	NA	NA	NA	chr2:26358929-26359565	0	17.26	-2.53	0.00975	1	1	1	1	NA	66.42	63.98	71.82	51.13	25.91	21.63	23.3	67.43	64.95	72.32	53.25	20.07	16.13	17.21	83.45	131.04	12.29	22.86	yes
Notch1	neurogenic locus notch homolog protein 1	chr2	26313422	26359342	5.2	1.9	1.43	-1.42	-1.86	2.09e-14	4.44e-24	3.93	3.75	NA	1	1	NA	NA	NA	chr2:26362839-26363475	-3498	17.81	-1.64	0.15	1	1	1	NA	1	66.42	63.98	71.82	51.13	25.91	21.63	23.3	67.43	64.95	72.32	53.25	20.07	16.13	17.21	39.74	74.88	0	34.28	yes
Notch1	neurogenic locus notch homolog protein 1	chr2	26313422	26359342	5.2	1.9	1.43	-1.42	-1.86	2.09e-14	4.44e-24	3.93	3.75	NA	1	1	NA	NA	NA	chr2:26349870-26350411	0	17.07	-0.98	0.459	1	1	1	NA	1	66.42	63.98	71.82	51.13	25.91	21.63	23.3	67.43	64.95	72.32	53.25	20.07	16.13	17.21	71.53	23.4	49.14	0	yes
Notch1	neurogenic locus notch homolog protein 1	chr2	26313422	26359342	5.2	1.9	1.43	-1.42	-1.86	2.09e-14	4.44e-24	3.93	3.75	NA	1	1	NA	NA	NA	chr2:26380854-26381600	-21513	7.94	-0.95	0.27	1	1	1	NA	1	66.42	63.98	71.82	51.13	25.91	21.63	23.3	67.43	64.95	72.32	53.25	20.07	16.13	17.21	99.34	60.84	49.14	34.28	yes
Gm5424	NA	chr10	61533770	61535319	1.51	0.2	0.42	-2.87	-1.86	2.42e-07	0.000482	0.19	0.07	1	NA	NA	NA	NA	NA	NA	NA	NA	NA	NA	NA	NA	NA	NA	NA	2.26	2.41	3.18	4.14	0.45	0.32	0.45	2.29	2.45	3.2	4.31	1.11	0.84	0.59	NA	NA	NA	NA	yes
Gpr85	probable G-protein coupled receptor 85	chr6	13785074	13789848	2.12	0.82	0.59	-1.33	-1.85	0.00118	5.56e-07	0.81	0.6	1	NA	NA	NA	NA	NA	chr6:13788226-13788991	0	5.77	-1.11	0.354	1	1	1	1	NA	8.36	8.81	8.65	6.36	2.85	3.46	3.25	8.49	8.94	8.71	6.62	2.07	2.48	2.26	71.53	32.76	49.14	0	yes
Emilin2	EMILIN-2 precursor	chr17	71601516	71660305	17.18	3.02	4.79	-2.47	-1.84	6.67e-26	4.88e-16	6.85	4.99	1	NA	NA	NA	NA	NA	chr17:71659394-71659640	0	5.9	-4.55	NA	1	NA	1	NA	NA	73.15	75.74	71.18	123.52	13.68	15.21	17.7	74.27	76.89	71.68	128.63	24.69	24.39	24.75	7.95	28.08	0	0	yes
Emilin2	EMILIN-2 precursor	chr17	71601516	71660305	17.18	3.02	4.79	-2.47	-1.84	6.67e-26	4.88e-16	6.85	4.99	1	NA	NA	NA	NA	NA	chr17:71616587-71617081	0	6.82	-3.13	NA	1	NA	1	NA	1	73.15	75.74	71.18	123.52	13.68	15.21	17.7	74.27	76.89	71.68	128.63	24.69	24.39	24.75	11.92	0	0	0	yes
Adssl1	adenylosuccinate synthetase isozyme 1	chr12	113858258	113879566	11.4	5.51	3.17	-1.01	-1.84	0.0328	1.26e-05	0.33	0.22	NA	1	NA	NA	NA	NA	chr12:113867195-113867910	0	19.01	-3.11	0.00299	1	1	1	NA	1	15.99	17.97	17.72	52.53	11.92	12.42	14.55	16.24	18.25	17.84	54.7	7.43	7.03	7.86	123.18	93.6	24.57	0	yes
Adssl1	adenylosuccinate synthetase isozyme 1	chr12	113858258	113879566	11.4	5.51	3.17	-1.01	-1.84	0.0328	1.26e-05	0.33	0.22	NA	1	NA	NA	NA	NA	chr12:113865855-113866141	0	29.85	-2.01	0.055	1	1	1	NA	1	15.99	17.97	17.72	52.53	11.92	12.42	14.55	16.24	18.25	17.84	54.7	7.43	7.03	7.86	95.37	51.48	24.57	11.43	yes
Adssl1	adenylosuccinate synthetase isozyme 1	chr12	113858258	113879566	11.4	5.51	3.17	-1.01	-1.84	0.0328	1.26e-05	0.33	0.22	NA	1	NA	NA	NA	NA	chr12:113855573-113855864	-2394	25.94	-1.45	NA	1	1	1	NA	1	15.99	17.97	17.72	52.53	11.92	12.42	14.55	16.24	18.25	17.84	54.7	7.43	7.03	7.86	11.92	23.4	0	11.43	yes
Emilin2	EMILIN-2 precursor	chr17	71601516	71660305	17.18	3.02	4.79	-2.47	-1.84	6.67e-26	4.88e-16	6.85	4.99	1	NA	NA	NA	NA	NA	chr17:71635349-71635651	0	15.19	-0.72	0.618	1	1	1	NA	1	73.15	75.74	71.18	123.52	13.68	15.21	17.7	74.27	76.89	71.68	128.63	24.69	24.39	24.75	39.74	18.72	0	34.28	yes
Adssl1	adenylosuccinate synthetase isozyme 1	chr12	113858258	113879566	11.4	5.51	3.17	-1.01	-1.84	0.0328	1.26e-05	0.33	0.22	NA	1	NA	NA	NA	NA	chr12:113858006-113858252	-6	35.65	-0.62	0.667	1	1	1	1	NA	15.99	17.97	17.72	52.53	11.92	12.42	14.55	16.24	18.25	17.84	54.7	7.43	7.03	7.86	27.82	28.08	36.86	0	yes
Emilin2	EMILIN-2 precursor	chr17	71601516	71660305	17.18	3.02	4.79	-2.47	-1.84	6.67e-26	4.88e-16	6.85	4.99	1	NA	NA	NA	NA	NA	chr17:71605845-71606792	0	18.27	-0.62	0.604	1	1	1	NA	1	73.15	75.74	71.18	123.52	13.68	15.21	17.7	74.27	76.89	71.68	128.63	24.69	24.39	24.75	31.79	42.12	24.57	22.86	yes
Emilin2	EMILIN-2 precursor	chr17	71601516	71660305	17.18	3.02	4.79	-2.47	-1.84	6.67e-26	4.88e-16	6.85	4.99	1	NA	NA	NA	NA	NA	chr17:71642109-71642332	0	7.81	0.41	NA	1	NA	1	NA	1	73.15	75.74	71.18	123.52	13.68	15.21	17.7	74.27	76.89	71.68	128.63	24.69	24.39	24.75	3.97	4.68	12.29	0	yes
Chst1	carbohydrate sulfotransferase 1	chr2	92439864	92455409	11.95	3.26	3.35	-1.84	-1.83	1.42e-17	1.29e-16	1.98	1.31	1	NA	NA	NA	NA	NA	chr2:92441438-92441687	0	14.46	-5.45	0.0307	1	NA	1	NA	NA	34.84	34.47	41.11	53.77	11.73	11.35	11.35	35.37	35	41.39	56	11.05	12.18	12.16	47.68	18.72	0	0	yes
Plau	urokinase-type plasminogen activator	chr14	21655884	21662610	13.12	3.79	3.68	-1.76	-1.83	2.92e-15	1.27e-16	0.33	0.18	1	1	NA	1	1	1	chr14:21638063-21638983	-16901	14.71	-3.23	NA	1	1	1	NA	1	40.26	46.95	43.02	27.56	11.47	11.1	12.45	40.87	47.66	43.32	28.7	12.12	11.49	10.35	3.97	9.36	0	0	yes
Plau	urokinase-type plasminogen activator	chr14	21655884	21662610	13.12	3.79	3.68	-1.76	-1.83	2.92e-15	1.27e-16	0.33	0.18	1	1	NA	1	1	1	chr14:21650307-21650806	-5078	27.47	-2.63	0.0661	1	1	1	NA	1	40.26	46.95	43.02	27.56	11.47	11.1	12.45	40.87	47.66	43.32	28.7	12.12	11.49	10.35	39.74	42.12	12.29	0	yes
Chst1	carbohydrate sulfotransferase 1	chr2	92439864	92455409	11.95	3.26	3.35	-1.84	-1.83	1.42e-17	1.29e-16	1.98	1.31	1	NA	NA	NA	NA	NA	chr2:92467565-92468311	12157	5.68	-2.3	0.127	1	1	1	NA	1	34.84	34.47	41.11	53.77	11.73	11.35	11.35	35.37	35	41.39	56	11.05	12.18	12.16	31.79	32.76	12.29	0	yes
Plau	urokinase-type plasminogen activator	chr14	21655884	21662610	13.12	3.79	3.68	-1.76	-1.83	2.92e-15	1.27e-16	0.33	0.18	1	1	NA	1	1	1	chr14:21655702-21656275	0	18.55	-1.4	0.148	1	1	1	1	NA	40.26	46.95	43.02	27.56	11.47	11.1	12.45	40.87	47.66	43.32	28.7	12.12	11.49	10.35	75.5	51.48	24.57	22.86	yes
Chst1	carbohydrate sulfotransferase 1	chr2	92439864	92455409	11.95	3.26	3.35	-1.84	-1.83	1.42e-17	1.29e-16	1.98	1.31	1	NA	NA	NA	NA	NA	chr2:92441991-92442324	0	8.89	-1.32	0.39	1	NA	1	NA	NA	34.84	34.47	41.11	53.77	11.73	11.35	11.35	35.37	35	41.39	56	11.05	12.18	12.16	15.89	46.8	24.57	0	yes
Chst1	carbohydrate sulfotransferase 1	chr2	92439864	92455409	11.95	3.26	3.35	-1.84	-1.83	1.42e-17	1.29e-16	1.98	1.31	1	NA	NA	NA	NA	NA	chr2:92439827-92440923	0	9.01	-0.97	0.321	1	1	1	1	1	34.84	34.47	41.11	53.77	11.73	11.35	11.35	35.37	35	41.39	56	11.05	12.18	12.16	95.37	70.2	86	0	yes
Plau	urokinase-type plasminogen activator	chr14	21655884	21662610	13.12	3.79	3.68	-1.76	-1.83	2.92e-15	1.27e-16	0.33	0.18	1	1	NA	1	1	1	chr14:21710873-21712300	48264	8.99	-0.91	0.368	1	1	1	NA	1	40.26	46.95	43.02	27.56	11.47	11.1	12.45	40.87	47.66	43.32	28.7	12.12	11.49	10.35	95.37	37.44	24.57	45.71	yes
Pi15	peptidase inhibitor 15	chr1	17591982	17621020	1.2	0.26	0.34	-2.18	-1.83	7.17e-06	5.38e-05	0.09	0.06	NA	NA	NA	1	NA	1	chr1:17591834-17592388	0	4.19	-0.79	NA	1	NA	1	1	NA	10.17	12.92	15.33	4.29	2.51	1.89	2.65	10.32	13.12	15.44	4.47	3.74	2.87	2.56	7.95	14.04	12.29	0	yes
Plau	urokinase-type plasminogen activator	chr14	21655884	21662610	13.12	3.79	3.68	-1.76	-1.83	2.92e-15	1.27e-16	0.33	0.18	1	1	NA	1	1	1	chr14:21704507-21704923	41898	5.72	-0.19	NA	1	NA	1	NA	1	40.26	46.95	43.02	27.56	11.47	11.1	12.45	40.87	47.66	43.32	28.7	12.12	11.49	10.35	0	14.04	0	11.43	yes
Chst1	carbohydrate sulfotransferase 1	chr2	92439864	92455409	11.95	3.26	3.35	-1.84	-1.83	1.42e-17	1.29e-16	1.98	1.31	1	NA	NA	NA	NA	NA	chr2:92457486-92458396	2078	6	0.18	0.94	1	1	1	NA	1	34.84	34.47	41.11	53.77	11.73	11.35	11.35	35.37	35	41.39	56	11.05	12.18	12.16	15.89	4.68	24.57	0	yes
Plau	urokinase-type plasminogen activator	chr14	21655884	21662610	13.12	3.79	3.68	-1.76	-1.83	2.92e-15	1.27e-16	0.33	0.18	1	1	NA	1	1	1	chr14:21665595-21666021	2986	8.04	3.97	NA	1	NA	1	NA	1	40.26	46.95	43.02	27.56	11.47	11.1	12.45	40.87	47.66	43.32	28.7	12.12	11.49	10.35	0	0	0	22.86	yes
Pcdhb18	protocadherin beta 18	chr18	37649119	37654157	1.21	0.43	0.34	-1.44	-1.83	0.00444	4.86e-05	0.45	0.27	1	1	1	1	NA	NA	NA	NA	NA	NA	NA	NA	NA	NA	NA	NA	6.28	5.68	6.58	12.56	2.74	2.36	3.5	6.38	5.76	6.62	13.08	2.19	2.57	1.97	NA	NA	NA	NA	yes
Pcdh19	protocadherin-19 isoform a	chrX	130117400	130223532	11.34	7.37	3.2	-0.59	-1.82	0.000741	1.18e-30	2.97	4.01	NA	1	NA	1	NA	NA	chrX:130222112-130222529	0	5.43	-4.86	NA	1	NA	1	1	NA	149.37	142.76	148.67	157.38	98.38	97.8	102.62	151.65	144.93	149.71	163.9	41.98	46.18	41.51	11.92	32.76	0	0	yes
Sytl2	synaptotagmin-like protein 2 isoform 2	chr7	97497209	97558949	1.83	0.76	0.51	-1.24	-1.82	0.00109	1.77e-07	0.56	0.22	1	1	NA	1	NA	NA	chr7:97481297-97481636	-15573	3.43	-4.53	NA	1	NA	1	NA	1	19.43	20.16	17.45	7.86	5.74	7.5	7.4	19.73	20.47	17.57	8.18	4.89	4.28	4.8	11.92	23.4	0	0	yes
Ank	progressive ankylosis protein	chr15	27396432	27524662	136.12	43.52	38.27	-1.61	-1.82	0.000106	2.07e-33	3.24	3.74	NA	1	NA	NA	NA	NA	chr15:27435967-27436271	0	4.2	-4.14	NA	1	NA	1	NA	1	576.61	637.35	645.93	580.51	196.46	199.49	203.44	585.42	647.05	650.42	604.54	177.41	175.88	173.81	7.95	18.72	0	0	yes
Sytl2	synaptotagmin-like protein 2 isoform 2	chr7	97497209	97558949	1.83	0.76	0.51	-1.24	-1.82	0.00109	1.77e-07	0.56	0.22	1	1	NA	1	NA	NA	chr7:97535543-97535837	0	4.74	-4.12	NA	1	NA	1	1	NA	19.43	20.16	17.45	7.86	5.74	7.5	7.4	19.73	20.47	17.57	8.18	4.89	4.28	4.8	11.92	14.04	0	0	yes
Sytl2	synaptotagmin-like protein 2 isoform 2	chr7	97497209	97558949	1.83	0.76	0.51	-1.24	-1.82	0.00109	1.77e-07	0.56	0.22	1	1	NA	1	NA	NA	chr7:97535543-97535837	0	4.74	-4.12	NA	1	NA	1	1	NA	19.43	20.16	17.45	7.86	5.74	7.5	7.4	19.73	20.47	17.57	8.18	4.89	4.28	4.8	11.92	14.04	0	0	yes
Ank	progressive ankylosis protein	chr15	27396432	27524662	136.12	43.52	38.27	-1.61	-1.82	0.000106	2.07e-33	3.24	3.74	NA	1	NA	NA	NA	NA	chr15:27469789-27470073	0	4.09	-3.89	NA	1	NA	1	NA	1	576.61	637.35	645.93	580.51	196.46	199.49	203.44	585.42	647.05	650.42	604.54	177.41	175.88	173.81	7.95	14.04	0	0	yes
Sytl2	synaptotagmin-like protein 2 isoform 2	chr7	97497209	97558949	1.83	0.76	0.51	-1.24	-1.82	0.00109	1.77e-07	0.56	0.22	1	1	NA	1	NA	NA	chr7:97455761-97456217	-40992	5.86	-3.89	NA	1	NA	1	NA	1	19.43	20.16	17.45	7.86	5.74	7.5	7.4	19.73	20.47	17.57	8.18	4.89	4.28	4.8	7.95	14.04	0	0	yes
Ank	progressive ankylosis protein	chr15	27396432	27524662	136.12	43.52	38.27	-1.61	-1.82	0.000106	2.07e-33	3.24	3.74	NA	1	NA	NA	NA	NA	chr15:27458034-27458252	0	8.79	-3.84	NA	1	NA	1	NA	1	576.61	637.35	645.93	580.51	196.46	199.49	203.44	585.42	647.05	650.42	604.54	177.41	175.88	173.81	15.89	4.68	0	0	yes
Sytl2	synaptotagmin-like protein 2 isoform 2	chr7	97497209	97558949	1.83	0.76	0.51	-1.24	-1.82	0.00109	1.77e-07	0.56	0.22	1	1	NA	1	NA	NA	chr7:97456510-97456931	-40278	12.28	-3.84	NA	1	1	1	NA	1	19.43	20.16	17.45	7.86	5.74	7.5	7.4	19.73	20.47	17.57	8.18	4.89	4.28	4.8	15.89	4.68	0	0	yes
Pcdh19	protocadherin-19 isoform a	chrX	130117400	130223532	11.34	7.37	3.2	-0.59	-1.82	0.000741	1.18e-30	2.97	4.01	NA	1	NA	1	NA	NA	chrX:130208930-130209229	0	4.66	-3.23	NA	1	NA	1	NA	1	149.37	142.76	148.67	157.38	98.38	97.8	102.62	151.65	144.93	149.71	163.9	41.98	46.18	41.51	3.97	9.36	0	0	yes
Prodh	SubName: Full=Putative uncharacterized protein;	chr16	18071819	18089283	9.92	2.53	2.8	-1.94	-1.82	1.45e-17	1.62e-16	0.92	0.71	NA	1	NA	NA	NA	NA	chr16:18096294-18096785	-7012	8.4	-3.18	NA	1	1	1	NA	1	34.74	28.84	30.18	22.54	7.54	8	7.25	35.28	29.28	30.39	23.48	7.91	8.17	9.07	7.95	4.68	0	0	yes
Prodh	SubName: Full=Putative uncharacterized protein;	chr16	18071819	18089283	9.92	2.53	2.8	-1.94	-1.82	1.45e-17	1.62e-16	0.92	0.71	NA	1	NA	NA	NA	NA	chr16:18096294-18096785	-7012	8.4	-3.18	NA	1	1	1	NA	1	34.74	28.84	30.18	22.54	7.54	8	7.25	35.28	29.28	30.39	23.48	7.91	8.17	9.07	7.95	4.68	0	0	yes
Prodh	SubName: Full=Putative uncharacterized protein;	chr16	18071819	18089283	9.92	2.53	2.8	-1.94	-1.82	1.45e-17	1.62e-16	0.92	0.71	NA	1	NA	NA	NA	NA	chr16:18089024-18089526	0	10.99	-2.97	0.0313	1	1	1	1	NA	34.74	28.84	30.18	22.54	7.54	8	7.25	35.28	29.28	30.39	23.48	7.91	8.17	9.07	47.68	56.16	0	11.43	yes
Prodh	SubName: Full=Putative uncharacterized protein;	chr16	18071819	18089283	9.92	2.53	2.8	-1.94	-1.82	1.45e-17	1.62e-16	0.92	0.71	NA	1	NA	NA	NA	NA	chr16:18089024-18089526	0	10.99	-2.97	0.0313	1	1	1	1	NA	34.74	28.84	30.18	22.54	7.54	8	7.25	35.28	29.28	30.39	23.48	7.91	8.17	9.07	47.68	56.16	0	11.43	yes
Sytl2	synaptotagmin-like protein 2 isoform 2	chr7	97497209	97558949	1.83	0.76	0.51	-1.24	-1.82	0.00109	1.77e-07	0.56	0.22	1	1	NA	1	NA	NA	chr7:97519124-97519298	0	6.34	-2.76	NA	1	1	1	NA	1	19.43	20.16	17.45	7.86	5.74	7.5	7.4	19.73	20.47	17.57	8.18	4.89	4.28	4.8	0	9.36	0	0	yes
Pcdh19	protocadherin-19 isoform a	chrX	130117400	130223532	11.34	7.37	3.2	-0.59	-1.82	0.000741	1.18e-30	2.97	4.01	NA	1	NA	1	NA	NA	chrX:130190497-130190683	0	6.56	-2.76	NA	1	1	1	NA	1	149.37	142.76	148.67	157.38	98.38	97.8	102.62	151.65	144.93	149.71	163.9	41.98	46.18	41.51	0	9.36	0	0	yes
Ank	progressive ankylosis protein	chr15	27396432	27524662	136.12	43.52	38.27	-1.61	-1.82	0.000106	2.07e-33	3.24	3.74	NA	1	NA	NA	NA	NA	chr15:27459754-27460032	0	10.24	-2.63	NA	1	NA	1	NA	1	576.61	637.35	645.93	580.51	196.46	199.49	203.44	585.42	647.05	650.42	604.54	177.41	175.88	173.81	7.95	0	0	0	yes
Pcdh19	protocadherin-19 isoform a	chrX	130117400	130223532	11.34	7.37	3.2	-0.59	-1.82	0.000741	1.18e-30	2.97	4.01	NA	1	NA	1	NA	NA	chrX:130223466-130223759	0	12.49	-2.37	0.124	1	1	1	1	NA	149.37	142.76	148.67	157.38	98.38	97.8	102.62	151.65	144.93	149.71	163.9	41.98	46.18	41.51	43.71	23.4	12.29	0	yes
Ank	progressive ankylosis protein	chr15	27396432	27524662	136.12	43.52	38.27	-1.61	-1.82	0.000106	2.07e-33	3.24	3.74	NA	1	NA	NA	NA	NA	chr15:27348228-27348978	-47454	38.95	-2.25	NA	1	1	1	NA	1	576.61	637.35	645.93	580.51	196.46	199.49	203.44	585.42	647.05	650.42	604.54	177.41	175.88	173.81	51.66	9.36	0	11.43	yes
Prodh	SubName: Full=Putative uncharacterized protein;	chr16	18071819	18089283	9.92	2.53	2.8	-1.94	-1.82	1.45e-17	1.62e-16	0.92	0.71	NA	1	NA	NA	NA	NA	chr16:18108341-18108708	-19059	4.91	-2.09	0.185	1	NA	1	NA	1	34.74	28.84	30.18	22.54	7.54	8	7.25	35.28	29.28	30.39	23.48	7.91	8.17	9.07	31.79	23.4	0	11.43	yes
Prodh	SubName: Full=Putative uncharacterized protein;	chr16	18071819	18089283	9.92	2.53	2.8	-1.94	-1.82	1.45e-17	1.62e-16	0.92	0.71	NA	1	NA	NA	NA	NA	chr16:18108341-18108708	-19059	4.91	-2.09	0.185	1	NA	1	NA	1	34.74	28.84	30.18	22.54	7.54	8	7.25	35.28	29.28	30.39	23.48	7.91	8.17	9.07	31.79	23.4	0	11.43	yes
Ank	progressive ankylosis protein	chr15	27396432	27524662	136.12	43.52	38.27	-1.61	-1.82	0.000106	2.07e-33	3.24	3.74	NA	1	NA	NA	NA	NA	chr15:27447714-27448379	0	10.74	-1.85	0.289	1	1	1	NA	1	576.61	637.35	645.93	580.51	196.46	199.49	203.44	585.42	647.05	650.42	604.54	177.41	175.88	173.81	31.79	14.04	0	11.43	yes
Sytl2	synaptotagmin-like protein 2 isoform 2	chr7	97497209	97558949	1.83	0.76	0.51	-1.24	-1.82	0.00109	1.77e-07	0.56	0.22	1	1	NA	1	NA	NA	chr7:97504061-97504356	0	4.72	-1.85	NA	1	NA	1	NA	1	19.43	20.16	17.45	7.86	5.74	7.5	7.4	19.73	20.47	17.57	8.18	4.89	4.28	4.8	3.97	0	0	0	yes
Prodh	SubName: Full=Putative uncharacterized protein;	chr16	18071819	18089283	9.92	2.53	2.8	-1.94	-1.82	1.45e-17	1.62e-16	0.92	0.71	NA	1	NA	NA	NA	NA	chr16:18066178-18067130	0	8.36	-1.1	0.253	1	1	1	1	NA	34.74	28.84	30.18	22.54	7.54	8	7.25	35.28	29.28	30.39	23.48	7.91	8.17	9.07	67.55	88.92	73.71	0	yes
Ank	progressive ankylosis protein	chr15	27396432	27524662	136.12	43.52	38.27	-1.61	-1.82	0.000106	2.07e-33	3.24	3.74	NA	1	NA	NA	NA	NA	chr15:27395380-27396450	0	20.35	-0.76	0.338	1	1	1	1	NA	576.61	637.35	645.93	580.51	196.46	199.49	203.44	585.42	647.05	650.42	604.54	177.41	175.88	173.81	87.42	93.6	24.57	80	yes
Ank	progressive ankylosis protein	chr15	27396432	27524662	136.12	43.52	38.27	-1.61	-1.82	0.000106	2.07e-33	3.24	3.74	NA	1	NA	NA	NA	NA	chr15:27526759-27526934	2098	8.63	-0.09	0.962	1	NA	1	NA	1	576.61	637.35	645.93	580.51	196.46	199.49	203.44	585.42	647.05	650.42	604.54	177.41	175.88	173.81	19.87	4.68	0	22.86	yes
Pcdh19	protocadherin-19 isoform a	chrX	130117400	130223532	11.34	7.37	3.2	-0.59	-1.82	0.000741	1.18e-30	2.97	4.01	NA	1	NA	1	NA	NA	chrX:130182319-130182689	0	5.96	-0.06	NA	1	1	1	NA	1	149.37	142.76	148.67	157.38	98.38	97.8	102.62	151.65	144.93	149.71	163.9	41.98	46.18	41.51	11.92	0	0	11.43	yes
Ank	progressive ankylosis protein	chr15	27396432	27524662	136.12	43.52	38.27	-1.61	-1.82	0.000106	2.07e-33	3.24	3.74	NA	1	NA	NA	NA	NA	chr15:27357548-27357722	-38710	7.34	0	NA	1	NA	1	NA	1	576.61	637.35	645.93	580.51	196.46	199.49	203.44	585.42	647.05	650.42	604.54	177.41	175.88	173.81	0	0	0	0	yes
Sytl2	synaptotagmin-like protein 2 isoform 2	chr7	97497209	97558949	1.83	0.76	0.51	-1.24	-1.82	0.00109	1.77e-07	0.56	0.22	1	1	NA	1	NA	NA	chr7:97502307-97502481	0	5.34	0	NA	1	NA	1	NA	1	19.43	20.16	17.45	7.86	5.74	7.5	7.4	19.73	20.47	17.57	8.18	4.89	4.28	4.8	0	0	0	0	yes
Sytl2	synaptotagmin-like protein 2 isoform 2	chr7	97497209	97558949	1.83	0.76	0.51	-1.24	-1.82	0.00109	1.77e-07	0.56	0.22	1	1	NA	1	NA	NA	chr7:97511371-97511820	0	3.1	0.44	NA	1	NA	1	NA	1	19.43	20.16	17.45	7.86	5.74	7.5	7.4	19.73	20.47	17.57	8.18	4.89	4.28	4.8	7.95	0	0	11.43	yes
Pcdh19	protocadherin-19 isoform a	chrX	130117400	130223532	11.34	7.37	3.2	-0.59	-1.82	0.000741	1.18e-30	2.97	4.01	NA	1	NA	1	NA	NA	chrX:130138780-130139138	0	10.06	1.08	0.451	1	NA	1	NA	1	149.37	142.76	148.67	157.38	98.38	97.8	102.62	151.65	144.93	149.71	163.9	41.98	46.18	41.51	7.95	14.04	24.57	22.86	yes
Ank	progressive ankylosis protein	chr15	27396432	27524662	136.12	43.52	38.27	-1.61	-1.82	0.000106	2.07e-33	3.24	3.74	NA	1	NA	NA	NA	NA	chr15:27421312-27421486	0	5.67	1.34	NA	1	NA	1	NA	1	576.61	637.35	645.93	580.51	196.46	199.49	203.44	585.42	647.05	650.42	604.54	177.41	175.88	173.81	7.95	0	0	22.86	yes
Mtfp1	mitochondrial fission protein MTP18	chr11	3991484	3995434	1.04	0.19	0.29	-2.4	-1.8	0.000427	0.00387	0.77	0.63	NA	NA	NA	NA	NA	NA	NA	NA	NA	NA	NA	NA	NA	NA	NA	NA	1.63	1.48	3.02	1.34	0.64	0.11	0.3	1.65	1.5	3.04	1.4	0.24	0.6	0.75	NA	NA	NA	NA	yes
Ldhb	L-lactate dehydrogenase B chain	chr6	142438769	142456463	4.13	0.8	1.19	-2.33	-1.79	3.67e-06	1.08e-05	27.05	28.34	NA	1	1	NA	NA	NA	chr6:142496804-142497315	-40342	7.39	-2.69	NA	1	1	1	NA	1	6.14	5.81	6.74	8.58	0.86	1.93	1.25	6.24	5.9	6.78	8.94	2.11	1.89	2.06	3.97	4.68	0	0	yes
Ldhb	L-lactate dehydrogenase B chain	chr6	142438769	142456463	4.13	0.8	1.19	-2.33	-1.79	3.67e-06	1.08e-05	27.05	28.34	NA	1	1	NA	NA	NA	chr6:142456266-142456767	0	5.33	-1.65	0.206	1	NA	1	1	NA	6.14	5.81	6.74	8.58	0.86	1.93	1.25	6.24	5.9	6.78	8.94	2.11	1.89	2.06	31.79	46.8	24.57	0	yes
B130024G19Rik	NA	chr7	77510269	77556032	1.18	0.34	0.34	-1.78	-1.79	0.00451	0.000921	1.09	1.43	NA	NA	NA	NA	NA	NA	NA	NA	NA	NA	NA	NA	NA	NA	NA	NA	2.35	1.88	2.71	4.03	0.45	0.71	1.25	2.39	1.91	2.72	4.2	0.99	0.66	0.78	NA	NA	NA	NA	yes
1810011O10Rik	thyroid cancer-1	chr8	25548088	25549418	36.21	9.06	10.49	-1.95	-1.78	0.000204	0.000602	4.99	4.54	NA	1	1	NA	NA	NA	chr8:25567809-25568190	-18392	6.25	-4.84	0.066	1	1	1	NA	1	24.76	32.77	47.21	140.89	14.73	16.56	16.2	25.14	33.27	47.53	146.72	17.69	19.49	17.81	15.89	28.08	0	0	yes
1810011O10Rik	thyroid cancer-1	chr8	25548088	25549418	36.21	9.06	10.49	-1.95	-1.78	0.000204	0.000602	4.99	4.54	NA	1	1	NA	NA	NA	chr8:25556134-25556369	-6717	9.89	-3.27	NA	1	1	1	NA	1	24.76	32.77	47.21	140.89	14.73	16.56	16.2	25.14	33.27	47.53	146.72	17.69	19.49	17.81	0	14.04	0	0	yes
1810011O10Rik	thyroid cancer-1	chr8	25548088	25549418	36.21	9.06	10.49	-1.95	-1.78	0.000204	0.000602	4.99	4.54	NA	1	1	NA	NA	NA	chr8:25548427-25549791	0	10.81	-3.18	0.00185	1	1	1	1	1	24.76	32.77	47.21	140.89	14.73	16.56	16.2	25.14	33.27	47.53	146.72	17.69	19.49	17.81	115.24	112.32	24.57	0	yes
1810011O10Rik	thyroid cancer-1	chr8	25548088	25549418	36.21	9.06	10.49	-1.95	-1.78	0.000204	0.000602	4.99	4.54	NA	1	1	NA	NA	NA	chr8:25530869-25531776	16312	17.03	-2.32	0.0776	1	1	1	NA	1	24.76	32.77	47.21	140.89	14.73	16.56	16.2	25.14	33.27	47.53	146.72	17.69	19.49	17.81	27.82	98.28	12.29	11.43	yes
1810011O10Rik	thyroid cancer-1	chr8	25548088	25549418	36.21	9.06	10.49	-1.95	-1.78	0.000204	0.000602	4.99	4.54	NA	1	1	NA	NA	NA	chr8:25505945-25506705	41383	15.13	-1.51	0.277	1	1	1	NA	1	24.76	32.77	47.21	140.89	14.73	16.56	16.2	25.14	33.27	47.53	146.72	17.69	19.49	17.81	23.84	46.8	0	22.86	yes
1810011O10Rik	thyroid cancer-1	chr8	25548088	25549418	36.21	9.06	10.49	-1.95	-1.78	0.000204	0.000602	4.99	4.54	NA	1	1	NA	NA	NA	chr8:25515745-25516223	31865	11.66	-0.29	0.863	1	1	1	NA	1	24.76	32.77	47.21	140.89	14.73	16.56	16.2	25.14	33.27	47.53	146.72	17.69	19.49	17.81	15.89	28.08	0	34.28	yes
1810011O10Rik	thyroid cancer-1	chr8	25548088	25549418	36.21	9.06	10.49	-1.95	-1.78	0.000204	0.000602	4.99	4.54	NA	1	1	NA	NA	NA	chr8:25541030-25541264	6824	17.87	0.8	NA	1	1	1	NA	1	24.76	32.77	47.21	140.89	14.73	16.56	16.2	25.14	33.27	47.53	146.72	17.69	19.49	17.81	7.95	4.68	0	22.86	yes
1810011O10Rik	thyroid cancer-1	chr8	25548088	25549418	36.21	9.06	10.49	-1.95	-1.78	0.000204	0.000602	4.99	4.54	NA	1	1	NA	NA	NA	chr8:25523192-25523447	24641	6.38	1.29	NA	1	NA	1	NA	NA	24.76	32.77	47.21	140.89	14.73	16.56	16.2	25.14	33.27	47.53	146.72	17.69	19.49	17.81	3.97	4.68	0	22.86	yes
Loxl2	lysyl oxidase homolog 2 precursor	chr14	70009283	70095641	3.84	1.41	1.12	-1.41	-1.77	1.2e-10	1.59e-16	22.79	19.38	NA	1	1	1	1	1	chr14:70056091-70057276	0	23.82	-6.66	0.000702	1	1	1	NA	1	26.39	27.68	23.28	24.51	8.14	10.49	10.15	26.79	28.1	23.45	25.52	8.43	6.79	7.66	87.42	70.2	0	0	yes
Efna2	ephrin-A2 precursor	chr10	79642227	79652755	3.37	1.29	0.98	-1.35	-1.77	0.000214	1.88e-07	10.65	8.91	1	1	NA	1	NA	NA	chr10:79662226-79662573	9472	4.69	-5.53	0.0265	1	NA	1	NA	1	9.85	7.96	8.65	10.39	3.6	3.46	3.75	10	8.08	8.71	10.82	2.78	2.81	2.67	51.66	18.72	0	0	yes
Igfbp4	insulin-like growth factor-binding protein 4	chr11	98902574	98913957	179	47.49	52.24	-1.88	-1.77	3.43e-05	2.29e-17	130.55	144.74	NA	1	1	1	1	NA	chr11:98901288-98901462	-1112	14.02	-3.23	NA	1	NA	1	NA	NA	404.47	424.8	411.75	651.6	132.42	128.14	125.88	410.65	431.26	414.62	678.57	141.04	139.57	144.48	3.97	9.36	0	0	yes
Loxl2	lysyl oxidase homolog 2 precursor	chr14	70009283	70095641	3.84	1.41	1.12	-1.41	-1.77	1.2e-10	1.59e-16	22.79	19.38	NA	1	1	1	1	1	chr14:70053593-70053815	0	15.17	-2.69	NA	1	NA	1	NA	NA	26.39	27.68	23.28	24.51	8.14	10.49	10.15	26.79	28.1	23.45	25.52	8.43	6.79	7.66	3.97	4.68	0	0	yes
Efna2	ephrin-A2 precursor	chr10	79642227	79652755	3.37	1.29	0.98	-1.35	-1.77	0.000214	1.88e-07	10.65	8.91	1	1	NA	1	NA	NA	chr10:79640249-79640590	-1637	22.14	-2.63	0.0662	1	1	1	NA	1	9.85	7.96	8.65	10.39	3.6	3.46	3.75	10	8.08	8.71	10.82	2.78	2.81	2.67	39.74	42.12	12.29	0	yes
Lhx9	LIM/homeobox protein Lhx9 isoform b	chr1	140721763	140744156	1.56	0.52	0.45	-1.56	-1.77	1.26e-06	3.75e-07	0.08	0.04	NA	1	NA	1	NA	NA	chr1:140738063-140738493	0	7.43	-2.08	0.202	1	NA	1	NA	NA	11.39	10.91	10.02	13.49	3.67	4.03	3.95	11.56	11.08	10.09	14.05	2.94	2.54	4.73	35.76	18.72	0	11.43	yes
Loxl2	lysyl oxidase homolog 2 precursor	chr14	70009283	70095641	3.84	1.41	1.12	-1.41	-1.77	1.2e-10	1.59e-16	22.79	19.38	NA	1	1	1	1	1	chr14:70061129-70061633	0	21.78	-2	0.1	1	1	1	NA	1	26.39	27.68	23.28	24.51	8.14	10.49	10.15	26.79	28.1	23.45	25.52	8.43	6.79	7.66	39.74	60.84	24.57	0	yes
Loxl2	lysyl oxidase homolog 2 precursor	chr14	70009283	70095641	3.84	1.41	1.12	-1.41	-1.77	1.2e-10	1.59e-16	22.79	19.38	NA	1	1	1	1	1	chr14:70039022-70039606	0	11.24	-1.88	0.274	1	1	1	1	NA	26.39	27.68	23.28	24.51	8.14	10.49	10.15	26.79	28.1	23.45	25.52	8.43	6.79	7.66	15.89	32.76	12.29	0	yes
Igfbp4	insulin-like growth factor-binding protein 4	chr11	98902574	98913957	179	47.49	52.24	-1.88	-1.77	3.43e-05	2.29e-17	130.55	144.74	NA	1	1	1	1	NA	chr11:98956275-98956608	42319	8.89	-1.85	NA	1	NA	1	NA	1	404.47	424.8	411.75	651.6	132.42	128.14	125.88	410.65	431.26	414.62	678.57	141.04	139.57	144.48	3.97	0	0	0	yes
Loxl2	lysyl oxidase homolog 2 precursor	chr14	70009283	70095641	3.84	1.41	1.12	-1.41	-1.77	1.2e-10	1.59e-16	22.79	19.38	NA	1	1	1	1	1	chr14:70048486-70048686	0	8.71	-1.85	NA	1	NA	1	NA	1	26.39	27.68	23.28	24.51	8.14	10.49	10.15	26.79	28.1	23.45	25.52	8.43	6.79	7.66	3.97	0	0	0	yes
Loxl2	lysyl oxidase homolog 2 precursor	chr14	70009283	70095641	3.84	1.41	1.12	-1.41	-1.77	1.2e-10	1.59e-16	22.79	19.38	NA	1	1	1	1	1	chr14:70041999-70042466	0	12.81	-1.54	0.25	1	NA	1	NA	1	26.39	27.68	23.28	24.51	8.14	10.49	10.15	26.79	28.1	23.45	25.52	8.43	6.79	7.66	43.71	28.08	24.57	0	yes
Igfbp4	insulin-like growth factor-binding protein 4	chr11	98902574	98913957	179	47.49	52.24	-1.88	-1.77	3.43e-05	2.29e-17	130.55	144.74	NA	1	1	1	1	NA	chr11:98901933-98902799	0	11	-0.78	0.471	1	1	1	1	NA	404.47	424.8	411.75	651.6	132.42	128.14	125.88	410.65	431.26	414.62	678.57	141.04	139.57	144.48	31.79	93.6	49.14	22.86	yes
Loxl2	lysyl oxidase homolog 2 precursor	chr14	70009283	70095641	3.84	1.41	1.12	-1.41	-1.77	1.2e-10	1.59e-16	22.79	19.38	NA	1	1	1	1	1	chr14:70066197-70066574	0	13.86	-0.67	0.696	1	NA	1	NA	1	26.39	27.68	23.28	24.51	8.14	10.49	10.15	26.79	28.1	23.45	25.52	8.43	6.79	7.66	23.84	14.04	0	22.86	yes
Loxl2	lysyl oxidase homolog 2 precursor	chr14	70009283	70095641	3.84	1.41	1.12	-1.41	-1.77	1.2e-10	1.59e-16	22.79	19.38	NA	1	1	1	1	1	chr14:70085991-70086656	0	12.84	-0.67	0.696	1	1	1	NA	1	26.39	27.68	23.28	24.51	8.14	10.49	10.15	26.79	28.1	23.45	25.52	8.43	6.79	7.66	23.84	14.04	0	22.86	yes
Igfbp4	insulin-like growth factor-binding protein 4	chr11	98902574	98913957	179	47.49	52.24	-1.88	-1.77	3.43e-05	2.29e-17	130.55	144.74	NA	1	1	1	1	NA	chr11:98908538-98909371	0	9.9	-0.31	0.874	1	1	1	NA	1	404.47	424.8	411.75	651.6	132.42	128.14	125.88	410.65	431.26	414.62	678.57	141.04	139.57	144.48	39.74	4.68	36.86	0	yes
Efna2	ephrin-A2 precursor	chr10	79642227	79652755	3.37	1.29	0.98	-1.35	-1.77	0.000214	1.88e-07	10.65	8.91	1	1	NA	1	NA	NA	chr10:79676267-79676513	23513	2.83	0	NA	1	NA	1	NA	NA	9.85	7.96	8.65	10.39	3.6	3.46	3.75	10	8.08	8.71	10.82	2.78	2.81	2.67	0	0	0	0	yes
Loxl2	lysyl oxidase homolog 2 precursor	chr14	70009283	70095641	3.84	1.41	1.12	-1.41	-1.77	1.2e-10	1.59e-16	22.79	19.38	NA	1	1	1	1	1	chr14:70092236-70092617	0	13.57	0.42	0.781	1	1	1	NA	1	26.39	27.68	23.28	24.51	8.14	10.49	10.15	26.79	28.1	23.45	25.52	8.43	6.79	7.66	11.92	23.4	12.29	34.28	yes
Dock8	dedicator of cytokinesis protein 8	chr19	25074019	25276922	3.02	1.13	0.9	-1.38	-1.75	7.33e-06	3.24e-09	0.06	0.04	NA	NA	NA	1	NA	1	chr19:25068840-25069843	-4176	24.14	-3.16	0.00253	1	1	1	NA	1	38.77	37.6	28.96	15.98	11.59	12.53	10.75	39.36	38.17	29.16	16.64	8.79	8.56	10.22	95.37	131.04	24.57	0	yes
Tnn	tenascin-N precursor	chr1	162015163	162083706	1.3	0.5	0.38	-1.35	-1.75	0.00275	2.52e-05	5.14	1.28	1	1	1	NA	NA	NA	chr1:162080795-162081649	0	15.91	-2.63	NA	1	1	1	NA	1	13.46	10.91	9.07	5.22	3.07	4.14	4.2	13.67	11.08	9.13	5.44	2.39	3.65	2.72	7.95	0	0	0	yes
Tnn	tenascin-N precursor	chr1	162015163	162083706	1.3	0.5	0.38	-1.35	-1.75	0.00275	2.52e-05	5.14	1.28	1	1	1	NA	NA	NA	chr1:162031007-162031512	0	8.85	-1.79	NA	1	1	1	NA	1	13.46	10.91	9.07	5.22	3.07	4.14	4.2	13.67	11.08	9.13	5.44	2.39	3.65	2.72	3.97	42.12	12.29	0	yes
Cradd	death domain-containing protein CRADD	chr10	94637380	94786731	1.66	0.47	0.49	-1.76	-1.75	0.0214	0.00633	0.91	0.54	1	NA	NA	NA	NA	NA	chr10:94786136-94786918	0	6.46	-1.73	0.31	1	1	1	1	NA	2.35	1.97	3.34	6.31	0.67	1.82	0.55	2.39	2	3.36	6.57	0.6	1.47	1.1	19.87	23.4	12.29	0	yes
Dock8	dedicator of cytokinesis protein 8	chr19	25074019	25276922	3.02	1.13	0.9	-1.38	-1.75	7.33e-06	3.24e-09	0.06	0.04	NA	NA	NA	1	NA	1	chr19:25245905-25246314	0	3.55	0.77	NA	1	NA	1	NA	1	38.77	37.6	28.96	15.98	11.59	12.53	10.75	39.36	38.17	29.16	16.64	8.79	8.56	10.22	3.97	9.36	0	22.86	yes
Tnn	tenascin-N precursor	chr1	162015163	162083706	1.3	0.5	0.38	-1.35	-1.75	0.00275	2.52e-05	5.14	1.28	1	1	1	NA	NA	NA	chr1:162018353-162018613	0	5.81	0.83	NA	1	NA	1	NA	1	13.46	10.91	9.07	5.22	3.07	4.14	4.2	13.67	11.08	9.13	5.44	2.39	3.65	2.72	7.95	4.68	24.57	0	yes
9930013L23Rik	KIAA1199 homolog precursor	chr7	91081367	91235015	15.41	4.82	4.6	-1.64	-1.74	9.48e-08	1.29e-08	0.86	1.94	NA	1	1	NA	NA	NA	chr7:91177527-91178135	0	7.93	-5.39	0.0286	1	1	1	NA	1	101.52	101.05	115.2	242.48	48.29	44.4	42.41	103.07	102.58	116.01	252.52	44.36	40.2	44.34	31.79	32.76	0	0	yes
9930013L23Rik	KIAA1199 homolog precursor	chr7	91081367	91235015	15.41	4.82	4.6	-1.64	-1.74	9.48e-08	1.29e-08	0.86	1.94	NA	1	1	NA	NA	NA	chr7:91177527-91178135	0	7.93	-5.39	0.0286	1	1	1	NA	1	101.52	101.05	115.2	242.48	48.29	44.4	42.41	103.07	102.58	116.01	252.52	44.36	40.2	44.34	31.79	32.76	0	0	yes
9930013L23Rik	KIAA1199 homolog precursor	chr7	91081367	91235015	15.41	4.82	4.6	-1.64	-1.74	9.48e-08	1.29e-08	0.86	1.94	NA	1	1	NA	NA	NA	chr7:91124946-91125443	0	6.78	-5.04	0.06	1	1	1	1	NA	101.52	101.05	115.2	242.48	48.29	44.4	42.41	103.07	102.58	116.01	252.52	44.36	40.2	44.34	35.76	14.04	0	0	yes
9930013L23Rik	KIAA1199 homolog precursor	chr7	91081367	91235015	15.41	4.82	4.6	-1.64	-1.74	9.48e-08	1.29e-08	0.86	1.94	NA	1	1	NA	NA	NA	chr7:91124946-91125443	0	6.78	-5.04	0.06	1	1	1	1	NA	101.52	101.05	115.2	242.48	48.29	44.4	42.41	103.07	102.58	116.01	252.52	44.36	40.2	44.34	35.76	14.04	0	0	yes
Csgalnact1	chondroitin sulfate	chr8	70880680	71259045	18.57	13.68	5.54	-0.4	-1.74	0.0478	1.86e-25	1.03	0.49	1	NA	NA	NA	NA	NA	chr8:71218325-71219174	0	21.62	-4.53	NA	1	1	1	NA	1	88.96	99.97	103.8	111.42	72.02	79.53	77.37	90.32	101.49	104.52	116.03	31.64	32	29.1	11.92	23.4	0	0	yes
9930013L23Rik	KIAA1199 homolog precursor	chr7	91081367	91235015	15.41	4.82	4.6	-1.64	-1.74	9.48e-08	1.29e-08	0.86	1.94	NA	1	1	NA	NA	NA	chr7:91225828-91226208	0	3.52	-3.58	NA	1	1	1	NA	1	101.52	101.05	115.2	242.48	48.29	44.4	42.41	103.07	102.58	116.01	252.52	44.36	40.2	44.34	7.95	9.36	0	0	yes
9930013L23Rik	KIAA1199 homolog precursor	chr7	91081367	91235015	15.41	4.82	4.6	-1.64	-1.74	9.48e-08	1.29e-08	0.86	1.94	NA	1	1	NA	NA	NA	chr7:91225828-91226208	0	3.52	-3.58	NA	1	1	1	NA	1	101.52	101.05	115.2	242.48	48.29	44.4	42.41	103.07	102.58	116.01	252.52	44.36	40.2	44.34	7.95	9.36	0	0	yes
Csgalnact1	chondroitin sulfate	chr8	70880680	71259045	18.57	13.68	5.54	-0.4	-1.74	0.0478	1.86e-25	1.03	0.49	1	NA	NA	NA	NA	NA	chr8:71077165-71077356	0	5.78	-3.27	NA	1	NA	1	NA	NA	88.96	99.97	103.8	111.42	72.02	79.53	77.37	90.32	101.49	104.52	116.03	31.64	32	29.1	0	14.04	0	0	yes
9930013L23Rik	KIAA1199 homolog precursor	chr7	91081367	91235015	15.41	4.82	4.6	-1.64	-1.74	9.48e-08	1.29e-08	0.86	1.94	NA	1	1	NA	NA	NA	chr7:91123816-91124188	0	4.06	-3.18	NA	1	NA	1	1	NA	101.52	101.05	115.2	242.48	48.29	44.4	42.41	103.07	102.58	116.01	252.52	44.36	40.2	44.34	7.95	4.68	0	0	yes
9930013L23Rik	KIAA1199 homolog precursor	chr7	91081367	91235015	15.41	4.82	4.6	-1.64	-1.74	9.48e-08	1.29e-08	0.86	1.94	NA	1	1	NA	NA	NA	chr7:91123816-91124188	0	4.06	-3.18	NA	1	NA	1	1	NA	101.52	101.05	115.2	242.48	48.29	44.4	42.41	103.07	102.58	116.01	252.52	44.36	40.2	44.34	7.95	4.68	0	0	yes
Csgalnact1	chondroitin sulfate	chr8	70880680	71259045	18.57	13.68	5.54	-0.4	-1.74	0.0478	1.86e-25	1.03	0.49	1	NA	NA	NA	NA	NA	chr8:71149526-71150258	0	32.69	-2.28	0.0535	1	1	1	NA	1	88.96	99.97	103.8	111.42	72.02	79.53	77.37	90.32	101.49	104.52	116.03	31.64	32	29.1	47.68	74.88	24.57	0	yes
Csgalnact1	chondroitin sulfate	chr8	70880680	71259045	18.57	13.68	5.54	-0.4	-1.74	0.0478	1.86e-25	1.03	0.49	1	NA	NA	NA	NA	NA	chr8:70997057-70997366	0	2.82	-1.95	NA	1	NA	1	NA	NA	88.96	99.97	103.8	111.42	72.02	79.53	77.37	90.32	101.49	104.52	116.03	31.64	32	29.1	0	4.68	0	0	yes
9930013L23Rik	KIAA1199 homolog precursor	chr7	91081367	91235015	15.41	4.82	4.6	-1.64	-1.74	9.48e-08	1.29e-08	0.86	1.94	NA	1	1	NA	NA	NA	chr7:91249173-91249434	-14159	6.68	-1.85	NA	1	NA	1	NA	1	101.52	101.05	115.2	242.48	48.29	44.4	42.41	103.07	102.58	116.01	252.52	44.36	40.2	44.34	3.97	0	0	0	yes
9930013L23Rik	KIAA1199 homolog precursor	chr7	91081367	91235015	15.41	4.82	4.6	-1.64	-1.74	9.48e-08	1.29e-08	0.86	1.94	NA	1	1	NA	NA	NA	chr7:91249173-91249434	-14159	6.68	-1.85	NA	1	NA	1	NA	1	101.52	101.05	115.2	242.48	48.29	44.4	42.41	103.07	102.58	116.01	252.52	44.36	40.2	44.34	3.97	0	0	0	yes
Csgalnact1	chondroitin sulfate	chr8	70880680	71259045	18.57	13.68	5.54	-0.4	-1.74	0.0478	1.86e-25	1.03	0.49	1	NA	NA	NA	NA	NA	chr8:71169611-71170545	0	33.58	-0.93	0.492	1	1	1	NA	1	88.96	99.97	103.8	111.42	72.02	79.53	77.37	90.32	101.49	104.52	116.03	31.64	32	29.1	23.84	46.8	36.86	0	yes
Csgalnact1	chondroitin sulfate	chr8	70880680	71259045	18.57	13.68	5.54	-0.4	-1.74	0.0478	1.86e-25	1.03	0.49	1	NA	NA	NA	NA	NA	chr8:71258783-71259637	0	19.79	-0.56	0.586	1	1	1	1	NA	88.96	99.97	103.8	111.42	72.02	79.53	77.37	90.32	101.49	104.52	116.03	31.64	32	29.1	35.76	88.92	36.86	45.71	yes
Csgalnact1	chondroitin sulfate	chr8	70880680	71259045	18.57	13.68	5.54	-0.4	-1.74	0.0478	1.86e-25	1.03	0.49	1	NA	NA	NA	NA	NA	chr8:71009886-71010060	0	4.67	0	NA	1	NA	1	NA	1	88.96	99.97	103.8	111.42	72.02	79.53	77.37	90.32	101.49	104.52	116.03	31.64	32	29.1	0	0	0	0	yes
9930013L23Rik	KIAA1199 homolog precursor	chr7	91081367	91235015	15.41	4.82	4.6	-1.64	-1.74	9.48e-08	1.29e-08	0.86	1.94	NA	1	1	NA	NA	NA	chr7:91138017-91138364	0	5.19	0.32	NA	1	NA	1	NA	1	101.52	101.05	115.2	242.48	48.29	44.4	42.41	103.07	102.58	116.01	252.52	44.36	40.2	44.34	0	9.36	0	11.43	yes
9930013L23Rik	KIAA1199 homolog precursor	chr7	91081367	91235015	15.41	4.82	4.6	-1.64	-1.74	9.48e-08	1.29e-08	0.86	1.94	NA	1	1	NA	NA	NA	chr7:91138017-91138364	0	5.19	0.32	NA	1	NA	1	NA	1	101.52	101.05	115.2	242.48	48.29	44.4	42.41	103.07	102.58	116.01	252.52	44.36	40.2	44.34	0	9.36	0	11.43	yes
Csgalnact1	chondroitin sulfate	chr8	70880680	71259045	18.57	13.68	5.54	-0.4	-1.74	0.0478	1.86e-25	1.03	0.49	1	NA	NA	NA	NA	NA	chr8:71168823-71169286	0	24.58	0.38	NA	1	1	1	NA	1	88.96	99.97	103.8	111.42	72.02	79.53	77.37	90.32	101.49	104.52	116.03	31.64	32	29.1	3.97	4.68	0	11.43	yes
9930013L23Rik	KIAA1199 homolog precursor	chr7	91081367	91235015	15.41	4.82	4.6	-1.64	-1.74	9.48e-08	1.29e-08	0.86	1.94	NA	1	1	NA	NA	NA	chr7:91139153-91139571	0	5.56	0.44	NA	1	NA	1	NA	NA	101.52	101.05	115.2	242.48	48.29	44.4	42.41	103.07	102.58	116.01	252.52	44.36	40.2	44.34	7.95	0	0	11.43	yes
9930013L23Rik	KIAA1199 homolog precursor	chr7	91081367	91235015	15.41	4.82	4.6	-1.64	-1.74	9.48e-08	1.29e-08	0.86	1.94	NA	1	1	NA	NA	NA	chr7:91139153-91139571	0	5.56	0.44	NA	1	NA	1	NA	NA	101.52	101.05	115.2	242.48	48.29	44.4	42.41	103.07	102.58	116.01	252.52	44.36	40.2	44.34	7.95	0	0	11.43	yes
Csgalnact1	chondroitin sulfate	chr8	70880680	71259045	18.57	13.68	5.54	-0.4	-1.74	0.0478	1.86e-25	1.03	0.49	1	NA	NA	NA	NA	NA	chr8:71231151-71231535	0	3.63	0.77	NA	1	NA	1	NA	1	88.96	99.97	103.8	111.42	72.02	79.53	77.37	90.32	101.49	104.52	116.03	31.64	32	29.1	3.97	9.36	0	22.86	yes
Csgalnact1	chondroitin sulfate	chr8	70880680	71259045	18.57	13.68	5.54	-0.4	-1.74	0.0478	1.86e-25	1.03	0.49	1	NA	NA	NA	NA	NA	chr8:71263934-71264430	-4894	14.28	0.79	NA	1	1	1	NA	1	88.96	99.97	103.8	111.42	72.02	79.53	77.37	90.32	101.49	104.52	116.03	31.64	32	29.1	3.97	9.36	12.29	11.43	yes
Csgalnact1	chondroitin sulfate	chr8	70880680	71259045	18.57	13.68	5.54	-0.4	-1.74	0.0478	1.86e-25	1.03	0.49	1	NA	NA	NA	NA	NA	chr8:71221456-71222167	0	11.76	1.17	NA	1	1	1	NA	1	88.96	99.97	103.8	111.42	72.02	79.53	77.37	90.32	101.49	104.52	116.03	31.64	32	29.1	0	4.68	12.29	0	yes
Csgalnact1	chondroitin sulfate	chr8	70880680	71259045	18.57	13.68	5.54	-0.4	-1.74	0.0478	1.86e-25	1.03	0.49	1	NA	NA	NA	NA	NA	chr8:70901856-70902030	0	6.01	1.25	NA	1	NA	1	NA	1	88.96	99.97	103.8	111.42	72.02	79.53	77.37	90.32	101.49	104.52	116.03	31.64	32	29.1	3.97	0	12.29	0	yes
9930013L23Rik	KIAA1199 homolog precursor	chr7	91081367	91235015	15.41	4.82	4.6	-1.64	-1.74	9.48e-08	1.29e-08	0.86	1.94	NA	1	1	NA	NA	NA	chr7:91234794-91235278	0	8.52	1.34	NA	1	1	1	1	NA	101.52	101.05	115.2	242.48	48.29	44.4	42.41	103.07	102.58	116.01	252.52	44.36	40.2	44.34	3.97	9.36	12.29	22.86	yes
9930013L23Rik	KIAA1199 homolog precursor	chr7	91081367	91235015	15.41	4.82	4.6	-1.64	-1.74	9.48e-08	1.29e-08	0.86	1.94	NA	1	1	NA	NA	NA	chr7:91234794-91235278	0	8.52	1.34	NA	1	1	1	1	NA	101.52	101.05	115.2	242.48	48.29	44.4	42.41	103.07	102.58	116.01	252.52	44.36	40.2	44.34	3.97	9.36	12.29	22.86	yes
9930013L23Rik	KIAA1199 homolog precursor	chr7	91081367	91235015	15.41	4.82	4.6	-1.64	-1.74	9.48e-08	1.29e-08	0.86	1.94	NA	1	1	NA	NA	NA	chr7:91087254-91088182	0	10.14	1.38	0.338	1	1	1	NA	1	101.52	101.05	115.2	242.48	48.29	44.4	42.41	103.07	102.58	116.01	252.52	44.36	40.2	44.34	7.95	9.36	24.57	22.86	yes
Csgalnact1	chondroitin sulfate	chr8	70880680	71259045	18.57	13.68	5.54	-0.4	-1.74	0.0478	1.86e-25	1.03	0.49	1	NA	NA	NA	NA	NA	chr8:71158680-71159072	0	9.19	1.38	NA	1	1	1	NA	1	88.96	99.97	103.8	111.42	72.02	79.53	77.37	90.32	101.49	104.52	116.03	31.64	32	29.1	7.95	0	24.57	0	yes
Rap1gap	rap1 GTPase-activating protein 1	chr4	137220641	137285776	5.93	2.32	1.79	-1.31	-1.73	7.55e-05	9.78e-08	2.71	1.76	1	NA	NA	1	NA	1	chr4:137220741-137221082	0	7.83	-5.56	0.0184	1	1	1	1	NA	18.75	20.12	21.06	43.07	10.12	9.42	11.55	19.04	20.43	21.2	44.85	8.15	7.27	8.48	39.74	32.76	0	0	yes
Rap1gap	rap1 GTPase-activating protein 1	chr4	137220641	137285776	5.93	2.32	1.79	-1.31	-1.73	7.55e-05	9.78e-08	2.71	1.76	1	NA	NA	1	NA	1	chr4:137260625-137260984	0	11	2.11	NA	1	1	1	NA	1	18.75	20.12	21.06	43.07	10.12	9.42	11.55	19.04	20.43	21.2	44.85	8.15	7.27	8.48	3.97	0	0	22.86	yes
Slc14a1	urea transporter 1 isoform b	chr18	78296830	78338858	16.38	2.66	4.96	-2.59	-1.72	5.59e-29	1.25e-13	0.29	0.15	NA	NA	NA	NA	NA	NA	chr18:78268732-78269935	26895	19.94	-5.95	NA	1	1	1	NA	1	61.63	69.57	88.21	115.5	13.8	13.85	14.15	62.57	70.63	88.82	120.28	27.27	23.26	27.5	7.95	88.92	0	0	yes
Slc14a1	urea transporter 1 isoform b	chr18	78296830	78338858	16.38	2.66	4.96	-2.59	-1.72	5.59e-29	1.25e-13	0.29	0.15	NA	NA	NA	NA	NA	NA	chr18:78318888-78319601	0	12.63	-5.95	0.00868	1	1	1	NA	NA	61.63	69.57	88.21	115.5	13.8	13.85	14.15	62.57	70.63	88.82	120.28	27.27	23.26	27.5	35.76	60.84	0	0	yes
Slc14a1	urea transporter 1 isoform b	chr18	78296830	78338858	16.38	2.66	4.96	-2.59	-1.72	5.59e-29	1.25e-13	0.29	0.15	NA	NA	NA	NA	NA	NA	chr18:78329050-78329458	0	6.83	-1.79	NA	1	NA	1	NA	1	61.63	69.57	88.21	115.5	13.8	13.85	14.15	62.57	70.63	88.82	120.28	27.27	23.26	27.5	7.95	37.44	0	11.43	yes
Ecm1	extracellular matrix protein 1 precursor	chr3	95538071	95543492	57.01	27.72	17.21	-1	-1.72	0.000467	1.91e-10	0.77	0.91	NA	NA	NA	NA	NA	NA	chr3:95537855-95538382	0	28.76	-1.42	0.356	1	1	1	NA	1	106.9	110.84	111.97	223.72	70.45	69.75	67.11	108.53	112.52	112.75	232.98	43.17	44.3	41.33	51.66	14.04	24.57	0	yes
Ecm1	extracellular matrix protein 1 precursor	chr3	95538071	95543492	57.01	27.72	17.21	-1	-1.72	0.000467	1.91e-10	0.77	0.91	NA	NA	NA	NA	NA	NA	chr3:95505698-95506598	31473	31.23	-1.35	0.0547	1	1	1	NA	1	106.9	110.84	111.97	223.72	70.45	69.75	67.11	108.53	112.52	112.75	232.98	43.17	44.3	41.33	151	154.44	98.28	22.86	yes
Ecm1	extracellular matrix protein 1 precursor	chr3	95538071	95543492	57.01	27.72	17.21	-1	-1.72	0.000467	1.91e-10	0.77	0.91	NA	NA	NA	NA	NA	NA	chr3:95543164-95543730	0	25.34	-1.29	0.352	1	1	1	1	NA	106.9	110.84	111.97	223.72	70.45	69.75	67.11	108.53	112.52	112.75	232.98	43.17	44.3	41.33	27.82	32.76	24.57	0	yes
Slc14a1	urea transporter 1 isoform b	chr18	78296830	78338858	16.38	2.66	4.96	-2.59	-1.72	5.59e-29	1.25e-13	0.29	0.15	NA	NA	NA	NA	NA	NA	chr18:78329769-78330064	0	5.71	-0.52	NA	1	NA	1	NA	1	61.63	69.57	88.21	115.5	13.8	13.85	14.15	62.57	70.63	88.82	120.28	27.27	23.26	27.5	3.97	14.04	0	11.43	yes
Slc14a1	urea transporter 1 isoform b	chr18	78296830	78338858	16.38	2.66	4.96	-2.59	-1.72	5.59e-29	1.25e-13	0.29	0.15	NA	NA	NA	NA	NA	NA	chr18:78287671-78288076	8754	4.73	0	NA	1	NA	1	NA	NA	61.63	69.57	88.21	115.5	13.8	13.85	14.15	62.57	70.63	88.82	120.28	27.27	23.26	27.5	0	0	0	0	yes
Slc14a1	urea transporter 1 isoform b	chr18	78296830	78338858	16.38	2.66	4.96	-2.59	-1.72	5.59e-29	1.25e-13	0.29	0.15	NA	NA	NA	NA	NA	NA	chr18:78294071-78294569	2261	9.21	0	NA	1	1	1	NA	1	61.63	69.57	88.21	115.5	13.8	13.85	14.15	62.57	70.63	88.82	120.28	27.27	23.26	27.5	0	0	0	0	yes
Slc14a1	urea transporter 1 isoform b	chr18	78296830	78338858	16.38	2.66	4.96	-2.59	-1.72	5.59e-29	1.25e-13	0.29	0.15	NA	NA	NA	NA	NA	NA	chr18:78341384-78341916	-2527	4.15	0.13	NA	1	NA	1	NA	1	61.63	69.57	88.21	115.5	13.8	13.85	14.15	62.57	70.63	88.82	120.28	27.27	23.26	27.5	11.92	9.36	0	22.86	yes
Crabp2	cellular retinoic acid-binding protein 2	chr3	87752615	87757294	14.2	5	4.33	-1.47	-1.7	7.05e-08	8.75e-11	37.44	35.98	NA	1	NA	1	NA	NA	chr3:87753040-87753924	0	15.57	-6.88	0.000565	1	1	1	1	1	14.73	16.32	16.02	18.41	6.04	4.85	6.85	14.95	16.57	16.13	19.17	4.53	4.91	5.9	63.58	121.68	0	0	yes
Ndrg1	protein NDRG1	chr15	66760880	66801203	32.7	9.11	10.06	-1.8	-1.7	0.000519	0.000741	1.78	0.96	1	NA	NA	NA	NA	NA	chr15:66800033-66800739	0	30.85	-1.45	0.0777	1	1	1	1	NA	64.7	75.65	61.47	279.66	31.27	32.52	40.06	65.69	76.8	61.9	291.23	39.2	35.71	39.63	95.37	102.96	61.43	11.43	yes
Txnrd2	thioredoxin reductase 2, mitochondrial	chr16	18426510	18479166	9.1	5.17	2.79	-0.78	-1.7	0.00089	8.62e-14	1.34	0.85	1	1	NA	1	NA	NA	chr16:18425609-18426950	0	8.96	-1.43	0.0767	1	1	1	1	NA	23.13	21.42	20.31	23.94	11.62	14.17	13	23.49	21.74	20.46	24.93	7.55	6.23	7.2	111.26	182.52	98.28	11.43	yes
Txnrd2	thioredoxin reductase 2, mitochondrial	chr16	18426510	18479166	9.1	5.17	2.79	-0.78	-1.7	0.00089	8.62e-14	1.34	0.85	1	1	NA	1	NA	NA	chr16:18425609-18426950	0	8.96	-1.43	0.0767	1	1	1	1	NA	23.13	21.42	20.31	23.94	11.62	14.17	13	23.49	21.74	20.46	24.93	7.55	6.23	7.2	111.26	182.52	98.28	11.43	yes
Txnrd2	thioredoxin reductase 2, mitochondrial	chr16	18426510	18479166	9.1	5.17	2.79	-0.78	-1.7	0.00089	8.62e-14	1.34	0.85	1	1	NA	1	NA	NA	chr16:18459539-18460527	0	9.46	-1.39	0.312	1	1	1	NA	1	23.13	21.42	20.31	23.94	11.62	14.17	13	23.49	21.74	20.46	24.93	7.55	6.23	7.2	27.82	37.44	24.57	0	yes
Ndrg1	protein NDRG1	chr15	66760880	66801203	32.7	9.11	10.06	-1.8	-1.7	0.000519	0.000741	1.78	0.96	1	NA	NA	NA	NA	NA	chr15:66801083-66801594	0	45.01	-1.29	0.0972	1	1	1	1	NA	64.7	75.65	61.47	279.66	31.27	32.52	40.06	65.69	76.8	61.9	291.23	39.2	35.71	39.63	123.18	112.32	86	11.43	yes
Txnrd2	thioredoxin reductase 2, mitochondrial	chr16	18426510	18479166	9.1	5.17	2.79	-0.78	-1.7	0.00089	8.62e-14	1.34	0.85	1	1	NA	1	NA	NA	chr16:18482537-18483217	3372	10.08	-1.07	NA	1	1	1	NA	1	23.13	21.42	20.31	23.94	11.62	14.17	13	23.49	21.74	20.46	24.93	7.55	6.23	7.2	3.97	23.4	12.29	0	yes
Crabp2	cellular retinoic acid-binding protein 2	chr3	87752615	87757294	14.2	5	4.33	-1.47	-1.7	7.05e-08	8.75e-11	37.44	35.98	NA	1	NA	1	NA	NA	chr3:87763341-87763564	6048	16.41	-0.8	NA	1	NA	1	NA	1	14.73	16.32	16.02	18.41	6.04	4.85	6.85	14.95	16.57	16.13	19.17	4.53	4.91	5.9	7.95	14.04	0	11.43	yes
Crabp2	cellular retinoic acid-binding protein 2	chr3	87752615	87757294	14.2	5	4.33	-1.47	-1.7	7.05e-08	8.75e-11	37.44	35.98	NA	1	NA	1	NA	NA	chr3:87764726-87765033	7433	16.27	-0.73	0.573	1	1	1	NA	1	14.73	16.32	16.02	18.41	6.04	4.85	6.85	14.95	16.57	16.13	19.17	4.53	4.91	5.9	31.79	28.08	24.57	11.43	yes
Txnrd2	thioredoxin reductase 2, mitochondrial	chr16	18426510	18479166	9.1	5.17	2.79	-0.78	-1.7	0.00089	8.62e-14	1.34	0.85	1	1	NA	1	NA	NA	chr16:18443712-18443886	0	4.67	0.44	NA	1	NA	1	NA	1	23.13	21.42	20.31	23.94	11.62	14.17	13	23.49	21.74	20.46	24.93	7.55	6.23	7.2	11.92	4.68	0	22.86	yes
Txnrd2	thioredoxin reductase 2, mitochondrial	chr16	18426510	18479166	9.1	5.17	2.79	-0.78	-1.7	0.00089	8.62e-14	1.34	0.85	1	1	NA	1	NA	NA	chr16:18443712-18443886	0	4.67	0.44	NA	1	NA	1	NA	1	23.13	21.42	20.31	23.94	11.62	14.17	13	23.49	21.74	20.46	24.93	7.55	6.23	7.2	11.92	4.68	0	22.86	yes
Tanc2	protein TANC2	chr11	105451300	105790617	6.63	2.92	2.04	-1.14	-1.69	7.74e-07	3.05e-14	2.64	2.56	NA	1	1	1	NA	NA	chr11:105768741-105769055	0	4.62	-1.85	NA	1	NA	1	NA	NA	85.3	81.69	92.4	143.11	42.33	45.4	48.86	86.61	82.93	93.04	149.04	32.44	31.43	31.61	3.97	0	0	0	yes
Tanc2	protein TANC2	chr11	105451300	105790617	6.63	2.92	2.04	-1.14	-1.69	7.74e-07	3.05e-14	2.64	2.56	NA	1	1	1	NA	NA	chr11:105768741-105769055	0	4.62	-1.85	NA	1	NA	1	NA	NA	85.3	81.69	92.4	143.11	42.33	45.4	48.86	86.61	82.93	93.04	149.04	32.44	31.43	31.61	3.97	0	0	0	yes
Tanc2	protein TANC2	chr11	105451300	105790617	6.63	2.92	2.04	-1.14	-1.69	7.74e-07	3.05e-14	2.64	2.56	NA	1	1	1	NA	NA	chr11:105450423-105451139	-161	8.11	-1.63	0.079	1	1	1	1	NA	85.3	81.69	92.4	143.11	42.33	45.4	48.86	86.61	82.93	93.04	149.04	32.44	31.43	31.61	83.45	65.52	24.57	22.86	yes
Tanc2	protein TANC2	chr11	105451300	105790617	6.63	2.92	2.04	-1.14	-1.69	7.74e-07	3.05e-14	2.64	2.56	NA	1	1	1	NA	NA	chr11:105762749-105763093	0	10.3	-0.63	0.732	1	1	1	1	NA	85.3	81.69	92.4	143.11	42.33	45.4	48.86	86.61	82.93	93.04	149.04	32.44	31.43	31.61	27.82	9.36	24.57	0	yes
Tanc2	protein TANC2	chr11	105451300	105790617	6.63	2.92	2.04	-1.14	-1.69	7.74e-07	3.05e-14	2.64	2.56	NA	1	1	1	NA	NA	chr11:105684622-105685390	0	8.17	-0.53	0.687	1	NA	1	NA	1	85.3	81.69	92.4	143.11	42.33	45.4	48.86	86.61	82.93	93.04	149.04	32.44	31.43	31.61	35.76	32.76	0	45.71	yes
Rbmx	RNA binding motif protein, X-linked	chrX	54636525	54646213	13.41	6.71	4.14	-0.97	-1.69	4.34e-06	1.37e-17	24.03	21.55	NA	1	NA	1	NA	NA	NA	NA	NA	NA	NA	NA	NA	NA	NA	NA	70.8	72.21	69.75	44.93	34.04	33.34	31.56	71.88	73.31	70.23	46.79	20.19	20.2	20.62	NA	NA	NA	NA	yes
Arhgef3	rho guanine nucleotide exchange factor 3	chr14	28051225	28217090	2.29	0.93	0.71	-1.27	-1.68	0.00195	1.42e-05	1.2	0.9	NA	NA	NA	NA	NA	NA	chr14:28160407-28161215	0	24.8	-4.14	NA	1	1	1	NA	1	9.4	9.21	7.27	16.18	4.39	4.18	4.55	9.54	9.35	7.32	16.85	3.74	2.99	3.34	7.95	18.72	0	0	yes
Arhgef3	rho guanine nucleotide exchange factor 3	chr14	28051225	28217090	2.29	0.93	0.71	-1.27	-1.68	0.00195	1.42e-05	1.2	0.9	NA	NA	NA	NA	NA	NA	chr14:28160407-28161215	0	24.8	-4.14	NA	1	1	1	NA	1	9.4	9.21	7.27	16.18	4.39	4.18	4.55	9.54	9.35	7.32	16.85	3.74	2.99	3.34	7.95	18.72	0	0	yes
Arhgef3	rho guanine nucleotide exchange factor 3	chr14	28051225	28217090	2.29	0.93	0.71	-1.27	-1.68	0.00195	1.42e-05	1.2	0.9	NA	NA	NA	NA	NA	NA	chr14:28149222-28149478	0	6.35	-3.58	NA	1	NA	1	1	NA	9.4	9.21	7.27	16.18	4.39	4.18	4.55	9.54	9.35	7.32	16.85	3.74	2.99	3.34	7.95	9.36	0	0	yes
Arhgef3	rho guanine nucleotide exchange factor 3	chr14	28051225	28217090	2.29	0.93	0.71	-1.27	-1.68	0.00195	1.42e-05	1.2	0.9	NA	NA	NA	NA	NA	NA	chr14:28149222-28149478	0	6.35	-3.58	NA	1	NA	1	1	NA	9.4	9.21	7.27	16.18	4.39	4.18	4.55	9.54	9.35	7.32	16.85	3.74	2.99	3.34	7.95	9.36	0	0	yes
Arhgef3	rho guanine nucleotide exchange factor 3	chr14	28051225	28217090	2.29	0.93	0.71	-1.27	-1.68	0.00195	1.42e-05	1.2	0.9	NA	NA	NA	NA	NA	NA	chr14:28181706-28182198	0	4.84	-3.5	NA	1	NA	1	NA	1	9.4	9.21	7.27	16.18	4.39	4.18	4.55	9.54	9.35	7.32	16.85	3.74	2.99	3.34	15.89	0	0	0	yes
Arhgef3	rho guanine nucleotide exchange factor 3	chr14	28051225	28217090	2.29	0.93	0.71	-1.27	-1.68	0.00195	1.42e-05	1.2	0.9	NA	NA	NA	NA	NA	NA	chr14:28181706-28182198	0	4.84	-3.5	NA	1	NA	1	NA	1	9.4	9.21	7.27	16.18	4.39	4.18	4.55	9.54	9.35	7.32	16.85	3.74	2.99	3.34	15.89	0	0	0	yes
Arhgef3	rho guanine nucleotide exchange factor 3	chr14	28051225	28217090	2.29	0.93	0.71	-1.27	-1.68	0.00195	1.42e-05	1.2	0.9	NA	NA	NA	NA	NA	NA	chr14:27986353-27986605	0	6.22	-3.18	NA	1	NA	1	NA	1	9.4	9.21	7.27	16.18	4.39	4.18	4.55	9.54	9.35	7.32	16.85	3.74	2.99	3.34	7.95	4.68	0	0	yes
Arhgef3	rho guanine nucleotide exchange factor 3	chr14	28051225	28217090	2.29	0.93	0.71	-1.27	-1.68	0.00195	1.42e-05	1.2	0.9	NA	NA	NA	NA	NA	NA	chr14:28062241-28062824	0	6.97	-1.6	0.364	1	1	1	NA	1	9.4	9.21	7.27	16.18	4.39	4.18	4.55	9.54	9.35	7.32	16.85	3.74	2.99	3.34	15.89	23.4	0	11.43	yes
Arhgef3	rho guanine nucleotide exchange factor 3	chr14	28051225	28217090	2.29	0.93	0.71	-1.27	-1.68	0.00195	1.42e-05	1.2	0.9	NA	NA	NA	NA	NA	NA	chr14:28154128-28155190	0	26.36	-1.47	0.271	1	1	1	NA	1	9.4	9.21	7.27	16.18	4.39	4.18	4.55	9.54	9.35	7.32	16.85	3.74	2.99	3.34	35.76	32.76	24.57	0	yes
Arhgef3	rho guanine nucleotide exchange factor 3	chr14	28051225	28217090	2.29	0.93	0.71	-1.27	-1.68	0.00195	1.42e-05	1.2	0.9	NA	NA	NA	NA	NA	NA	chr14:28154128-28155190	0	26.36	-1.47	0.271	1	1	1	NA	1	9.4	9.21	7.27	16.18	4.39	4.18	4.55	9.54	9.35	7.32	16.85	3.74	2.99	3.34	35.76	32.76	24.57	0	yes
Arhgef3	rho guanine nucleotide exchange factor 3	chr14	28051225	28217090	2.29	0.93	0.71	-1.27	-1.68	0.00195	1.42e-05	1.2	0.9	NA	NA	NA	NA	NA	NA	chr14:28189287-28189663	0	12.67	0	NA	1	1	1	NA	1	9.4	9.21	7.27	16.18	4.39	4.18	4.55	9.54	9.35	7.32	16.85	3.74	2.99	3.34	0	0	0	0	yes
Arhgef3	rho guanine nucleotide exchange factor 3	chr14	28051225	28217090	2.29	0.93	0.71	-1.27	-1.68	0.00195	1.42e-05	1.2	0.9	NA	NA	NA	NA	NA	NA	chr14:28189287-28189663	0	12.67	0	NA	1	1	1	NA	1	9.4	9.21	7.27	16.18	4.39	4.18	4.55	9.54	9.35	7.32	16.85	3.74	2.99	3.34	0	0	0	0	yes
Arhgef3	rho guanine nucleotide exchange factor 3	chr14	28051225	28217090	2.29	0.93	0.71	-1.27	-1.68	0.00195	1.42e-05	1.2	0.9	NA	NA	NA	NA	NA	NA	chr14:27995270-27995635	0	6.52	0.02	0.992	1	NA	1	NA	1	9.4	9.21	7.27	16.18	4.39	4.18	4.55	9.54	9.35	7.32	16.85	3.74	2.99	3.34	7.95	28.08	24.57	11.43	yes
Arhgef3	rho guanine nucleotide exchange factor 3	chr14	28051225	28217090	2.29	0.93	0.71	-1.27	-1.68	0.00195	1.42e-05	1.2	0.9	NA	NA	NA	NA	NA	NA	chr14:28084560-28085069	0	9.24	0.44	NA	1	1	1	NA	1	9.4	9.21	7.27	16.18	4.39	4.18	4.55	9.54	9.35	7.32	16.85	3.74	2.99	3.34	7.95	0	0	11.43	yes
Arhgef3	rho guanine nucleotide exchange factor 3	chr14	28051225	28217090	2.29	0.93	0.71	-1.27	-1.68	0.00195	1.42e-05	1.2	0.9	NA	NA	NA	NA	NA	NA	chr14:27935874-27936237	0	7.68	0.47	NA	1	1	1	NA	1	9.4	9.21	7.27	16.18	4.39	4.18	4.55	9.54	9.35	7.32	16.85	3.74	2.99	3.34	7.95	0	12.29	0	yes
Arhgef3	rho guanine nucleotide exchange factor 3	chr14	28051225	28217090	2.29	0.93	0.71	-1.27	-1.68	0.00195	1.42e-05	1.2	0.9	NA	NA	NA	NA	NA	NA	chr14:28000281-28000662	0	4.73	0.6	0.762	1	NA	1	NA	1	9.4	9.21	7.27	16.18	4.39	4.18	4.55	9.54	9.35	7.32	16.85	3.74	2.99	3.34	3.97	28.08	49.14	0	yes
Arhgef3	rho guanine nucleotide exchange factor 3	chr14	28051225	28217090	2.29	0.93	0.71	-1.27	-1.68	0.00195	1.42e-05	1.2	0.9	NA	NA	NA	NA	NA	NA	chr14:28184523-28184756	0	11.47	2.04	NA	1	NA	1	NA	1	9.4	9.21	7.27	16.18	4.39	4.18	4.55	9.54	9.35	7.32	16.85	3.74	2.99	3.34	0	4.68	0	22.86	yes
Arhgef3	rho guanine nucleotide exchange factor 3	chr14	28051225	28217090	2.29	0.93	0.71	-1.27	-1.68	0.00195	1.42e-05	1.2	0.9	NA	NA	NA	NA	NA	NA	chr14:28184523-28184756	0	11.47	2.04	NA	1	NA	1	NA	1	9.4	9.21	7.27	16.18	4.39	4.18	4.55	9.54	9.35	7.32	16.85	3.74	2.99	3.34	0	4.68	0	22.86	yes
Arhgef3	rho guanine nucleotide exchange factor 3	chr14	28051225	28217090	2.29	0.93	0.71	-1.27	-1.68	0.00195	1.42e-05	1.2	0.9	NA	NA	NA	NA	NA	NA	chr14:27936693-27937108	0	15.11	2.68	NA	1	1	1	NA	1	9.4	9.21	7.27	16.18	4.39	4.18	4.55	9.54	9.35	7.32	16.85	3.74	2.99	3.34	3.97	0	12.29	22.86	yes
Ccbe1	collagen and calcium-binding EGF	chr18	66216510	66451492	4.59	1.71	1.43	-1.39	-1.67	4.01e-12	4.27e-18	1.3	1.25	NA	1	NA	NA	NA	NA	chr18:66487762-66488854	-36271	17.39	-5.42	0.0321	1	1	1	NA	1	31.54	32.37	34	37.12	12.75	11.39	14.6	32.02	32.86	34.24	38.66	10.61	10.66	11.13	19.87	46.8	0	0	yes
Ccbe1	collagen and calcium-binding EGF	chr18	66216510	66451492	4.59	1.71	1.43	-1.39	-1.67	4.01e-12	4.27e-18	1.3	1.25	NA	1	NA	NA	NA	NA	chr18:66396099-66396432	0	8.89	-5.01	NA	1	1	1	NA	1	31.54	32.37	34	37.12	12.75	11.39	14.6	32.02	32.86	34.24	38.66	10.61	10.66	11.13	7.95	42.12	0	0	yes
Myct1	myc target protein 1	chr10	4739752	4752813	2.86	0.92	0.89	-1.6	-1.67	1.45e-05	6.52e-06	0	0.01	NA	NA	NA	NA	NA	NA	chr10:4711881-4712751	27001	5.41	-4.96	0.0556	1	1	1	NA	1	8.72	8.41	10.02	13.49	3.52	3.21	3.3	8.85	8.53	10.09	14.05	2.35	4.07	3.29	19.87	28.08	0	0	yes
Ccbe1	collagen and calcium-binding EGF	chr18	66216510	66451492	4.59	1.71	1.43	-1.39	-1.67	4.01e-12	4.27e-18	1.3	1.25	NA	1	NA	NA	NA	NA	chr18:66365569-66366056	0	6.32	-4.5	0.0988	1	NA	1	NA	1	31.54	32.37	34	37.12	12.75	11.39	14.6	32.02	32.86	34.24	38.66	10.61	10.66	11.13	19.87	14.04	0	0	yes
Myct1	myc target protein 1	chr10	4739752	4752813	2.86	0.92	0.89	-1.6	-1.67	1.45e-05	6.52e-06	0	0.01	NA	NA	NA	NA	NA	NA	chr10:4746162-4746500	0	5.15	-3.89	NA	1	NA	1	NA	NA	8.72	8.41	10.02	13.49	3.52	3.21	3.3	8.85	8.53	10.09	14.05	2.35	4.07	3.29	7.95	14.04	0	0	yes
Ccbe1	collagen and calcium-binding EGF	chr18	66216510	66451492	4.59	1.71	1.43	-1.39	-1.67	4.01e-12	4.27e-18	1.3	1.25	NA	1	NA	NA	NA	NA	chr18:66263857-66264345	0	10.23	-3.86	NA	1	1	1	NA	1	31.54	32.37	34	37.12	12.75	11.39	14.6	32.02	32.86	34.24	38.66	10.61	10.66	11.13	11.92	9.36	0	0	yes
Ccbe1	collagen and calcium-binding EGF	chr18	66216510	66451492	4.59	1.71	1.43	-1.39	-1.67	4.01e-12	4.27e-18	1.3	1.25	NA	1	NA	NA	NA	NA	chr18:66450988-66451976	0	8.64	-1.59	0.16	1	1	1	1	NA	31.54	32.37	34	37.12	12.75	11.39	14.6	32.02	32.86	34.24	38.66	10.61	10.66	11.13	67.55	42.12	36.86	0	yes
Ccbe1	collagen and calcium-binding EGF	chr18	66216510	66451492	4.59	1.71	1.43	-1.39	-1.67	4.01e-12	4.27e-18	1.3	1.25	NA	1	NA	NA	NA	NA	chr18:66300453-66301307	0	13.4	-1.44	0.344	1	1	1	NA	1	31.54	32.37	34	37.12	12.75	11.39	14.6	32.02	32.86	34.24	38.66	10.61	10.66	11.13	15.89	51.48	0	22.86	yes
Myct1	myc target protein 1	chr10	4739752	4752813	2.86	0.92	0.89	-1.6	-1.67	1.45e-05	6.52e-06	0	0.01	NA	NA	NA	NA	NA	NA	chr10:4737412-4738419	1333	9.29	-1.22	0.454	1	1	1	NA	1	8.72	8.41	10.02	13.49	3.52	3.21	3.3	8.85	8.53	10.09	14.05	2.35	4.07	3.29	11.92	46.8	24.57	0	yes
Myct1	myc target protein 1	chr10	4739752	4752813	2.86	0.92	0.89	-1.6	-1.67	1.45e-05	6.52e-06	0	0.01	NA	NA	NA	NA	NA	NA	chr10:4748582-4748756	0	6.68	-0.48	NA	1	NA	1	NA	NA	8.72	8.41	10.02	13.49	3.52	3.21	3.3	8.85	8.53	10.09	14.05	2.35	4.07	3.29	7.95	9.36	12.29	0	yes
Ccbe1	collagen and calcium-binding EGF	chr18	66216510	66451492	4.59	1.71	1.43	-1.39	-1.67	4.01e-12	4.27e-18	1.3	1.25	NA	1	NA	NA	NA	NA	chr18:66382874-66383441	0	4.4	-0.03	NA	1	NA	1	NA	1	31.54	32.37	34	37.12	12.75	11.39	14.6	32.02	32.86	34.24	38.66	10.61	10.66	11.13	11.92	0	12.29	0	yes
C230035I16Rik	Mus musculus 0 day neonate thymus cDNA, RIKEN full-length enriched library, clone:A430094C23 product:unclassifiable, full insert sequence.	chr13	23519845	23522886	1.07	0.27	0.34	-1.88	-1.66	0.0272	0.0389	1.53	1.3	NA	1	1	NA	NA	NA	chr13:23537385-23538075	-14500	12.54	-6.92	0.000234	1	1	1	NA	1	0.27	0.72	0.69	1.71	0.22	0.29	0.15	0.28	0.73	0.69	1.78	0.32	0.27	0.23	87.42	102.96	0	0	yes
C230035I16Rik	Mus musculus 0 day neonate thymus cDNA, RIKEN full-length enriched library, clone:A430094C23 product:unclassifiable, full insert sequence.	chr13	23519845	23522886	1.07	0.27	0.34	-1.88	-1.66	0.0272	0.0389	1.53	1.3	NA	1	1	NA	NA	NA	chr13:23545444-23545678	-22559	7.94	-4.64	NA	1	NA	1	NA	1	0.27	0.72	0.69	1.71	0.22	0.29	0.15	0.28	0.73	0.69	1.78	0.32	0.27	0.23	27.82	9.36	0	0	yes
Dtd1	D-tyrosyl-tRNA(Tyr) deacylase 1	chr2	144425689	144594483	5.6	2.43	1.76	-1.17	-1.66	0.00303	1.25e-05	3.58	2.9	NA	NA	NA	1	NA	NA	chr2:144425687-144425965	0	5.85	-4.52	0.0926	1	1	1	1	NA	8.9	7.06	9.02	11.79	3.6	4.14	4.55	9.04	7.17	9.08	12.28	3.94	2.51	2.49	15.89	18.72	0	0	yes
C230035I16Rik	Mus musculus 0 day neonate thymus cDNA, RIKEN full-length enriched library, clone:A430094C23 product:unclassifiable, full insert sequence.	chr13	23519845	23522886	1.07	0.27	0.34	-1.88	-1.66	0.0272	0.0389	1.53	1.3	NA	1	1	NA	NA	NA	chr13:23538523-23538709	-15638	8.74	-3.89	NA	1	NA	1	NA	1	0.27	0.72	0.69	1.71	0.22	0.29	0.15	0.28	0.73	0.69	1.78	0.32	0.27	0.23	7.95	14.04	0	0	yes
C230035I16Rik	Mus musculus 0 day neonate thymus cDNA, RIKEN full-length enriched library, clone:A430094C23 product:unclassifiable, full insert sequence.	chr13	23519845	23522886	1.07	0.27	0.34	-1.88	-1.66	0.0272	0.0389	1.53	1.3	NA	1	1	NA	NA	NA	chr13:23524521-23524878	-1636	19.2	-1.56	0.097	1	1	1	NA	1	0.27	0.72	0.69	1.71	0.22	0.29	0.15	0.28	0.73	0.69	1.78	0.32	0.27	0.23	59.6	84.24	24.57	22.86	yes
C230035I16Rik	Mus musculus 0 day neonate thymus cDNA, RIKEN full-length enriched library, clone:A430094C23 product:unclassifiable, full insert sequence.	chr13	23519845	23522886	1.07	0.27	0.34	-1.88	-1.66	0.0272	0.0389	1.53	1.3	NA	1	1	NA	NA	NA	chr13:23516463-23516735	3110	14.73	-1.52	0.292	1	NA	1	NA	1	0.27	0.72	0.69	1.71	0.22	0.29	0.15	0.28	0.73	0.69	1.78	0.32	0.27	0.23	19.87	51.48	0	22.86	yes
C230035I16Rik	Mus musculus 0 day neonate thymus cDNA, RIKEN full-length enriched library, clone:A430094C23 product:unclassifiable, full insert sequence.	chr13	23519845	23522886	1.07	0.27	0.34	-1.88	-1.66	0.0272	0.0389	1.53	1.3	NA	1	1	NA	NA	NA	chr13:23515775-23516044	3801	12.52	-1.31	0.352	1	NA	1	1	NA	0.27	0.72	0.69	1.71	0.22	0.29	0.15	0.28	0.73	0.69	1.78	0.32	0.27	0.23	23.84	37.44	0	22.86	yes
C230035I16Rik	Mus musculus 0 day neonate thymus cDNA, RIKEN full-length enriched library, clone:A430094C23 product:unclassifiable, full insert sequence.	chr13	23519845	23522886	1.07	0.27	0.34	-1.88	-1.66	0.0272	0.0389	1.53	1.3	NA	1	1	NA	NA	NA	chr13:23523308-23523644	-423	14.52	-1	0.431	1	1	1	1	NA	0.27	0.72	0.69	1.71	0.22	0.29	0.15	0.28	0.73	0.69	1.78	0.32	0.27	0.23	35.76	37.44	36.86	0	yes
C230035I16Rik	Mus musculus 0 day neonate thymus cDNA, RIKEN full-length enriched library, clone:A430094C23 product:unclassifiable, full insert sequence.	chr13	23519845	23522886	1.07	0.27	0.34	-1.88	-1.66	0.0272	0.0389	1.53	1.3	NA	1	1	NA	NA	NA	chr13:23522660-23522925	0	18.19	-0.25	0.834	1	1	1	1	NA	0.27	0.72	0.69	1.71	0.22	0.29	0.15	0.28	0.73	0.69	1.78	0.32	0.27	0.23	55.63	28.08	36.86	34.28	yes
C230035I16Rik	Mus musculus 0 day neonate thymus cDNA, RIKEN full-length enriched library, clone:A430094C23 product:unclassifiable, full insert sequence.	chr13	23519845	23522886	1.07	0.27	0.34	-1.88	-1.66	0.0272	0.0389	1.53	1.3	NA	1	1	NA	NA	NA	chr13:23529507-23529837	-6622	7.92	-0.09	0.954	1	NA	1	NA	1	0.27	0.72	0.69	1.71	0.22	0.29	0.15	0.28	0.73	0.69	1.78	0.32	0.27	0.23	27.82	9.36	12.29	22.86	yes
Arhgap18	rho GTPase-activating protein 18	chr10	26492318	26638454	11.09	2.98	3.51	-1.86	-1.65	7.31e-12	2.14e-09	0.91	0.49	1	1	NA	NA	NA	NA	chr10:26491966-26493089	0	17.38	-7.09	0.0001	1	1	1	1	NA	36.78	42.48	44.61	81.12	14.96	14.13	13.35	37.34	43.12	44.92	84.48	16.89	17.51	15.68	119.21	93.6	0	0	yes
Tnfrsf11a	tumor necrosis factor receptor superfamily	chr1	107677300	107744558	1.62	0.94	0.51	-0.74	-1.65	0.0321	2.29e-07	0.1	0.08	NA	1	NA	1	1	1	chr1:107763298-107763938	18741	13.79	-6.11	0.00489	1	1	1	NA	1	10.39	9.7	10.13	11.48	5.77	6.67	6.2	10.55	9.85	10.2	11.95	2.94	3.35	3.82	51.66	56.16	0	0	yes
Arhgap18	rho GTPase-activating protein 18	chr10	26492318	26638454	11.09	2.98	3.51	-1.86	-1.65	7.31e-12	2.14e-09	0.91	0.49	1	1	NA	NA	NA	NA	chr10:26620626-26620800	0	5.01	-5.17	0.0437	1	NA	1	NA	NA	36.78	42.48	44.61	81.12	14.96	14.13	13.35	37.34	43.12	44.92	84.48	16.89	17.51	15.68	35.76	18.72	0	0	yes
Nexn	nexilin	chr3	151899948	151929284	13.17	7.88	4.17	-0.71	-1.65	0.000119	8.87e-21	1.5	0.95	NA	1	1	1	1	1	chr3:151928897-151929208	0	10.08	-4.96	0.0549	1	1	1	1	NA	43.01	41.85	42.06	46.17	25.34	29.23	24.96	43.67	42.49	42.35	48.08	14.63	14.25	13.3	19.87	28.08	0	0	yes
Arhgap18	rho GTPase-activating protein 18	chr10	26492318	26638454	11.09	2.98	3.51	-1.86	-1.65	7.31e-12	2.14e-09	0.91	0.49	1	1	NA	NA	NA	NA	chr10:26574351-26574853	0	7.87	-4.34	NA	1	1	1	NA	1	36.78	42.48	44.61	81.12	14.96	14.13	13.35	37.34	43.12	44.92	84.48	16.89	17.51	15.68	11.92	18.72	0	0	yes
Arhgap18	rho GTPase-activating protein 18	chr10	26492318	26638454	11.09	2.98	3.51	-1.86	-1.65	7.31e-12	2.14e-09	0.91	0.49	1	1	NA	NA	NA	NA	chr10:26612910-26613442	0	6	-4.31	NA	1	NA	1	NA	1	36.78	42.48	44.61	81.12	14.96	14.13	13.35	37.34	43.12	44.92	84.48	16.89	17.51	15.68	19.87	9.36	0	0	yes
Nexn	nexilin	chr3	151899948	151929284	13.17	7.88	4.17	-0.71	-1.65	0.000119	8.87e-21	1.5	0.95	NA	1	1	1	1	1	chr3:151901487-151901894	0	5.56	-4.17	NA	1	NA	1	NA	1	43.01	41.85	42.06	46.17	25.34	29.23	24.96	43.67	42.49	42.35	48.08	14.63	14.25	13.3	3.97	23.4	0	0	yes
Tnfrsf11a	tumor necrosis factor receptor superfamily	chr1	107677300	107744558	1.62	0.94	0.51	-0.74	-1.65	0.0321	2.29e-07	0.1	0.08	NA	1	NA	1	1	1	chr1:107724207-107724665	0	4.56	-4.12	NA	1	NA	1	NA	1	10.39	9.7	10.13	11.48	5.77	6.67	6.2	10.55	9.85	10.2	11.95	2.94	3.35	3.82	11.92	14.04	0	0	yes
Arhgap18	rho GTPase-activating protein 18	chr10	26492318	26638454	11.09	2.98	3.51	-1.86	-1.65	7.31e-12	2.14e-09	0.91	0.49	1	1	NA	NA	NA	NA	chr10:26615575-26615848	0	7.02	-4.12	NA	1	NA	1	NA	1	36.78	42.48	44.61	81.12	14.96	14.13	13.35	37.34	43.12	44.92	84.48	16.89	17.51	15.68	11.92	14.04	0	0	yes
Nexn	nexilin	chr3	151899948	151929284	13.17	7.88	4.17	-0.71	-1.65	0.000119	8.87e-21	1.5	0.95	NA	1	1	1	1	1	chr3:151922630-151922812	0	6.7	-3.79	NA	1	NA	1	NA	1	43.01	41.85	42.06	46.17	25.34	29.23	24.96	43.67	42.49	42.35	48.08	14.63	14.25	13.3	19.87	0	0	0	yes
Arhgap18	rho GTPase-activating protein 18	chr10	26492318	26638454	11.09	2.98	3.51	-1.86	-1.65	7.31e-12	2.14e-09	0.91	0.49	1	1	NA	NA	NA	NA	chr10:26518734-26519887	0	14.66	-2.67	0.0276	1	1	1	NA	1	36.78	42.48	44.61	81.12	14.96	14.13	13.35	37.34	43.12	44.92	84.48	16.89	17.51	15.68	47.68	112.32	0	22.86	yes
Tnfrsf11a	tumor necrosis factor receptor superfamily	chr1	107677300	107744558	1.62	0.94	0.51	-0.74	-1.65	0.0321	2.29e-07	0.1	0.08	NA	1	NA	1	1	1	chr1:107729448-107729711	0	6.62	-2.63	NA	1	NA	1	NA	1	10.39	9.7	10.13	11.48	5.77	6.67	6.2	10.55	9.85	10.2	11.95	2.94	3.35	3.82	7.95	0	0	0	yes
Arhgap18	rho GTPase-activating protein 18	chr10	26492318	26638454	11.09	2.98	3.51	-1.86	-1.65	7.31e-12	2.14e-09	0.91	0.49	1	1	NA	NA	NA	NA	chr10:26599009-26599208	0	5.54	-2.63	NA	1	NA	1	NA	1	36.78	42.48	44.61	81.12	14.96	14.13	13.35	37.34	43.12	44.92	84.48	16.89	17.51	15.68	7.95	0	0	0	yes
Arhgap18	rho GTPase-activating protein 18	chr10	26492318	26638454	11.09	2.98	3.51	-1.86	-1.65	7.31e-12	2.14e-09	0.91	0.49	1	1	NA	NA	NA	NA	chr10:26597306-26597542	0	8.12	-1.85	NA	1	NA	1	NA	1	36.78	42.48	44.61	81.12	14.96	14.13	13.35	37.34	43.12	44.92	84.48	16.89	17.51	15.68	3.97	0	0	0	yes
Arhgap18	rho GTPase-activating protein 18	chr10	26492318	26638454	11.09	2.98	3.51	-1.86	-1.65	7.31e-12	2.14e-09	0.91	0.49	1	1	NA	NA	NA	NA	chr10:26548469-26548932	0	12.79	-0.39	0.804	1	1	1	NA	1	36.78	42.48	44.61	81.12	14.96	14.13	13.35	37.34	43.12	44.92	84.48	16.89	17.51	15.68	23.84	23.4	36.86	0	yes
Tnfrsf11a	tumor necrosis factor receptor superfamily	chr1	107677300	107744558	1.62	0.94	0.51	-0.74	-1.65	0.0321	2.29e-07	0.1	0.08	NA	1	NA	1	1	1	chr1:107677065-107677239	-61	6.01	0.06	0.972	1	NA	1	1	NA	10.39	9.7	10.13	11.48	5.77	6.67	6.2	10.55	9.85	10.2	11.95	2.94	3.35	3.82	19.87	14.04	24.57	11.43	yes
Hlx	H2.0-like homeobox protein	chr1	186551024	186556372	10.5	4.6	3.38	-1.16	-1.63	2.69e-06	3.18e-12	0.34	0.12	1	NA	NA	NA	NA	NA	chr1:186576653-186577121	-20282	5.34	-4.95	0.051	1	NA	1	NA	NA	27.83	31.79	35.59	20.58	14.21	12.85	11.8	28.26	32.27	35.84	21.43	9.62	10.12	8.87	23.84	23.4	0	0	yes
Hlx	H2.0-like homeobox protein	chr1	186551024	186556372	10.5	4.6	3.38	-1.16	-1.63	2.69e-06	3.18e-12	0.34	0.12	1	NA	NA	NA	NA	NA	chr1:186561991-186562165	-5620	7.01	-2.69	NA	1	NA	1	NA	1	27.83	31.79	35.59	20.58	14.21	12.85	11.8	28.26	32.27	35.84	21.43	9.62	10.12	8.87	3.97	4.68	0	0	yes
Hlx	H2.0-like homeobox protein	chr1	186551024	186556372	10.5	4.6	3.38	-1.16	-1.63	2.69e-06	3.18e-12	0.34	0.12	1	NA	NA	NA	NA	NA	chr1:186556435-186556912	-64	18.75	-2.61	0.0793	1	1	1	1	NA	27.83	31.79	35.59	20.58	14.21	12.85	11.8	28.26	32.27	35.84	21.43	9.62	10.12	8.87	51.66	28.08	12.29	0	yes
Hlx	H2.0-like homeobox protein	chr1	186551024	186556372	10.5	4.6	3.38	-1.16	-1.63	2.69e-06	3.18e-12	0.34	0.12	1	NA	NA	NA	NA	NA	chr1:186605881-186606461	-49510	6.11	-2.14	NA	1	NA	1	NA	1	27.83	31.79	35.59	20.58	14.21	12.85	11.8	28.26	32.27	35.84	21.43	9.62	10.12	8.87	11.92	46.8	12.29	0	yes
Hlx	H2.0-like homeobox protein	chr1	186551024	186556372	10.5	4.6	3.38	-1.16	-1.63	2.69e-06	3.18e-12	0.34	0.12	1	NA	NA	NA	NA	NA	chr1:186531477-186531905	19119	6.51	-1.95	NA	1	NA	1	NA	1	27.83	31.79	35.59	20.58	14.21	12.85	11.8	28.26	32.27	35.84	21.43	9.62	10.12	8.87	0	4.68	0	0	yes
Hlx	H2.0-like homeobox protein	chr1	186551024	186556372	10.5	4.6	3.38	-1.16	-1.63	2.69e-06	3.18e-12	0.34	0.12	1	NA	NA	NA	NA	NA	chr1:186519216-186519849	31175	9.08	-0.53	0.783	1	1	1	NA	1	27.83	31.79	35.59	20.58	14.21	12.85	11.8	28.26	32.27	35.84	21.43	9.62	10.12	8.87	7.95	28.08	24.57	0	yes
Hlx	H2.0-like homeobox protein	chr1	186551024	186556372	10.5	4.6	3.38	-1.16	-1.63	2.69e-06	3.18e-12	0.34	0.12	1	NA	NA	NA	NA	NA	chr1:186525273-186525447	25577	5.01	0.47	NA	1	NA	1	NA	NA	27.83	31.79	35.59	20.58	14.21	12.85	11.8	28.26	32.27	35.84	21.43	9.62	10.12	8.87	7.95	0	12.29	0	yes
Gas2	SubName: Full=Putative uncharacterized protein;	chr7	59134515	59249828	3.24	1.09	1.05	-1.54	-1.61	0.000129	1.05e-05	4.83	3.89	NA	NA	NA	NA	NA	NA	chr7:59134204-59134969	0	4.55	-5.55	0.0197	1	1	1	1	NA	8.18	8.32	7.37	11.58	3.26	2.53	3.35	8.3	8.44	7.42	12.06	2.66	2.81	3.38	43.71	28.08	0	0	yes
Gas2	SubName: Full=Putative uncharacterized protein;	chr7	59134515	59249828	3.24	1.09	1.05	-1.54	-1.61	0.000129	1.05e-05	4.83	3.89	NA	NA	NA	NA	NA	NA	chr7:59117440-59118100	0	9.5	-5.09	0.045	1	1	1	1	NA	8.18	8.32	7.37	11.58	3.26	2.53	3.35	8.3	8.44	7.42	12.06	2.66	2.81	3.38	19.87	32.76	0	0	yes
Gas2	SubName: Full=Putative uncharacterized protein;	chr7	59134515	59249828	3.24	1.09	1.05	-1.54	-1.61	0.000129	1.05e-05	4.83	3.89	NA	NA	NA	NA	NA	NA	chr7:59143335-59143835	0	8.01	-4.12	NA	1	NA	1	NA	1	8.18	8.32	7.37	11.58	3.26	2.53	3.35	8.3	8.44	7.42	12.06	2.66	2.81	3.38	11.92	14.04	0	0	yes
Gas2	SubName: Full=Putative uncharacterized protein;	chr7	59134515	59249828	3.24	1.09	1.05	-1.54	-1.61	0.000129	1.05e-05	4.83	3.89	NA	NA	NA	NA	NA	NA	chr7:59222887-59223269	0	6.69	-4.1	NA	1	NA	1	NA	1	8.18	8.32	7.37	11.58	3.26	2.53	3.35	8.3	8.44	7.42	12.06	2.66	2.81	3.38	15.89	9.36	0	0	yes
Gas2	SubName: Full=Putative uncharacterized protein;	chr7	59134515	59249828	3.24	1.09	1.05	-1.54	-1.61	0.000129	1.05e-05	4.83	3.89	NA	NA	NA	NA	NA	NA	chr7:59242524-59243254	0	4.38	-3.18	NA	1	1	1	NA	1	8.18	8.32	7.37	11.58	3.26	2.53	3.35	8.3	8.44	7.42	12.06	2.66	2.81	3.38	7.95	4.68	0	0	yes
Gas2	SubName: Full=Putative uncharacterized protein;	chr7	59134515	59249828	3.24	1.09	1.05	-1.54	-1.61	0.000129	1.05e-05	4.83	3.89	NA	NA	NA	NA	NA	NA	chr7:59169093-59169390	0	12.32	-2.69	NA	1	1	1	NA	1	8.18	8.32	7.37	11.58	3.26	2.53	3.35	8.3	8.44	7.42	12.06	2.66	2.81	3.38	3.97	4.68	0	0	yes
Gas2	SubName: Full=Putative uncharacterized protein;	chr7	59134515	59249828	3.24	1.09	1.05	-1.54	-1.61	0.000129	1.05e-05	4.83	3.89	NA	NA	NA	NA	NA	NA	chr7:59073676-59073918	-43467	3.84	-2.63	NA	1	NA	1	NA	1	8.18	8.32	7.37	11.58	3.26	2.53	3.35	8.3	8.44	7.42	12.06	2.66	2.81	3.38	7.95	0	0	0	yes
Gas2	SubName: Full=Putative uncharacterized protein;	chr7	59134515	59249828	3.24	1.09	1.05	-1.54	-1.61	0.000129	1.05e-05	4.83	3.89	NA	NA	NA	NA	NA	NA	chr7:59271801-59272656	21974	9.85	-1.58	0.365	1	1	1	NA	1	8.18	8.32	7.37	11.58	3.26	2.53	3.35	8.3	8.44	7.42	12.06	2.66	2.81	3.38	19.87	18.72	12.29	0	yes
Gas2	SubName: Full=Putative uncharacterized protein;	chr7	59134515	59249828	3.24	1.09	1.05	-1.54	-1.61	0.000129	1.05e-05	4.83	3.89	NA	NA	NA	NA	NA	NA	chr7:59071068-59071258	-46127	5.2	0	NA	1	NA	1	NA	1	8.18	8.32	7.37	11.58	3.26	2.53	3.35	8.3	8.44	7.42	12.06	2.66	2.81	3.38	0	0	0	0	yes
Gas2	SubName: Full=Putative uncharacterized protein;	chr7	59134515	59249828	3.24	1.09	1.05	-1.54	-1.61	0.000129	1.05e-05	4.83	3.89	NA	NA	NA	NA	NA	NA	chr7:59071793-59071967	-45418	5.34	0	NA	1	NA	1	NA	NA	8.18	8.32	7.37	11.58	3.26	2.53	3.35	8.3	8.44	7.42	12.06	2.66	2.81	3.38	0	0	0	0	yes
Gas2	SubName: Full=Putative uncharacterized protein;	chr7	59134515	59249828	3.24	1.09	1.05	-1.54	-1.61	0.000129	1.05e-05	4.83	3.89	NA	NA	NA	NA	NA	NA	chr7:59147855-59148368	0	11.77	0.18	0.893	1	1	1	NA	1	8.18	8.32	7.37	11.58	3.26	2.53	3.35	8.3	8.44	7.42	12.06	2.66	2.81	3.38	19.87	32.76	24.57	34.28	yes
Dbt	lipoamide acyltransferase component of	chr3	116215997	116252899	4.86	1.53	1.59	-1.63	-1.6	5.26e-12	7.22e-12	3.59	3.3	NA	1	NA	1	1	1	chr3:116215741-116215997	0	7.49	-4.67	0.078	1	1	1	1	NA	22.23	21.06	21.06	17.73	6.79	6.1	6.95	22.57	21.38	21.2	18.47	6	7.72	6.86	19.87	18.72	0	0	yes
Syngr1	synaptogyrin-1 isoform 1a	chr15	79921764	79949931	1.7	0.61	0.56	-1.42	-1.6	0.0222	0.00482	0.13	0.2	NA	NA	NA	NA	NA	NA	chr15:79923123-79923370	0	9.4	-1.04	NA	1	NA	1	NA	1	5.38	4.92	7.48	20.84	4.01	3.14	3.65	5.46	4.99	7.53	21.7	3.62	2.93	3.22	7.95	18.72	12.29	0	yes
Syngr1	synaptogyrin-1 isoform 1a	chr15	79921764	79949931	1.7	0.61	0.56	-1.42	-1.6	0.0222	0.00482	0.13	0.2	NA	NA	NA	NA	NA	NA	chr15:79884459-79884959	-36805	6.39	-0.78	NA	1	NA	1	NA	1	5.38	4.92	7.48	20.84	4.01	3.14	3.65	5.46	4.99	7.53	21.7	3.62	2.93	3.22	11.92	9.36	0	11.43	yes
Syngr1	synaptogyrin-1 isoform 1a	chr15	79921764	79949931	1.7	0.61	0.56	-1.42	-1.6	0.0222	0.00482	0.13	0.2	NA	NA	NA	NA	NA	NA	chr15:79905908-79906791	-14973	11.51	-0.66	0.349	1	1	1	NA	1	5.38	4.92	7.48	20.84	4.01	3.14	3.65	5.46	4.99	7.53	21.7	3.62	2.93	3.22	127.16	117	110.57	45.71	yes
Syngr1	synaptogyrin-1 isoform 1a	chr15	79921764	79949931	1.7	0.61	0.56	-1.42	-1.6	0.0222	0.00482	0.13	0.2	NA	NA	NA	NA	NA	NA	chr15:79928874-79929583	0	11.14	-0.26	0.786	1	NA	1	NA	1	5.38	4.92	7.48	20.84	4.01	3.14	3.65	5.46	4.99	7.53	21.7	3.62	2.93	3.22	63.58	65.52	86	22.86	yes
Syngr1	synaptogyrin-1 isoform 1a	chr15	79921764	79949931	1.7	0.61	0.56	-1.42	-1.6	0.0222	0.00482	0.13	0.2	NA	NA	NA	NA	NA	NA	chr15:79893234-79893723	-28041	11.64	0.66	0.559	1	1	1	NA	1	5.38	4.92	7.48	20.84	4.01	3.14	3.65	5.46	4.99	7.53	21.7	3.62	2.93	3.22	19.87	32.76	61.43	22.86	yes
Pkp1	plakophilin-1	chr1	137767972	137815601	4.11	1.41	1.36	-1.5	-1.59	0.000149	3.25e-05	0.07	0.03	NA	NA	NA	NA	NA	NA	chr1:137834940-137835526	-19340	10.51	-4.36	NA	1	1	1	NA	1	17.17	17.79	15.22	43.9	9.56	8.07	7.25	17.43	18.07	15.33	45.71	7.99	7.9	8.16	7.95	23.4	0	0	yes
Areg	amphiregulin preproprotein	chr5	91568641	91577458	22.1	15.53	7.29	-0.48	-1.59	0.0382	2.48e-14	0.03	0.03	NA	NA	NA	NA	NA	NA	chr5:91547555-91548072	-20569	13.03	-3.58	NA	1	1	1	NA	1	29.37	36.62	39.14	30.81	25.46	23.52	24.36	29.82	37.18	39.42	32.09	11.65	10.03	12.75	7.95	9.36	0	0	yes
Areg	amphiregulin preproprotein	chr5	91568641	91577458	22.1	15.53	7.29	-0.48	-1.59	0.0382	2.48e-14	0.03	0.03	NA	NA	NA	NA	NA	NA	chr5:91568645-91569058	0	9.84	-1.85	0.271	1	1	1	1	NA	29.37	36.62	39.14	30.81	25.46	23.52	24.36	29.82	37.18	39.42	32.09	11.65	10.03	12.75	27.82	18.72	12.29	0	yes
Areg	amphiregulin preproprotein	chr5	91568641	91577458	22.1	15.53	7.29	-0.48	-1.59	0.0382	2.48e-14	0.03	0.03	NA	NA	NA	NA	NA	NA	chr5:91539046-91540218	-28423	15.36	-1.55	0.158	1	1	1	NA	1	29.37	36.62	39.14	30.81	25.46	23.52	24.36	29.82	37.18	39.42	32.09	11.65	10.03	12.75	55.63	51.48	36.86	0	yes
Pkp1	plakophilin-1	chr1	137767972	137815601	4.11	1.41	1.36	-1.5	-1.59	0.000149	3.25e-05	0.07	0.03	NA	NA	NA	NA	NA	NA	chr1:137841441-137841687	-25841	10.15	-1.2	NA	1	NA	1	NA	1	17.17	17.79	15.22	43.9	9.56	8.07	7.25	17.43	18.07	15.33	45.71	7.99	7.9	8.16	23.84	4.68	0	11.43	yes
Pkp1	plakophilin-1	chr1	137767972	137815601	4.11	1.41	1.36	-1.5	-1.59	0.000149	3.25e-05	0.07	0.03	NA	NA	NA	NA	NA	NA	chr1:137803427-137803714	0	6.07	-0.83	NA	1	1	1	NA	1	17.17	17.79	15.22	43.9	9.56	8.07	7.25	17.43	18.07	15.33	45.71	7.99	7.9	8.16	3.97	18.72	0	11.43	yes
Areg	amphiregulin preproprotein	chr5	91568641	91577458	22.1	15.53	7.29	-0.48	-1.59	0.0382	2.48e-14	0.03	0.03	NA	NA	NA	NA	NA	NA	chr5:91570046-91570370	0	8.6	-0.12	NA	1	1	1	NA	1	29.37	36.62	39.14	30.81	25.46	23.52	24.36	29.82	37.18	39.42	32.09	11.65	10.03	12.75	3.97	9.36	12.29	0	yes
Pkp1	plakophilin-1	chr1	137767972	137815601	4.11	1.41	1.36	-1.5	-1.59	0.000149	3.25e-05	0.07	0.03	NA	NA	NA	NA	NA	NA	chr1:137779029-137779722	0	3.44	0.13	0.95	1	NA	1	NA	1	17.17	17.79	15.22	43.9	9.56	8.07	7.25	17.43	18.07	15.33	45.71	7.99	7.9	8.16	7.95	14.04	24.57	0	yes
Areg	amphiregulin preproprotein	chr5	91568641	91577458	22.1	15.53	7.29	-0.48	-1.59	0.0382	2.48e-14	0.03	0.03	NA	NA	NA	NA	NA	NA	chr5:91585864-91586355	8407	5.68	0.19	NA	1	1	1	NA	1	29.37	36.62	39.14	30.81	25.46	23.52	24.36	29.82	37.18	39.42	32.09	11.65	10.03	12.75	19.87	0	12.29	11.43	yes
Pkp1	plakophilin-1	chr1	137767972	137815601	4.11	1.41	1.36	-1.5	-1.59	0.000149	3.25e-05	0.07	0.03	NA	NA	NA	NA	NA	NA	chr1:137758461-137759401	8571	27.49	0.53	0.651	1	1	1	NA	1	17.17	17.79	15.22	43.9	9.56	8.07	7.25	17.43	18.07	15.33	45.71	7.99	7.9	8.16	15.89	42.12	49.14	34.28	yes
Pkp1	plakophilin-1	chr1	137767972	137815601	4.11	1.41	1.36	-1.5	-1.59	0.000149	3.25e-05	0.07	0.03	NA	NA	NA	NA	NA	NA	chr1:137815380-137815924	0	6.62	0.87	0.467	1	NA	1	1	NA	17.17	17.79	15.22	43.9	9.56	8.07	7.25	17.43	18.07	15.33	45.71	7.99	7.9	8.16	23.84	14.04	49.14	22.86	yes
Il18rap	interleukin-18 receptor accessory protein	chr1	40572207	40606142	10.34	5.41	3.43	-0.9	-1.58	9.81e-06	4.28e-14	0.07	0.04	1	NA	NA	NA	NA	NA	chr1:40571711-40572461	0	8.13	-4.12	NA	1	1	1	1	NA	30	29.87	35.59	36.04	16.57	19.56	16.7	30.46	30.32	35.84	37.53	11.01	9.61	12.89	11.92	14.04	0	0	yes
Pdk4	pyruvate dehydrogenase kinase, isozyme 4	chr6	5433351	5446278	7.28	1.85	2.44	-1.94	-1.57	7.11e-20	2.1e-14	0.28	0.14	1	1	1	NA	NA	NA	chr6:5446002-5446645	0	11.38	-6.16	0.00421	1	1	1	1	NA	27.11	31.79	33.79	36.09	7.84	9.49	7.75	27.52	32.27	34.02	37.58	10.97	11.58	10.67	59.6	51.48	0	0	yes
Col6a1	collagen alpha-1(VI) chain precursor	chr10	76171537	76188789	102.66	31.27	34.32	-1.68	-1.57	7.28e-05	5.18e-23	54.14	32.81	1	1	1	NA	NA	NA	chr10:76192924-76193660	-4136	32.11	-3.54	0.000678	1	1	1	NA	1	476.35	510.06	524.94	580.26	157.54	168.97	163.18	483.63	517.82	528.59	604.27	180.95	180.25	176.48	111.26	182.52	24.57	0	yes
Col6a1	collagen alpha-1(VI) chain precursor	chr10	76171537	76188789	102.66	31.27	34.32	-1.68	-1.57	7.28e-05	5.18e-23	54.14	32.81	1	1	1	NA	NA	NA	chr10:76156144-76156573	14964	5.28	-3.27	NA	1	NA	1	NA	1	476.35	510.06	524.94	580.26	157.54	168.97	163.18	483.63	517.82	528.59	604.27	180.95	180.25	176.48	0	14.04	0	0	yes
Col6a1	collagen alpha-1(VI) chain precursor	chr10	76171537	76188789	102.66	31.27	34.32	-1.68	-1.57	7.28e-05	5.18e-23	54.14	32.81	1	1	1	NA	NA	NA	chr10:76196019-76196393	-7231	14.29	-2.02	0.104	1	NA	1	NA	1	476.35	510.06	524.94	580.26	157.54	168.97	163.18	483.63	517.82	528.59	604.27	180.95	180.25	176.48	35.76	65.52	0	22.86	yes
Col6a1	collagen alpha-1(VI) chain precursor	chr10	76171537	76188789	102.66	31.27	34.32	-1.68	-1.57	7.28e-05	5.18e-23	54.14	32.81	1	1	1	NA	NA	NA	chr10:76131502-76132196	39341	15.06	-2	0.0929	1	1	1	NA	1	476.35	510.06	524.94	580.26	157.54	168.97	163.18	483.63	517.82	528.59	604.27	180.95	180.25	176.48	47.68	51.48	0	22.86	yes
Ccdc88c	protein Daple	chr12	102150910	102267193	2.35	0.69	0.8	-1.73	-1.55	8.31e-11	3.88e-10	0.29	0.45	NA	NA	NA	NA	NA	NA	chr12:102214041-102214366	0	5.72	-4.52	0.0944	1	NA	1	NA	1	16.54	21.37	22.01	15.92	5.32	6.39	5.4	16.79	21.7	22.16	16.58	6.8	6.44	6.61	15.89	18.72	0	0	yes
Ccdc88c	protein Daple	chr12	102150910	102267193	2.35	0.69	0.8	-1.73	-1.55	8.31e-11	3.88e-10	0.29	0.45	NA	NA	NA	NA	NA	NA	chr12:102265862-102266069	0	10.94	-3.58	NA	1	NA	1	NA	1	16.54	21.37	22.01	15.92	5.32	6.39	5.4	16.79	21.7	22.16	16.58	6.8	6.44	6.61	7.95	9.36	0	0	yes
Glipr1	glioma pathogenesis-related protein 1 precursor	chr10	111422504	111434320	1.83	0.07	0.62	-4.53	-1.55	1.33e-07	0.0349	0.06	0.06	NA	1	1	1	1	1	chr10:111437387-111437836	-3068	18.75	-2.69	NA	1	1	1	NA	1	1.45	1.39	1.64	5.58	0.11	0.18	0	1.47	1.41	1.66	5.81	0.83	0.63	1.17	3.97	4.68	0	0	yes
Ccdc88c	protein Daple	chr12	102150910	102267193	2.35	0.69	0.8	-1.73	-1.55	8.31e-11	3.88e-10	0.29	0.45	NA	NA	NA	NA	NA	NA	chr12:102232854-102233180	0	11.22	-2.69	NA	1	NA	1	NA	1	16.54	21.37	22.01	15.92	5.32	6.39	5.4	16.79	21.7	22.16	16.58	6.8	6.44	6.61	3.97	4.68	0	0	yes
Glipr1	glioma pathogenesis-related protein 1 precursor	chr10	111422504	111434320	1.83	0.07	0.62	-4.53	-1.55	1.33e-07	0.0349	0.06	0.06	NA	1	1	1	1	1	chr10:111432960-111433157	0	12.97	-1.95	NA	1	NA	1	NA	1	1.45	1.39	1.64	5.58	0.11	0.18	0	1.47	1.41	1.66	5.81	0.83	0.63	1.17	0	4.68	0	0	yes
Ccdc88c	protein Daple	chr12	102150910	102267193	2.35	0.69	0.8	-1.73	-1.55	8.31e-11	3.88e-10	0.29	0.45	NA	NA	NA	NA	NA	NA	chr12:102234805-102235063	0	13.06	-0.82	0.61	1	1	1	NA	1	16.54	21.37	22.01	15.92	5.32	6.39	5.4	16.79	21.7	22.16	16.58	6.8	6.44	6.61	23.84	18.72	0	22.86	yes
Hdac8	histone deacetylase 8	chrX	99479979	99700487	5.53	2.37	1.88	-1.18	-1.55	0.01	0.000291	4.97	3.52	1	1	1	NA	NA	NA	chrX:99700551-99700754	-65	5.44	-0.8	NA	1	NA	1	1	NA	8.27	9.52	8.8	22.08	4.91	5.82	5.35	8.39	9.67	8.87	22.99	4.21	4.7	3.89	7.95	14.04	0	11.43	yes
Ccdc88c	protein Daple	chr12	102150910	102267193	2.35	0.69	0.8	-1.73	-1.55	8.31e-11	3.88e-10	0.29	0.45	NA	NA	NA	NA	NA	NA	chr12:102267063-102267789	0	12.08	-0.17	0.902	1	1	1	1	NA	16.54	21.37	22.01	15.92	5.32	6.39	5.4	16.79	21.7	22.16	16.58	6.8	6.44	6.61	15.89	65.52	24.57	45.71	yes
Glipr1	glioma pathogenesis-related protein 1 precursor	chr10	111422504	111434320	1.83	0.07	0.62	-4.53	-1.55	1.33e-07	0.0349	0.06	0.06	NA	1	1	1	1	1	chr10:111433499-111434085	0	11.79	0	NA	1	1	1	1	NA	1.45	1.39	1.64	5.58	0.11	0.18	0	1.47	1.41	1.66	5.81	0.83	0.63	1.17	0	0	0	0	yes
Fkbp11	peptidyl-prolyl cis-trans isomerase FKBP11	chr15	98554799	98558629	9.69	4.32	3.28	-1.13	-1.55	0.0097	4.76e-05	2.91	1.93	1	NA	NA	1	NA	1	chr15:98558099-98558713	0	4.73	0.76	0.546	1	NA	1	1	NA	11.7	10.91	8.22	5.79	4.84	4.32	3.35	11.88	11.08	8.28	6.03	3.06	2.93	3.52	15.89	18.72	36.86	22.86	yes
Fkbp11	peptidyl-prolyl cis-trans isomerase FKBP11	chr15	98554799	98558629	9.69	4.32	3.28	-1.13	-1.55	0.0097	4.76e-05	2.91	1.93	1	NA	NA	1	NA	1	chr15:98530023-98530237	24562	5.97	4.59	NA	1	1	1	NA	1	11.7	10.91	8.22	5.79	4.84	4.32	3.35	11.88	11.08	8.28	6.03	3.06	2.93	3.52	0	0	36.86	0	yes
Fgd6	FYVE, RhoGEF and PH domain-containing protein 6	chr10	93498746	93608084	3.14	0.96	1.07	-1.67	-1.54	1.91e-10	3.11e-09	1.56	2.42	NA	1	1	1	NA	NA	chr10:93579510-93579968	0	11.54	-5.38	0.0279	1	1	1	NA	1	27.2	24.9	30.18	47.05	9.45	9.82	11.15	27.62	25.28	30.39	49	11.25	11.01	11.75	35.76	28.08	0	0	yes
Fgd6	FYVE, RhoGEF and PH domain-containing protein 6	chr10	93498746	93608084	3.14	0.96	1.07	-1.67	-1.54	1.91e-10	3.11e-09	1.56	2.42	NA	1	1	1	NA	NA	chr10:93580660-93580938	0	9.82	-4.48	NA	1	NA	1	NA	1	27.2	24.9	30.18	47.05	9.45	9.82	11.15	27.62	25.28	30.39	49	11.25	11.01	11.75	23.84	9.36	0	0	yes
Fgd6	FYVE, RhoGEF and PH domain-containing protein 6	chr10	93498746	93608084	3.14	0.96	1.07	-1.67	-1.54	1.91e-10	3.11e-09	1.56	2.42	NA	1	1	1	NA	NA	chr10:93497896-93499040	0	22.89	-2.63	0.000155	1	1	NA	1	NA	27.2	24.9	30.18	47.05	9.45	9.82	11.15	27.62	25.28	30.39	49	11.25	11.01	11.75	242.39	355.69	73.71	22.86	yes
Fgd6	FYVE, RhoGEF and PH domain-containing protein 6	chr10	93498746	93608084	3.14	0.96	1.07	-1.67	-1.54	1.91e-10	3.11e-09	1.56	2.42	NA	1	1	1	NA	NA	chr10:93510899-93511278	0	8.27	-0.58	NA	1	NA	1	NA	1	27.2	24.9	30.18	47.05	9.45	9.82	11.15	27.62	25.28	30.39	49	11.25	11.01	11.75	0	18.72	0	11.43	yes
Mrgprf	mas-related G-protein coupled receptor member F	chr7	152486814	152495462	7.8	4.12	2.68	-0.88	-1.53	0.00232	2.54e-08	0.91	0.48	1	NA	NA	NA	NA	NA	chr7:152488418-152488967	0	24.01	-0.87	0.485	1	1	1	NA	1	14.68	18.42	20	27.04	10.99	10.99	10.55	14.91	18.7	20.14	28.16	7.31	7.27	6.63	23.84	65.52	36.86	11.43	yes
Mrgprf	mas-related G-protein coupled receptor member F	chr7	152486814	152495462	7.8	4.12	2.68	-0.88	-1.53	0.00232	2.54e-08	0.91	0.48	1	NA	NA	NA	NA	NA	chr7:152494709-152495251	0	16.5	-0.84	0.452	1	1	1	NA	1	14.68	18.42	20	27.04	10.99	10.99	10.55	14.91	18.7	20.14	28.16	7.31	7.27	6.63	47.68	37.44	12.29	34.28	yes
Tnik	traf2 and NCK-interacting protein kinase isoform	chr3	28162136	28569507	1.52	0.73	0.53	-1.02	-1.52	0.00753	2.58e-05	1.67	1.36	1	1	1	1	1	NA	chr3:28384147-28385200	0	23.05	-5.59	0.0328	1	1	1	NA	1	13.15	11.09	10.18	22.75	7.42	7.07	6.6	13.35	11.26	10.25	23.69	5.09	4.37	5.83	59.6	14.04	0	0	yes
Jhdm1d	lysine-specific demethylase 7	chr6	39086619	39156772	3.43	0.84	1.19	-1.99	-1.52	9.69e-11	1.01e-06	2.68	2.05	1	1	1	1	NA	NA	chr6:39176095-39176833	-19324	6.14	-4.64	NA	1	1	1	NA	1	29.14	32.33	35.11	70.88	10.09	10.85	10.65	29.59	32.82	35.36	73.82	15.62	14.1	14.99	27.82	9.36	0	0	yes
Cyp26b1	cytochrome P450, family 26, subfamily b,	chr6	84521408	84543902	23.03	6.35	8	-1.83	-1.52	4.26e-08	2.36e-06	16.15	16.68	NA	1	NA	NA	NA	NA	chr6:84538751-84539266	0	15.67	-4.46	NA	1	1	1	1	NA	172.96	172.18	171.85	57.29	37.98	40.58	42.76	175.6	174.8	173.05	59.66	50.56	48.94	53.28	27.82	4.68	0	0	yes
Tnik	traf2 and NCK-interacting protein kinase isoform	chr3	28162136	28569507	1.52	0.73	0.53	-1.02	-1.52	0.00753	2.58e-05	1.67	1.36	1	1	1	1	1	NA	chr3:28421979-28422444	0	8.99	-3.65	NA	1	1	1	NA	1	13.15	11.09	10.18	22.75	7.42	7.07	6.6	13.35	11.26	10.25	23.69	5.09	4.37	5.83	0	18.72	0	0	yes
Jhdm1d	lysine-specific demethylase 7	chr6	39086619	39156772	3.43	0.84	1.19	-1.99	-1.52	9.69e-11	1.01e-06	2.68	2.05	1	1	1	1	NA	NA	chr6:39155243-39155956	0	9.53	-2.47	0.0893	1	1	1	NA	NA	29.14	32.33	35.11	70.88	10.09	10.85	10.65	29.59	32.82	35.36	73.82	15.62	14.1	14.99	35.76	37.44	12.29	0	yes
Cyp26b1	cytochrome P450, family 26, subfamily b,	chr6	84521408	84543902	23.03	6.35	8	-1.83	-1.52	4.26e-08	2.36e-06	16.15	16.68	NA	1	NA	NA	NA	NA	chr6:84511146-84511600	9808	22.9	-0.75	0.581	1	1	1	NA	1	172.96	172.18	171.85	57.29	37.98	40.58	42.76	175.6	174.8	173.05	59.66	50.56	48.94	53.28	19.87	42.12	24.57	11.43	yes
Cyp26b1	cytochrome P450, family 26, subfamily b,	chr6	84521408	84543902	23.03	6.35	8	-1.83	-1.52	4.26e-08	2.36e-06	16.15	16.68	NA	1	NA	NA	NA	NA	chr6:84515192-84515735	5673	19.25	-0.6	0.692	1	1	1	NA	1	172.96	172.18	171.85	57.29	37.98	40.58	42.76	175.6	174.8	173.05	59.66	50.56	48.94	53.28	35.76	18.72	36.86	0	yes
Cyp26b1	cytochrome P450, family 26, subfamily b,	chr6	84521408	84543902	23.03	6.35	8	-1.83	-1.52	4.26e-08	2.36e-06	16.15	16.68	NA	1	NA	NA	NA	NA	chr6:84537309-84537951	0	15.74	-0.59	0.642	1	1	1	NA	1	172.96	172.18	171.85	57.29	37.98	40.58	42.76	175.6	174.8	173.05	59.66	50.56	48.94	53.28	47.68	23.4	12.29	34.28	yes
Jhdm1d	lysine-specific demethylase 7	chr6	39086619	39156772	3.43	0.84	1.19	-1.99	-1.52	9.69e-11	1.01e-06	2.68	2.05	1	1	1	1	NA	NA	chr6:39192936-39194475	-36165	14.41	-0.53	0.491	1	1	1	NA	1	29.14	32.33	35.11	70.88	10.09	10.85	10.65	29.59	32.82	35.36	73.82	15.62	14.1	14.99	99.34	88.92	86	45.71	yes
Tnik	traf2 and NCK-interacting protein kinase isoform	chr3	28162136	28569507	1.52	0.73	0.53	-1.02	-1.52	0.00753	2.58e-05	1.67	1.36	1	1	1	1	1	NA	chr3:28319231-28319405	0	5.34	0	NA	1	NA	1	NA	1	13.15	11.09	10.18	22.75	7.42	7.07	6.6	13.35	11.26	10.25	23.69	5.09	4.37	5.83	0	0	0	0	yes
Cyp26b1	cytochrome P450, family 26, subfamily b,	chr6	84521408	84543902	23.03	6.35	8	-1.83	-1.52	4.26e-08	2.36e-06	16.15	16.68	NA	1	NA	NA	NA	NA	chr6:84518342-84518729	2679	17.71	0.42	0.804	1	NA	1	NA	NA	172.96	172.18	171.85	57.29	37.98	40.58	42.76	175.6	174.8	173.05	59.66	50.56	48.94	53.28	7.95	18.72	24.57	11.43	yes
Tnik	traf2 and NCK-interacting protein kinase isoform	chr3	28162136	28569507	1.52	0.73	0.53	-1.02	-1.52	0.00753	2.58e-05	1.67	1.36	1	1	1	1	1	NA	chr3:28258112-28258305	0	6.02	0.52	0.845	1	1	1	NA	1	13.15	11.09	10.18	22.75	7.42	7.07	6.6	13.35	11.26	10.25	23.69	5.09	4.37	5.83	15.89	0	24.57	0	yes
Tnik	traf2 and NCK-interacting protein kinase isoform	chr3	28162136	28569507	1.52	0.73	0.53	-1.02	-1.52	0.00753	2.58e-05	1.67	1.36	1	1	1	1	1	NA	chr3:28390055-28390657	0	9.94	1.38	NA	1	1	1	NA	1	13.15	11.09	10.18	22.75	7.42	7.07	6.6	13.35	11.26	10.25	23.69	5.09	4.37	5.83	7.95	0	24.57	0	yes
Cyp26b1	cytochrome P450, family 26, subfamily b,	chr6	84521408	84543902	23.03	6.35	8	-1.83	-1.52	4.26e-08	2.36e-06	16.15	16.68	NA	1	NA	NA	NA	NA	chr6:84484973-84485601	35807	7.4	1.69	0.331	1	1	1	NA	1	172.96	172.18	171.85	57.29	37.98	40.58	42.76	175.6	174.8	173.05	59.66	50.56	48.94	53.28	3.97	14.04	61.43	0	yes
Tnik	traf2 and NCK-interacting protein kinase isoform	chr3	28162136	28569507	1.52	0.73	0.53	-1.02	-1.52	0.00753	2.58e-05	1.67	1.36	1	1	1	1	1	NA	chr3:28161816-28162622	0	3.67	1.89	NA	1	1	1	1	NA	13.15	11.09	10.18	22.75	7.42	7.07	6.6	13.35	11.26	10.25	23.69	5.09	4.37	5.83	7.95	0	0	34.28	yes
Abca2	ATP-binding cassette sub-family A member 2	chr2	25284194	25304059	6.74	4.11	2.36	-0.68	-1.51	0.000146	2.05e-20	1.51	1.41	NA	NA	NA	NA	NA	NA	chr2:25283959-25284512	0	7.14	-2.8	0.0633	1	NA	1	1	NA	64.52	65.5	72.88	75.54	43.3	43.65	43.41	65.51	66.5	73.38	78.66	24.37	24.99	25.6	27.82	65.52	12.29	0	yes
Bmp2	bone morphogenetic protein 2 precursor	chr2	133378935	133388621	12.66	2.31	4.43	-2.42	-1.51	3.88e-26	1.07e-11	3.53	3	NA	NA	NA	NA	NA	NA	chr2:133378618-133378923	-12	4.57	-1.04	NA	1	NA	1	1	NA	30.86	34.96	48.43	48.86	7.39	7.89	7.6	31.33	35.5	48.76	50.88	14.99	14.79	14.15	11.92	14.04	0	11.43	yes
Rac3	ras-related C3 botulinum toxin substrate 3	chr11	120582782	120585283	2.53	0.67	0.89	-1.86	-1.5	0.0197	0.0255	7.08	6.62	NA	1	1	NA	NA	NA	NA	NA	NA	NA	NA	NA	NA	NA	NA	NA	1.94	2.82	2.07	7.08	1.24	1.25	0.35	1.97	2.86	2.08	7.38	1.27	0.93	1.58	NA	NA	NA	NA	yes
Ccl7	C-C motif chemokine 7	chr11	81859214	81861025	5.09	2.15	1.8	-1.2	-1.48	0.0323	0.00195	0.02	0.04	NA	NA	NA	1	NA	1	NA	NA	NA	NA	NA	NA	NA	NA	NA	NA	3.48	4.47	7.05	5.84	2.25	2.61	1.9	3.53	4.54	7.1	6.08	1.67	1.95	2.06	NA	NA	NA	NA	yes
Hexim1	protein HEXIM1	chr11	102977639	102981038	11.05	5.03	3.98	-1.1	-1.46	1.56e-06	5.01e-11	4.54	3.57	1	1	NA	1	NA	NA	chr11:102976483-102978529	0	30.54	-1.22	0.00918	1	1	NA	1	1	53	54.23	54.21	31.44	24.29	21.45	21.6	53.81	55.06	54.58	32.74	16.02	19.4	17.92	449.02	552.25	245.7	182.85	yes
Ydjc	YdjC homolog	chr16	17147060	17148950	5.45	2.46	1.97	-1.11	-1.46	0.0221	0.000596	0.82	0.53	NA	NA	NA	NA	NA	NA	chr16:17146941-17147246	0	9.71	-1.08	0.474	1	1	1	1	NA	12.11	11.54	8.65	4.65	4.5	5.03	3.25	12.29	11.71	8.71	4.85	3.06	4.13	3.04	19.87	32.76	24.57	0	yes
Lgals3	galectin-3	chr14	47993535	48005842	182.39	79.38	67.49	-1.16	-1.43	0.0219	4.6e-09	0.5	0.47	NA	1	NA	1	NA	NA	chr14:47973740-47974232	-19303	20.07	-5.54	0.0231	1	NA	1	NA	1	279.18	273.68	266.79	492	149.86	146.27	143.43	283.44	277.84	268.65	512.36	123.87	125.74	124.18	47.68	23.4	0	0	yes
Lgals3	galectin-3	chr14	47993535	48005842	182.39	79.38	67.49	-1.16	-1.43	0.0219	4.6e-09	0.5	0.47	NA	1	NA	1	NA	NA	chr14:47991221-47991884	-1651	86.63	-4.1	0.00052	1	1	1	NA	1	279.18	273.68	266.79	492	149.86	146.27	143.43	283.44	277.84	268.65	512.36	123.87	125.74	124.18	103.31	126.36	0	11.43	yes
Lgals3	galectin-3	chr14	47993535	48005842	182.39	79.38	67.49	-1.16	-1.43	0.0219	4.6e-09	0.5	0.47	NA	1	NA	1	NA	NA	chr14:47947237-47947412	-46123	7.96	-2.69	NA	1	NA	1	NA	1	279.18	273.68	266.79	492	149.86	146.27	143.43	283.44	277.84	268.65	512.36	123.87	125.74	124.18	3.97	4.68	0	0	yes
Lgals3	galectin-3	chr14	47993535	48005842	182.39	79.38	67.49	-1.16	-1.43	0.0219	4.6e-09	0.5	0.47	NA	1	NA	1	NA	NA	chr14:47972005-47972296	-21239	39.71	-1.6	0.364	1	1	1	NA	1	279.18	273.68	266.79	492	149.86	146.27	143.43	283.44	277.84	268.65	512.36	123.87	125.74	124.18	15.89	23.4	0	11.43	yes
Lgals3	galectin-3	chr14	47993535	48005842	182.39	79.38	67.49	-1.16	-1.43	0.0219	4.6e-09	0.5	0.47	NA	1	NA	1	NA	NA	chr14:47996749-47996996	0	40.91	-1.59	0.362	1	NA	1	NA	1	279.18	273.68	266.79	492	149.86	146.27	143.43	283.44	277.84	268.65	512.36	123.87	125.74	124.18	19.87	18.72	0	11.43	yes
Lgals3	galectin-3	chr14	47993535	48005842	182.39	79.38	67.49	-1.16	-1.43	0.0219	4.6e-09	0.5	0.47	NA	1	NA	1	NA	NA	chr14:47993299-47994444	0	66.44	-1.55	0.0368	1	1	NA	1	NA	279.18	273.68	266.79	492	149.86	146.27	143.43	283.44	277.84	268.65	512.36	123.87	125.74	124.18	131.13	257.4	98.28	34.28	yes
Lgals3	galectin-3	chr14	47993535	48005842	182.39	79.38	67.49	-1.16	-1.43	0.0219	4.6e-09	0.5	0.47	NA	1	NA	1	NA	NA	chr14:47994850-47995132	0	36.45	-1.24	0.507	1	NA	1	NA	1	279.18	273.68	266.79	492	149.86	146.27	143.43	283.44	277.84	268.65	512.36	123.87	125.74	124.18	15.89	14.04	0	11.43	yes
Lgals3	galectin-3	chr14	47993535	48005842	182.39	79.38	67.49	-1.16	-1.43	0.0219	4.6e-09	0.5	0.47	NA	1	NA	1	NA	NA	chr14:47970611-47971345	-22190	37.98	-1.08	0.465	1	1	1	NA	1	279.18	273.68	266.79	492	149.86	146.27	143.43	283.44	277.84	268.65	512.36	123.87	125.74	124.18	27.82	23.4	0	22.86	yes
Acvr1b	activin receptor type-1B precursor	chr15	101004556	101043032	8	4.96	2.98	-0.65	-1.42	0.00973	2.05e-09	3.89	3.68	NA	1	NA	NA	NA	NA	chr15:101013273-101014446	0	15.25	-6.06	0.00562	1	1	1	NA	1	28.06	31.57	28.96	45.55	21.78	20.06	22.15	28.49	32.05	29.16	47.43	13.99	12.24	12.21	47.68	56.16	0	0	yes
Acvr1b	activin receptor type-1B precursor	chr15	101004556	101043032	8	4.96	2.98	-0.65	-1.42	0.00973	2.05e-09	3.89	3.68	NA	1	NA	NA	NA	NA	chr15:101028716-101028999	0	8.41	-4.64	NA	1	NA	1	NA	1	28.06	31.57	28.96	45.55	21.78	20.06	22.15	28.49	32.05	29.16	47.43	13.99	12.24	12.21	27.82	9.36	0	0	yes
Acvr1b	activin receptor type-1B precursor	chr15	101004556	101043032	8	4.96	2.98	-0.65	-1.42	0.00973	2.05e-09	3.89	3.68	NA	1	NA	NA	NA	NA	chr15:100975910-100976358	-28198	18.41	-2.02	0.235	1	1	1	NA	1	28.06	31.57	28.96	45.55	21.78	20.06	22.15	28.49	32.05	29.16	47.43	13.99	12.24	12.21	15.89	37.44	0	11.43	yes
Acvr1b	activin receptor type-1B precursor	chr15	101004556	101043032	8	4.96	2.98	-0.65	-1.42	0.00973	2.05e-09	3.89	3.68	NA	1	NA	NA	NA	NA	chr15:101021925-101022610	0	18.82	-1.91	0.12	1	1	1	NA	1	28.06	31.57	28.96	45.55	21.78	20.06	22.15	28.49	32.05	29.16	47.43	13.99	12.24	12.21	55.63	37.44	24.57	0	yes
Acvr1b	activin receptor type-1B precursor	chr15	101004556	101043032	8	4.96	2.98	-0.65	-1.42	0.00973	2.05e-09	3.89	3.68	NA	1	NA	NA	NA	NA	chr15:101004155-101005194	0	7.94	-1.33	0.132	1	1	1	1	NA	28.06	31.57	28.96	45.55	21.78	20.06	22.15	28.49	32.05	29.16	47.43	13.99	12.24	12.21	63.58	88.92	24.57	34.28	yes
Dhrs3	short-chain dehydrogenase/reductase 3 isoform 2	chr4	144482730	144517548	1.44	0.36	0.53	-1.96	-1.42	0.000367	0.00461	3.38	3.48	NA	NA	NA	1	1	1	chr4:144539427-144540113	21880	13.63	-1.03	NA	1	1	1	NA	1	2.44	2.91	4.61	3.31	1.05	0.79	0.7	2.48	2.95	4.65	3.45	1.27	1.23	1.28	39.74	9.36	12.29	11.43	yes
Dhrs3	short-chain dehydrogenase/reductase 3 isoform 2	chr4	144482730	144517548	1.44	0.36	0.53	-1.96	-1.42	0.000367	0.00461	3.38	3.48	NA	NA	NA	1	1	1	chr4:144481394-144481630	-1100	8.12	0.83	NA	1	NA	1	NA	1	2.44	2.91	4.61	3.31	1.05	0.79	0.7	2.48	2.95	4.65	3.45	1.27	1.23	1.28	7.95	4.68	24.57	0	yes
Abcd4	ATP-binding cassette sub-family D member 4	chr12	85943481	85958416	5.05	2.57	1.9	-0.94	-1.4	0.00106	2.55e-07	3.54	3.1	NA	1	1	1	NA	NA	chr12:85958196-85958957	0	6.87	-6.15	0.0083	1	1	1	1	NA	15.27	14.44	15.06	20.58	9.6	8	7.95	15.5	14.66	15.17	21.43	5.64	6.29	6.95	31.79	79.56	0	0	yes
Pdcd4	programmed cell death protein 4	chr19	53966721	54004351	6.92	2.84	2.62	-1.25	-1.4	0.00201	0.000303	16.23	13.86	NA	1	1	NA	NA	NA	chr19:53977500-53978772	0	14.29	-2.22	0.000981	1	1	1	1	NA	14.1	15.69	19.31	41.31	8.36	9.39	10.85	14.31	15.93	19.44	43.02	7.83	8.62	9.92	210.6	294.84	73.71	34.28	yes
Pla2g7	platelet-activating factor acetylhydrolase	chr17	43705400	43749150	57.84	28.14	21.96	-1	-1.39	0.000154	4.21e-08	1.05	0.62	1	NA	NA	NA	NA	NA	chr17:43691986-43692188	-13212	23.29	-4.12	NA	1	NA	1	NA	1	108.21	119.24	120.14	218.8	68.39	74.24	69.56	109.86	121.06	120.97	227.86	55.02	54.12	56.53	11.92	14.04	0	0	yes
Pla2g7	platelet-activating factor acetylhydrolase	chr17	43705400	43749150	57.84	28.14	21.96	-1	-1.39	0.000154	4.21e-08	1.05	0.62	1	NA	NA	NA	NA	NA	chr17:43684831-43685102	-20298	8.57	-3.23	NA	1	NA	1	NA	1	108.21	119.24	120.14	218.8	68.39	74.24	69.56	109.86	121.06	120.97	227.86	55.02	54.12	56.53	3.97	9.36	0	0	yes
Pla2g7	platelet-activating factor acetylhydrolase	chr17	43705400	43749150	57.84	28.14	21.96	-1	-1.39	0.000154	4.21e-08	1.05	0.62	1	NA	NA	NA	NA	NA	chr17:43704570-43705911	0	27.72	-2.44	0.0136	1	1	1	1	NA	108.21	119.24	120.14	218.8	68.39	74.24	69.56	109.86	121.06	120.97	227.86	55.02	54.12	56.53	83.45	117	0	34.28	yes
Zfp940	zinc finger protein 940	chr7	30628955	30638667	1.03	0.4	0.39	-1.33	-1.39	0.0162	0.00445	1.55	1.33	NA	NA	NA	NA	NA	NA	chr7:30638463-30638659	0	4.44	-1.04	NA	1	NA	1	1	NA	3.48	2.86	4.35	3.88	1.84	1.28	1.2	3.53	2.91	4.38	4.04	1.47	1.65	1.14	11.92	14.04	0	11.43	yes
Pla2g7	platelet-activating factor acetylhydrolase	chr17	43705400	43749150	57.84	28.14	21.96	-1	-1.39	0.000154	4.21e-08	1.05	0.62	1	NA	NA	NA	NA	NA	chr17:43675530-43676148	-29252	23.02	-0.63	0.732	1	1	1	NA	1	108.21	119.24	120.14	218.8	68.39	74.24	69.56	109.86	121.06	120.97	227.86	55.02	54.12	56.53	27.82	9.36	24.57	0	yes
Pla2g7	platelet-activating factor acetylhydrolase	chr17	43705400	43749150	57.84	28.14	21.96	-1	-1.39	0.000154	4.21e-08	1.05	0.62	1	NA	NA	NA	NA	NA	chr17:43729197-43729721	0	7.76	0	NA	1	1	1	1	NA	108.21	119.24	120.14	218.8	68.39	74.24	69.56	109.86	121.06	120.97	227.86	55.02	54.12	56.53	0	0	0	0	yes
Naga	alpha-N-acetylgalactosaminidase precursor	chr15	82159962	82169256	5.38	2.43	2.05	-1.11	-1.38	0.0177	0.00148	5.75	4.12	1	1	1	NA	NA	NA	chr15:82169097-82169518	0	13.79	-0.23	0.82	1	1	1	1	NA	8.9	9.52	9.65	24.46	6	6.17	6.1	9.04	9.67	9.72	25.47	5.72	5.36	4.41	63.58	46.8	49.14	45.71	yes
Slc5a3	sodium/myo-inositol cotransporter	chr16	92058567	92087718	95.94	48.4	36.92	-0.95	-1.37	0.000998	2.19e-27	1.69	1.9	NA	1	NA	NA	NA	NA	chr16:92009948-92010228	-48339	8.92	-3.92	NA	1	NA	1	NA	1	1229.58	1288.34	1412.84	1435.93	655.21	691.99	733.95	1248.37	1307.94	1422.67	1495.36	552.83	519.04	515.98	3.97	18.72	0	0	yes
Slc5a3	sodium/myo-inositol cotransporter	chr16	92058567	92087718	95.94	48.4	36.92	-0.95	-1.37	0.000998	2.19e-27	1.69	1.9	NA	1	NA	NA	NA	NA	chr16:92039712-92039960	-18607	5.62	-3.65	NA	1	NA	1	NA	1	1229.58	1288.34	1412.84	1435.93	655.21	691.99	733.95	1248.37	1307.94	1422.67	1495.36	552.83	519.04	515.98	0	18.72	0	0	yes
Figf	vascular endothelial growth factor D precursor	chrX	160811480	160840579	9.96	6.42	3.83	-0.6	-1.37	0.0118	3.04e-10	1.74	0.68	1	NA	NA	NA	NA	NA	chrX:160832230-160832455	0	8.52	-3.58	NA	1	1	1	NA	1	22.68	25.84	21.16	26.01	15.63	16.56	15.2	23.03	26.24	21.31	27.08	8.51	9.73	10.01	7.95	9.36	0	0	yes
Figf	vascular endothelial growth factor D precursor	chrX	160811480	160840579	9.96	6.42	3.83	-0.6	-1.37	0.0118	3.04e-10	1.74	0.68	1	NA	NA	NA	NA	NA	chrX:160819627-160820446	0	16.59	-1.88	0.127	1	1	1	NA	1	22.68	25.84	21.16	26.01	15.63	16.56	15.2	23.03	26.24	21.31	27.08	8.51	9.73	10.01	39.74	51.48	0	22.86	yes
Slc5a3	sodium/myo-inositol cotransporter	chr16	92058567	92087718	95.94	48.4	36.92	-0.95	-1.37	0.000998	2.19e-27	1.69	1.9	NA	1	NA	NA	NA	NA	chr16:92058010-92059190	0	14.42	-1.6	0.107	1	1	1	1	NA	1229.58	1288.34	1412.84	1435.93	655.21	691.99	733.95	1248.37	1307.94	1422.67	1495.36	552.83	519.04	515.98	135.1	46.8	36.86	22.86	yes
Ccbl2	kynurenine--oxoglutarate transaminase 3	chr3	142364044	142407874	1.86	0.81	0.72	-1.17	-1.37	0.0251	0.00247	2.15	1.88	NA	NA	NA	NA	NA	NA	chr3:142363283-142364235	0	9.76	-1.32	0.149	1	1	1	1	NA	5.83	5.01	6.36	4.29	2.81	1.93	2.4	5.92	5.08	6.41	4.47	2.7	1.8	1.85	87.42	60.84	12.29	45.71	yes
Figf	vascular endothelial growth factor D precursor	chrX	160811480	160840579	9.96	6.42	3.83	-0.6	-1.37	0.0118	3.04e-10	1.74	0.68	1	NA	NA	NA	NA	NA	chrX:160811091-160811332	-148	5.3	0.13	0.95	1	NA	1	1	NA	22.68	25.84	21.16	26.01	15.63	16.56	15.2	23.03	26.24	21.31	27.08	8.51	9.73	10.01	7.95	14.04	24.57	0	yes
Baiap2l1	brain-specific angiogenesis inhibitor	chr5	145025394	145118981	1.11	0.35	0.43	-1.62	-1.37	0.00292	0.00434	0.42	0.3	NA	NA	NA	NA	NA	NA	chr5:145079027-145079483	0	5.22	0.76	0.772	1	NA	1	NA	1	4.52	3.8	4.46	5.64	1.5	1	2	4.59	3.86	4.49	5.87	2.23	1.32	1.92	0	14.04	24.57	0	yes
Klc4	kinesin light chain 4	chr17	46767580	46782093	3.05	1.23	1.19	-1.27	-1.36	0.0364	0.0127	4.3	4.33	NA	1	1	NA	NA	NA	chr17:46766609-46766983	597	6.06	-5.87	0.00919	1	1	1	1	NA	5.38	5.14	7.27	18.35	3.86	2.89	4.5	5.46	5.22	7.32	19.11	4.05	3.86	2.95	43.71	46.8	0	0	yes
Klc4	kinesin light chain 4	chr17	46767580	46782093	3.05	1.23	1.19	-1.27	-1.36	0.0364	0.0127	4.3	4.33	NA	1	1	NA	NA	NA	chr17:46782180-46783294	0	11.83	-1.53	0.0324	1	1	1	1	NA	5.38	5.14	7.27	18.35	3.86	2.89	4.5	5.46	5.22	7.32	19.11	4.05	3.86	2.95	190.73	191.88	122.85	11.43	yes
Sox5	transcription factor SOX-5 isoform b	chr6	143776945	144158088	1.81	0.69	0.7	-1.35	-1.35	5.47e-06	2.31e-06	3.32	2.07	1	NA	NA	NA	NA	NA	chr6:144023205-144023795	0	19.59	-5.57	0.02	1	1	1	NA	1	13.33	15.43	16.39	22.85	6.64	7.53	5.85	13.53	15.66	16.5	23.8	6.8	6.11	7.45	31.79	42.12	0	0	yes
Sox5	transcription factor SOX-5 isoform b	chr6	143776945	144158088	1.81	0.69	0.7	-1.35	-1.35	5.47e-06	2.31e-06	3.32	2.07	1	NA	NA	NA	NA	NA	chr6:143987725-143988606	0	7.58	-5.5	0.027	1	1	1	NA	1	13.33	15.43	16.39	22.85	6.64	7.53	5.85	13.53	15.66	16.5	23.8	6.8	6.11	7.45	23.84	46.8	0	0	yes
Sox5	transcription factor SOX-5 isoform b	chr6	143776945	144158088	1.81	0.69	0.7	-1.35	-1.35	5.47e-06	2.31e-06	3.32	2.07	1	NA	NA	NA	NA	NA	chr6:144218844-144219353	0	14.95	-4.99	NA	1	1	1	NA	1	13.33	15.43	16.39	22.85	6.64	7.53	5.85	13.53	15.66	16.5	23.8	6.8	6.11	7.45	11.92	37.44	0	0	yes
Sox5	transcription factor SOX-5 isoform b	chr6	143776945	144158088	1.81	0.69	0.7	-1.35	-1.35	5.47e-06	2.31e-06	3.32	2.07	1	NA	NA	NA	NA	NA	chr6:144730246-144730525	0	3.12	-4.98	0.0624	1	NA	1	1	NA	13.33	15.43	16.39	22.85	6.64	7.53	5.85	13.53	15.66	16.5	23.8	6.8	6.11	7.45	15.89	32.76	0	0	yes
Sox5	transcription factor SOX-5 isoform b	chr6	143776945	144158088	1.81	0.69	0.7	-1.35	-1.35	5.47e-06	2.31e-06	3.32	2.07	1	NA	NA	NA	NA	NA	chr6:143968558-143968981	0	11.26	-3.5	NA	1	1	1	NA	1	13.33	15.43	16.39	22.85	6.64	7.53	5.85	13.53	15.66	16.5	23.8	6.8	6.11	7.45	15.89	0	0	0	yes
Sox5	transcription factor SOX-5 isoform b	chr6	143776945	144158088	1.81	0.69	0.7	-1.35	-1.35	5.47e-06	2.31e-06	3.32	2.07	1	NA	NA	NA	NA	NA	chr6:144158021-144159264	0	8.97	-3.42	0.00812	1	1	1	1	1	13.33	15.43	16.39	22.85	6.64	7.53	5.85	13.53	15.66	16.5	23.8	6.8	6.11	7.45	67.55	74.88	12.29	0	yes
Sox5	transcription factor SOX-5 isoform b	chr6	143776945	144158088	1.81	0.69	0.7	-1.35	-1.35	5.47e-06	2.31e-06	3.32	2.07	1	NA	NA	NA	NA	NA	chr6:143916477-143916731	0	5.26	-3.27	NA	1	NA	1	NA	1	13.33	15.43	16.39	22.85	6.64	7.53	5.85	13.53	15.66	16.5	23.8	6.8	6.11	7.45	0	14.04	0	0	yes
Sox5	transcription factor SOX-5 isoform b	chr6	143776945	144158088	1.81	0.69	0.7	-1.35	-1.35	5.47e-06	2.31e-06	3.32	2.07	1	NA	NA	NA	NA	NA	chr6:143816709-143817132	0	10.57	-3.18	NA	1	1	1	NA	1	13.33	15.43	16.39	22.85	6.64	7.53	5.85	13.53	15.66	16.5	23.8	6.8	6.11	7.45	7.95	4.68	0	0	yes
Sox5	transcription factor SOX-5 isoform b	chr6	143776945	144158088	1.81	0.69	0.7	-1.35	-1.35	5.47e-06	2.31e-06	3.32	2.07	1	NA	NA	NA	NA	NA	chr6:144212923-144213404	0	5.07	-2.76	NA	1	1	1	NA	1	13.33	15.43	16.39	22.85	6.64	7.53	5.85	13.53	15.66	16.5	23.8	6.8	6.11	7.45	0	9.36	0	0	yes
Tmem180	transmembrane protein 180	chr19	46431370	46449744	2.63	1.11	1.03	-1.2	-1.35	0.0166	0.00212	0.18	0.2	NA	NA	NA	NA	NA	NA	chr19:46423407-46423770	-7600	21.44	-2.2	0.0787	1	1	1	NA	1	6.28	6.89	5.41	12.05	3.75	2.93	3.3	6.38	6.99	5.45	12.55	2.98	2.96	3.27	35.76	79.56	0	22.86	yes
Sox5	transcription factor SOX-5 isoform b	chr6	143776945	144158088	1.81	0.69	0.7	-1.35	-1.35	5.47e-06	2.31e-06	3.32	2.07	1	NA	NA	NA	NA	NA	chr6:144429565-144429739	0	5.01	-1.95	NA	1	NA	1	NA	NA	13.33	15.43	16.39	22.85	6.64	7.53	5.85	13.53	15.66	16.5	23.8	6.8	6.11	7.45	0	4.68	0	0	yes
Sox5	transcription factor SOX-5 isoform b	chr6	143776945	144158088	1.81	0.69	0.7	-1.35	-1.35	5.47e-06	2.31e-06	3.32	2.07	1	NA	NA	NA	NA	NA	chr6:144069402-144069576	0	4.67	-1.85	NA	1	NA	1	NA	NA	13.33	15.43	16.39	22.85	6.64	7.53	5.85	13.53	15.66	16.5	23.8	6.8	6.11	7.45	3.97	0	0	0	yes
Sox5	transcription factor SOX-5 isoform b	chr6	143776945	144158088	1.81	0.69	0.7	-1.35	-1.35	5.47e-06	2.31e-06	3.32	2.07	1	NA	NA	NA	NA	NA	chr6:144230140-144230455	0	5.53	-1.85	NA	1	1	1	NA	1	13.33	15.43	16.39	22.85	6.64	7.53	5.85	13.53	15.66	16.5	23.8	6.8	6.11	7.45	3.97	0	0	0	yes
Sox5	transcription factor SOX-5 isoform b	chr6	143776945	144158088	1.81	0.69	0.7	-1.35	-1.35	5.47e-06	2.31e-06	3.32	2.07	1	NA	NA	NA	NA	NA	chr6:144721427-144721607	0	5.16	-1.85	NA	1	NA	1	NA	1	13.33	15.43	16.39	22.85	6.64	7.53	5.85	13.53	15.66	16.5	23.8	6.8	6.11	7.45	3.97	0	0	0	yes
Pck2	phosphoenolpyruvate carboxykinase [GTP],	chr14	56159103	56168854	38.74	14.43	15.17	-1.38	-1.35	0.0077	0.00668	3.73	3.07	1	NA	NA	1	1	1	chr14:56158896-56159506	0	16.38	-1.65	0.0501	1	1	1	1	NA	88.38	82.04	122.9	378.2	67.11	63.64	62.46	89.73	83.29	123.75	393.86	64.6	72.7	65.92	91.39	98.28	36.86	22.86	yes
Tmem180	transmembrane protein 180	chr19	46431370	46449744	2.63	1.11	1.03	-1.2	-1.35	0.0166	0.00212	0.18	0.2	NA	NA	NA	NA	NA	NA	chr19:46431198-46431726	0	12.54	-0.85	NA	1	1	1	1	NA	6.28	6.89	5.41	12.05	3.75	2.93	3.3	6.38	6.99	5.45	12.55	2.98	2.96	3.27	11.92	32.76	12.29	11.43	yes
Tmem180	transmembrane protein 180	chr19	46431370	46449744	2.63	1.11	1.03	-1.2	-1.35	0.0166	0.00212	0.18	0.2	NA	NA	NA	NA	NA	NA	chr19:46426411-46427137	-4233	21.52	-0.73	0.595	1	1	1	NA	1	6.28	6.89	5.41	12.05	3.75	2.93	3.3	6.38	6.99	5.45	12.55	2.98	2.96	3.27	27.82	32.76	36.86	0	yes
Sox5	transcription factor SOX-5 isoform b	chr6	143776945	144158088	1.81	0.69	0.7	-1.35	-1.35	5.47e-06	2.31e-06	3.32	2.07	1	NA	NA	NA	NA	NA	chr6:143970134-143970580	0	11.98	-0.15	NA	1	1	1	NA	1	13.33	15.43	16.39	22.85	6.64	7.53	5.85	13.53	15.66	16.5	23.8	6.8	6.11	7.45	3.97	9.36	0	11.43	yes
Sox5	transcription factor SOX-5 isoform b	chr6	143776945	144158088	1.81	0.69	0.7	-1.35	-1.35	5.47e-06	2.31e-06	3.32	2.07	1	NA	NA	NA	NA	NA	chr6:143792973-143793147	0	5.67	0	NA	1	NA	1	NA	1	13.33	15.43	16.39	22.85	6.64	7.53	5.85	13.53	15.66	16.5	23.8	6.8	6.11	7.45	0	0	0	0	yes
Sox5	transcription factor SOX-5 isoform b	chr6	143776945	144158088	1.81	0.69	0.7	-1.35	-1.35	5.47e-06	2.31e-06	3.32	2.07	1	NA	NA	NA	NA	NA	chr6:144010428-144010602	0	6.01	0	NA	1	NA	1	NA	NA	13.33	15.43	16.39	22.85	6.64	7.53	5.85	13.53	15.66	16.5	23.8	6.8	6.11	7.45	0	0	0	0	yes
Sox5	transcription factor SOX-5 isoform b	chr6	143776945	144158088	1.81	0.69	0.7	-1.35	-1.35	5.47e-06	2.31e-06	3.32	2.07	1	NA	NA	NA	NA	NA	chr6:144134677-144134910	0	4.74	0	NA	1	NA	1	NA	NA	13.33	15.43	16.39	22.85	6.64	7.53	5.85	13.53	15.66	16.5	23.8	6.8	6.11	7.45	0	0	0	0	yes
Sox5	transcription factor SOX-5 isoform b	chr6	143776945	144158088	1.81	0.69	0.7	-1.35	-1.35	5.47e-06	2.31e-06	3.32	2.07	1	NA	NA	NA	NA	NA	chr6:144218322-144218552	0	6.82	0	NA	1	1	1	NA	1	13.33	15.43	16.39	22.85	6.64	7.53	5.85	13.53	15.66	16.5	23.8	6.8	6.11	7.45	0	0	0	0	yes
Sox5	transcription factor SOX-5 isoform b	chr6	143776945	144158088	1.81	0.69	0.7	-1.35	-1.35	5.47e-06	2.31e-06	3.32	2.07	1	NA	NA	NA	NA	NA	chr6:144637509-144637999	0	4.5	0	NA	1	NA	1	NA	1	13.33	15.43	16.39	22.85	6.64	7.53	5.85	13.53	15.66	16.5	23.8	6.8	6.11	7.45	0	0	0	0	yes
Sox5	transcription factor SOX-5 isoform b	chr6	143776945	144158088	1.81	0.69	0.7	-1.35	-1.35	5.47e-06	2.31e-06	3.32	2.07	1	NA	NA	NA	NA	NA	chr6:144114664-144115178	0	9.72	0.36	NA	1	1	1	NA	1	13.33	15.43	16.39	22.85	6.64	7.53	5.85	13.53	15.66	16.5	23.8	6.8	6.11	7.45	0	9.36	12.29	0	yes
Sox5	transcription factor SOX-5 isoform b	chr6	143776945	144158088	1.81	0.69	0.7	-1.35	-1.35	5.47e-06	2.31e-06	3.32	2.07	1	NA	NA	NA	NA	NA	chr6:144589271-144589526	0	3.87	1.25	NA	1	NA	1	NA	1	13.33	15.43	16.39	22.85	6.64	7.53	5.85	13.53	15.66	16.5	23.8	6.8	6.11	7.45	3.97	0	12.29	0	yes
Sox5	transcription factor SOX-5 isoform b	chr6	143776945	144158088	1.81	0.69	0.7	-1.35	-1.35	5.47e-06	2.31e-06	3.32	2.07	1	NA	NA	NA	NA	NA	chr6:143864327-143865337	0	18.17	1.81	0.2	1	1	1	NA	1	13.33	15.43	16.39	22.85	6.64	7.53	5.85	13.53	15.66	16.5	23.8	6.8	6.11	7.45	0	23.4	36.86	45.71	yes
Sox5	transcription factor SOX-5 isoform b	chr6	143776945	144158088	1.81	0.69	0.7	-1.35	-1.35	5.47e-06	2.31e-06	3.32	2.07	1	NA	NA	NA	NA	NA	chr6:144245623-144246215	0	4.51	2.31	0.0871	1	1	1	NA	1	13.33	15.43	16.39	22.85	6.64	7.53	5.85	13.53	15.66	16.5	23.8	6.8	6.11	7.45	3.97	9.36	24.57	45.71	yes
Pdlim2	PDZ and LIM domain protein 2	chr14	70564025	70577479	34.28	12.38	13.48	-1.43	-1.34	6.52e-07	2.34e-06	1.69	1.64	NA	NA	NA	NA	NA	NA	chr14:70567775-70568059	0	19.63	-5.66	0.0156	1	NA	1	NA	1	51.01	53.56	68.42	116.38	27.22	28.98	24.26	51.79	54.38	68.9	121.2	26.95	30.59	30.1	31.79	46.8	0	0	yes
Pdlim2	PDZ and LIM domain protein 2	chr14	70564025	70577479	34.28	12.38	13.48	-1.43	-1.34	6.52e-07	2.34e-06	1.69	1.64	NA	NA	NA	NA	NA	NA	chr14:70560640-70560942	3083	14.04	-5.62	0.0206	1	NA	1	NA	1	51.01	53.56	68.42	116.38	27.22	28.98	24.26	51.79	54.38	68.9	121.2	26.95	30.59	30.1	51.66	23.4	0	0	yes
Rab20	ras-related protein Rab-20	chr8	11453977	11478499	4.97	2.16	1.95	-1.17	-1.34	0.0258	0.00323	0.16	0.04	1	1	NA	1	NA	NA	chr8:11477891-11478065	0	17.02	-5.15	0.0517	1	NA	1	1	NA	4.2	4.25	5.52	4.45	2.02	1.93	2.2	4.27	4.31	5.55	4.63	1.55	1.98	2.01	39.74	14.04	0	0	yes
Pdlim2	PDZ and LIM domain protein 2	chr14	70564025	70577479	34.28	12.38	13.48	-1.43	-1.34	6.52e-07	2.34e-06	1.69	1.64	NA	NA	NA	NA	NA	NA	chr14:70570330-70570767	0	29.64	-3.23	0.0151	1	1	1	NA	1	51.01	53.56	68.42	116.38	27.22	28.98	24.26	51.79	54.38	68.9	121.2	26.95	30.59	30.1	63.58	60.84	12.29	0	yes
Rab20	ras-related protein Rab-20	chr8	11453977	11478499	4.97	2.16	1.95	-1.17	-1.34	0.0258	0.00323	0.16	0.04	1	1	NA	1	NA	NA	chr8:11487207-11487381	-8709	8.01	-2.63	NA	1	NA	1	NA	1	4.2	4.25	5.52	4.45	2.02	1.93	2.2	4.27	4.31	5.55	4.63	1.55	1.98	2.01	7.95	0	0	0	yes
Pdlim2	PDZ and LIM domain protein 2	chr14	70564025	70577479	34.28	12.38	13.48	-1.43	-1.34	6.52e-07	2.34e-06	1.69	1.64	NA	NA	NA	NA	NA	NA	chr14:70559317-70559625	4400	16.4	-1.89	0.155	1	1	1	1	NA	51.01	53.56	68.42	116.38	27.22	28.98	24.26	51.79	54.38	68.9	121.2	26.95	30.59	30.1	27.82	65.52	24.57	0	yes
1500012F01Rik	hypothetical protein LOC68949	chr2	166888434	166891362	73.58	42.07	28.96	-0.77	-1.34	0.0328	2.27e-05	17.12	16.68	NA	1	NA	NA	NA	NA	chr2:166888027-166888924	0	15.34	-1.84	0.011	1	1	1	1	NA	55.53	51.06	49.75	121.09	41.35	42.58	38.31	56.38	51.84	50.1	126.1	26.87	28.91	28.39	143.05	201.24	61.43	34.28	yes
Pdlim2	PDZ and LIM domain protein 2	chr14	70564025	70577479	34.28	12.38	13.48	-1.43	-1.34	6.52e-07	2.34e-06	1.69	1.64	NA	NA	NA	NA	NA	NA	chr14:70575287-70576309	0	15.91	-1.1	0.159	1	NA	1	1	NA	51.01	53.56	68.42	116.38	27.22	28.98	24.26	51.79	54.38	68.9	121.2	26.95	30.59	30.1	79.47	126.36	49.14	45.71	yes
1500012F01Rik	hypothetical protein LOC68949	chr2	166888434	166891362	73.58	42.07	28.96	-0.77	-1.34	0.0328	2.27e-05	17.12	16.68	NA	1	NA	NA	NA	NA	chr2:166897368-166897704	6007	18.49	-0.6	0.588	1	1	1	NA	1	55.53	51.06	49.75	121.09	41.35	42.58	38.31	56.38	51.84	50.1	126.1	26.87	28.91	28.39	39.74	51.48	49.14	11.43	yes
Pdlim2	PDZ and LIM domain protein 2	chr14	70564025	70577479	34.28	12.38	13.48	-1.43	-1.34	6.52e-07	2.34e-06	1.69	1.64	NA	NA	NA	NA	NA	NA	chr14:70568965-70569355	0	20.85	-0.49	0.755	1	NA	1	NA	1	51.01	53.56	68.42	116.38	27.22	28.98	24.26	51.79	54.38	68.9	121.2	26.95	30.59	30.1	31.79	18.72	36.86	0	yes
Rab20	ras-related protein Rab-20	chr8	11453977	11478499	4.97	2.16	1.95	-1.17	-1.34	0.0258	0.00323	0.16	0.04	1	1	NA	1	NA	NA	chr8:11476689-11477391	0	16.13	0.05	0.968	1	1	1	NA	1	4.2	4.25	5.52	4.45	2.02	1.93	2.2	4.27	4.31	5.55	4.63	1.55	1.98	2.01	63.58	28.08	86	11.43	yes
Ccdc85c	coiled-coil domain containing 85C	chr12	109444555	109513627	5.91	2.23	2.33	-1.37	-1.33	0.000118	5.78e-05	1.63	1.48	NA	NA	NA	NA	NA	NA	chr12:109513569-109514654	0	14.83	-3.46	0.000696	1	1	1	1	NA	14.14	12.56	12.78	7.45	4.99	4.35	4.25	14.36	12.75	12.87	7.75	4.33	5.24	4.62	162.92	112.32	0	22.86	yes
Mtss1	metastasis suppressor protein 1 isoform 1	chr15	58772789	58913581	9.4	6.34	3.76	-0.53	-1.31	0.036	4.24e-09	3.17	2.57	1	1	1	NA	NA	NA	chr15:58912958-58913171	0	10.91	-4.94	0.0545	1	NA	1	1	1	52.64	53.03	55.9	85.62	42.03	43.9	42.36	53.44	53.83	56.29	89.16	22.26	25.77	28.09	27.82	18.72	0	0	yes
Pacs1	phosphofurin acidic cluster sorting protein 1	chr19	5133685	5273119	15	10.79	6.03	-0.44	-1.31	0.0458	2.48e-13	10.04	9.16	NA	1	1	1	NA	NA	chr19:5178692-5179171	0	8.24	-4.66	0.084	1	1	1	NA	1	75.41	79.23	77.23	101.65	61.34	61.07	62.16	76.56	80.43	77.76	105.85	33.03	34.57	35.5	23.84	14.04	0	0	yes
Mtss1	metastasis suppressor protein 1 isoform 1	chr15	58772789	58913581	9.4	6.34	3.76	-0.53	-1.31	0.036	4.24e-09	3.17	2.57	1	1	1	NA	NA	NA	chr15:58912162-58912673	0	9.21	-4.12	NA	1	NA	1	NA	1	52.64	53.03	55.9	85.62	42.03	43.9	42.36	53.44	53.83	56.29	89.16	22.26	25.77	28.09	11.92	14.04	0	0	yes
Mtss1	metastasis suppressor protein 1 isoform 1	chr15	58772789	58913581	9.4	6.34	3.76	-0.53	-1.31	0.036	4.24e-09	3.17	2.57	1	1	1	NA	NA	NA	chr15:58835249-58835844	0	15.52	-2.82	0.0593	1	1	1	NA	1	52.64	53.03	55.9	85.62	42.03	43.9	42.36	53.44	53.83	56.29	89.16	22.26	25.77	28.09	63.58	28.08	0	11.43	yes
Pacs1	phosphofurin acidic cluster sorting protein 1	chr19	5133685	5273119	15	10.79	6.03	-0.44	-1.31	0.0458	2.48e-13	10.04	9.16	NA	1	1	1	NA	NA	chr19:5272943-5273759	0	12.74	-2.41	0.000985	1	1	NA	1	NA	75.41	79.23	77.23	101.65	61.34	61.07	62.16	76.56	80.43	77.76	105.85	33.03	34.57	35.5	202.66	182.52	49.14	22.86	yes
Mtss1	metastasis suppressor protein 1 isoform 1	chr15	58772789	58913581	9.4	6.34	3.76	-0.53	-1.31	0.036	4.24e-09	3.17	2.57	1	1	1	NA	NA	NA	chr15:58907519-58907823	0	8.6	-1.88	0.261	1	NA	1	NA	1	52.64	53.03	55.9	85.62	42.03	43.9	42.36	53.44	53.83	56.29	89.16	22.26	25.77	28.09	19.87	28.08	0	11.43	yes
Pacs1	phosphofurin acidic cluster sorting protein 1	chr19	5133685	5273119	15	10.79	6.03	-0.44	-1.31	0.0458	2.48e-13	10.04	9.16	NA	1	1	1	NA	NA	chr19:5228987-5229161	0	3.67	-1.85	NA	1	NA	1	NA	NA	75.41	79.23	77.23	101.65	61.34	61.07	62.16	76.56	80.43	77.76	105.85	33.03	34.57	35.5	3.97	0	0	0	yes
Mtss1	metastasis suppressor protein 1 isoform 1	chr15	58772789	58913581	9.4	6.34	3.76	-0.53	-1.31	0.036	4.24e-09	3.17	2.57	1	1	1	NA	NA	NA	chr15:58913531-58913931	0	8.42	-1.01	NA	1	NA	1	1	NA	52.64	53.03	55.9	85.62	42.03	43.9	42.36	53.44	53.83	56.29	89.16	22.26	25.77	28.09	15.89	9.36	12.29	0	yes
Mtss1	metastasis suppressor protein 1 isoform 1	chr15	58772789	58913581	9.4	6.34	3.76	-0.53	-1.31	0.036	4.24e-09	3.17	2.57	1	1	1	NA	NA	NA	chr15:58829260-58830250	0	22.94	-0.84	0.51	1	1	1	NA	1	52.64	53.03	55.9	85.62	42.03	43.9	42.36	53.44	53.83	56.29	89.16	22.26	25.77	28.09	27.82	37.44	24.57	11.43	yes
Mtss1	metastasis suppressor protein 1 isoform 1	chr15	58772789	58913581	9.4	6.34	3.76	-0.53	-1.31	0.036	4.24e-09	3.17	2.57	1	1	1	NA	NA	NA	chr15:58937210-58938492	-23630	16.4	1.46	0.211	1	1	1	NA	1	52.64	53.03	55.9	85.62	42.03	43.9	42.36	53.44	53.83	56.29	89.16	22.26	25.77	28.09	27.82	4.68	49.14	45.71	yes
Psd3	PH and SEC7 domain-containing protein 3 isoform	chr8	70212981	70434845	6.62	3.46	2.69	-0.9	-1.3	0.0101	4.48e-05	4.4	4.16	NA	1	NA	NA	NA	NA	chr8:70249235-70249595	0	11.45	-5.03	NA	1	1	1	NA	1	60.59	64.34	63.01	146.78	44.73	43.15	46.91	61.51	65.32	63.45	152.86	33.75	35.86	35.13	39.74	9.36	0	0	yes
Appl2	DCC-interacting protein 13-beta	chr10	83062779	83111409	9.43	3.36	3.81	-1.45	-1.3	1.35e-07	2.4e-06	9.16	9.92	NA	1	1	NA	NA	NA	chr10:83107760-83108068	0	7.92	-4.96	0.0543	1	NA	1	NA	1	27.43	33.89	26.68	53.98	12.37	12.42	14.25	27.84	34.41	26.86	56.21	15.5	14.19	14.56	19.87	28.08	0	0	yes
Psd3	PH and SEC7 domain-containing protein 3 isoform	chr8	70212981	70434845	6.62	3.46	2.69	-0.9	-1.3	0.0101	4.48e-05	4.4	4.16	NA	1	NA	NA	NA	NA	chr8:70246224-70246607	0	5.46	-4.34	NA	1	NA	1	NA	1	60.59	64.34	63.01	146.78	44.73	43.15	46.91	61.51	65.32	63.45	152.86	33.75	35.86	35.13	11.92	18.72	0	0	yes
Psd3	PH and SEC7 domain-containing protein 3 isoform	chr8	70212981	70434845	6.62	3.46	2.69	-0.9	-1.3	0.0101	4.48e-05	4.4	4.16	NA	1	NA	NA	NA	NA	chr8:70488228-70488402	0	5.01	-3.54	NA	1	NA	1	NA	1	60.59	64.34	63.01	146.78	44.73	43.15	46.91	61.51	65.32	63.45	152.86	33.75	35.86	35.13	11.92	4.68	0	0	yes
Psd3	PH and SEC7 domain-containing protein 3 isoform	chr8	70212981	70434845	6.62	3.46	2.69	-0.9	-1.3	0.0101	4.48e-05	4.4	4.16	NA	1	NA	NA	NA	NA	chr8:70259334-70259880	0	4.68	-1.95	NA	1	NA	1	NA	1	60.59	64.34	63.01	146.78	44.73	43.15	46.91	61.51	65.32	63.45	152.86	33.75	35.86	35.13	0	4.68	0	0	yes
Psd3	PH and SEC7 domain-containing protein 3 isoform	chr8	70212981	70434845	6.62	3.46	2.69	-0.9	-1.3	0.0101	4.48e-05	4.4	4.16	NA	1	NA	NA	NA	NA	chr8:70535600-70535786	0	6.56	-1.85	NA	1	NA	1	NA	1	60.59	64.34	63.01	146.78	44.73	43.15	46.91	61.51	65.32	63.45	152.86	33.75	35.86	35.13	3.97	0	0	0	yes
Col1a1	collagen alpha-1(I) chain precursor	chr11	94797584	94813170	361.83	205.55	146.09	-0.78	-1.3	1.28e-06	1.04e-38	189.79	102.18	1	1	1	1	1	1	chr11:94789087-94789710	-7874	11.28	-1.68	0.111	1	NA	1	NA	1	2217.11	2177.24	2189.52	2132.62	1258.27	1251.88	1294.17	2251	2210.35	2204.74	2220.88	916.96	909.43	877.87	47.68	70.2	12.29	22.86	yes
Col1a1	collagen alpha-1(I) chain precursor	chr11	94797584	94813170	361.83	205.55	146.09	-0.78	-1.3	1.28e-06	1.04e-38	189.79	102.18	1	1	1	1	1	1	chr11:94794976-94795248	-2336	29.46	-1.36	0.115	1	NA	1	NA	1	2217.11	2177.24	2189.52	2132.62	1258.27	1251.88	1294.17	2251	2210.35	2204.74	2220.88	916.96	909.43	877.87	79.47	74.88	24.57	34.28	yes
Col1a1	collagen alpha-1(I) chain precursor	chr11	94797584	94813170	361.83	205.55	146.09	-0.78	-1.3	1.28e-06	1.04e-38	189.79	102.18	1	1	1	1	1	1	chr11:94797330-94797818	0	20.59	-0.86	0.264	1	1	1	1	NA	2217.11	2177.24	2189.52	2132.62	1258.27	1251.88	1294.17	2251	2210.35	2204.74	2220.88	916.96	909.43	877.87	79.47	117	61.43	45.71	yes
Psd3	PH and SEC7 domain-containing protein 3 isoform	chr8	70212981	70434845	6.62	3.46	2.69	-0.9	-1.3	0.0101	4.48e-05	4.4	4.16	NA	1	NA	NA	NA	NA	chr8:70377418-70377606	0	4.02	-0.78	NA	1	NA	1	NA	1	60.59	64.34	63.01	146.78	44.73	43.15	46.91	61.51	65.32	63.45	152.86	33.75	35.86	35.13	11.92	9.36	0	11.43	yes
Psd3	PH and SEC7 domain-containing protein 3 isoform	chr8	70212981	70434845	6.62	3.46	2.69	-0.9	-1.3	0.0101	4.48e-05	4.4	4.16	NA	1	NA	NA	NA	NA	chr8:70586261-70586774	-77	13.13	-0.74	0.565	1	1	1	1	NA	60.59	64.34	63.01	146.78	44.73	43.15	46.91	61.51	65.32	63.45	152.86	33.75	35.86	35.13	27.82	32.76	12.29	22.86	yes
Col1a1	collagen alpha-1(I) chain precursor	chr11	94797584	94813170	361.83	205.55	146.09	-0.78	-1.3	1.28e-06	1.04e-38	189.79	102.18	1	1	1	1	1	1	chr11:94790057-94790580	-7004	21.32	-0.67	0.452	1	1	1	NA	1	2217.11	2177.24	2189.52	2132.62	1258.27	1251.88	1294.17	2251	2210.35	2204.74	2220.88	916.96	909.43	877.87	67.55	65.52	61.43	22.86	yes
Psd3	PH and SEC7 domain-containing protein 3 isoform	chr8	70212981	70434845	6.62	3.46	2.69	-0.9	-1.3	0.0101	4.48e-05	4.4	4.16	NA	1	NA	NA	NA	NA	chr8:70605786-70606212	-19602	9.27	-0.15	0.949	1	1	1	NA	1	60.59	64.34	63.01	146.78	44.73	43.15	46.91	61.51	65.32	63.45	152.86	33.75	35.86	35.13	3.97	23.4	24.57	0	yes
Appl2	DCC-interacting protein 13-beta	chr10	83062779	83111409	9.43	3.36	3.81	-1.45	-1.3	1.35e-07	2.4e-06	9.16	9.92	NA	1	1	NA	NA	NA	chr10:83111215-83111668	0	6.79	-0.09	0.95	1	1	1	1	NA	27.43	33.89	26.68	53.98	12.37	12.42	14.25	27.84	34.41	26.86	56.21	15.5	14.19	14.56	35.76	14.04	24.57	22.86	yes
Psd3	PH and SEC7 domain-containing protein 3 isoform	chr8	70212981	70434845	6.62	3.46	2.69	-0.9	-1.3	0.0101	4.48e-05	4.4	4.16	NA	1	NA	NA	NA	NA	chr8:70534328-70534771	0	3.93	1.94	NA	1	1	1	NA	1	60.59	64.34	63.01	146.78	44.73	43.15	46.91	61.51	65.32	63.45	152.86	33.75	35.86	35.13	7.95	0	36.86	0	yes
Mgst3	microsomal glutathione S-transferase 3	chr1	169302515	169323928	73.9	52.96	30.05	-0.45	-1.29	0.0227	1.32e-14	3.51	3.65	NA	NA	NA	NA	NA	NA	chr1:169317401-169318070	0	10.42	-1.76	NA	1	1	1	NA	1	58.06	64.16	63.38	55.06	44.69	44.69	43.06	58.95	65.14	63.82	57.34	23.53	27.57	24.07	11.92	32.76	12.29	0	yes
Mgst3	microsomal glutathione S-transferase 3	chr1	169302515	169323928	73.9	52.96	30.05	-0.45	-1.29	0.0227	1.32e-14	3.51	3.65	NA	NA	NA	NA	NA	NA	chr1:169355813-169356230	-31886	9.19	-1.66	0.108	1	1	1	NA	1	58.06	64.16	63.38	55.06	44.69	44.69	43.06	58.95	65.14	63.82	57.34	23.53	27.57	24.07	59.6	56.16	24.57	11.43	yes
Sobp	sine oculis-binding protein homolog	chr10	42722306	42894336	1.5	0.46	0.61	-1.68	-1.29	8.96e-06	9.02e-05	5.27	5.41	NA	1	1	1	NA	NA	chr10:42893083-42893452	0	4.25	-1.58	0.365	1	NA	1	NA	1	10.57	10.42	9.55	7.86	2.77	2.43	3.8	10.73	10.58	9.61	8.18	3.82	4.22	3.98	19.87	18.72	12.29	0	yes
Sobp	sine oculis-binding protein homolog	chr10	42722306	42894336	1.5	0.46	0.61	-1.68	-1.29	8.96e-06	9.02e-05	5.27	5.41	NA	1	1	1	NA	NA	chr10:42894267-42894913	0	4.85	-0.17	0.907	1	NA	1	1	NA	10.57	10.42	9.55	7.86	2.77	2.43	3.8	10.73	10.58	9.61	8.18	3.82	4.22	3.98	23.84	56.16	0	68.57	yes
Medag	NA	chr5	150214381	150234278	1.44	0.09	0.58	-3.91	-1.29	3.35e-10	0.00477	0.26	0.14	1	NA	NA	NA	NA	NA	NA	NA	NA	NA	NA	NA	NA	NA	NA	NA	4.79	5.28	4.14	6.93	0.11	0.36	0.6	4.86	5.36	4.17	7.21	2.42	2.07	2.13	NA	NA	NA	NA	yes
Osbpl6	oxysterol-binding protein-related protein 6	chr2	76244595	76438704	7.64	3.7	3.12	-1.01	-1.28	2.8e-09	1.03e-15	2.26	1.88	1	1	NA	1	NA	NA	chr2:76448888-76449167	10185	4.37	-3.54	NA	1	NA	1	NA	1	72.02	79.81	84.97	78.33	38.99	37.05	41.06	73.12	81.02	85.56	81.57	32.28	33.07	33.53	11.92	4.68	0	0	yes
Osbpl6	oxysterol-binding protein-related protein 6	chr2	76244595	76438704	7.64	3.7	3.12	-1.01	-1.28	2.8e-09	1.03e-15	2.26	1.88	1	1	NA	1	NA	NA	chr2:76244330-76245300	0	6.65	-3.15	0.0235	1	1	1	1	NA	72.02	79.81	84.97	78.33	38.99	37.05	41.06	73.12	81.02	85.56	81.57	32.28	33.07	33.53	43.71	74.88	12.29	0	yes
Osbpl6	oxysterol-binding protein-related protein 6	chr2	76244595	76438704	7.64	3.7	3.12	-1.01	-1.28	2.8e-09	1.03e-15	2.26	1.88	1	1	NA	1	NA	NA	chr2:76342072-76342989	0	13.05	-0.94	0.466	1	1	1	NA	1	72.02	79.81	84.97	78.33	38.99	37.05	41.06	73.12	81.02	85.56	81.57	32.28	33.07	33.53	31.79	37.44	0	34.28	yes
Polm	DNA-directed DNA/RNA polymerase mu	chr11	5727863	5738019	7.66	4.38	3.15	-0.77	-1.27	0.000411	2.81e-10	2.18	1.73	1	NA	NA	NA	NA	NA	chr11:5749325-5749817	-11307	14.99	-6.05	0.0058	1	1	NA	NA	1	27.88	31.16	27.58	28.23	16.23	19.24	14.9	28.3	31.64	27.77	29.4	12.64	10.54	13.14	51.66	51.48	0	0	yes
Gk5	putative glycerol kinase 5	chr9	96019848	96083372	1.19	0.38	0.49	-1.62	-1.27	0.00312	0.00598	1.54	1.18	NA	1	NA	NA	NA	NA	chr9:96019433-96020130	0	16.16	-2.31	0.0122	1	1	1	1	NA	4.47	3.4	4.83	4.08	1.12	1.93	1	4.54	3.45	4.86	4.25	1.91	1.68	1.71	143.05	98.28	49.14	0	yes
Gk5	putative glycerol kinase 5	chr9	96019848	96083372	1.19	0.38	0.49	-1.62	-1.27	0.00312	0.00598	1.54	1.18	NA	1	NA	NA	NA	NA	chr9:96035451-96036214	0	9.36	-1.09	0.299	1	1	1	NA	1	4.47	3.4	4.83	4.08	1.12	1.93	1	4.54	3.45	4.86	4.25	1.91	1.68	1.71	55.63	46.8	36.86	11.43	yes
Polm	DNA-directed DNA/RNA polymerase mu	chr11	5727863	5738019	7.66	4.38	3.15	-0.77	-1.27	0.000411	2.81e-10	2.18	1.73	1	NA	NA	NA	NA	NA	chr11:5736206-5736531	0	17.87	-0.93	0.492	1	NA	1	NA	1	27.88	31.16	27.58	28.23	16.23	19.24	14.9	28.3	31.64	27.77	29.4	12.64	10.54	13.14	23.84	46.8	36.86	0	yes
Polm	DNA-directed DNA/RNA polymerase mu	chr11	5727863	5738019	7.66	4.38	3.15	-0.77	-1.27	0.000411	2.81e-10	2.18	1.73	1	NA	NA	NA	NA	NA	chr11:5737460-5738296	0	33.62	-0.93	0.177	1	1	1	1	NA	27.88	31.16	27.58	28.23	16.23	19.24	14.9	28.3	31.64	27.77	29.4	12.64	10.54	13.14	147.02	126.36	110.57	34.28	yes
Polm	DNA-directed DNA/RNA polymerase mu	chr11	5727863	5738019	7.66	4.38	3.15	-0.77	-1.27	0.000411	2.81e-10	2.18	1.73	1	NA	NA	NA	NA	NA	chr11:5734950-5735496	0	32.76	-0.92	0.328	1	1	1	NA	1	27.88	31.16	27.58	28.23	16.23	19.24	14.9	28.3	31.64	27.77	29.4	12.64	10.54	13.14	87.42	46.8	36.86	34.28	yes
Gk5	putative glycerol kinase 5	chr9	96019848	96083372	1.19	0.38	0.49	-1.62	-1.27	0.00312	0.00598	1.54	1.18	NA	1	NA	NA	NA	NA	chr9:96085447-96085621	2076	5.67	0	NA	1	NA	1	NA	1	4.47	3.4	4.83	4.08	1.12	1.93	1	4.54	3.45	4.86	4.25	1.91	1.68	1.71	0	0	0	0	yes
Polm	DNA-directed DNA/RNA polymerase mu	chr11	5727863	5738019	7.66	4.38	3.15	-0.77	-1.27	0.000411	2.81e-10	2.18	1.73	1	NA	NA	NA	NA	NA	chr11:5720461-5721025	6838	24.71	4	NA	1	1	1	NA	1	27.88	31.16	27.58	28.23	16.23	19.24	14.9	28.3	31.64	27.77	29.4	12.64	10.54	13.14	0	0	12.29	11.43	yes
Ttc9	tetratricopeptide repeat protein 9A	chr12	82732356	82765928	1.54	0.29	0.64	-2.37	-1.26	3.41e-06	0.00723	0.2	0.15	NA	NA	NA	NA	NA	NA	chr12:82789388-82789987	20851	3.39	-5.19	0.0365	1	NA	1	NA	1	4.47	4.25	4.24	3.21	0.86	0.86	0.6	4.54	4.31	4.27	3.34	1.51	1.77	1.87	27.82	28.08	0	0	yes
Ttc9	tetratricopeptide repeat protein 9A	chr12	82732356	82765928	1.54	0.29	0.64	-2.37	-1.26	3.41e-06	0.00723	0.2	0.15	NA	NA	NA	NA	NA	NA	chr12:82769416-82769668	879	8.07	-3.13	NA	1	NA	1	NA	1	4.47	4.25	4.24	3.21	0.86	0.86	0.6	4.54	4.31	4.27	3.34	1.51	1.77	1.87	11.92	0	0	0	yes
Dlc1	rho GTPase-activating protein 7 isoform 1	chr8	37630793	38015496	1.09	0.25	0.45	-2.09	-1.26	1.97e-10	2.4e-05	4.19	3.36	1	NA	NA	1	1	1	chr8:37676336-37677163	0	7.44	-2.33	0.0426	1	1	1	1	NA	10.66	11.54	11.19	13.8	2.7	3.11	2.5	10.83	11.71	11.27	14.38	5.64	4.88	4.57	55.63	70.2	0	22.86	yes
Dlc1	rho GTPase-activating protein 7 isoform 1	chr8	37630793	38015496	1.09	0.25	0.45	-2.09	-1.26	1.97e-10	2.4e-05	4.19	3.36	1	NA	NA	1	1	1	chr8:37790532-37791027	0	4.81	-1.95	NA	1	NA	1	NA	1	10.66	11.54	11.19	13.8	2.7	3.11	2.5	10.83	11.71	11.27	14.38	5.64	4.88	4.57	0	4.68	0	0	yes
Fut11	alpha-(1,3)-fucosyltransferase 11	chr14	21514190	21519419	3.83	0.68	1.59	-2.46	-1.26	1.02e-15	1.51e-06	4.34	3.65	NA	1	NA	NA	NA	NA	chr14:21513931-21515162	0	14.29	-1.46	0.0499	1	1	1	1	1	13.46	16.01	16.76	19.39	2.85	2.36	3.8	13.67	16.25	16.88	20.19	6.96	6.55	7.41	154.97	107.64	61.43	34.28	yes
Dlc1	rho GTPase-activating protein 7 isoform 1	chr8	37630793	38015496	1.09	0.25	0.45	-2.09	-1.26	1.97e-10	2.4e-05	4.19	3.36	1	NA	NA	1	1	1	chr8:37723435-37723681	0	5.9	1.21	NA	1	NA	1	NA	1	10.66	11.54	11.19	13.8	2.7	3.11	2.5	10.83	11.71	11.27	14.38	5.64	4.88	4.57	3.97	0	0	11.43	yes
Fam84b	hypothetical protein LOC399603	chr15	60650551	60656635	9.65	4.52	4.07	-1.06	-1.24	7.18e-09	6.18e-12	0.91	0.74	NA	NA	NA	NA	NA	NA	chr15:60610452-60611436	39115	4.49	-4.55	NA	1	1	1	NA	1	62.22	59.06	74.63	79.21	32.09	33.77	33.21	63.17	59.96	75.15	82.49	27.71	31.49	30.06	7.95	28.08	0	0	yes
Fam198b	protein ENED	chr3	79689852	79750200	7.41	2.68	3.13	-1.43	-1.24	0.000142	0.00106	0.37	0.17	1	NA	NA	1	1	1	chr3:79798077-79798519	47878	32.32	-3.86	NA	1	1	1	NA	1	46.04	39.52	44.66	120.62	23.66	23.27	22.9	46.74	40.13	44.97	125.61	26.24	29.39	26.13	11.92	9.36	0	0	yes
Fam198b	protein ENED	chr3	79689852	79750200	7.41	2.68	3.13	-1.43	-1.24	0.000142	0.00106	0.37	0.17	1	NA	NA	1	1	1	chr3:79688658-79688973	-879	7.01	-3.62	NA	1	NA	1	NA	1	46.04	39.52	44.66	120.62	23.66	23.27	22.9	46.74	40.13	44.97	125.61	26.24	29.39	26.13	3.97	14.04	0	0	yes
Fam198b	protein ENED	chr3	79689852	79750200	7.41	2.68	3.13	-1.43	-1.24	0.000142	0.00106	0.37	0.17	1	NA	NA	1	1	1	chr3:79792308-79792568	42109	17.87	-2.69	NA	1	NA	1	NA	1	46.04	39.52	44.66	120.62	23.66	23.27	22.9	46.74	40.13	44.97	125.61	26.24	29.39	26.13	3.97	4.68	0	0	yes
Sox9	transcription factor SOX-9	chr11	112643524	112649071	15.58	8.81	6.56	-0.79	-1.24	1.73e-05	7.5e-14	11.98	9.44	NA	1	1	1	1	NA	chr11:112649515-112649704	445	7.68	-1.95	NA	1	NA	1	NA	NA	75.68	83.61	95.74	76.36	46	48.44	49.46	76.84	84.88	96.4	79.52	33.91	36.85	36.27	0	4.68	0	0	yes
Fam198b	protein ENED	chr3	79689852	79750200	7.41	2.68	3.13	-1.43	-1.24	0.000142	0.00106	0.37	0.17	1	NA	NA	1	1	1	chr3:79799502-79800051	49303	24.65	-1.55	0.262	1	1	1	NA	1	46.04	39.52	44.66	120.62	23.66	23.27	22.9	46.74	40.13	44.97	125.61	26.24	29.39	26.13	47.68	23.4	0	22.86	yes
Fam198b	protein ENED	chr3	79689852	79750200	7.41	2.68	3.13	-1.43	-1.24	0.000142	0.00106	0.37	0.17	1	NA	NA	1	1	1	chr3:79684176-79684421	-5431	12.09	-1.42	0.441	1	NA	1	NA	1	46.04	39.52	44.66	120.62	23.66	23.27	22.9	46.74	40.13	44.97	125.61	26.24	29.39	26.13	19.87	14.04	0	11.43	yes
Fam198b	protein ENED	chr3	79689852	79750200	7.41	2.68	3.13	-1.43	-1.24	0.000142	0.00106	0.37	0.17	1	NA	NA	1	1	1	chr3:79793082-79793857	42883	24.13	-1.38	0.311	1	1	1	NA	1	46.04	39.52	44.66	120.62	23.66	23.27	22.9	46.74	40.13	44.97	125.61	26.24	29.39	26.13	31.79	32.76	24.57	0	yes
Fam84b	hypothetical protein LOC399603	chr15	60650551	60656635	9.65	4.52	4.07	-1.06	-1.24	7.18e-09	6.18e-12	0.91	0.74	NA	NA	NA	NA	NA	NA	chr15:60656085-60656643	0	14.26	-1	0.409	1	1	1	1	NA	62.22	59.06	74.63	79.21	32.09	33.77	33.21	63.17	59.96	75.15	82.49	27.71	31.49	30.06	39.74	32.76	24.57	11.43	yes
Fam84b	hypothetical protein LOC399603	chr15	60650551	60656635	9.65	4.52	4.07	-1.06	-1.24	7.18e-09	6.18e-12	0.91	0.74	NA	NA	NA	NA	NA	NA	chr15:60654030-60655245	0	8.51	-0.97	0.398	1	1	1	1	NA	62.22	59.06	74.63	79.21	32.09	33.77	33.21	63.17	59.96	75.15	82.49	27.71	31.49	30.06	55.63	37.44	0	45.71	yes
Sox9	transcription factor SOX-9	chr11	112643524	112649071	15.58	8.81	6.56	-0.79	-1.24	1.73e-05	7.5e-14	11.98	9.44	NA	1	1	1	1	NA	chr11:112642732-112644218	0	14.5	-0.75	0.413	1	1	1	1	NA	75.68	83.61	95.74	76.36	46	48.44	49.46	76.84	84.88	96.4	79.52	33.91	36.85	36.27	95.37	65.52	86	11.43	yes
Sox9	transcription factor SOX-9	chr11	112643524	112649071	15.58	8.81	6.56	-0.79	-1.24	1.73e-05	7.5e-14	11.98	9.44	NA	1	1	1	1	NA	chr11:112662142-112662392	13072	7.43	0	NA	1	NA	1	NA	NA	75.68	83.61	95.74	76.36	46	48.44	49.46	76.84	84.88	96.4	79.52	33.91	36.85	36.27	0	0	0	0	yes
Fam198b	protein ENED	chr3	79689852	79750200	7.41	2.68	3.13	-1.43	-1.24	0.000142	0.00106	0.37	0.17	1	NA	NA	1	1	1	chr3:79784582-79784870	34383	11.9	0	NA	1	NA	1	NA	1	46.04	39.52	44.66	120.62	23.66	23.27	22.9	46.74	40.13	44.97	125.61	26.24	29.39	26.13	0	0	0	0	yes
Fam198b	protein ENED	chr3	79689852	79750200	7.41	2.68	3.13	-1.43	-1.24	0.000142	0.00106	0.37	0.17	1	NA	NA	1	1	1	chr3:79781487-79782398	31288	10.84	0.41	0.859	1	1	1	NA	1	46.04	39.52	44.66	120.62	23.66	23.27	22.9	46.74	40.13	44.97	125.61	26.24	29.39	26.13	3.97	14.04	24.57	0	yes
Pou2f1	POU domain, class 2, transcription factor 1	chr1	167795285	167932765	4.54	2.84	1.92	-0.64	-1.23	0.000296	4.6e-15	2.15	1.77	1	1	NA	NA	NA	NA	chr1:167932738-167933584	0	20.66	-7.17	0.0001	1	1	1	1	NA	79.07	72.83	78.71	74.76	48.25	50.58	47.86	80.28	73.94	79.26	77.86	32.04	33.19	33.99	135.1	88.92	0	0	yes
Pou2f1	POU domain, class 2, transcription factor 1	chr1	167795285	167932765	4.54	2.84	1.92	-0.64	-1.23	0.000296	4.6e-15	2.15	1.77	1	1	NA	NA	NA	NA	chr1:167973827-167974464	-41063	26.99	-6.33	0.00231	1	1	1	NA	1	79.07	72.83	78.71	74.76	48.25	50.58	47.86	80.28	73.94	79.26	77.86	32.04	33.19	33.99	59.6	65.52	0	0	yes
Errfi1	ERBB receptor feedback inhibitor 1	chr4	150229200	150242989	39.62	17.79	16.84	-1.12	-1.23	1.37e-06	1.42e-08	3.25	3.29	NA	1	NA	NA	NA	NA	chr4:150228906-150229644	0	15.27	-6.28	0.00311	1	1	NA	1	NA	163.33	180.9	173.97	95.91	68.5	69	74.12	165.83	183.65	175.18	99.88	65.43	65.55	69.12	55.63	65.52	0	0	yes
Bcat2	branched-chain-amino-acid aminotransferase,	chr7	52825523	52845080	14.31	8.6	6.08	-0.7	-1.23	0.000127	9.23e-12	6.4	5.17	1	NA	NA	NA	NA	NA	chr7:52844527-52845026	0	7.22	-5.7	0.0165	1	1	1	NA	1	41.16	39.08	37.87	43.59	25.19	24.34	25.11	41.79	39.67	38.13	45.39	18.8	17.54	16.5	51.66	28.08	0	0	yes
Pou2f1	POU domain, class 2, transcription factor 1	chr1	167795285	167932765	4.54	2.84	1.92	-0.64	-1.23	0.000296	4.6e-15	2.15	1.77	1	1	NA	NA	NA	NA	chr1:167975415-167976016	-42651	11.69	-4.58	NA	1	1	1	NA	1	79.07	72.83	78.71	74.76	48.25	50.58	47.86	80.28	73.94	79.26	77.86	32.04	33.19	33.99	3.97	32.76	0	0	yes
Errfi1	ERBB receptor feedback inhibitor 1	chr4	150229200	150242989	39.62	17.79	16.84	-1.12	-1.23	1.37e-06	1.42e-08	3.25	3.29	NA	1	NA	NA	NA	NA	chr4:150288442-150288817	45454	21.68	-1.56	0.141	1	1	1	NA	1	163.33	180.9	173.97	95.91	68.5	69	74.12	165.83	183.65	175.18	99.88	65.43	65.55	69.12	51.66	56.16	24.57	11.43	yes
Pou2f1	POU domain, class 2, transcription factor 1	chr1	167795285	167932765	4.54	2.84	1.92	-0.64	-1.23	0.000296	4.6e-15	2.15	1.77	1	1	NA	NA	NA	NA	chr1:167931472-167931963	0	6.62	-1.19	0.336	1	NA	1	NA	1	79.07	72.83	78.71	74.76	48.25	50.58	47.86	80.28	73.94	79.26	77.86	32.04	33.19	33.99	31.79	51.48	0	34.28	yes
Errfi1	ERBB receptor feedback inhibitor 1	chr4	150229200	150242989	39.62	17.79	16.84	-1.12	-1.23	1.37e-06	1.42e-08	3.25	3.29	NA	1	NA	NA	NA	NA	chr4:150245657-150246091	2669	9.1	-0.99	NA	1	1	1	NA	1	163.33	180.9	173.97	95.91	68.5	69	74.12	165.83	183.65	175.18	99.88	65.43	65.55	69.12	11.92	37.44	12.29	11.43	yes
Bcat2	branched-chain-amino-acid aminotransferase,	chr7	52825523	52845080	14.31	8.6	6.08	-0.7	-1.23	0.000127	9.23e-12	6.4	5.17	1	NA	NA	NA	NA	NA	chr7:52825546-52825902	0	10.11	-0.79	0.655	1	NA	1	1	NA	41.16	39.08	37.87	43.59	25.19	24.34	25.11	41.79	39.67	38.13	45.39	18.8	17.54	16.5	31.79	9.36	0	22.86	yes
Errfi1	ERBB receptor feedback inhibitor 1	chr4	150229200	150242989	39.62	17.79	16.84	-1.12	-1.23	1.37e-06	1.42e-08	3.25	3.29	NA	1	NA	NA	NA	NA	chr4:150289173-150289813	46185	18.97	-0.23	0.894	1	1	1	NA	1	163.33	180.9	173.97	95.91	68.5	69	74.12	165.83	183.65	175.18	99.88	65.43	65.55	69.12	27.82	14.04	36.86	0	yes
Bcat2	branched-chain-amino-acid aminotransferase,	chr7	52825523	52845080	14.31	8.6	6.08	-0.7	-1.23	0.000127	9.23e-12	6.4	5.17	1	NA	NA	NA	NA	NA	chr7:52823479-52824029	-1704	18.16	-0.16	0.863	1	1	1	NA	1	41.16	39.08	37.87	43.59	25.19	24.34	25.11	41.79	39.67	38.13	45.39	18.8	17.54	16.5	71.53	60.84	73.71	45.71	yes
Pou2f1	POU domain, class 2, transcription factor 1	chr1	167795285	167932765	4.54	2.84	1.92	-0.64	-1.23	0.000296	4.6e-15	2.15	1.77	1	1	NA	NA	NA	NA	chr1:167939231-167939405	-6467	5.67	0	NA	1	NA	1	NA	1	79.07	72.83	78.71	74.76	48.25	50.58	47.86	80.28	73.94	79.26	77.86	32.04	33.19	33.99	0	0	0	0	yes
Errfi1	ERBB receptor feedback inhibitor 1	chr4	150229200	150242989	39.62	17.79	16.84	-1.12	-1.23	1.37e-06	1.42e-08	3.25	3.29	NA	1	NA	NA	NA	NA	chr4:150291585-150292030	48597	20.49	0	NA	1	1	1	NA	1	163.33	180.9	173.97	95.91	68.5	69	74.12	165.83	183.65	175.18	99.88	65.43	65.55	69.12	0	0	0	0	yes
Errfi1	ERBB receptor feedback inhibitor 1	chr4	150229200	150242989	39.62	17.79	16.84	-1.12	-1.23	1.37e-06	1.42e-08	3.25	3.29	NA	1	NA	NA	NA	NA	chr4:150217202-150217659	-10369	8.51	0.45	NA	1	1	1	NA	1	163.33	180.9	173.97	95.91	68.5	69	74.12	165.83	183.65	175.18	99.88	65.43	65.55	69.12	11.92	4.68	12.29	11.43	yes
Foxc2	forkhead box protein C2	chr8	123640071	123642794	4.68	2.5	1.99	-0.87	-1.23	0.00175	5.69e-06	1.92	2.72	NA	1	NA	1	NA	1	NA	NA	NA	NA	NA	NA	NA	NA	NA	NA	16.04	17.03	19.04	13.34	9.04	9.14	8.65	16.28	17.29	19.17	13.89	8.03	5.63	7.66	NA	NA	NA	NA	yes
Spata13	spermatogenesis-associated protein 13	chr14	61253566	61383393	3.93	2.38	1.68	-0.69	-1.22	0.000384	4.23e-11	1.55	1.09	1	1	NA	1	NA	NA	chr14:61239941-61240401	-12679	10.61	-4.94	0.0547	1	1	1	NA	1	38.63	39.12	41.48	32.42	23.13	23.7	23.55	39.22	39.72	41.77	33.76	15.9	16.79	17.03	27.82	18.72	0	0	yes
Spata13	spermatogenesis-associated protein 13	chr14	61253566	61383393	3.93	2.38	1.68	-0.69	-1.22	0.000384	4.23e-11	1.55	1.09	1	1	NA	1	NA	NA	chr14:61345034-61345214	0	6.13	-3.62	NA	1	NA	1	NA	1	38.63	39.12	41.48	32.42	23.13	23.7	23.55	39.22	39.72	41.77	33.76	15.9	16.79	17.03	3.97	14.04	0	0	yes
Spata13	spermatogenesis-associated protein 13	chr14	61253566	61383393	3.93	2.38	1.68	-0.69	-1.22	0.000384	4.23e-11	1.55	1.09	1	1	NA	1	NA	NA	chr14:61351794-61352025	0	7.04	-3.62	NA	1	NA	1	1	NA	38.63	39.12	41.48	32.42	23.13	23.7	23.55	39.22	39.72	41.77	33.76	15.9	16.79	17.03	3.97	14.04	0	0	yes
Spata13	spermatogenesis-associated protein 13	chr14	61253566	61383393	3.93	2.38	1.68	-0.69	-1.22	0.000384	4.23e-11	1.55	1.09	1	1	NA	1	NA	NA	chr14:61252754-61254009	0	33.09	-1.35	0.0303	1	1	NA	1	NA	38.63	39.12	41.48	32.42	23.13	23.7	23.55	39.22	39.72	41.77	33.76	15.9	16.79	17.03	246.37	304.2	171.99	45.71	yes
Spata13	spermatogenesis-associated protein 13	chr14	61253566	61383393	3.93	2.38	1.68	-0.69	-1.22	0.000384	4.23e-11	1.55	1.09	1	1	NA	1	NA	NA	chr14:61355299-61355940	0	4.8	-1.27	NA	1	NA	1	NA	1	38.63	39.12	41.48	32.42	23.13	23.7	23.55	39.22	39.72	41.77	33.76	15.9	16.79	17.03	7.95	23.4	0	11.43	yes
Flrt3	fibronectin leucine rich transmembrane protein	chr2	140483934	140497212	2.91	1.78	1.24	-0.68	-1.22	0.0124	1.08e-06	9.05	11.02	NA	1	NA	1	NA	NA	chr2:140496263-140497389	0	7.58	-0.96	0.316	1	1	1	1	1	16.22	17.26	18.56	15.67	11.62	10.24	9.85	16.47	17.52	18.69	16.31	6.52	8.62	7.02	47.68	93.6	49.14	22.86	yes
Spata13	spermatogenesis-associated protein 13	chr14	61253566	61383393	3.93	2.38	1.68	-0.69	-1.22	0.000384	4.23e-11	1.55	1.09	1	1	NA	1	NA	NA	chr14:61276707-61277066	0	8.74	-0.32	0.869	1	1	1	NA	1	38.63	39.12	41.48	32.42	23.13	23.7	23.55	39.22	39.72	41.77	33.76	15.9	16.79	17.03	19.87	9.36	0	22.86	yes
Ccser2	NA	chr14	37688122	37781950	20.05	8.2	8.61	-1.25	-1.21	4.44e-15	4.62e-15	4.24	3.87	NA	1	NA	1	NA	NA	NA	NA	NA	NA	NA	NA	NA	NA	NA	NA	183.98	195.65	209.25	186.34	82.22	80.95	80.42	186.79	198.63	210.7	194.05	87.77	84.44	83.57	NA	NA	NA	NA	yes
Tet2	methylcytosine dioxygenase TET2	chr3	133126641	133207354	4.04	2.22	1.76	-0.83	-1.2	0.00631	2.43e-05	5.26	4.62	NA	NA	NA	NA	NA	NA	chr3:133207081-133207364	0	9.85	-4.81	0.0666	1	1	1	1	NA	34.74	39.12	40.05	75.9	25.91	27.91	26.36	35.28	39.72	40.32	79.04	20.15	22.42	21.01	23.84	18.72	0	0	yes
Mical2	protein MICAL-2 isoform B	chr7	119369350	119498708	13.44	9.17	5.83	-0.52	-1.2	0.00507	9.53e-15	0.34	0.29	NA	1	NA	1	1	1	chr7:119410666-119411071	0	8.46	-4.12	NA	1	1	1	NA	1	126.28	131.49	135.15	115.19	89.42	88.81	87.97	128.21	133.49	136.09	119.96	54.34	56.93	57.94	11.92	14.04	0	0	yes
Fam110c	family with sequence similarity 110, member C	chr12	31758833	31764805	8.05	3.49	3.48	-1.17	-1.2	8.38e-06	7.42e-06	0.02	0.02	NA	1	NA	NA	NA	NA	chr12:31751242-31751614	-7219	8.27	-2.63	NA	1	1	1	NA	1	21.6	22.71	26.79	38.88	12.63	11.99	12.05	21.93	23.06	26.97	40.49	13.79	10.3	12.57	7.95	0	0	0	yes
Mical2	protein MICAL-2 isoform B	chr7	119369350	119498708	13.44	9.17	5.83	-0.52	-1.2	0.00507	9.53e-15	0.34	0.29	NA	1	NA	1	1	1	chr7:119422158-119422843	0	20.18	-2.43	0.0462	1	1	1	NA	1	126.28	131.49	135.15	115.19	89.42	88.81	87.97	128.21	133.49	136.09	119.96	54.34	56.93	57.94	91.39	42.12	24.57	0	yes
Fam110c	family with sequence similarity 110, member C	chr12	31758833	31764805	8.05	3.49	3.48	-1.17	-1.2	8.38e-06	7.42e-06	0.02	0.02	NA	1	NA	NA	NA	NA	chr12:31741217-31742332	-16501	36.2	-2.37	0.0147	1	1	1	NA	1	21.6	22.71	26.79	38.88	12.63	11.99	12.05	21.93	23.06	26.97	40.49	13.79	10.3	12.57	83.45	107.64	24.57	11.43	yes
Mical2	protein MICAL-2 isoform B	chr7	119369350	119498708	13.44	9.17	5.83	-0.52	-1.2	0.00507	9.53e-15	0.34	0.29	NA	1	NA	1	1	1	chr7:119370069-119370283	0	19.54	-2.11	0.189	1	NA	1	NA	NA	126.28	131.49	135.15	115.19	89.42	88.81	87.97	128.21	133.49	136.09	119.96	54.34	56.93	57.94	19.87	37.44	12.29	0	yes
Fam110c	family with sequence similarity 110, member C	chr12	31758833	31764805	8.05	3.49	3.48	-1.17	-1.2	8.38e-06	7.42e-06	0.02	0.02	NA	1	NA	NA	NA	NA	chr12:31752185-31752475	-6358	9.01	-1.85	NA	1	1	1	NA	1	21.6	22.71	26.79	38.88	12.63	11.99	12.05	21.93	23.06	26.97	40.49	13.79	10.3	12.57	3.97	0	0	0	yes
Mical2	protein MICAL-2 isoform B	chr7	119369350	119498708	13.44	9.17	5.83	-0.52	-1.2	0.00507	9.53e-15	0.34	0.29	NA	1	NA	1	1	1	chr7:119369052-119369585	0	25.28	-1.79	0.0225	1	1	1	1	NA	126.28	131.49	135.15	115.19	89.42	88.81	87.97	128.21	133.49	136.09	119.96	54.34	56.93	57.94	115.24	135.72	49.14	22.86	yes
Mical2	protein MICAL-2 isoform B	chr7	119369350	119498708	13.44	9.17	5.83	-0.52	-1.2	0.00507	9.53e-15	0.34	0.29	NA	1	NA	1	1	1	chr7:119447790-119448297	0	20.96	-1.39	NA	1	1	1	NA	1	126.28	131.49	135.15	115.19	89.42	88.81	87.97	128.21	133.49	136.09	119.96	54.34	56.93	57.94	23.84	9.36	12.29	0	yes
Mical2	protein MICAL-2 isoform B	chr7	119369350	119498708	13.44	9.17	5.83	-0.52	-1.2	0.00507	9.53e-15	0.34	0.29	NA	1	NA	1	1	1	chr7:119442424-119443644	0	17.95	-1.15	0.202	1	1	1	NA	1	126.28	131.49	135.15	115.19	89.42	88.81	87.97	128.21	133.49	136.09	119.96	54.34	56.93	57.94	63.58	70.2	24.57	34.28	yes
Fam110c	family with sequence similarity 110, member C	chr12	31758833	31764805	8.05	3.49	3.48	-1.17	-1.2	8.38e-06	7.42e-06	0.02	0.02	NA	1	NA	NA	NA	NA	chr12:31782169-31782912	17365	4.69	-0.76	0.618	1	1	1	NA	1	21.6	22.71	26.79	38.88	12.63	11.99	12.05	21.93	23.06	26.97	40.49	13.79	10.3	12.57	7.95	74.88	24.57	22.86	yes
Mical2	protein MICAL-2 isoform B	chr7	119369350	119498708	13.44	9.17	5.83	-0.52	-1.2	0.00507	9.53e-15	0.34	0.29	NA	1	NA	1	1	1	chr7:119433439-119434171	0	14.28	-0.59	0.652	1	1	1	NA	1	126.28	131.49	135.15	115.19	89.42	88.81	87.97	128.21	133.49	136.09	119.96	54.34	56.93	57.94	39.74	32.76	49.14	0	yes
Mical2	protein MICAL-2 isoform B	chr7	119369350	119498708	13.44	9.17	5.83	-0.52	-1.2	0.00507	9.53e-15	0.34	0.29	NA	1	NA	1	1	1	chr7:119448902-119449178	0	9.05	0	NA	1	NA	1	NA	1	126.28	131.49	135.15	115.19	89.42	88.81	87.97	128.21	133.49	136.09	119.96	54.34	56.93	57.94	0	0	0	0	yes
Mical2	protein MICAL-2 isoform B	chr7	119369350	119498708	13.44	9.17	5.83	-0.52	-1.2	0.00507	9.53e-15	0.34	0.29	NA	1	NA	1	1	1	chr7:119344423-119344733	-24617	14.8	0.07	0.964	1	NA	1	NA	1	126.28	131.49	135.15	115.19	89.42	88.81	87.97	128.21	133.49	136.09	119.96	54.34	56.93	57.94	23.84	9.36	24.57	11.43	yes
Mical2	protein MICAL-2 isoform B	chr7	119369350	119498708	13.44	9.17	5.83	-0.52	-1.2	0.00507	9.53e-15	0.34	0.29	NA	1	NA	1	1	1	chr7:119459722-119460431	0	7.37	0.07	0.958	1	1	1	1	NA	126.28	131.49	135.15	115.19	89.42	88.81	87.97	128.21	133.49	136.09	119.96	54.34	56.93	57.94	19.87	37.44	36.86	22.86	yes
Fam110c	family with sequence similarity 110, member C	chr12	31758833	31764805	8.05	3.49	3.48	-1.17	-1.2	8.38e-06	7.42e-06	0.02	0.02	NA	1	NA	NA	NA	NA	chr12:31744273-31744813	-14020	34.52	0.11	0.957	1	1	1	NA	1	21.6	22.71	26.79	38.88	12.63	11.99	12.05	21.93	23.06	26.97	40.49	13.79	10.3	12.57	7.95	14.04	0	22.86	yes
Mical2	protein MICAL-2 isoform B	chr7	119369350	119498708	13.44	9.17	5.83	-0.52	-1.2	0.00507	9.53e-15	0.34	0.29	NA	1	NA	1	1	1	chr7:119345849-119346777	-22573	14.83	0.12	0.939	1	1	1	NA	1	126.28	131.49	135.15	115.19	89.42	88.81	87.97	128.21	133.49	136.09	119.96	54.34	56.93	57.94	15.89	28.08	24.57	22.86	yes
Fam110c	family with sequence similarity 110, member C	chr12	31758833	31764805	8.05	3.49	3.48	-1.17	-1.2	8.38e-06	7.42e-06	0.02	0.02	NA	1	NA	NA	NA	NA	chr12:31768293-31768683	3489	3.28	0.36	NA	1	NA	1	NA	1	21.6	22.71	26.79	38.88	12.63	11.99	12.05	21.93	23.06	26.97	40.49	13.79	10.3	12.57	0	9.36	12.29	0	yes
Tet2	methylcytosine dioxygenase TET2	chr3	133126641	133207354	4.04	2.22	1.76	-0.83	-1.2	0.00631	2.43e-05	5.26	4.62	NA	NA	NA	NA	NA	NA	chr3:133205080-133205264	0	8.84	0.38	NA	1	NA	1	NA	1	34.74	39.12	40.05	75.9	25.91	27.91	26.36	35.28	39.72	40.32	79.04	20.15	22.42	21.01	3.97	4.68	0	11.43	yes
Tet2	methylcytosine dioxygenase TET2	chr3	133126641	133207354	4.04	2.22	1.76	-0.83	-1.2	0.00631	2.43e-05	5.26	4.62	NA	NA	NA	NA	NA	NA	chr3:133175881-133176146	0	3.51	0.41	NA	1	NA	1	NA	NA	34.74	39.12	40.05	75.9	25.91	27.91	26.36	35.28	39.72	40.32	79.04	20.15	22.42	21.01	7.95	9.36	0	22.86	yes
Mical2	protein MICAL-2 isoform B	chr7	119369350	119498708	13.44	9.17	5.83	-0.52	-1.2	0.00507	9.53e-15	0.34	0.29	NA	1	NA	1	1	1	chr7:119347768-119348524	-20826	13.21	0.64	0.641	1	1	1	NA	1	126.28	131.49	135.15	115.19	89.42	88.81	87.97	128.21	133.49	136.09	119.96	54.34	56.93	57.94	23.84	28.08	0	80	yes
Mical2	protein MICAL-2 isoform B	chr7	119369350	119498708	13.44	9.17	5.83	-0.52	-1.2	0.00507	9.53e-15	0.34	0.29	NA	1	NA	1	1	1	chr7:119356470-119357044	-12306	7.49	0.68	0.68	1	NA	1	NA	1	126.28	131.49	135.15	115.19	89.42	88.81	87.97	128.21	133.49	136.09	119.96	54.34	56.93	57.94	7.95	14.04	24.57	11.43	yes
Fam110c	family with sequence similarity 110, member C	chr12	31758833	31764805	8.05	3.49	3.48	-1.17	-1.2	8.38e-06	7.42e-06	0.02	0.02	NA	1	NA	NA	NA	NA	chr12:31758539-31759124	0	6.95	1.38	NA	1	1	1	1	NA	21.6	22.71	26.79	38.88	12.63	11.99	12.05	21.93	23.06	26.97	40.49	13.79	10.3	12.57	7.95	0	24.57	0	yes
Mical2	protein MICAL-2 isoform B	chr7	119369350	119498708	13.44	9.17	5.83	-0.52	-1.2	0.00507	9.53e-15	0.34	0.29	NA	1	NA	1	1	1	chr7:119479643-119480033	0	9.98	2.65	NA	1	NA	1	NA	1	126.28	131.49	135.15	115.19	89.42	88.81	87.97	128.21	133.49	136.09	119.96	54.34	56.93	57.94	0	4.68	36.86	0	yes
Olfml3	olfactomedin-like protein 3 precursor	chr3	103539317	103541924	10.14	6.28	4.41	-0.66	-1.19	0.0051	1.84e-08	20.11	11.81	1	NA	NA	NA	NA	NA	chr3:103541489-103542355	0	11.53	-3.06	0.039	1	1	1	1	NA	21.82	21.91	23.07	23.47	12.93	14.17	15.85	22.16	22.24	23.23	24.44	9.46	10	10.67	31.79	79.56	0	11.43	yes
Bend6	BEN domain-containing protein 6	chr1	33908897	33964466	3.32	0.97	1.45	-1.74	-1.19	1.4e-05	0.00199	0.3	0.23	NA	NA	NA	NA	NA	NA	chr1:33963907-33965046	0	9.28	-2.93	0.0067	1	1	1	1	NA	7.82	8.14	8.86	14.17	2.66	3.14	2.95	7.94	8.26	8.92	14.75	4.45	3.44	5.17	79.47	112.32	0	22.86	yes
Grasp	general receptor for phosphoinositides	chr15	101054638	101063187	10.12	5.22	4.41	-0.92	-1.19	0.000243	3.14e-07	2.74	2.35	NA	1	NA	1	NA	NA	chr15:101076540-101077236	13354	37.3	-1.9	0.0462	1	1	NA	NA	1	22.68	23.16	24.45	34.02	15.86	13.06	12.5	23.03	23.51	24.62	35.43	12.32	11.46	11.22	79.47	149.76	61.43	0	yes
Olfml3	olfactomedin-like protein 3 precursor	chr3	103539317	103541924	10.14	6.28	4.41	-0.66	-1.19	0.0051	1.84e-08	20.11	11.81	1	NA	NA	NA	NA	NA	chr3:103521009-103521370	17947	4.83	-1.47	NA	1	1	1	NA	1	21.82	21.91	23.07	23.47	12.93	14.17	15.85	22.16	22.24	23.23	24.44	9.46	10	10.67	7.95	28.08	0	11.43	yes
Grasp	general receptor for phosphoinositides	chr15	101054638	101063187	10.12	5.22	4.41	-0.92	-1.19	0.000243	3.14e-07	2.74	2.35	NA	1	NA	1	NA	NA	chr15:101066224-101066398	3038	12.02	-1.01	NA	1	NA	1	NA	1	22.68	23.16	24.45	34.02	15.86	13.06	12.5	23.03	23.51	24.62	35.43	12.32	11.46	11.22	15.89	9.36	12.29	0	yes
Grasp	general receptor for phosphoinositides	chr15	101054638	101063187	10.12	5.22	4.41	-0.92	-1.19	0.000243	3.14e-07	2.74	2.35	NA	1	NA	1	NA	NA	chr15:101083760-101084785	20574	11.45	-0.99	0.377	1	1	1	NA	1	22.68	23.16	24.45	34.02	15.86	13.06	12.5	23.03	23.51	24.62	35.43	12.32	11.46	11.22	43.71	51.48	0	45.71	yes
Grasp	general receptor for phosphoinositides	chr15	101054638	101063187	10.12	5.22	4.41	-0.92	-1.19	0.000243	3.14e-07	2.74	2.35	NA	1	NA	1	NA	NA	chr15:101054483-101055156	0	20.28	-0.6	0.423	1	1	1	1	NA	22.68	23.16	24.45	34.02	15.86	13.06	12.5	23.03	23.51	24.62	35.43	12.32	11.46	11.22	95.37	140.4	110.57	45.71	yes
Grasp	general receptor for phosphoinositides	chr15	101054638	101063187	10.12	5.22	4.41	-0.92	-1.19	0.000243	3.14e-07	2.74	2.35	NA	1	NA	1	NA	NA	chr15:101071159-101071556	7973	13.17	-0.53	0.665	1	1	1	NA	1	22.68	23.16	24.45	34.02	15.86	13.06	12.5	23.03	23.51	24.62	35.43	12.32	11.46	11.22	31.79	37.44	24.57	22.86	yes
Bend6	BEN domain-containing protein 6	chr1	33908897	33964466	3.32	0.97	1.45	-1.74	-1.19	1.4e-05	0.00199	0.3	0.23	NA	NA	NA	NA	NA	NA	chr1:33957007-33957324	0	10.99	-0.34	NA	1	1	1	NA	1	7.82	8.14	8.86	14.17	2.66	3.14	2.95	7.94	8.26	8.92	14.75	4.45	3.44	5.17	11.92	18.72	12.29	11.43	yes
Grasp	general receptor for phosphoinositides	chr15	101054638	101063187	10.12	5.22	4.41	-0.92	-1.19	0.000243	3.14e-07	2.74	2.35	NA	1	NA	1	NA	NA	chr15:101051154-101051577	-3061	17.99	0.92	0.336	1	1	1	NA	1	22.68	23.16	24.45	34.02	15.86	13.06	12.5	23.03	23.51	24.62	35.43	12.32	11.46	11.22	31.79	23.4	61.43	45.71	yes
Zfhx2	zinc finger homeobox protein 2	chr14	55680496	55710885	2.38	1.34	1.04	-0.79	-1.19	0.0137	4.83e-05	2.14	2.07	NA	1	1	NA	NA	NA	NA	NA	NA	NA	NA	NA	NA	NA	NA	NA	21.05	21.51	22.12	41.67	14.55	17.1	14.35	21.38	21.83	22.27	43.4	12.08	11.91	11.77	NA	NA	NA	NA	yes
Gsta4	glutathione S-transferase A4	chr9	78039773	78057156	22.73	9.38	9.99	-1.24	-1.18	0.000147	0.000227	9.61	6.06	1	1	1	NA	NA	NA	chr9:78039226-78039635	-138	4.69	-5.52	0.029	1	NA	1	1	1	20.29	21.6	22.91	46.48	10.91	12.28	12.2	20.6	21.92	23.07	48.4	12.56	12.54	12.59	19.87	51.48	0	0	yes
Atp5sl	ATP synthase subunit s-like protein	chr7	26404512	26410569	2.53	1.3	1.11	-0.92	-1.18	0.0427	0.00386	2.93	2.46	NA	1	1	NA	NA	NA	chr7:26404431-26404680	0	4.9	-4.7	NA	1	NA	1	1	NA	5.96	7.6	7.53	9.82	4.5	4.07	3.7	6.06	7.72	7.58	10.23	4.45	2.6	3.41	11.92	28.08	0	0	yes
Gsta4	glutathione S-transferase A4	chr9	78039773	78057156	22.73	9.38	9.99	-1.24	-1.18	0.000147	0.000227	9.61	6.06	1	1	1	NA	NA	NA	chr9:78038516-78038796	-977	6.22	-2.69	NA	1	NA	1	NA	1	20.29	21.6	22.91	46.48	10.91	12.28	12.2	20.6	21.92	23.07	48.4	12.56	12.54	12.59	3.97	4.68	0	0	yes
Gsta4	glutathione S-transferase A4	chr9	78039773	78057156	22.73	9.38	9.99	-1.24	-1.18	0.000147	0.000227	9.61	6.06	1	1	1	NA	NA	NA	chr9:78060300-78060526	3145	4.37	-1.85	NA	1	NA	1	NA	1	20.29	21.6	22.91	46.48	10.91	12.28	12.2	20.6	21.92	23.07	48.4	12.56	12.54	12.59	3.97	0	0	0	yes
Runx1	runt-related transcription factor 1 isoform 1	chr16	92601711	92826311	6.42	4.17	2.83	-0.59	-1.17	0.00246	4.53e-11	2.12	1.46	1	1	NA	1	NA	NA	chr16:92634223-92634654	0	11.99	-5.03	NA	1	NA	1	NA	1	56.25	57.19	57.81	71.3	38.65	39.48	42.96	57.11	58.05	58.22	74.25	29.46	27.45	25.44	3.97	46.8	0	0	yes
Spp1	osteopontin precursor	chr5	104864130	104870072	854.55	258.78	377.87	-1.69	-1.17	2.13e-11	4.6e-15	1.92	2.15	NA	1	NA	NA	NA	NA	chr5:104882074-104882604	12003	13.26	-4.83	0.0633	1	1	1	NA	1	1510.56	1661.28	1828.9	2255.77	542.88	567.6	579.82	1533.65	1686.54	1841.61	2349.13	870.41	821.79	777.28	19.87	23.4	0	0	yes
Runx1	runt-related transcription factor 1 isoform 1	chr16	92601711	92826311	6.42	4.17	2.83	-0.59	-1.17	0.00246	4.53e-11	2.12	1.46	1	1	NA	1	NA	NA	chr16:92828405-92828684	-2095	11.86	-4.81	0.0681	1	NA	1	NA	1	56.25	57.19	57.81	71.3	38.65	39.48	42.96	57.11	58.05	58.22	74.25	29.46	27.45	25.44	23.84	18.72	0	0	yes
Zfpm2	zinc finger protein ZFPM2	chr15	40486588	40936138	11.97	8.69	5.29	-0.43	-1.17	0.034	5.28e-13	0.62	0.45	1	1	NA	1	NA	NA	chr15:40859635-40860556	0	11.29	-4.67	0.078	1	1	1	NA	1	73.19	70.51	78.71	82.78	55.86	56.29	58.16	74.31	71.58	79.26	86.2	33.59	34.99	35.11	19.87	18.72	0	0	yes
Kremen1	kremen protein 1 precursor	chr11	5091556	5161613	7.12	3.72	3.14	-0.9	-1.17	7.56e-07	4.99e-11	4.87	5.07	NA	1	1	NA	NA	NA	chr11:5096855-5097423	0	3.78	-4.66	0.0831	1	NA	1	NA	1	44.73	41.8	42.33	50.15	26.47	22.31	23.2	45.41	42.44	42.62	52.23	20	21.22	19.57	23.84	14.04	0	0	yes
Spp1	osteopontin precursor	chr5	104864130	104870072	854.55	258.78	377.87	-1.69	-1.17	2.13e-11	4.6e-15	1.92	2.15	NA	1	NA	NA	NA	NA	chr5:104875187-104875497	5116	6.93	-3.92	NA	1	NA	1	NA	1	1510.56	1661.28	1828.9	2255.77	542.88	567.6	579.82	1533.65	1686.54	1841.61	2349.13	870.41	821.79	777.28	3.97	18.72	0	0	yes
Runx1	runt-related transcription factor 1 isoform 1	chr16	92601711	92826311	6.42	4.17	2.83	-0.59	-1.17	0.00246	4.53e-11	2.12	1.46	1	1	NA	1	NA	NA	chr16:92646048-92646751	0	8.76	-3.89	NA	1	1	1	NA	1	56.25	57.19	57.81	71.3	38.65	39.48	42.96	57.11	58.05	58.22	74.25	29.46	27.45	25.44	7.95	14.04	0	0	yes
Spp1	osteopontin precursor	chr5	104864130	104870072	854.55	258.78	377.87	-1.69	-1.17	2.13e-11	4.6e-15	1.92	2.15	NA	1	NA	NA	NA	NA	chr5:104816044-104816521	-47609	11.44	-3.89	NA	1	NA	1	NA	1	1510.56	1661.28	1828.9	2255.77	542.88	567.6	579.82	1533.65	1686.54	1841.61	2349.13	870.41	821.79	777.28	7.95	14.04	0	0	yes
Spp1	osteopontin precursor	chr5	104864130	104870072	854.55	258.78	377.87	-1.69	-1.17	2.13e-11	4.6e-15	1.92	2.15	NA	1	NA	NA	NA	NA	chr5:104863790-104864337	0	10.72	-3.86	NA	1	1	1	1	NA	1510.56	1661.28	1828.9	2255.77	542.88	567.6	579.82	1533.65	1686.54	1841.61	2349.13	870.41	821.79	777.28	11.92	9.36	0	0	yes
Zfpm2	zinc finger protein ZFPM2	chr15	40486588	40936138	11.97	8.69	5.29	-0.43	-1.17	0.034	5.28e-13	0.62	0.45	1	1	NA	1	NA	NA	chr15:40801542-40801716	0	5.67	-3.79	NA	1	NA	1	NA	1	73.19	70.51	78.71	82.78	55.86	56.29	58.16	74.31	71.58	79.26	86.2	33.59	34.99	35.11	19.87	0	0	0	yes
Rapgef3	rap guanine nucleotide exchange factor 3 isoform	chr15	97575201	97598097	5.54	1.5	2.45	-1.84	-1.17	3.68e-11	2.27e-05	0.62	0.44	1	NA	NA	NA	NA	NA	chr15:97585870-97586375	0	6.32	-3.79	NA	1	1	1	NA	1	21.15	21.91	24.88	40.64	7.35	7.28	8.05	21.47	22.24	25.05	42.32	12.32	12	12.62	19.87	0	0	0	yes
Runx1	runt-related transcription factor 1 isoform 1	chr16	92601711	92826311	6.42	4.17	2.83	-0.59	-1.17	0.00246	4.53e-11	2.12	1.46	1	1	NA	1	NA	NA	chr16:92592736-92593018	8693	8.03	-3.58	NA	1	NA	1	NA	1	56.25	57.19	57.81	71.3	38.65	39.48	42.96	57.11	58.05	58.22	74.25	29.46	27.45	25.44	7.95	9.36	0	0	yes
Spp1	osteopontin precursor	chr5	104864130	104870072	854.55	258.78	377.87	-1.69	-1.17	2.13e-11	4.6e-15	1.92	2.15	NA	1	NA	NA	NA	NA	chr5:104822078-104822252	-41878	6.01	-3.58	NA	1	NA	1	NA	1	1510.56	1661.28	1828.9	2255.77	542.88	567.6	579.82	1533.65	1686.54	1841.61	2349.13	870.41	821.79	777.28	7.95	9.36	0	0	yes
Kremen1	kremen protein 1 precursor	chr11	5091556	5161613	7.12	3.72	3.14	-0.9	-1.17	7.56e-07	4.99e-11	4.87	5.07	NA	1	1	NA	NA	NA	chr11:5071330-5071525	20031	5.06	-3.54	NA	1	NA	1	NA	1	44.73	41.8	42.33	50.15	26.47	22.31	23.2	45.41	42.44	42.62	52.23	20	21.22	19.57	11.92	4.68	0	0	yes
Kremen1	kremen protein 1 precursor	chr11	5091556	5161613	7.12	3.72	3.14	-0.9	-1.17	7.56e-07	4.99e-11	4.87	5.07	NA	1	1	NA	NA	NA	chr11:5063968-5064187	27369	2.39	-3.5	NA	1	NA	1	NA	NA	44.73	41.8	42.33	50.15	26.47	22.31	23.2	45.41	42.44	42.62	52.23	20	21.22	19.57	15.89	0	0	0	yes
Runx1	runt-related transcription factor 1 isoform 1	chr16	92601711	92826311	6.42	4.17	2.83	-0.59	-1.17	0.00246	4.53e-11	2.12	1.46	1	1	NA	1	NA	NA	chr16:92842545-92842719	-16235	4.34	-3.23	NA	1	NA	1	NA	NA	56.25	57.19	57.81	71.3	38.65	39.48	42.96	57.11	58.05	58.22	74.25	29.46	27.45	25.44	3.97	9.36	0	0	yes
Kremen1	kremen protein 1 precursor	chr11	5091556	5161613	7.12	3.72	3.14	-0.9	-1.17	7.56e-07	4.99e-11	4.87	5.07	NA	1	1	NA	NA	NA	chr11:5137874-5138064	0	9.17	-3.18	NA	1	NA	1	1	NA	44.73	41.8	42.33	50.15	26.47	22.31	23.2	45.41	42.44	42.62	52.23	20	21.22	19.57	7.95	4.68	0	0	yes
Runx1	runt-related transcription factor 1 isoform 1	chr16	92601711	92826311	6.42	4.17	2.83	-0.59	-1.17	0.00246	4.53e-11	2.12	1.46	1	1	NA	1	NA	NA	chr16:92623982-92624734	0	65.26	-3.16	0.0021	1	1	1	NA	1	56.25	57.19	57.81	71.3	38.65	39.48	42.96	57.11	58.05	58.22	74.25	29.46	27.45	25.44	107.29	117	24.57	0	yes
Kremen1	kremen protein 1 precursor	chr11	5091556	5161613	7.12	3.72	3.14	-0.9	-1.17	7.56e-07	4.99e-11	4.87	5.07	NA	1	1	NA	NA	NA	chr11:5143881-5145857	0	16.66	-1.97	0.0121	1	1	1	NA	1	44.73	41.8	42.33	50.15	26.47	22.31	23.2	45.41	42.44	42.62	52.23	20	21.22	19.57	131.13	248.04	73.71	22.86	yes
Runx1	runt-related transcription factor 1 isoform 1	chr16	92601711	92826311	6.42	4.17	2.83	-0.59	-1.17	0.00246	4.53e-11	2.12	1.46	1	1	NA	1	NA	NA	chr16:92609476-92610372	0	48.94	-1.82	0.023	1	1	NA	NA	1	56.25	57.19	57.81	71.3	38.65	39.48	42.96	57.11	58.05	58.22	74.25	29.46	27.45	25.44	107.29	149.76	49.14	22.86	yes
Zfpm2	zinc finger protein ZFPM2	chr15	40486588	40936138	11.97	8.69	5.29	-0.43	-1.17	0.034	5.28e-13	0.62	0.45	1	1	NA	1	NA	NA	chr15:40487443-40487927	0	13.68	-1.67	0.12	1	1	1	NA	1	73.19	70.51	78.71	82.78	55.86	56.29	58.16	74.31	71.58	79.26	86.2	33.59	34.99	35.11	51.66	65.52	36.86	0	yes
Runx1	runt-related transcription factor 1 isoform 1	chr16	92601711	92826311	6.42	4.17	2.83	-0.59	-1.17	0.00246	4.53e-11	2.12	1.46	1	1	NA	1	NA	NA	chr16:92696825-92698300	0	34.69	-1.56	0.00731	1	1	NA	1	NA	56.25	57.19	57.81	71.3	38.65	39.48	42.96	57.11	58.05	58.22	74.25	29.46	27.45	25.44	349.68	276.12	61.43	148.57	yes
Runx1	runt-related transcription factor 1 isoform 1	chr16	92601711	92826311	6.42	4.17	2.83	-0.59	-1.17	0.00246	4.53e-11	2.12	1.46	1	1	NA	1	NA	NA	chr16:92620857-92621903	0	81.84	-1.46	0.0395	1	1	NA	NA	1	56.25	57.19	57.81	71.3	38.65	39.48	42.96	57.11	58.05	58.22	74.25	29.46	27.45	25.44	131.13	201.24	86	34.28	yes
Zfpm2	zinc finger protein ZFPM2	chr15	40486588	40936138	11.97	8.69	5.29	-0.43	-1.17	0.034	5.28e-13	0.62	0.45	1	1	NA	1	NA	NA	chr15:40486188-40486555	-33	13.45	-1.24	0.497	1	1	1	1	NA	73.19	70.51	78.71	82.78	55.86	56.29	58.16	74.31	71.58	79.26	86.2	33.59	34.99	35.11	51.66	4.68	0	22.86	yes
Runx1	runt-related transcription factor 1 isoform 1	chr16	92601711	92826311	6.42	4.17	2.83	-0.59	-1.17	0.00246	4.53e-11	2.12	1.46	1	1	NA	1	NA	NA	chr16:92653680-92655347	0	26.58	-1.22	0.0847	1	1	1	NA	1	56.25	57.19	57.81	71.3	38.65	39.48	42.96	57.11	58.05	58.22	74.25	29.46	27.45	25.44	111.26	168.48	73.71	45.71	yes
Zfpm2	zinc finger protein ZFPM2	chr15	40486588	40936138	11.97	8.69	5.29	-0.43	-1.17	0.034	5.28e-13	0.62	0.45	1	1	NA	1	NA	NA	chr15:40789469-40790039	0	16.2	-1.21	0.409	1	1	1	NA	1	73.19	70.51	78.71	82.78	55.86	56.29	58.16	74.31	71.58	79.26	86.2	33.59	34.99	35.11	19.87	37.44	0	22.86	yes
Runx1	runt-related transcription factor 1 isoform 1	chr16	92601711	92826311	6.42	4.17	2.83	-0.59	-1.17	0.00246	4.53e-11	2.12	1.46	1	1	NA	1	NA	NA	chr16:92608431-92609119	0	22.28	-1.04	0.536	1	1	1	NA	1	56.25	57.19	57.81	71.3	38.65	39.48	42.96	57.11	58.05	58.22	74.25	29.46	27.45	25.44	39.74	9.36	0	22.86	yes
Rapgef3	rap guanine nucleotide exchange factor 3 isoform	chr15	97575201	97598097	5.54	1.5	2.45	-1.84	-1.17	3.68e-11	2.27e-05	0.62	0.44	1	NA	NA	NA	NA	NA	chr15:97603532-97604309	-5436	10.69	-0.55	0.563	1	NA	1	NA	1	21.15	21.91	24.88	40.64	7.35	7.28	8.05	21.47	22.24	25.05	42.32	12.32	12	12.62	79.47	60.84	86	11.43	yes
Zfpm2	zinc finger protein ZFPM2	chr15	40486588	40936138	11.97	8.69	5.29	-0.43	-1.17	0.034	5.28e-13	0.62	0.45	1	1	NA	1	NA	NA	chr15:40786706-40787082	0	8.19	-0.11	0.953	1	NA	1	NA	1	73.19	70.51	78.71	82.78	55.86	56.29	58.16	74.31	71.58	79.26	86.2	33.59	34.99	35.11	11.92	14.04	24.57	0	yes
Runx1	runt-related transcription factor 1 isoform 1	chr16	92601711	92826311	6.42	4.17	2.83	-0.59	-1.17	0.00246	4.53e-11	2.12	1.46	1	1	NA	1	NA	NA	chr16:92684248-92684422	0	7.01	0	NA	1	NA	1	NA	1	56.25	57.19	57.81	71.3	38.65	39.48	42.96	57.11	58.05	58.22	74.25	29.46	27.45	25.44	0	0	0	0	yes
Runx1	runt-related transcription factor 1 isoform 1	chr16	92601711	92826311	6.42	4.17	2.83	-0.59	-1.17	0.00246	4.53e-11	2.12	1.46	1	1	NA	1	NA	NA	chr16:92635631-92635880	0	11.43	0.1	NA	1	NA	1	NA	1	56.25	57.19	57.81	71.3	38.65	39.48	42.96	57.11	58.05	58.22	74.25	29.46	27.45	25.44	3.97	18.72	12.29	11.43	yes
Spp1	osteopontin precursor	chr5	104864130	104870072	854.55	258.78	377.87	-1.69	-1.17	2.13e-11	4.6e-15	1.92	2.15	NA	1	NA	NA	NA	NA	chr5:104828294-104828866	-35264	16.55	0.46	0.729	1	1	1	NA	1	1510.56	1661.28	1828.9	2255.77	542.88	567.6	579.82	1533.65	1686.54	1841.61	2349.13	870.41	821.79	777.28	27.82	14.04	24.57	34.28	yes
Runx1	runt-related transcription factor 1 isoform 1	chr16	92601711	92826311	6.42	4.17	2.83	-0.59	-1.17	0.00246	4.53e-11	2.12	1.46	1	1	NA	1	NA	NA	chr16:92582085-92582562	19149	14.49	0.57	0.633	1	1	1	NA	1	56.25	57.19	57.81	71.3	38.65	39.48	42.96	57.11	58.05	58.22	74.25	29.46	27.45	25.44	19.87	28.08	49.14	22.86	yes
Zfpm2	zinc finger protein ZFPM2	chr15	40486588	40936138	11.97	8.69	5.29	-0.43	-1.17	0.034	5.28e-13	0.62	0.45	1	1	NA	1	NA	NA	chr15:40655873-40656260	0	4.35	1.43	NA	1	1	1	NA	1	73.19	70.51	78.71	82.78	55.86	56.29	58.16	74.31	71.58	79.26	86.2	33.59	34.99	35.11	11.92	4.68	49.14	0	yes
Runx1	runt-related transcription factor 1 isoform 1	chr16	92601711	92826311	6.42	4.17	2.83	-0.59	-1.17	0.00246	4.53e-11	2.12	1.46	1	1	NA	1	NA	NA	chr16:92826094-92826363	0	12.52	1.72	0.3	1	NA	1	1	NA	56.25	57.19	57.81	71.3	38.65	39.48	42.96	57.11	58.05	58.22	74.25	29.46	27.45	25.44	0	14.04	24.57	22.86	yes
Unc5b	netrin receptor UNC5B precursor	chr10	60225343	60294329	22.08	8.12	9.83	-1.41	-1.16	1.87e-15	5.01e-11	2.81	2.05	NA	NA	NA	1	NA	1	chr10:60223155-60223437	1906	4.12	-4.14	NA	1	NA	1	NA	1	144.99	161.32	155.3	201.85	61.6	62.25	63.86	147.2	163.77	156.38	210.2	78.03	73.06	76.07	7.95	18.72	0	0	yes
L3mbtl3	lethal(3)malignant brain tumor-like protein 3	chr10	25995258	26094991	6.28	2.57	2.81	-1.26	-1.16	1.62e-09	8e-09	8.77	7.63	NA	1	1	1	NA	NA	chr10:26095308-26095987	0	7.36	-2.18	0.127	1	1	1	1	NA	26.84	31.12	26.73	25.18	11.4	12.17	10.9	27.25	31.59	26.92	26.22	13	12.24	12.48	19.87	93.6	0	22.86	yes
Unc5b	netrin receptor UNC5B precursor	chr10	60225343	60294329	22.08	8.12	9.83	-1.41	-1.16	1.87e-15	5.01e-11	2.81	2.05	NA	NA	NA	1	NA	1	chr10:60270202-60271696	0	30.44	-2	0.0256	1	1	1	NA	1	144.99	161.32	155.3	201.85	61.6	62.25	63.86	147.2	163.77	156.38	210.2	78.03	73.06	76.07	91.39	102.96	12.29	34.28	yes
Unc5b	netrin receptor UNC5B precursor	chr10	60225343	60294329	22.08	8.12	9.83	-1.41	-1.16	1.87e-15	5.01e-11	2.81	2.05	NA	NA	NA	1	NA	1	chr10:60279735-60279909	0	32.04	-1.18	0.398	1	NA	1	NA	1	144.99	161.32	155.3	201.85	61.6	62.25	63.86	147.2	163.77	156.38	210.2	78.03	73.06	76.07	31.79	23.4	12.29	11.43	yes
Unc5b	netrin receptor UNC5B precursor	chr10	60225343	60294329	22.08	8.12	9.83	-1.41	-1.16	1.87e-15	5.01e-11	2.81	2.05	NA	NA	NA	1	NA	1	chr10:60294021-60294464	0	18.62	1.07	0.307	1	1	1	1	NA	144.99	161.32	155.3	201.85	61.6	62.25	63.86	147.2	163.77	156.38	210.2	78.03	73.06	76.07	11.92	56.16	49.14	91.42	yes
Unc5b	netrin receptor UNC5B precursor	chr10	60225343	60294329	22.08	8.12	9.83	-1.41	-1.16	1.87e-15	5.01e-11	2.81	2.05	NA	NA	NA	1	NA	1	chr10:60258796-60259241	0	5.35	1.31	NA	1	NA	1	NA	1	144.99	161.32	155.3	201.85	61.6	62.25	63.86	147.2	163.77	156.38	210.2	78.03	73.06	76.07	3.97	4.68	12.29	11.43	yes
Eps8l2	epidermal growth factor receptor kinase	chr7	148524901	148548915	14.68	9.61	6.58	-0.57	-1.15	0.0105	1.49e-08	0.37	0.16	1	1	NA	1	NA	NA	chr7:148524679-148525818	0	10.55	-1.79	0.15	1	1	1	1	NA	49.16	53.25	52.35	75.54	39.52	37.98	38.51	49.91	54.06	52.72	78.66	26.47	25.83	27.13	39.74	46.8	24.57	0	yes
Pkn3	SubName: Full=Putative uncharacterized protein;	chr2	29934286	29946539	5.98	3.71	2.68	-0.65	-1.15	0.00998	8.39e-08	1.13	0.97	NA	NA	NA	NA	NA	NA	chr2:29932998-29934329	0	16.54	-1.68	0.00545	1	1	NA	1	NA	20.83	24.99	22.91	21.09	12.15	16.7	14	21.15	25.37	23.07	21.97	9.86	10.33	10.7	222.52	276.12	98.28	57.14	yes
Ap1g2	AP-1 complex subunit gamma-like 2	chr14	55717687	55725430	5.89	2.32	2.65	-1.31	-1.15	5.05e-06	2.66e-05	1.62	1.56	NA	1	NA	NA	NA	NA	chr14:55725188-55725518	0	8.45	-0.97	0.525	1	1	1	1	NA	17.21	18.24	17.19	27.87	9.41	6.89	8.1	17.48	18.52	17.3	29.02	8.39	9.67	9.78	15.89	32.76	12.29	11.43	yes
Ndrg2	protein NDRG2 isoform 1	chr14	52524946	52533163	2.78	0.5	1.26	-2.44	-1.14	4.15e-06	0.00379	4.68	2.86	1	1	1	NA	NA	NA	chr14:52503243-52503672	21274	15.03	-6.46	0.00163	1	1	1	NA	1	6.42	9.26	6.1	8.89	0.64	1.57	2.05	6.51	9.4	6.14	9.26	4.09	3.17	3.43	75.5	60.84	0	0	yes
Ndrg2	protein NDRG2 isoform 1	chr14	52524946	52533163	2.78	0.5	1.26	-2.44	-1.14	4.15e-06	0.00379	4.68	2.86	1	1	1	NA	NA	NA	chr14:52522480-52522838	2108	4.38	-4.36	NA	1	NA	1	NA	1	6.42	9.26	6.1	8.89	0.64	1.57	2.05	6.51	9.4	6.14	9.26	4.09	3.17	3.43	7.95	23.4	0	0	yes
Kdm5b	lysine-specific demethylase 5B	chr1	136456755	136529455	8.04	2.32	3.63	-1.75	-1.14	4.38e-11	1.93e-05	19.02	20.25	NA	1	1	NA	NA	NA	chr1:136453170-136453718	-3037	14.73	-4.2	0.000271	1	1	1	NA	1	49.56	53.88	53.68	102.01	17.17	19.2	21.3	50.32	54.7	54.05	106.23	28.3	30.77	30.97	127.16	117	12.29	0	yes
Kdm5b	lysine-specific demethylase 5B	chr1	136456755	136529455	8.04	2.32	3.63	-1.75	-1.14	4.38e-11	1.93e-05	19.02	20.25	NA	1	1	NA	NA	NA	chr1:136456969-136457635	0	5.93	-2.85	0.0753	1	NA	1	1	NA	49.56	53.88	53.68	102.01	17.17	19.2	21.3	50.32	54.7	54.05	106.23	28.3	30.77	30.97	75.5	18.72	12.29	0	yes
Vegfa	vascular endothelial growth factor A isoform 1	chr17	46153943	46169326	23.81	10.77	10.79	-1.1	-1.14	0.000809	0.000346	18.53	17.08	NA	NA	NA	1	NA	1	chr17:46167642-46168140	0	14.46	-2.36	0.0377	1	1	1	NA	1	90.23	101.4	94.31	221.6	53.16	62.04	61.91	91.61	102.95	94.96	230.77	58.75	58.28	60.39	71.53	56.16	12.29	11.43	yes
Vegfa	vascular endothelial growth factor A isoform 1	chr17	46153943	46169326	23.81	10.77	10.79	-1.1	-1.14	0.000809	0.000346	18.53	17.08	NA	NA	NA	1	NA	1	chr17:46168587-46169483	0	16.14	-1.63	0.0378	1	1	1	1	NA	90.23	101.4	94.31	221.6	53.16	62.04	61.91	91.61	102.95	94.96	230.77	58.75	58.28	60.39	115.24	107.64	36.86	34.28	yes
Bnip3	BCL2/adenovirus E1B 19 kDa protein-interacting	chr7	146082519	146101189	44.38	20.83	20.1	-1.05	-1.14	1.72e-05	4.03e-07	6.94	6.39	NA	NA	NA	NA	NA	NA	chr7:146101034-146101775	0	15.6	-1.36	0.171	1	1	1	1	NA	92.08	122.19	67.41	117.21	39.4	50.58	54.21	93.49	124.05	67.88	122.06	48.78	42.77	47.52	47.68	107.64	12.29	45.71	yes
Bnip3	BCL2/adenovirus E1B 19 kDa protein-interacting	chr7	146082519	146101189	44.38	20.83	20.1	-1.05	-1.14	1.72e-05	4.03e-07	6.94	6.39	NA	NA	NA	NA	NA	NA	chr7:146098789-146099082	0	15.26	-1.01	NA	1	1	1	NA	1	92.08	122.19	67.41	117.21	39.4	50.58	54.21	93.49	124.05	67.88	122.06	48.78	42.77	47.52	15.89	9.36	12.29	0	yes
Vegfa	vascular endothelial growth factor A isoform 1	chr17	46153943	46169326	23.81	10.77	10.79	-1.1	-1.14	0.000809	0.000346	18.53	17.08	NA	NA	NA	1	NA	1	chr17:46141260-46141726	12217	5.48	-0.89	0.692	1	NA	1	NA	1	90.23	101.4	94.31	221.6	53.16	62.04	61.91	91.61	102.95	94.96	230.77	58.75	58.28	60.39	43.71	0	0	22.86	yes
Vegfa	vascular endothelial growth factor A isoform 1	chr17	46153943	46169326	23.81	10.77	10.79	-1.1	-1.14	0.000809	0.000346	18.53	17.08	NA	NA	NA	1	NA	1	chr17:46164640-46164935	0	21.06	-0.81	0.382	1	NA	1	1	NA	90.23	101.4	94.31	221.6	53.16	62.04	61.91	91.61	102.95	94.96	230.77	58.75	58.28	60.39	51.66	74.88	24.57	45.71	yes
Loxl3	lysyl oxidase homolog 3 precursor	chr6	82984218	83002558	29.79	14.71	13.46	-0.98	-1.14	2.66e-09	5.28e-13	3.99	2.57	1	NA	NA	NA	NA	NA	chr6:82983332-82984238	0	19.94	-0.79	0.422	1	1	1	1	NA	154.39	153.09	143.1	167.52	75.21	82.52	76.77	156.75	155.42	144.1	174.45	69.69	73.57	71.36	43.71	102.96	61.43	22.86	yes
Bnip3	BCL2/adenovirus E1B 19 kDa protein-interacting	chr7	146082519	146101189	44.38	20.83	20.1	-1.05	-1.14	1.72e-05	4.03e-07	6.94	6.39	NA	NA	NA	NA	NA	NA	chr7:146111146-146111503	-9958	5.21	-0.09	0.962	1	1	1	NA	1	92.08	122.19	67.41	117.21	39.4	50.58	54.21	93.49	124.05	67.88	122.06	48.78	42.77	47.52	19.87	4.68	0	22.86	yes
C530044C16Rik	NA	chr6	50726114	50764893	1.68	0.6	0.77	-1.44	-1.12	0.0221	0.0234	0.09	0.1	NA	NA	NA	NA	NA	NA	NA	NA	NA	NA	NA	NA	NA	NA	NA	NA	2.48	3.17	2.71	2.33	0.45	1.53	0.95	2.52	3.22	2.72	2.42	1.11	1.38	1.26	NA	NA	NA	NA	yes
Gcnt4	glucosaminyl transferase 4, core 2	chr13	97694644	97720869	6.37	2.6	2.93	-1.25	-1.11	5.08e-12	3.35e-10	0.12	0.08	NA	1	NA	1	NA	NA	chr13:97709437-97710071	0	18.87	-5.47	0.0219	1	1	1	NA	1	39.04	41.36	40.47	45.45	15.33	18.63	18.3	39.63	41.99	40.75	47.33	19.16	19.28	20.32	39.74	28.08	0	0	yes
Mitf	microphthalmia-associated transcription factor	chr6	97757052	97971352	1.28	0.55	0.59	-1.18	-1.11	0.0166	0.0134	0.35	0.29	NA	1	1	NA	NA	NA	chr6:97833490-97833967	0	13.15	-4.43	NA	1	1	1	NA	1	6.05	6.21	7.53	14.06	4.01	3.57	3.6	6.15	6.31	7.58	14.65	4.53	3.95	3.59	0	32.76	0	0	yes
Cxadr	coxsackievirus and adenovirus receptor homolog	chr16	78301916	78360030	7.83	4.3	3.62	-0.83	-1.11	0.016	0.000404	3.44	4.81	NA	NA	NA	NA	NA	NA	chr16:78318111-78318754	0	6.86	-4.32	0.117	1	1	1	NA	1	52.05	53.97	52.03	120.1	38.43	40.55	38.66	52.84	54.79	52.39	125.08	32.24	33.19	33.6	15.89	14.04	0	0	yes
Gcnt4	glucosaminyl transferase 4, core 2	chr13	97694644	97720869	6.37	2.6	2.93	-1.25	-1.11	5.08e-12	3.35e-10	0.12	0.08	NA	1	NA	1	NA	NA	chr13:97698340-97698819	0	24.01	-4.31	NA	1	1	1	NA	1	39.04	41.36	40.47	45.45	15.33	18.63	18.3	39.63	41.99	40.75	47.33	19.16	19.28	20.32	19.87	9.36	0	0	yes
Mitf	microphthalmia-associated transcription factor	chr6	97757052	97971352	1.28	0.55	0.59	-1.18	-1.11	0.0166	0.0134	0.35	0.29	NA	1	1	NA	NA	NA	chr6:97805554-97806203	0	5.64	-4.12	NA	1	1	1	NA	1	6.05	6.21	7.53	14.06	4.01	3.57	3.6	6.15	6.31	7.58	14.65	4.53	3.95	3.59	11.92	14.04	0	0	yes
Gcnt4	glucosaminyl transferase 4, core 2	chr13	97694644	97720869	6.37	2.6	2.93	-1.25	-1.11	5.08e-12	3.35e-10	0.12	0.08	NA	1	NA	1	NA	NA	chr13:97746922-97747355	26054	5.36	-3.23	NA	1	NA	1	NA	1	39.04	41.36	40.47	45.45	15.33	18.63	18.3	39.63	41.99	40.75	47.33	19.16	19.28	20.32	3.97	9.36	0	0	yes
Cxadr	coxsackievirus and adenovirus receptor homolog	chr16	78301916	78360030	7.83	4.3	3.62	-0.83	-1.11	0.016	0.000404	3.44	4.81	NA	NA	NA	NA	NA	NA	chr16:78317237-78317467	0	9.59	-3.23	NA	1	NA	1	NA	1	52.05	53.97	52.03	120.1	38.43	40.55	38.66	52.84	54.79	52.39	125.08	32.24	33.19	33.6	3.97	9.36	0	0	yes
Mitf	microphthalmia-associated transcription factor	chr6	97757052	97971352	1.28	0.55	0.59	-1.18	-1.11	0.0166	0.0134	0.35	0.29	NA	1	1	NA	NA	NA	chr6:97770555-97770894	0	5.82	-3.18	NA	1	1	1	NA	1	6.05	6.21	7.53	14.06	4.01	3.57	3.6	6.15	6.31	7.58	14.65	4.53	3.95	3.59	7.95	4.68	0	0	yes
Gcnt4	glucosaminyl transferase 4, core 2	chr13	97694644	97720869	6.37	2.6	2.93	-1.25	-1.11	5.08e-12	3.35e-10	0.12	0.08	NA	1	NA	1	NA	NA	chr13:97694245-97694726	0	13.88	-2.63	0.0672	1	1	1	1	NA	39.04	41.36	40.47	45.45	15.33	18.63	18.3	39.63	41.99	40.75	47.33	19.16	19.28	20.32	43.71	37.44	12.29	0	yes
Pnpla7	patatin-like phospholipase domain-containing	chr2	24831553	24909592	2.29	1.2	1.05	-0.89	-1.11	0.0228	0.00155	1.04	1.18	NA	1	1	NA	NA	NA	chr2:24859528-24859812	0	6.95	-2.63	NA	1	1	1	NA	1	11.16	11.67	10.02	20.89	7.8	6.21	7.75	11.33	11.85	10.09	21.75	5.88	6.44	6.72	7.95	0	0	0	yes
Cxadr	coxsackievirus and adenovirus receptor homolog	chr16	78301916	78360030	7.83	4.3	3.62	-0.83	-1.11	0.016	0.000404	3.44	4.81	NA	NA	NA	NA	NA	NA	chr16:78303026-78303200	0	9.01	-1.95	NA	1	NA	1	NA	1	52.05	53.97	52.03	120.1	38.43	40.55	38.66	52.84	54.79	52.39	125.08	32.24	33.19	33.6	0	4.68	0	0	yes
Pnpla7	patatin-like phospholipase domain-containing	chr2	24831553	24909592	2.29	1.2	1.05	-0.89	-1.11	0.0228	0.00155	1.04	1.18	NA	1	1	NA	NA	NA	chr2:24830412-24831712	0	21	-1.88	0.00129	1	1	1	1	NA	11.16	11.67	10.02	20.89	7.8	6.21	7.75	11.33	11.85	10.09	21.75	5.88	6.44	6.72	345.71	266.76	73.71	91.42	yes
Mitf	microphthalmia-associated transcription factor	chr6	97757052	97971352	1.28	0.55	0.59	-1.18	-1.11	0.0166	0.0134	0.35	0.29	NA	1	1	NA	NA	NA	chr6:97902446-97903317	0	11	-1.71	0.181	1	1	1	NA	1	6.05	6.21	7.53	14.06	4.01	3.57	3.6	6.15	6.31	7.58	14.65	4.53	3.95	3.59	47.68	32.76	0	22.86	yes
Cxadr	coxsackievirus and adenovirus receptor homolog	chr16	78301916	78360030	7.83	4.3	3.62	-0.83	-1.11	0.016	0.000404	3.44	4.81	NA	NA	NA	NA	NA	NA	chr16:78301280-78302164	0	10.51	-1.19	0.39	1	1	1	1	NA	52.05	53.97	52.03	120.1	38.43	40.55	38.66	52.84	54.79	52.39	125.08	32.24	33.19	33.6	23.84	32.76	12.29	11.43	yes
Nipsnap1	protein NipSnap homolog 1	chr11	4774006	4794203	16.52	11.48	7.6	-0.49	-1.11	0.0172	2.14e-09	10.01	10.81	NA	1	NA	NA	NA	NA	chr11:4773752-4774375	0	5.59	-0.54	0.651	1	NA	1	1	NA	37.09	40.64	36.01	44.83	28.83	27.88	28.01	37.66	41.26	36.27	46.68	18.33	19.52	18.26	39.74	46.8	0	57.14	yes
Mitf	microphthalmia-associated transcription factor	chr6	97757052	97971352	1.28	0.55	0.59	-1.18	-1.11	0.0166	0.0134	0.35	0.29	NA	1	1	NA	NA	NA	chr6:97798235-97798682	0	4.03	-0.49	NA	1	1	1	NA	1	6.05	6.21	7.53	14.06	4.01	3.57	3.6	6.15	6.31	7.58	14.65	4.53	3.95	3.59	7.95	9.36	0	11.43	yes
Gcnt4	glucosaminyl transferase 4, core 2	chr13	97694644	97720869	6.37	2.6	2.93	-1.25	-1.11	5.08e-12	3.35e-10	0.12	0.08	NA	1	NA	1	NA	NA	chr13:97707990-97708282	0	13.33	-0.08	NA	1	NA	1	NA	NA	39.04	41.36	40.47	45.45	15.33	18.63	18.3	39.63	41.99	40.75	47.33	19.16	19.28	20.32	7.95	4.68	12.29	0	yes
Mitf	microphthalmia-associated transcription factor	chr6	97757052	97971352	1.28	0.55	0.59	-1.18	-1.11	0.0166	0.0134	0.35	0.29	NA	1	1	NA	NA	NA	chr6:97912421-97912813	0	4.59	0	NA	1	NA	1	NA	1	6.05	6.21	7.53	14.06	4.01	3.57	3.6	6.15	6.31	7.58	14.65	4.53	3.95	3.59	0	0	0	0	yes
Hsd17b11	estradiol 17-beta-dehydrogenase 11	chr5	104418784	104450815	7.93	3.37	3.67	-1.19	-1.11	0.00324	0.00294	3.13	1.78	1	1	1	1	1	NA	chr5:104450898-104451159	-84	5.79	0.52	0.845	1	NA	1	1	NA	11.25	13.41	14.9	29.32	5.92	9.42	7.2	11.42	13.62	15.01	30.53	8.19	8.77	7.61	15.89	0	24.57	0	yes
Mitf	microphthalmia-associated transcription factor	chr6	97757052	97971352	1.28	0.55	0.59	-1.18	-1.11	0.0166	0.0134	0.35	0.29	NA	1	1	NA	NA	NA	chr6:97756789-97757193	0	6.61	0.95	0.455	1	1	1	1	NA	6.05	6.21	7.53	14.06	4.01	3.57	3.6	6.15	6.31	7.58	14.65	4.53	3.95	3.59	15.89	14.04	36.86	22.86	yes
Mitf	microphthalmia-associated transcription factor	chr6	97757052	97971352	1.28	0.55	0.59	-1.18	-1.11	0.0166	0.0134	0.35	0.29	NA	1	1	NA	NA	NA	chr6:97768154-97768543	0	7.17	1.28	NA	1	NA	1	NA	1	6.05	6.21	7.53	14.06	4.01	3.57	3.6	6.15	6.31	7.58	14.65	4.53	3.95	3.59	0	9.36	24.57	0	yes
Itpk1	inositol-tetrakisphosphate 1-kinase	chr12	103806793	103943079	4.3	2.37	1.98	-0.82	-1.11	0.00316	1.43e-05	1.58	1.41	NA	1	NA	NA	NA	NA	NA	NA	NA	NA	NA	NA	NA	NA	NA	NA	16.22	16.54	16.92	13.29	8.36	9.74	8.55	16.47	16.79	17.04	13.84	7.47	7.99	6.81	NA	NA	NA	NA	yes
Hbp1	HMG box-containing protein 1 isoform 1	chr12	32611320	32635400	8.55	3.03	3.97	-1.45	-1.1	0.00304	0.025	8.97	8.52	NA	1	1	NA	NA	NA	chr12:32634266-32635600	0	33	-2.04	0.000934	1	1	NA	1	NA	23.86	25.66	34.37	101.08	16.46	17.49	16.65	24.22	26.05	34.61	105.26	23.02	20.44	22.86	317.89	566.29	98.28	114.28	yes
Peli2	protein pellino homolog 2	chr14	48740544	48880558	2.84	1.7	1.33	-0.71	-1.09	0.0227	0.000113	1.84	2.28	NA	1	1	NA	NA	NA	chr14:48915333-48916052	34776	6.95	-5.08	0.0453	1	1	1	NA	1	16.4	17.75	20.37	30.61	12.6	13.71	12.75	16.65	18.02	20.51	31.87	10.53	10	10.13	23.84	28.08	0	0	yes
Peli2	protein pellino homolog 2	chr14	48740544	48880558	2.84	1.7	1.33	-0.71	-1.09	0.0227	0.000113	1.84	2.28	NA	1	1	NA	NA	NA	chr14:48869108-48869504	0	6.89	-5.03	NA	1	1	1	NA	1	16.4	17.75	20.37	30.61	12.6	13.71	12.75	16.65	18.02	20.51	31.87	10.53	10	10.13	3.97	46.8	0	0	yes
Peli2	protein pellino homolog 2	chr14	48740544	48880558	2.84	1.7	1.33	-0.71	-1.09	0.0227	0.000113	1.84	2.28	NA	1	1	NA	NA	NA	chr14:48740907-48741292	0	3.32	-4.52	0.0967	1	1	1	1	NA	16.4	17.75	20.37	30.61	12.6	13.71	12.75	16.65	18.02	20.51	31.87	10.53	10	10.13	15.89	18.72	0	0	yes
Peli2	protein pellino homolog 2	chr14	48740544	48880558	2.84	1.7	1.33	-0.71	-1.09	0.0227	0.000113	1.84	2.28	NA	1	1	NA	NA	NA	chr14:48809148-48809371	0	6.25	-3.27	NA	1	NA	1	NA	1	16.4	17.75	20.37	30.61	12.6	13.71	12.75	16.65	18.02	20.51	31.87	10.53	10	10.13	0	14.04	0	0	yes
Peli2	protein pellino homolog 2	chr14	48740544	48880558	2.84	1.7	1.33	-0.71	-1.09	0.0227	0.000113	1.84	2.28	NA	1	1	NA	NA	NA	chr14:48832559-48832859	0	10.65	-3.23	NA	1	1	1	NA	1	16.4	17.75	20.37	30.61	12.6	13.71	12.75	16.65	18.02	20.51	31.87	10.53	10	10.13	3.97	9.36	0	0	yes
Zmiz1	zinc finger MIZ domain-containing protein 1	chr14	26278671	26486233	43.42	18.51	20.33	-1.19	-1.09	0.00837	9.72e-11	21.63	21.68	NA	1	NA	NA	NA	NA	chr14:26306392-26306849	0	30.63	-3.05	0.0313	1	1	1	NA	1	380.97	389.03	425.6	478.76	175.2	184.71	188.69	386.79	394.95	428.56	498.58	208.26	194.76	199.84	39.74	70.2	0	11.43	yes
Zfp395	zinc finger protein 395	chr14	65977513	66017767	15.29	7.86	7.15	-0.92	-1.09	1.93e-06	1.03e-08	7.96	6.38	1	1	1	NA	NA	NA	chr14:65962042-65963298	-14215	22.93	-2.22	0.000859	1	1	NA	NA	1	73.42	79.9	74.58	103.3	44.54	42.65	43.76	74.54	81.11	75.09	107.58	43.53	37.23	38.4	210.6	294.84	61.43	45.71	yes
Zmiz1	zinc finger MIZ domain-containing protein 1	chr14	26278671	26486233	43.42	18.51	20.33	-1.19	-1.09	0.00837	9.72e-11	21.63	21.68	NA	1	NA	NA	NA	NA	chr14:26339216-26339638	0	20.37	-2.12	0.205	1	1	1	NA	1	380.97	389.03	425.6	478.76	175.2	184.71	188.69	386.79	394.95	428.56	498.58	208.26	194.76	199.84	15.89	42.12	12.29	0	yes
Zmiz1	zinc finger MIZ domain-containing protein 1	chr14	26278671	26486233	43.42	18.51	20.33	-1.19	-1.09	0.00837	9.72e-11	21.63	21.68	NA	1	NA	NA	NA	NA	chr14:26293508-26293796	0	28.23	-1.55	NA	1	NA	1	NA	1	380.97	389.03	425.6	478.76	175.2	184.71	188.69	386.79	394.95	428.56	498.58	208.26	194.76	199.84	27.82	9.36	12.29	0	yes
Zmiz1	zinc finger MIZ domain-containing protein 1	chr14	26278671	26486233	43.42	18.51	20.33	-1.19	-1.09	0.00837	9.72e-11	21.63	21.68	NA	1	NA	NA	NA	NA	chr14:26284024-26284642	0	26.22	-1.5	0.102	1	1	1	NA	1	380.97	389.03	425.6	478.76	175.2	184.71	188.69	386.79	394.95	428.56	498.58	208.26	194.76	199.84	59.6	112.32	36.86	22.86	yes
Narf	nuclear prelamin A recognition factor	chr11	121098550	121117170	6.49	4.32	3.04	-0.55	-1.09	0.0396	4.45e-06	8.58	8.81	NA	1	1	NA	NA	NA	chr11:121097859-121098984	0	35.1	-1.41	0.00555	1	1	NA	1	NA	30.54	34.52	30.55	50.88	24.14	26.66	24.26	31.01	35.04	30.76	52.98	17.53	17.75	17.49	345.71	411.85	122.85	159.99	yes
Zfp395	zinc finger protein 395	chr14	65977513	66017767	15.29	7.86	7.15	-0.92	-1.09	1.93e-06	1.03e-08	7.96	6.38	1	1	1	NA	NA	NA	chr14:65977084-65978155	0	7.7	-1.28	0.22	1	1	1	1	NA	73.42	79.9	74.58	103.3	44.54	42.65	43.76	74.54	81.11	75.09	107.58	43.53	37.23	38.4	51.66	65.52	0	45.71	yes
Zmiz1	zinc finger MIZ domain-containing protein 1	chr14	26278671	26486233	43.42	18.51	20.33	-1.19	-1.09	0.00837	9.72e-11	21.63	21.68	NA	1	NA	NA	NA	NA	chr14:26278286-26278863	0	21.04	-1.15	0.247	1	NA	1	1	NA	380.97	389.03	425.6	478.76	175.2	184.71	188.69	386.79	394.95	428.56	498.58	208.26	194.76	199.84	75.5	56.16	0	57.14	yes
Zmiz1	zinc finger MIZ domain-containing protein 1	chr14	26278671	26486233	43.42	18.51	20.33	-1.19	-1.09	0.00837	9.72e-11	21.63	21.68	NA	1	NA	NA	NA	NA	chr14:26352493-26353045	0	9.15	-0.92	0.452	1	1	1	NA	1	380.97	389.03	425.6	478.76	175.2	184.71	188.69	386.79	394.95	428.56	498.58	208.26	194.76	199.84	31.79	37.44	24.57	11.43	yes
Zmiz1	zinc finger MIZ domain-containing protein 1	chr14	26278671	26486233	43.42	18.51	20.33	-1.19	-1.09	0.00837	9.72e-11	21.63	21.68	NA	1	NA	NA	NA	NA	chr14:26346289-26347298	0	28.66	-0.88	0.198	1	1	1	NA	1	380.97	389.03	425.6	478.76	175.2	184.71	188.69	386.79	394.95	428.56	498.58	208.26	194.76	199.84	119.21	145.08	98.28	45.71	yes
Zmiz1	zinc finger MIZ domain-containing protein 1	chr14	26278671	26486233	43.42	18.51	20.33	-1.19	-1.09	0.00837	9.72e-11	21.63	21.68	NA	1	NA	NA	NA	NA	chr14:26295380-26295923	0	38.82	-0.82	0.354	1	1	1	NA	1	380.97	389.03	425.6	478.76	175.2	184.71	188.69	386.79	394.95	428.56	498.58	208.26	194.76	199.84	55.63	93.6	49.14	34.28	yes
Zmiz1	zinc finger MIZ domain-containing protein 1	chr14	26278671	26486233	43.42	18.51	20.33	-1.19	-1.09	0.00837	9.72e-11	21.63	21.68	NA	1	NA	NA	NA	NA	chr14:26426148-26426454	0	10.82	-0.64	0.641	1	1	1	NA	1	380.97	389.03	425.6	478.76	175.2	184.71	188.69	386.79	394.95	428.56	498.58	208.26	194.76	199.84	23.84	32.76	24.57	11.43	yes
Zmiz1	zinc finger MIZ domain-containing protein 1	chr14	26278671	26486233	43.42	18.51	20.33	-1.19	-1.09	0.00837	9.72e-11	21.63	21.68	NA	1	NA	NA	NA	NA	chr14:26459974-26460331	0	6.18	-0.33	0.863	1	1	1	NA	1	380.97	389.03	425.6	478.76	175.2	184.71	188.69	386.79	394.95	428.56	498.58	208.26	194.76	199.84	15.89	14.04	0	22.86	yes
Peli2	protein pellino homolog 2	chr14	48740544	48880558	2.84	1.7	1.33	-0.71	-1.09	0.0227	0.000113	1.84	2.28	NA	1	1	NA	NA	NA	chr14:48909074-48910114	28517	12.34	0.09	0.949	1	1	1	NA	1	16.4	17.75	20.37	30.61	12.6	13.71	12.75	16.65	18.02	20.51	31.87	10.53	10	10.13	31.79	23.4	24.57	34.28	yes
Zmiz1	zinc finger MIZ domain-containing protein 1	chr14	26278671	26486233	43.42	18.51	20.33	-1.19	-1.09	0.00837	9.72e-11	21.63	21.68	NA	1	NA	NA	NA	NA	chr14:26493439-26493645	9245	5.64	0.38	NA	1	NA	1	NA	1	380.97	389.03	425.6	478.76	175.2	184.71	188.69	386.79	394.95	428.56	498.58	208.26	194.76	199.84	3.97	4.68	0	11.43	yes
Zmiz1	zinc finger MIZ domain-containing protein 1	chr14	26278671	26486233	43.42	18.51	20.33	-1.19	-1.09	0.00837	9.72e-11	21.63	21.68	NA	1	NA	NA	NA	NA	chr14:26493439-26493645	9245	5.64	0.38	NA	1	NA	1	NA	1	380.97	389.03	425.6	478.76	175.2	184.71	188.69	386.79	394.95	428.56	498.58	208.26	194.76	199.84	3.97	4.68	0	11.43	yes
Peli2	protein pellino homolog 2	chr14	48740544	48880558	2.84	1.7	1.33	-0.71	-1.09	0.0227	0.000113	1.84	2.28	NA	1	1	NA	NA	NA	chr14:48844568-48844956	0	11.53	0.47	NA	1	1	1	NA	1	16.4	17.75	20.37	30.61	12.6	13.71	12.75	16.65	18.02	20.51	31.87	10.53	10	10.13	11.92	4.68	24.57	0	yes
Clybl	citrate lyase subunit beta-like protein,	chr14	122580916	122801456	5.05	1.23	2.37	-2	-1.09	0.000342	0.0344	2.54	2.9	NA	NA	NA	NA	NA	NA	NA	NA	NA	NA	NA	NA	NA	NA	NA	NA	5.42	6.62	5.04	14.94	1.69	1.96	2.35	5.5	6.72	5.07	15.56	3.94	3.32	4.32	NA	NA	NA	NA	yes
Traf3ip2	adapter protein CIKS	chr10	39332740	39375113	5.76	3.58	2.71	-0.65	-1.08	0.0176	1.94e-05	0.63	0.36	1	1	1	1	NA	NA	chr10:39334454-39335013	0	13.4	-5.28	0.0332	1	1	1	NA	1	19.43	18.69	19.04	27.35	13.12	13.17	14.15	19.73	18.97	19.17	28.48	9.94	9.25	11.43	35.76	23.4	0	0	yes
Traf3ip2	adapter protein CIKS	chr10	39332740	39375113	5.76	3.58	2.71	-0.65	-1.08	0.0176	1.94e-05	0.63	0.36	1	1	1	1	NA	NA	chr10:39332918-39333691	0	18.11	-1.89	0.04	1	1	1	1	NA	19.43	18.69	19.04	27.35	13.12	13.17	14.15	19.73	18.97	19.17	28.48	9.94	9.25	11.43	83.45	140.4	0	57.14	yes
Fgfr1	basic fibroblast growth factor receptor 1	chr8	26629244	26686186	32.65	16.4	15.48	-0.96	-1.07	1.92e-06	2.68e-08	42.32	36.37	NA	1	1	NA	NA	NA	chr8:26632067-26632380	0	22.27	-2.11	0.177	1	1	1	NA	1	173.27	188.68	207.97	267.51	106.36	106.44	110.77	175.92	191.55	209.42	278.58	100.14	102.28	102.95	23.84	32.76	0	11.43	yes
Fgfr1	basic fibroblast growth factor receptor 1	chr8	26629244	26686186	32.65	16.4	15.48	-0.96	-1.07	1.92e-06	2.68e-08	42.32	36.37	NA	1	1	NA	NA	NA	chr8:26629055-26630428	0	14.8	-2.02	0.0102	1	1	1	1	NA	173.27	188.68	207.97	267.51	106.36	106.44	110.77	175.92	191.55	209.42	278.58	100.14	102.28	102.95	123.18	219.96	49.14	34.28	yes
Asl	argininosuccinate lyase	chr5	130487373	130500201	19.35	9.88	9.19	-0.93	-1.07	1.09e-06	3.21e-08	2.5	2.38	NA	1	1	NA	NA	NA	chr5:130499760-130500384	0	17.22	-1.97	0.016	1	1	1	1	NA	34.93	34.16	38.56	43.95	19.57	20.2	19.75	35.46	34.68	38.83	45.77	17.73	19.55	18.1	119.21	117	24.57	34.28	yes
Fgfr1	basic fibroblast growth factor receptor 1	chr8	26629244	26686186	32.65	16.4	15.48	-0.96	-1.07	1.92e-06	2.68e-08	42.32	36.37	NA	1	1	NA	NA	NA	chr8:26647045-26647928	0	10.98	-1.58	0.0322	1	1	1	NA	1	173.27	188.68	207.97	267.51	106.36	106.44	110.77	175.92	191.55	209.42	278.58	100.14	102.28	102.95	198.68	121.68	73.71	34.28	yes
Fgfr1	basic fibroblast growth factor receptor 1	chr8	26629244	26686186	32.65	16.4	15.48	-0.96	-1.07	1.92e-06	2.68e-08	42.32	36.37	NA	1	1	NA	NA	NA	chr8:26711829-26712704	25644	45.2	-1.38	0.0248	1	1	NA	1	NA	173.27	188.68	207.97	267.51	106.36	106.44	110.77	175.92	191.55	209.42	278.58	100.14	102.28	102.95	258.29	421.21	73.71	182.85	yes
Tle3	transducin-like enhancer protein 3 isoform 1	chr9	61220173	61266304	17.78	10.03	8.48	-0.79	-1.06	3.69e-05	8.09e-10	14.84	14.77	NA	1	NA	1	NA	NA	chr9:61218280-61218656	-1517	19.77	-5.93	0.00768	1	1	1	NA	1	124.88	129.66	127.56	92.6	66.17	69.32	69.96	126.79	131.63	128.45	96.43	59.31	58.99	55.54	47.68	46.8	0	0	yes
Arhgap22	rho GTPase-activating protein 22	chr14	34030009	34183122	22.37	10.87	10.67	-1.01	-1.06	6.37e-09	6.67e-11	0.18	0.14	NA	NA	NA	NA	NA	NA	chr14:34132896-34133684	0	5.09	-5.82	0.013	1	NA	1	1	NA	69.63	71.18	81.68	75.54	34.27	36.48	40.56	70.69	72.26	82.25	78.66	35.14	38.25	35.79	31.79	56.16	0	0	yes
Neto2	neuropilin and tolloid-like protein 2	chr8	88160487	88214908	8.41	3.62	4.02	-1.18	-1.06	4.97e-13	4.48e-11	2.18	1.94	NA	1	NA	NA	NA	NA	chr8:88223999-88225043	0	3.45	-5.65	0.016	1	1	1	1	NA	60.41	61.79	60.73	60.65	25.57	27.41	27.61	61.33	62.73	61.15	63.16	31.44	27.66	30.31	35.76	42.12	0	0	yes
Arhgap22	rho GTPase-activating protein 22	chr14	34030009	34183122	22.37	10.87	10.67	-1.01	-1.06	6.37e-09	6.67e-11	0.18	0.14	NA	NA	NA	NA	NA	NA	chr14:34095673-34096151	0	5.59	-5.25	0.0456	1	1	1	NA	1	69.63	71.18	81.68	75.54	34.27	36.48	40.56	70.69	72.26	82.25	78.66	35.14	38.25	35.79	43.71	14.04	0	0	yes
Tle3	transducin-like enhancer protein 3 isoform 1	chr9	61220173	61266304	17.78	10.03	8.48	-0.79	-1.06	3.69e-05	8.09e-10	14.84	14.77	NA	1	NA	1	NA	NA	chr9:61184855-61185437	-34736	4.99	-4.61	NA	1	NA	1	NA	1	124.88	129.66	127.56	92.6	66.17	69.32	69.96	126.79	131.63	128.45	96.43	59.31	58.99	55.54	0	37.44	0	0	yes
Arhgap22	rho GTPase-activating protein 22	chr14	34030009	34183122	22.37	10.87	10.67	-1.01	-1.06	6.37e-09	6.67e-11	0.18	0.14	NA	NA	NA	NA	NA	NA	chr14:34045193-34045622	0	5.82	-4.34	NA	1	NA	1	NA	1	69.63	71.18	81.68	75.54	34.27	36.48	40.56	70.69	72.26	82.25	78.66	35.14	38.25	35.79	11.92	18.72	0	0	yes
Arhgap22	rho GTPase-activating protein 22	chr14	34030009	34183122	22.37	10.87	10.67	-1.01	-1.06	6.37e-09	6.67e-11	0.18	0.14	NA	NA	NA	NA	NA	NA	chr14:34043918-34044367	0	5.56	-4.32	0.115	1	NA	1	NA	1	69.63	71.18	81.68	75.54	34.27	36.48	40.56	70.69	72.26	82.25	78.66	35.14	38.25	35.79	15.89	14.04	0	0	yes
Tle3	transducin-like enhancer protein 3 isoform 1	chr9	61220173	61266304	17.78	10.03	8.48	-0.79	-1.06	3.69e-05	8.09e-10	14.84	14.77	NA	1	NA	1	NA	NA	chr9:61176051-61176417	-43756	8.09	-3.92	NA	1	NA	1	NA	1	124.88	129.66	127.56	92.6	66.17	69.32	69.96	126.79	131.63	128.45	96.43	59.31	58.99	55.54	3.97	18.72	0	0	yes
Tle3	transducin-like enhancer protein 3 isoform 1	chr9	61220173	61266304	17.78	10.03	8.48	-0.79	-1.06	3.69e-05	8.09e-10	14.84	14.77	NA	1	NA	1	NA	NA	chr9:61219004-61219389	-784	20.06	-3.28	0.0127	1	1	1	NA	1	124.88	129.66	127.56	92.6	66.17	69.32	69.96	126.79	131.63	128.45	96.43	59.31	58.99	55.54	63.58	65.52	12.29	0	yes
Tle3	transducin-like enhancer protein 3 isoform 1	chr9	61220173	61266304	17.78	10.03	8.48	-0.79	-1.06	3.69e-05	8.09e-10	14.84	14.77	NA	1	NA	1	NA	NA	chr9:61217170-61217522	-2651	21.28	-3.27	NA	1	1	1	NA	1	124.88	129.66	127.56	92.6	66.17	69.32	69.96	126.79	131.63	128.45	96.43	59.31	58.99	55.54	0	14.04	0	0	yes
Arhgap22	rho GTPase-activating protein 22	chr14	34030009	34183122	22.37	10.87	10.67	-1.01	-1.06	6.37e-09	6.67e-11	0.18	0.14	NA	NA	NA	NA	NA	NA	chr14:34026039-34026277	-3732	6.83	-2.69	NA	1	NA	1	NA	NA	69.63	71.18	81.68	75.54	34.27	36.48	40.56	70.69	72.26	82.25	78.66	35.14	38.25	35.79	3.97	4.68	0	0	yes
Arhgap22	rho GTPase-activating protein 22	chr14	34030009	34183122	22.37	10.87	10.67	-1.01	-1.06	6.37e-09	6.67e-11	0.18	0.14	NA	NA	NA	NA	NA	NA	chr14:34060600-34061326	0	54.08	-2.3	0.0044	1	1	1	NA	1	69.63	71.18	81.68	75.54	34.27	36.48	40.56	70.69	72.26	82.25	78.66	35.14	38.25	35.79	139.08	159.12	49.14	11.43	yes
Arhgap22	rho GTPase-activating protein 22	chr14	34030009	34183122	22.37	10.87	10.67	-1.01	-1.06	6.37e-09	6.67e-11	0.18	0.14	NA	NA	NA	NA	NA	NA	chr14:34027199-34028040	-1969	9.12	-2.07	0.126	1	1	1	NA	1	69.63	71.18	81.68	75.54	34.27	36.48	40.56	70.69	72.26	82.25	78.66	35.14	38.25	35.79	79.47	23.4	0	22.86	yes
Fam101b	family with sequence similarity 101, member B	chr11	75832697	75841284	8.89	6.32	4.25	-0.46	-1.06	0.0242	3.67e-09	10.85	9.35	NA	1	NA	1	1	1	chr11:75841037-75841604	0	5.53	-1.8	0.154	1	1	1	1	NA	38.68	37.69	39.41	44.15	29.88	27.77	29.81	39.27	38.26	39.68	45.98	19.16	19.87	19.73	35.76	51.48	24.57	0	yes
Tle3	transducin-like enhancer protein 3 isoform 1	chr9	61220173	61266304	17.78	10.03	8.48	-0.79	-1.06	3.69e-05	8.09e-10	14.84	14.77	NA	1	NA	1	NA	NA	chr9:61220002-61220375	0	28.65	-1.75	0.0629	1	1	1	1	NA	124.88	129.66	127.56	92.6	66.17	69.32	69.96	126.79	131.63	128.45	96.43	59.31	58.99	55.54	87.42	74.88	0	45.71	yes
Arhgap22	rho GTPase-activating protein 22	chr14	34030009	34183122	22.37	10.87	10.67	-1.01	-1.06	6.37e-09	6.67e-11	0.18	0.14	NA	NA	NA	NA	NA	NA	chr14:34070802-34071134	0	8.57	-1.73	0.31	1	NA	1	NA	1	69.63	71.18	81.68	75.54	34.27	36.48	40.56	70.69	72.26	82.25	78.66	35.14	38.25	35.79	19.87	23.4	12.29	0	yes
Tle3	transducin-like enhancer protein 3 isoform 1	chr9	61220173	61266304	17.78	10.03	8.48	-0.79	-1.06	3.69e-05	8.09e-10	14.84	14.77	NA	1	NA	1	NA	NA	chr9:61198229-61198937	-21236	5.41	-1.59	0.363	1	NA	1	NA	1	124.88	129.66	127.56	92.6	66.17	69.32	69.96	126.79	131.63	128.45	96.43	59.31	58.99	55.54	19.87	18.72	0	11.43	yes
Arhgap22	rho GTPase-activating protein 22	chr14	34030009	34183122	22.37	10.87	10.67	-1.01	-1.06	6.37e-09	6.67e-11	0.18	0.14	NA	NA	NA	NA	NA	NA	chr14:34063335-34063790	0	51.57	-1.51	0.105	1	1	1	NA	1	69.63	71.18	81.68	75.54	34.27	36.48	40.56	70.69	72.26	82.25	78.66	35.14	38.25	35.79	67.55	70.2	12.29	34.28	yes
Tle3	transducin-like enhancer protein 3 isoform 1	chr9	61220173	61266304	17.78	10.03	8.48	-0.79	-1.06	3.69e-05	8.09e-10	14.84	14.77	NA	1	NA	1	NA	NA	chr9:61169638-61170783	-49390	26.98	-1.29	0.0747	1	1	1	NA	1	124.88	129.66	127.56	92.6	66.17	69.32	69.96	126.79	131.63	128.45	96.43	59.31	58.99	55.54	119.21	173.16	24.57	91.42	yes
Arhgap22	rho GTPase-activating protein 22	chr14	34030009	34183122	22.37	10.87	10.67	-1.01	-1.06	6.37e-09	6.67e-11	0.18	0.14	NA	NA	NA	NA	NA	NA	chr14:34071433-34071790	0	19.68	-0.1	0.95	1	1	1	NA	1	69.63	71.18	81.68	75.54	34.27	36.48	40.56	70.69	72.26	82.25	78.66	35.14	38.25	35.79	27.82	23.4	49.14	0	yes
Tle3	transducin-like enhancer protein 3 isoform 1	chr9	61220173	61266304	17.78	10.03	8.48	-0.79	-1.06	3.69e-05	8.09e-10	14.84	14.77	NA	1	NA	1	NA	NA	chr9:61197233-61197726	-22447	4.59	1.34	NA	1	NA	1	NA	1	124.88	129.66	127.56	92.6	66.17	69.32	69.96	126.79	131.63	128.45	96.43	59.31	58.99	55.54	3.97	9.36	12.29	22.86	yes
Fermt2	fermitin family homolog 2	chr14	46078467	46149740	33.06	18.25	15.84	-0.82	-1.05	2.66e-06	1.45e-10	13.86	13.17	NA	1	1	1	1	1	chr14:46083225-46083756	0	13.01	-5.68	0.0192	1	1	1	NA	1	134.05	157.61	137.06	121.09	77.08	77.78	78.27	136.1	160	138.01	126.1	67.7	69.32	65.35	23.84	56.16	0	0	yes
Fermt2	fermitin family homolog 2	chr14	46078467	46149740	33.06	18.25	15.84	-0.82	-1.05	2.66e-06	1.45e-10	13.86	13.17	NA	1	1	1	1	1	chr14:46133564-46133822	0	3.6	-4.1	NA	1	NA	1	NA	1	134.05	157.61	137.06	121.09	77.08	77.78	78.27	136.1	160	138.01	126.1	67.7	69.32	65.35	15.89	9.36	0	0	yes
Fermt2	fermitin family homolog 2	chr14	46078467	46149740	33.06	18.25	15.84	-0.82	-1.05	2.66e-06	1.45e-10	13.86	13.17	NA	1	1	1	1	1	chr14:46061235-46061409	17058	5.01	-3.13	NA	1	NA	1	NA	1	134.05	157.61	137.06	121.09	77.08	77.78	78.27	136.1	160	138.01	126.1	67.7	69.32	65.35	11.92	0	0	0	yes
Fermt2	fermitin family homolog 2	chr14	46078467	46149740	33.06	18.25	15.84	-0.82	-1.05	2.66e-06	1.45e-10	13.86	13.17	NA	1	1	1	1	1	chr14:46148637-46150084	0	6.62	-1.82	0.0426	1	1	1	1	1	134.05	157.61	137.06	121.09	77.08	77.78	78.27	136.1	160	138.01	126.1	67.7	69.32	65.35	87.42	84.24	24.57	22.86	yes
Fermt2	fermitin family homolog 2	chr14	46078467	46149740	33.06	18.25	15.84	-0.82	-1.05	2.66e-06	1.45e-10	13.86	13.17	NA	1	1	1	1	1	chr14:46098669-46099388	0	6.62	-1.74	0.177	1	1	1	NA	1	134.05	157.61	137.06	121.09	77.08	77.78	78.27	136.1	160	138.01	126.1	67.7	69.32	65.35	31.79	51.48	0	22.86	yes
Nadsyn1	glutamine-dependent NAD(+) synthetase	chr7	150981499	151008746	2	0.79	0.96	-1.3	-1.05	0.0179	0.0178	1.17	1.08	NA	NA	NA	NA	NA	NA	chr7:150986598-150987717	0	7.63	-1.04	0.536	1	1	1	NA	1	4.83	7.42	5.52	9.15	3.11	3.46	1.6	4.91	7.53	5.55	9.53	2.78	3.71	3.43	39.74	9.36	0	22.86	yes
Fermt2	fermitin family homolog 2	chr14	46078467	46149740	33.06	18.25	15.84	-0.82	-1.05	2.66e-06	1.45e-10	13.86	13.17	NA	1	1	1	1	1	chr14:46111678-46112297	0	4.32	-0.82	0.61	1	NA	1	NA	1	134.05	157.61	137.06	121.09	77.08	77.78	78.27	136.1	160	138.01	126.1	67.7	69.32	65.35	23.84	18.72	0	22.86	yes
Nadsyn1	glutamine-dependent NAD(+) synthetase	chr7	150981499	151008746	2	0.79	0.96	-1.3	-1.05	0.0179	0.0178	1.17	1.08	NA	NA	NA	NA	NA	NA	chr7:150971853-150972303	9196	14.45	0.64	0.66	1	1	1	NA	1	4.83	7.42	5.52	9.15	3.11	3.46	1.6	4.91	7.53	5.55	9.53	2.78	3.71	3.43	19.87	9.36	24.57	22.86	yes
Mypop	myb-related transcription factor, partner of	chr7	19576594	19587115	3.78	2.05	1.83	-0.85	-1.04	0.0134	0.000668	3.1	2.47	NA	NA	NA	NA	NA	NA	chr7:19588361-19588872	1247	23.87	-6.58	0.00177	1	1	1	NA	1	11.57	10.33	10.34	9.98	5.25	5.57	6.75	11.74	10.49	10.41	10.39	5.17	5.06	5.49	47.68	102.96	0	0	yes
Rgma	repulsive guidance molecule A precursor	chr7	80520406	80564785	4.91	2.44	2.38	-0.97	-1.04	0.00393	0.000921	7.86	7.36	NA	1	1	NA	NA	NA	chr7:80536086-80536751	0	9.08	-6.38	0.00654	1	1	1	1	NA	17.08	18.15	19.09	35.67	12.86	9.82	11.85	17.34	18.43	19.23	37.15	11.97	10.27	11.36	27.82	102.96	0	0	yes
Rgma	repulsive guidance molecule A precursor	chr7	80520406	80564785	4.91	2.44	2.38	-0.97	-1.04	0.00393	0.000921	7.86	7.36	NA	1	1	NA	NA	NA	chr7:80567278-80567454	2494	6.27	-4.32	0.118	1	NA	1	NA	NA	17.08	18.15	19.09	35.67	12.86	9.82	11.85	17.34	18.43	19.23	37.15	11.97	10.27	11.36	15.89	14.04	0	0	yes
Pfkp	6-phosphofructokinase type C	chr13	6579120	6647970	8.33	3.45	4.03	-1.23	-1.04	0.0001	0.00113	0.7	0.55	NA	NA	NA	NA	NA	NA	chr13:6623384-6623952	0	5.83	-3.58	NA	1	NA	1	NA	1	34.65	37.6	26.94	70.47	16.68	18.03	19.55	35.18	38.17	27.13	73.39	20.35	19.81	23.04	7.95	9.36	0	0	yes
Pfkp	6-phosphofructokinase type C	chr13	6579120	6647970	8.33	3.45	4.03	-1.23	-1.04	0.0001	0.00113	0.7	0.55	NA	NA	NA	NA	NA	NA	chr13:6623384-6623952	0	5.83	-3.58	NA	1	NA	1	NA	1	34.65	37.6	26.94	70.47	16.68	18.03	19.55	35.18	38.17	27.13	73.39	20.35	19.81	23.04	7.95	9.36	0	0	yes
Mypop	myb-related transcription factor, partner of	chr7	19576594	19587115	3.78	2.05	1.83	-0.85	-1.04	0.0134	0.000668	3.1	2.47	NA	NA	NA	NA	NA	NA	chr7:19576179-19576713	0	12.62	-3.35	0.0147	1	1	1	1	NA	11.57	10.33	10.34	9.98	5.25	5.57	6.75	11.74	10.49	10.41	10.39	5.17	5.06	5.49	87.42	46.8	12.29	0	yes
Pfkp	6-phosphofructokinase type C	chr13	6579120	6647970	8.33	3.45	4.03	-1.23	-1.04	0.0001	0.00113	0.7	0.55	NA	NA	NA	NA	NA	NA	chr13:6613332-6613647	0	5.16	-2.76	NA	1	NA	1	NA	1	34.65	37.6	26.94	70.47	16.68	18.03	19.55	35.18	38.17	27.13	73.39	20.35	19.81	23.04	0	9.36	0	0	yes
Pfkp	6-phosphofructokinase type C	chr13	6579120	6647970	8.33	3.45	4.03	-1.23	-1.04	0.0001	0.00113	0.7	0.55	NA	NA	NA	NA	NA	NA	chr13:6613332-6613647	0	5.16	-2.76	NA	1	NA	1	NA	1	34.65	37.6	26.94	70.47	16.68	18.03	19.55	35.18	38.17	27.13	73.39	20.35	19.81	23.04	0	9.36	0	0	yes
Pfkp	6-phosphofructokinase type C	chr13	6579120	6647970	8.33	3.45	4.03	-1.23	-1.04	0.0001	0.00113	0.7	0.55	NA	NA	NA	NA	NA	NA	chr13:6639622-6639896	0	4.24	-2.76	NA	1	NA	1	NA	1	34.65	37.6	26.94	70.47	16.68	18.03	19.55	35.18	38.17	27.13	73.39	20.35	19.81	23.04	0	9.36	0	0	yes
Pfkp	6-phosphofructokinase type C	chr13	6579120	6647970	8.33	3.45	4.03	-1.23	-1.04	0.0001	0.00113	0.7	0.55	NA	NA	NA	NA	NA	NA	chr13:6639622-6639896	0	4.24	-2.76	NA	1	NA	1	NA	1	34.65	37.6	26.94	70.47	16.68	18.03	19.55	35.18	38.17	27.13	73.39	20.35	19.81	23.04	0	9.36	0	0	yes
Pdgfrb	beta-type platelet-derived growth factor	chr18	61204804	61244721	18.35	4.58	8.88	-1.97	-1.04	5.62e-26	2.18e-08	25.26	22.25	NA	1	1	NA	NA	NA	chr18:61204434-61205037	0	17.62	-2.65	0.0192	1	1	1	1	NA	108.89	113.88	128.25	157.8	32.06	30.87	34.76	110.55	115.61	129.14	164.33	59.67	66.21	63.31	95.37	60.84	24.57	0	yes
Pdgfrb	beta-type platelet-derived growth factor	chr18	61204804	61244721	18.35	4.58	8.88	-1.97	-1.04	5.62e-26	2.18e-08	25.26	22.25	NA	1	1	NA	NA	NA	chr18:61206258-61206527	0	12.74	-2.49	0.0964	1	NA	1	NA	1	108.89	113.88	128.25	157.8	32.06	30.87	34.76	110.55	115.61	129.14	164.33	59.67	66.21	63.31	27.82	46.8	12.29	0	yes
Rgma	repulsive guidance molecule A precursor	chr7	80520406	80564785	4.91	2.44	2.38	-0.97	-1.04	0.00393	0.000921	7.86	7.36	NA	1	1	NA	NA	NA	chr7:80520190-80521313	0	4.91	-2.07	0.0371	1	1	1	1	NA	17.08	18.15	19.09	35.67	12.86	9.82	11.85	17.34	18.43	19.23	37.15	11.97	10.27	11.36	83.45	70.2	12.29	22.86	yes
Psph	phosphoserine phosphatase	chr5	130271434	130293129	17.88	10.2	8.67	-0.77	-1.04	0.00292	2.92e-05	1.61	1.65	NA	NA	NA	1	1	1	chr5:130284887-130285618	0	9.45	-1.75	0.0643	1	1	1	NA	1	29.32	27.77	33.84	49.74	20.51	19.7	21.55	29.77	28.19	34.08	51.8	16.85	17.66	17.99	75.5	88.92	49.14	0	yes
Pdgfrb	beta-type platelet-derived growth factor	chr18	61204804	61244721	18.35	4.58	8.88	-1.97	-1.04	5.62e-26	2.18e-08	25.26	22.25	NA	1	1	NA	NA	NA	chr18:61239027-61239270	0	3.82	-1.39	NA	1	NA	1	NA	NA	108.89	113.88	128.25	157.8	32.06	30.87	34.76	110.55	115.61	129.14	164.33	59.67	66.21	63.31	23.84	9.36	12.29	0	yes
Psph	phosphoserine phosphatase	chr5	130271434	130293129	17.88	10.2	8.67	-0.77	-1.04	0.00292	2.92e-05	1.61	1.65	NA	NA	NA	1	1	1	chr5:130292761-130293468	0	34.01	-1.34	0.0164	1	1	NA	1	NA	29.32	27.77	33.84	49.74	20.51	19.7	21.55	29.77	28.19	34.08	51.8	16.85	17.66	17.99	254.31	285.48	73.71	137.14	yes
Pfkp	6-phosphofructokinase type C	chr13	6579120	6647970	8.33	3.45	4.03	-1.23	-1.04	0.0001	0.00113	0.7	0.55	NA	NA	NA	NA	NA	NA	chr13:6626028-6626248	0	10.03	-1.03	NA	1	NA	1	NA	1	34.65	37.6	26.94	70.47	16.68	18.03	19.55	35.18	38.17	27.13	73.39	20.35	19.81	23.04	11.92	14.04	12.29	0	yes
Pfkp	6-phosphofructokinase type C	chr13	6579120	6647970	8.33	3.45	4.03	-1.23	-1.04	0.0001	0.00113	0.7	0.55	NA	NA	NA	NA	NA	NA	chr13:6626028-6626248	0	10.03	-1.03	NA	1	NA	1	NA	1	34.65	37.6	26.94	70.47	16.68	18.03	19.55	35.18	38.17	27.13	73.39	20.35	19.81	23.04	11.92	14.04	12.29	0	yes
Iqsec2	IQ motif and SEC7 domain-containing protein 2	chrX	148578811	148659779	2.99	1.74	1.45	-0.74	-1.04	0.0247	0.000392	1.71	1.47	NA	1	1	NA	NA	NA	chrX:148607159-148607406	0	12.93	-0.85	NA	1	NA	1	NA	1	15.18	20.92	25.14	33.71	13.38	12.85	16.4	15.41	21.24	25.32	35.11	12.36	11.07	11.93	0	23.4	12.29	0	yes
Pfkp	6-phosphofructokinase type C	chr13	6579120	6647970	8.33	3.45	4.03	-1.23	-1.04	0.0001	0.00113	0.7	0.55	NA	NA	NA	NA	NA	NA	chr13:6646322-6646652	0	6.16	-0.31	0.866	1	NA	1	NA	1	34.65	37.6	26.94	70.47	16.68	18.03	19.55	35.18	38.17	27.13	73.39	20.35	19.81	23.04	15.89	14.04	24.57	0	yes
Pfkp	6-phosphofructokinase type C	chr13	6579120	6647970	8.33	3.45	4.03	-1.23	-1.04	0.0001	0.00113	0.7	0.55	NA	NA	NA	NA	NA	NA	chr13:6646322-6646652	0	6.16	-0.31	0.866	1	NA	1	NA	1	34.65	37.6	26.94	70.47	16.68	18.03	19.55	35.18	38.17	27.13	73.39	20.35	19.81	23.04	15.89	14.04	24.57	0	yes
Smtn	smoothelin	chr11	3417525	3439295	16.83	10.42	8.2	-0.66	-1.03	0.00434	2.39e-07	4.97	3.51	1	1	1	1	1	1	chr11:3480451-3480975	-41157	3.32	-2.69	NA	1	NA	1	NA	1	84.76	85.04	70.17	52.63	45.22	47.19	46.61	86.06	86.33	70.66	54.81	36.17	37.17	36.09	3.97	4.68	0	0	yes
S100a13	protein S100-A13	chr3	90318357	90328503	21.97	13.23	10.7	-0.7	-1.03	0.00679	1.66e-05	0.97	0.69	NA	1	NA	NA	NA	NA	chr3:90318051-90319126	0	20.69	-1.91	0.0231	1	1	NA	1	NA	19.38	18.29	18.99	23.83	13.68	11.17	12.4	19.68	18.56	19.12	24.82	9.26	11.07	9.81	123.18	191.88	0	80	yes
Smtn	smoothelin	chr11	3417525	3439295	16.83	10.42	8.2	-0.66	-1.03	0.00434	2.39e-07	4.97	3.51	1	1	1	1	1	1	chr11:3438412-3438803	0	12.33	-1.86	0.262	1	1	1	1	NA	84.76	85.04	70.17	52.63	45.22	47.19	46.61	86.06	86.33	70.66	54.81	36.17	37.17	36.09	23.84	23.4	12.29	0	yes
S100a13	protein S100-A13	chr3	90318357	90328503	21.97	13.23	10.7	-0.7	-1.03	0.00679	1.66e-05	0.97	0.69	NA	1	NA	NA	NA	NA	chr3:90329448-90329687	946	10.69	-0.64	0.641	1	1	1	NA	1	19.38	18.29	18.99	23.83	13.68	11.17	12.4	19.68	18.56	19.12	24.82	9.26	11.07	9.81	23.84	32.76	24.57	11.43	yes
Tcea2	transcription elongation factor A protein 2	chr2	181415015	181422756	3.38	1.36	1.66	-1.27	-1.02	0.0283	0.0291	4.18	5.09	NA	1	NA	NA	NA	NA	chr2:181415539-181415762	0	13.54	-4.93	0.0618	1	NA	1	NA	NA	3.7	5.59	4.88	5.95	2.21	2.75	1.25	3.76	5.67	4.91	6.19	2.58	2.75	2.26	31.79	14.04	0	0	yes
Dagla	sn1-specific diacylglycerol lipase alpha	chr19	10319755	10379367	5.49	3.47	2.71	-0.63	-1.01	0.00189	1.46e-07	1.23	1.01	NA	NA	NA	NA	NA	NA	chr19:10379306-10379617	0	7.1	-4.53	NA	1	NA	1	1	NA	37.68	34.61	40.47	45.65	26.43	26.38	24.11	38.26	35.13	40.75	47.54	21.7	19.72	18.7	11.92	23.4	0	0	yes
Dagla	sn1-specific diacylglycerol lipase alpha	chr19	10319755	10379367	5.49	3.47	2.71	-0.63	-1.01	0.00189	1.46e-07	1.23	1.01	NA	NA	NA	NA	NA	NA	chr19:10377386-10377731	0	7.91	-3.89	NA	1	NA	1	NA	NA	37.68	34.61	40.47	45.65	26.43	26.38	24.11	38.26	35.13	40.75	47.54	21.7	19.72	18.7	7.95	14.04	0	0	yes
Dagla	sn1-specific diacylglycerol lipase alpha	chr19	10319755	10379367	5.49	3.47	2.71	-0.63	-1.01	0.00189	1.46e-07	1.23	1.01	NA	NA	NA	NA	NA	NA	chr19:10332852-10333448	0	5.16	-1.96	0.254	1	NA	1	NA	1	37.68	34.61	40.47	45.65	26.43	26.38	24.11	38.26	35.13	40.75	47.54	21.7	19.72	18.7	35.76	14.04	0	11.43	yes
Dagla	sn1-specific diacylglycerol lipase alpha	chr19	10319755	10379367	5.49	3.47	2.71	-0.63	-1.01	0.00189	1.46e-07	1.23	1.01	NA	NA	NA	NA	NA	NA	chr19:10371406-10372093	0	19.36	-1.45	0.214	1	1	1	NA	1	37.68	34.61	40.47	45.65	26.43	26.38	24.11	38.26	35.13	40.75	47.54	21.7	19.72	18.7	103.31	28.08	36.86	11.43	yes
Cul7	cullin-7	chr17	46787287	46801313	15.06	10.4	7.47	-0.5	-1.01	0.0166	8.93e-09	18.18	17.7	NA	NA	NA	NA	NA	NA	chr17:46787265-46787658	0	18.47	-1.07	0.287	1	1	1	1	NA	98.63	100.2	100.03	127.7	79.03	69.1	78.52	100.14	101.72	100.73	132.99	52.79	53.04	56.71	59.6	93.6	73.71	0	yes
Dagla	sn1-specific diacylglycerol lipase alpha	chr19	10319755	10379367	5.49	3.47	2.71	-0.63	-1.01	0.00189	1.46e-07	1.23	1.01	NA	NA	NA	NA	NA	NA	chr19:10341033-10341321	0	9.28	-1.04	NA	1	NA	1	NA	1	37.68	34.61	40.47	45.65	26.43	26.38	24.11	38.26	35.13	40.75	47.54	21.7	19.72	18.7	11.92	14.04	0	11.43	yes
Dagla	sn1-specific diacylglycerol lipase alpha	chr19	10319755	10379367	5.49	3.47	2.71	-0.63	-1.01	0.00189	1.46e-07	1.23	1.01	NA	NA	NA	NA	NA	NA	chr19:10364151-10365355	0	17.32	-0.83	0.444	1	1	1	NA	1	37.68	34.61	40.47	45.65	26.43	26.38	24.11	38.26	35.13	40.75	47.54	21.7	19.72	18.7	51.66	56.16	61.43	0	yes
Dagla	sn1-specific diacylglycerol lipase alpha	chr19	10319755	10379367	5.49	3.47	2.71	-0.63	-1.01	0.00189	1.46e-07	1.23	1.01	NA	NA	NA	NA	NA	NA	chr19:10353999-10354549	0	32.73	-0.6	0.635	1	1	1	NA	1	37.68	34.61	40.47	45.65	26.43	26.38	24.11	38.26	35.13	40.75	47.54	21.7	19.72	18.7	31.79	60.84	61.43	0	yes
Dagla	sn1-specific diacylglycerol lipase alpha	chr19	10319755	10379367	5.49	3.47	2.71	-0.63	-1.01	0.00189	1.46e-07	1.23	1.01	NA	NA	NA	NA	NA	NA	chr19:10342540-10342786	0	15.11	0.98	NA	1	NA	1	NA	NA	37.68	34.61	40.47	45.65	26.43	26.38	24.11	38.26	35.13	40.75	47.54	21.7	19.72	18.7	7.95	9.36	24.57	11.43	yes
Mib2	E3 ubiquitin-protein ligase MIB2	chr4	155028581	155043363	4.4	1.89	2.19	-1.17	-1	0.00582	0.016	5.15	4.88	NA	1	1	NA	NA	NA	chr4:155043121-155043871	0	17.81	-7.48	1.27e-05	1	1	NA	1	NA	13.92	15.83	17.34	42.86	10.01	9.14	10.75	14.13	16.07	17.46	44.64	12.48	11.25	10.81	139.08	140.4	0	0	yes
Thap2	THAP domain-containing protein 2	chr10	114807022	114821491	10.43	6.25	5.19	-0.7	-1	0.00032	1.52e-07	3.29	2.43	1	1	NA	NA	NA	NA	chr10:114821351-114822225	0	39	-2.41	0.00106	1	1	NA	1	NA	39.22	43.46	46.2	53.31	27.63	28.84	27.36	39.82	44.12	46.52	55.51	22.54	22.15	24.98	182.79	327.6	36.86	57.14	yes
Tgfb3	transforming growth factor beta-3 preproprotein	chr12	87397693	87419991	14.15	5.14	7.11	-1.42	-0.99	3.46e-11	5.22e-06	9.57	7.48	1	1	1	1	1	1	chr12:87419719-87420633	0	15.5	-7.43	4.02e-05	1	1	1	1	NA	49.29	57.05	55.06	83.71	21.07	22.99	24.51	50.05	57.92	55.44	87.17	31.21	31.01	32.53	99.34	173.16	0	0	yes
Map4k3	mitogen-activated protein kinase kinase kinase	chr17	80979852	81127433	6.77	4.4	3.42	-0.58	-0.98	0.00671	1.2e-06	9.06	7.85	NA	1	1	1	1	NA	chr17:81164560-81164882	-37128	9.2	-4.66	0.0807	1	1	1	NA	1	31.58	34.52	36.49	44.21	25.19	24.45	23.76	32.06	35.04	36.75	46.04	18.88	18.62	19.5	23.84	14.04	0	0	yes
Map4k3	mitogen-activated protein kinase kinase kinase	chr17	80979852	81127433	6.77	4.4	3.42	-0.58	-0.98	0.00671	1.2e-06	9.06	7.85	NA	1	1	1	1	NA	chr17:81171879-81172315	-44447	4.66	-3.89	NA	1	NA	1	NA	1	31.58	34.52	36.49	44.21	25.19	24.45	23.76	32.06	35.04	36.75	46.04	18.88	18.62	19.5	7.95	14.04	0	0	yes
Map4k3	mitogen-activated protein kinase kinase kinase	chr17	80979852	81127433	6.77	4.4	3.42	-0.58	-0.98	0.00671	1.2e-06	9.06	7.85	NA	1	1	1	1	NA	chr17:81126830-81127079	0	7.46	-3.23	NA	1	NA	1	1	NA	31.58	34.52	36.49	44.21	25.19	24.45	23.76	32.06	35.04	36.75	46.04	18.88	18.62	19.5	3.97	9.36	0	0	yes
Pnrc1	proline-rich nuclear receptor coactivator 1	chr4	33332398	33335762	11.28	5.39	5.68	-1.02	-0.98	0.00541	0.00551	12.92	12.37	NA	1	1	NA	NA	NA	chr4:33348363-33348890	-12602	8.04	-2.49	0.0901	1	1	1	NA	1	18.48	19.58	24.93	47.98	13.12	12.96	14.85	18.76	19.88	25.1	49.97	13.67	15.03	14.35	31.79	42.12	0	11.43	yes
Map4k3	mitogen-activated protein kinase kinase kinase	chr17	80979852	81127433	6.77	4.4	3.42	-0.58	-0.98	0.00671	1.2e-06	9.06	7.85	NA	1	1	1	1	NA	chr17:81127504-81127692	-72	5.87	-1.85	NA	1	NA	1	1	NA	31.58	34.52	36.49	44.21	25.19	24.45	23.76	32.06	35.04	36.75	46.04	18.88	18.62	19.5	3.97	0	0	0	yes
Pnrc1	proline-rich nuclear receptor coactivator 1	chr4	33332398	33335762	11.28	5.39	5.68	-1.02	-0.98	0.00541	0.00551	12.92	12.37	NA	1	1	NA	NA	NA	chr4:33334490-33335791	0	18.75	-1.5	0.029	1	1	NA	1	1	18.48	19.58	24.93	47.98	13.12	12.96	14.85	18.76	19.88	25.1	49.97	13.67	15.03	14.35	147.02	257.4	49.14	91.42	yes
[truncated: 1,354 more rows]

## Sheet: D0_BRD4_bound_targets
	Table S1: Genes that lose expression in both Brd4KO1 and Brd4KO2 cNCC stem cell culture (D0).
[truncated: 2,543 more rows]

## Sheet: D0_BRD4_bound_target_enhancers
	Table S1: Genes that lose expression in both Brd4KO1 and Brd4KO2 cNCC stem cell culture (D0).
[truncated: 1,821 more rows]

## Sheet: D0_BRD4_bound_stemcell_enhancer
	Table S1: Genes that lose expression in both Brd4KO1 and Brd4KO2 cNCC stem cell culture (D0).
[truncated: 1,107 more rows]
