# Supplementary material for: BRD4 binds to active cranial neural crest enhancers to regulate RUNX2 activity during osteoblast differentiation
Source: Development. 2024 Jan 24;151(2):dev202110. doi: 10.1242/dev.202110 (PMC10905746; doi:10.1242/dev.202110)
Supplement: Table S2. — Sheet 1: D3_culture_RNA_sig_down: List of genes that significantly lose expression (FDR ≤ 0.05) in both Brd4KO1 and Brd4KO2 cNCCs at day 3 of osteoblast differentiation. Listed are columns for gene information, average RPKM normalized gene expression levels (WT, Brd4KO1 = ko1, Brd4KO2 = ko2), logFC relative to WT based on edgeR analysis, false discovery rate (FDR) based on edgeR analysis, E13.5 average RPKM normalized gene expression levels from reporter sorted cNCCs from Brd4cS10Het or Brd4cS10KO (het or ko), information on if gene is significantly downregulated in E13.5 cNCC (e13_ko_rna_dn: details in Table S4), if gene significantly increases between D0-D3 of WT osteoblast differentiation (rna_osteogenic_d3), if gene is significantly downregulated in Brd4KO1 and Brd4KO2 at D6 of osteoblast differentiation (rna_d6_b4ko_sig_dn: details in Table S3), if gene significantly increases between D0-D6 of WT osteoblast differentiation (rna_osteogenic_d6), if gene significantly increases between D3-D6 of WT osteoblast differentiation (rna_osteogenic_d3_d6), if gene is significantly downregulated in Brd4KO1 and Brd4KO2 at D0 of osteoblast differentiation (rna_d0_b4ko_sig_dn: details in Table S1), if BRD4 is bound in proximity to gene (within 50 kb: brd4_peak_coordinate) and associated BRD4 peak information such as the distance to gene body (gene_distance), the BRD4 CUT&Tag RPKM value at this peak (rpkm.brd4), the BRD4 CUT&Tag logFC (logFC.b4ko2.brd4 ) and FDR significance (FDR.b4ko2.brd4 ) for Brd4KO2 compared to WT, whether there is a called BRD4 peak at the gene (brd4_d3_peaks), if that BRD4 peak can be called in 2 or more individual WT replicates (brd4_peak_replicated), if that BRD4 peak is only called in WT cNCC (wt_only_brd4_d3_peaks), if the BRD4 peak is at the TSS +/- 1 Kb (brd4_d3_tss_pk) or if the BRD4 peak is at an enhancer annotated by H3K27ac (brd4_d3_enhancer_pk). The final several columns are raw read counts of individual replicates for RNA-seq (.rna.raw) or BR [file develop-151-202110-TableS2.xlsx]

## Sheet: D3_culture_RNA_sig_down
	Table S2: Genes that lose expression in both Brd4KO1 and Brd4KO2 at D3 of osteogenesis.
	Sheet 1: D3_culture_RNA_sig_down: List of genes that significantly lose expression (FDR £ 0.05) in both Brd4KO1 and Brd4KO2 cNCCs at day 3 of osteoblast differentiation. Listed are columns for gene information, average RPKM normalized gene expression levels (WT, Brd4KO1 = ko1, Brd4KO2 = ko2), logFC relative to WT based on edgeR analysis, false discovery rate (FDR) based on edgeR analysis, E13.5 a…
	Sheet 2: D3_BRD4_bound_targets: Subset of sheet 1 with list of genes that are directly bound within 50 Kb of a peak of BRD4 (brd4_d3_peaks = 1).
	Sheet 3: D3_BRD4_bound_target_enhancers: Subset of sheet 2 with BRD4 peaks that overlap enhancers (brd4_d3_enhancer_pk = 1).
	Sheet 4: D3_BRD4_bound_osteo_enhancers: Subset of sheet 3 with BRD4 bound enhancers whereby the nearby gene increases expression during osteoblast differentiation (rna_osteogenic_d3 = 1, rna_osteogenic_d6 = 1, or rna_osteogenic_d3_d6 = 1).
	All sheets are sorted based on if d3_avg_wt_rpkm>=1, then by smallest logFC.b4ko2.rna.
genes	description	chr	wide_start	wide_stop	d3_avg_wt_rpkm	d3_avg_ko1_rpkm	d3_avg_ko2_rpkm	logFC.b4ko1.rna	logFC.b4ko2.rna	FDR.b4ko1.rna	FDR.b4ko2.rna	e13_avg_het_rpkm	e13_avg_ko_rpkm	e13_ko_rna_dn	rna_osteogenic_d3	rna_d6_b4ko_sig_dn	rna_osteogenic_d6	rna_osteogenic_d3_d6	rna_d0_b4ko_sig_dn	brd4_peak_coordinate	gene_distance	rpkm.brd4	logFC.b4ko2.brd4	FDR.b4ko2.brd4	brd4_d3_peaks	brd4_peak_replicated	wt_only_brd4_d3_peaks	brd4_d3_tss_pk	brd4_d3_enhancer_pk	enh_runx2_TGTGGT	enh_runx2_homer	wt1.b4ko1.rna.raw	wt2.b4ko1.rna.raw	wt3.b4ko1.rna.raw	wt4.b4ko1.rna.raw	ko1.b4ko1.rna.raw	ko2.b4ko1.rna.raw	ko3.b4ko1.rna.raw	wt1.b4ko2.rna.raw	wt2.b4ko2.rna.raw	wt3.b4ko2.rna.raw	wt4.b4ko2.rna.raw	ko1.b4ko2.rna.raw	ko2.b4ko2.rna.raw	ko3.b4ko2.rna.raw	wt1.b4ko2.brd4.raw	wt2.b4ko2.brd4.raw	wt3.b4ko2.brd4.raw	wt4.b4ko2.brd4.raw
Gprc5c	G-protein coupled receptor family C group 5	chr11	114712846	114733931	3.69	0.09	0	-5.46	-12.09	4.67e-138	2.65e-95	3.89	3.52	NA	1	1	1	NA	NA	chr11:114712038-114712608	-238	8.29	-4.21	1.39e-06	1	NA	1	1	NA	NA	NA	26.24	23.31	26.63	23.63	0.88	0.17	0.65	25.63	22.83	26.19	23.31	0	0	0	2.65	2.59	448.04	1327.94
Rasgrf1	ras-specific guanine nucleotide-releasing factor	chr9	89804613	89921817	2.45	0.01	0	-8.26	-11.51	3.76e-101	1.03e-65	0.03	0.01	1	NA	1	NA	NA	1	chr9:89769089-89769555	-35058	6.32	-1.97	0.0209	1	1	NA	NA	1	NA	NA	15.21	13.97	18.4	19.6	0	0.06	0.06	14.86	13.68	18.09	19.33	0	0	0	1.9	0.96	746.74	811.52
Gria3	glutamate receptor 3 precursor	chrX	38754481	39031778	1.23	0.01	0	-7.37	-10.66	7.53e-33	3.65e-31	3.07	2.44	NA	1	1	1	1	1	NA	NA	NA	NA	NA	NA	NA	NA	NA	NA	NA	NA	10.7	11.95	10.51	4.03	0.07	0.11	0	10.45	11.7	10.34	3.97	0	0	0	NA	NA	NA	NA
Iglon5	igLON family member 5 precursor	chr7	50728277	50745393	1.92	0.03	0	-6.62	-10.28	1.13e-41	4.75e-32	6.99	7.1	NA	1	1	NA	NA	1	NA	NA	NA	NA	NA	NA	NA	NA	NA	NA	NA	NA	7.04	8.75	7.65	5.1	0.29	0	0	6.87	8.57	7.53	5.03	0	0	0	NA	NA	NA	NA
Trp53i11	tumor protein p53-inducible protein 11	chr2	93027741	93041914	1.22	0.15	0	-3.25	-9.68	4.37e-20	1.71e-28	6.21	7.98	NA	NA	NA	NA	NA	1	chr2:93027628-93028001	0	6.23	-2.4	0.0197	1	NA	1	1	NA	NA	NA	5.09	5.55	4.6	3.58	0.88	0.51	0.26	4.97	5.44	4.52	3.53	0	0	0	1.01	2.18	746.74	73.77
Serpina3i	serine (or cysteine) peptidase inhibitor, clade	chr12	105501332	105507575	1.45	0.23	0	-2.76	-9.65	1.49e-20	3.88e-29	0	0.01	NA	1	NA	NA	NA	NA	NA	NA	NA	NA	NA	NA	NA	NA	NA	NA	NA	NA	4.66	3.7	5.1	4.92	0.44	0.96	0.61	4.55	3.63	5.02	4.86	0	0	0	NA	NA	NA	NA
Cyp4f16	cytochrome P450, family 4, subfamily f,	chr17	32673574	32688742	1.34	0.02	0	-6.27	-9.52	1.38e-40	1.07e-27	3.64	3.14	NA	NA	1	NA	NA	1	NA	NA	NA	NA	NA	NA	NA	NA	NA	NA	NA	NA	4.99	3.28	4.52	4.03	0.07	0.11	0	4.87	3.21	4.45	3.97	0	0	0	NA	NA	NA	NA
Fmo1	dimethylaniline monooxygenase [N-oxide-forming]	chr1	164759692	164796679	6.22	0.28	0.01	-4.69	-9.45	8.46e-56	6.91e-72	3.73	1.82	1	1	1	1	NA	NA	NA	NA	NA	NA	NA	NA	NA	NA	NA	NA	NA	NA	22.58	21.88	24.89	14.5	1.61	0.51	0.55	22.05	21.43	24.48	14.3	0	0	0.07	NA	NA	NA	NA
St6galnac2	alpha-N-acetylgalactosaminide	chr11	116538019	116555974	1.29	0.12	0	-3.6	-9.38	8.67e-22	6.94e-25	0.81	0.39	1	1	1	1	NA	1	chr11:116556104-116556318	-131	3.98	-1.22	0.216	1	NA	1	1	NA	NA	NA	4.04	4.63	4.21	2.33	0.44	0.28	0.26	3.95	4.53	4.14	2.3	0	0	0	0.63	0.41	149.35	147.55
St6galnac2	alpha-N-acetylgalactosaminide	chr11	116538019	116555974	1.29	0.12	0	-3.6	-9.38	8.67e-22	6.94e-25	0.81	0.39	1	1	1	1	NA	1	chr11:116562562-116562930	-6589	3.16	-1.96	0.0834	1	NA	1	NA	1	NA	NA	4.04	4.63	4.21	2.33	0.44	0.28	0.26	3.95	4.53	4.14	2.3	0	0	0	0	0.82	448.04	442.65
Fndc3c1	fibronectin type III domain containing protein	chrX	103615382	103680568	2.38	1.58	0	-0.69	-9.11	0.0145	9.34e-61	5.93	8.08	NA	1	1	1	NA	NA	NA	NA	NA	NA	NA	NA	NA	NA	NA	NA	NA	NA	16.78	18.43	19.52	11.73	12.63	12.99	5.62	16.39	18.05	19.19	11.56	0.03	0.04	0	NA	NA	NA	NA
Prr5	proline-rich protein 5	chr15	84511428	84534103	1.15	0.09	0	-3.84	-9.07	5.13e-29	6.27e-28	2.85	2.43	NA	NA	1	NA	1	1	NA	NA	NA	NA	NA	NA	NA	NA	NA	NA	NA	NA	3.09	3.11	3.36	2.69	0.15	0.34	0.16	3.02	3.05	3.31	2.65	0	0	0	NA	NA	NA	NA
Dkk3	dickkopf-related protein 3 precursor	chr7	119259533	119302571	28.08	0.33	0.06	-6.43	-8.91	4.6e-272	3.94e-208	6.53	5.92	NA	1	1	1	NA	1	chr7:119286389-119286670	0	9.37	-2.47	0.00128	1	1	1	NA	1	NA	NA	154.44	145.76	144.42	101.95	1.17	1.42	1.9	150.83	142.76	141.99	100.55	0.34	0.36	0.11	1.39	1.36	597.39	663.97
Vill	villin-like protein isoform 1	chr9	118961896	118980643	4.53	0.84	0.01	-2.55	-8.83	9.3e-32	1.64e-73	4.03	2.61	1	1	1	NA	NA	1	chr9:118960640-118960992	-904	5.28	-5.36	1.22e-05	1	1	1	NA	1	NA	NA	18.73	17	18.17	22.65	4.84	2.33	2.84	18.29	16.65	17.86	22.33	0.09	0	0	1.01	0.41	746.74	590.19
Anpep	aminopeptidase N	chr7	86966689	86987238	10.19	0.21	0.02	-5.81	-8.77	5.85e-261	1.04e-168	4.85	2.75	1	1	1	1	NA	1	NA	NA	NA	NA	NA	NA	NA	NA	NA	NA	NA	NA	47.54	46.29	50.6	57.82	1.39	0.74	0.74	46.42	45.33	49.75	57.03	0.03	0.08	0.22	NA	NA	NA	NA
Trim63	E3 ubiquitin-protein ligase TRIM63	chr4	133871035	133885544	2.51	0.8	0	-1.74	-8.58	1.17e-12	1.03e-35	0.1	0.02	1	1	NA	NA	NA	NA	NA	NA	NA	NA	NA	NA	NA	NA	NA	NA	NA	NA	6.89	6.4	6.65	7.52	1.54	2.55	2	6.73	6.26	6.54	7.42	0	0	0.04	NA	NA	NA	NA
Ppfibp2	liprin-beta-2 isoform 1	chr7	114738565	114892097	3.69	0.13	0.01	-4.86	-8.57	9e-143	2.45e-95	3.16	2.02	1	1	1	NA	NA	1	NA	NA	NA	NA	NA	NA	NA	NA	NA	NA	NA	NA	26.81	25.92	24.86	23.63	0.88	0.74	0.94	26.18	25.39	24.44	23.31	0.03	0.04	0.11	NA	NA	NA	NA
Manba	beta-mannosidase precursor	chr3	135148575	135234367	3.29	0.48	0.01	-2.91	-8.33	4.32e-58	7.04e-71	0.58	0.37	1	1	1	1	NA	1	chr3:135148401-135148615	0	2.9	-0.22	0.795	1	NA	1	1	NA	NA	NA	17.97	17.67	18.59	15.75	2.72	2.27	2.13	17.55	17.31	18.28	15.54	0.03	0.08	0.04	0.25	0.14	149.35	295.1
Auts2	autism susceptibility gene 2 protein	chr5	131913552	133018213	7.3	1.19	0.02	-2.72	-8.33	5.63e-43	1.64e-156	14.34	16.37	NA	1	1	1	NA	1	chr5:131991804-131992018	0	4.71	-4.55	0.000872	1	NA	1	NA	1	NA	NA	74.25	67.75	66.49	48.16	11.67	11.69	6.23	72.51	66.35	65.37	47.49	0.25	0.2	0.11	0.63	0.68	298.7	73.77
Auts2	autism susceptibility gene 2 protein	chr5	131913552	133018213	7.3	1.19	0.02	-2.72	-8.33	5.63e-43	1.64e-156	14.34	16.37	NA	1	1	1	NA	1	chr5:132013148-132013531	0	5.66	-5.66	6.17e-05	1	1	1	NA	NA	NA	NA	74.25	67.75	66.49	48.16	11.67	11.69	6.23	72.51	66.35	65.37	47.49	0.25	0.2	0.11	0.88	2.18	448.04	147.55
Auts2	autism susceptibility gene 2 protein	chr5	131913552	133018213	7.3	1.19	0.02	-2.72	-8.33	5.63e-43	1.64e-156	14.34	16.37	NA	1	1	1	NA	1	chr5:132014115-132014830	0	5.42	-6.47	7.51e-07	1	1	1	1	NA	NA	NA	74.25	67.75	66.49	48.16	11.67	11.69	6.23	72.51	66.35	65.37	47.49	0.25	0.2	0.11	1.64	3.55	746.74	442.65
Auts2	autism susceptibility gene 2 protein	chr5	131913552	133018213	7.3	1.19	0.02	-2.72	-8.33	5.63e-43	1.64e-156	14.34	16.37	NA	1	1	1	NA	1	chr5:132076140-132076512	0	4.58	-1.03	0.214	1	NA	1	NA	1	NA	NA	74.25	67.75	66.49	48.16	11.67	11.69	6.23	72.51	66.35	65.37	47.49	0.25	0.2	0.11	0.88	1.5	149.35	221.32
Slc22a17	SubName: Full=Slc22a17 protein;	chr14	55525564	55531969	1.7	0.11	0	-4.13	-8.3	6.67e-15	1.35e-25	17.72	17.04	NA	1	1	NA	NA	1	NA	NA	NA	NA	NA	NA	NA	NA	NA	NA	NA	NA	7.04	4.63	7.46	3.4	0.37	0.62	0.06	6.87	4.53	7.34	3.35	0	0.04	0	NA	NA	NA	NA
Rab7l1	ras-related protein Rab-7L1	chr1	133763854	133769464	3.22	1.68	0.01	-1.06	-8.27	0.00034	8.16e-31	2.64	2.02	NA	1	NA	NA	NA	1	NA	NA	NA	NA	NA	NA	NA	NA	NA	NA	NA	NA	5.56	6.9	5.49	4.3	3.3	3.01	1.87	5.43	6.76	5.4	4.24	0	0.04	0	NA	NA	NA	NA
A4galt	lactosylceramide 4-alpha-galactosyltransferase	chr15	83057152	83082204	2.84	0.4	0.01	-2.86	-8.21	2.44e-21	1.22e-37	0.25	0.23	NA	NA	1	NA	NA	1	chr15:83035060-83035357	21795	8.35	-2.72	0.000581	1	1	1	NA	1	NA	NA	7.32	9.76	7.92	10.83	0.81	1.02	1.65	7.15	9.56	7.79	10.68	0	0	0.07	1.01	0.55	1045.44	959.06
A4galt	lactosylceramide 4-alpha-galactosyltransferase	chr15	83057152	83082204	2.84	0.4	0.01	-2.86	-8.21	2.44e-21	1.22e-37	0.25	0.23	NA	NA	1	NA	NA	1	chr15:83045902-83046871	10281	12.47	-1.73	0.00041	1	1	1	NA	1	NA	NA	7.32	9.76	7.92	10.83	0.81	1.02	1.65	7.15	9.56	7.79	10.68	0	0	0.07	5.18	6.28	4779.13	2729.65
A4galt	lactosylceramide 4-alpha-galactosyltransferase	chr15	83057152	83082204	2.84	0.4	0.01	-2.86	-8.21	2.44e-21	1.22e-37	0.25	0.23	NA	NA	1	NA	NA	1	chr15:83053839-83055076	2076	16.41	-2.29	1.55e-07	1	1	1	NA	1	NA	NA	7.32	9.76	7.92	10.83	0.81	1.02	1.65	7.15	9.56	7.79	10.68	0	0	0.07	6.83	12.15	5525.87	5754.39
A4galt	lactosylceramide 4-alpha-galactosyltransferase	chr15	83057152	83082204	2.84	0.4	0.01	-2.86	-8.21	2.44e-21	1.22e-37	0.25	0.23	NA	NA	1	NA	NA	1	chr15:83063933-83064341	0	5.51	-1.26	0.126	1	NA	1	NA	1	NA	NA	7.32	9.76	7.92	10.83	0.81	1.02	1.65	7.15	9.56	7.79	10.68	0	0	0.07	1.39	0.55	746.74	663.97
Cd200	OX-2 membrane glycoprotein precursor	chr16	45382248	45409166	3.63	0.38	0.01	-3.35	-8.19	2.44e-44	2.06e-51	2.49	1.37	1	1	1	1	NA	1	NA	NA	NA	NA	NA	NA	NA	NA	NA	NA	NA	NA	11.79	10.52	13.03	14.05	1.32	1.08	1.23	11.51	10.3	12.81	13.86	0.03	0.04	0.04	NA	NA	NA	NA
Slc7a2	low affinity cationic amino acid transporter 2	chr8	41947721	42007424	1.67	0.16	0.01	-3.54	-8.15	1.14e-66	4.74e-74	3.27	2.03	1	1	1	1	1	NA	NA	NA	NA	NA	NA	NA	NA	NA	NA	NA	NA	NA	18.92	18.43	20.1	18.53	2.2	1.87	1.13	18.48	18.05	19.76	18.27	0	0.16	0.04	NA	NA	NA	NA
Hunk	hormonally up-regulated neu tumor-associated	chr16	90386642	90499798	1.47	0.4	0.01	-1.94	-7.98	9.41e-12	2.45e-41	9.27	8.55	NA	NA	1	NA	NA	NA	chr16:90386172-90386386	-256	6.52	-4.99	0.000254	1	NA	1	1	NA	NA	NA	10.98	9.09	9.01	13.52	1.61	3.91	2.68	10.72	8.9	8.86	13.33	0.03	0	0.07	0.51	1.23	149.35	295.1
Tcn2	transcobalamin-2 precursor	chr11	3817081	3832081	6.15	1.07	0.03	-2.66	-7.91	7.52e-29	1.13e-65	5.65	5.03	NA	1	1	1	NA	NA	NA	NA	NA	NA	NA	NA	NA	NA	NA	NA	NA	NA	19.11	22.97	19.41	14.68	3.74	3.63	1.94	18.66	22.5	19.08	14.48	0	0.12	0.11	NA	NA	NA	NA
Cib2	calcium and integrin-binding family member 2	chr9	54393159	54407886	1.06	0.05	0	-4.37	-7.63	1.3e-14	1.2e-15	6.07	5.01	NA	1	1	1	NA	NA	NA	NA	NA	NA	NA	NA	NA	NA	NA	NA	NA	NA	1	1.35	1.2	0.98	0.07	0.06	0.03	0.97	1.32	1.18	0.97	0	0	0	NA	NA	NA	NA
Fam180a	hypothetical protein LOC208164 precursor	chr6	35262746	35276141	4.86	0.89	0.02	-2.58	-7.62	4.39e-27	6.4e-44	0.09	0.05	NA	1	1	1	NA	NA	NA	NA	NA	NA	NA	NA	NA	NA	NA	NA	NA	NA	11.55	10.86	11.13	9.49	2.13	2.1	1.36	11.28	10.63	10.95	9.36	0	0.12	0.04	NA	NA	NA	NA
Acot1	acyl-coenzyme A thioesterase 1	chr12	85350452	85358619	39.62	0.27	0.22	-7.19	-7.58	0	2.01e-207	3	2.69	NA	1	1	NA	NA	1	chr12:85350181-85350951	0	5.43	-2.65	0.000601	1	1	1	1	NA	NA	NA	86.66	85.5	86.05	99.8	0.66	0.17	0.84	84.63	83.74	84.6	98.43	0.37	0.52	0.48	2.65	1.5	2090.87	590.19
Clip3	CAP-Gly domain-containing linker protein 3	chr7	31076772	31093386	9.04	1.85	0.05	-2.39	-7.48	1.22e-26	2.98e-65	27.15	30.35	NA	1	1	1	NA	1	NA	NA	NA	NA	NA	NA	NA	NA	NA	NA	NA	NA	49.48	46.96	51.45	24.97	8.37	10.04	6.52	48.33	45.99	50.59	24.63	0.06	0.61	0.07	NA	NA	NA	NA
Cers4	NA	chr8	4493405	4526079	1.26	0	0.01	-8.22	-7.33	6.14e-56	3.26e-31	1.57	1.21	1	1	1	NA	NA	1	NA	NA	NA	NA	NA	NA	NA	NA	NA	NA	NA	NA	7.04	5.47	7.54	6.71	0	0	0.03	6.87	5.36	7.41	6.62	0.09	0	0	NA	NA	NA	NA
Cyp4f17	cytochrome P450, family 4, subfamily f,	chr17	32643407	32665839	3.5	0.02	0.02	-6.95	-7.31	1.55e-43	1.98e-32	3.24	3.29	NA	1	1	1	NA	1	NA	NA	NA	NA	NA	NA	NA	NA	NA	NA	NA	NA	9.27	9.76	10.05	5.28	0.07	0	0.1	9.05	9.56	9.88	5.21	0.06	0.04	0.04	NA	NA	NA	NA
Cyba	cytochrome b-245 light chain	chr8	124948671	124956840	13.27	0.43	0.08	-5.14	-7.31	5.88e-63	3.33e-46	4.93	3.25	1	NA	1	1	1	1	NA	NA	NA	NA	NA	NA	NA	NA	NA	NA	NA	NA	16.78	14.9	16.04	10.65	0.66	0.34	0.32	16.39	14.59	15.77	10.5	0.03	0.24	0	NA	NA	NA	NA
Podxl2	podocalyxin-like protein 2	chr6	88792552	88824038	3.69	0.3	0.02	-3.71	-7.31	3.37e-32	8e-36	12.97	12.98	NA	1	1	1	NA	NA	NA	NA	NA	NA	NA	NA	NA	NA	NA	NA	NA	NA	10.79	13.89	10.86	7.34	1.03	0.68	0.77	10.54	13.6	10.68	7.24	0	0.16	0.04	NA	NA	NA	NA
Psmb8	proteasome subunit beta type-8 precursor	chr17	34335140	34338399	1.45	0.18	0.01	-3.27	-7.19	1.83e-11	6.81e-26	0.04	0.03	NA	1	1	1	NA	NA	NA	NA	NA	NA	NA	NA	NA	NA	NA	NA	NA	NA	3.18	2.44	2.51	2.15	0.22	0.68	0	3.11	2.39	2.47	2.12	0.03	0	0	NA	NA	NA	NA
Mmp13	collagenase 3 preproprotein	chr9	7272514	7283333	3.51	0.13	0.03	-4.76	-7.06	4.28e-30	2.54e-34	0.01	0.03	NA	1	1	NA	NA	1	NA	NA	NA	NA	NA	NA	NA	NA	NA	NA	NA	NA	17.78	16.49	13.3	6.89	0.44	0.17	0.77	17.36	16.15	13.07	6.8	0.09	0	0.19	NA	NA	NA	NA
BC005764	lipid phosphate phosphatase-related protein type	chr10	79323220	79337379	5.41	0.48	0.04	-3.63	-7.01	9.84e-88	1.57e-115	13.37	14.94	NA	1	1	NA	NA	NA	NA	NA	NA	NA	NA	NA	NA	NA	NA	NA	NA	NA	31.28	37.03	33.05	32.85	3.16	3.57	1.74	30.55	36.27	32.5	32.4	0.22	0.16	0.37	NA	NA	NA	NA
Gpx3	glutathione peroxidase 3 isoform 2	chr11	54716356	54723884	2.48	0.13	0.02	-4.46	-6.99	2.1e-10	6.79e-14	2.34	1.57	1	1	1	1	NA	NA	NA	NA	NA	NA	NA	NA	NA	NA	NA	NA	NA	NA	7.04	6.56	7.23	0.98	0.37	0.28	0.13	6.87	6.43	7.11	0.97	0	0.08	0.04	NA	NA	NA	NA
Atp9a	probable phospholipid-transporting ATPase IIA	chr2	168459938	168567300	1.39	0.04	0.01	-5.39	-6.73	3.91e-38	4.39e-28	12.58	12.1	NA	1	1	1	NA	1	chr2:168454251-168454465	5473	5.07	-2.1	0.067	1	NA	1	NA	1	NA	NA	8.13	6.73	8.43	5.01	0.22	0.23	0.1	7.94	6.59	8.29	4.94	0.03	0.12	0.04	0.51	0.27	0	590.19
Pnmal2	PNMA-like protein 2	chr7	17530031	17534177	1.36	0.22	0.01	-2.77	-6.72	4.24e-25	4.12e-33	2.77	3.11	NA	1	NA	NA	NA	1	NA	NA	NA	NA	NA	NA	NA	NA	NA	NA	NA	NA	9.36	7.99	8.85	6.53	1.39	1.13	1.13	9.15	7.83	8.7	6.44	0.12	0.04	0.04	NA	NA	NA	NA
Decr1	2,4-dienoyl-CoA reductase, mitochondrial	chr4	15844387	15872654	3.01	0.74	0.03	-2.13	-6.66	3.25e-11	3.7e-44	3.03	2.76	NA	1	1	NA	NA	1	NA	NA	NA	NA	NA	NA	NA	NA	NA	NA	NA	NA	12.22	11.87	11.75	15.84	2.72	4.77	1.48	11.93	11.62	11.55	15.63	0.12	0.2	0.04	NA	NA	NA	NA
Gria1	glutamate receptor 1 isoform 1 precursor	chr11	56825120	57143746	5.02	0.41	0.05	-3.75	-6.66	3.61e-76	1.19e-124	1.2	1.05	NA	NA	1	NA	NA	1	NA	NA	NA	NA	NA	NA	NA	NA	NA	NA	NA	NA	46.87	50.33	41.32	35.62	2.94	4.82	2.19	45.77	49.29	40.63	35.13	0.41	0.28	0.56	NA	NA	NA	NA
Plxnc1	plexin-C1 precursor	chr10	94253612	94407212	3.15	0.15	0.03	-4.51	-6.64	3.01e-56	1.13e-62	1.83	1.91	NA	1	1	1	NA	NA	chr10:94286856-94287592	0	7.47	-3.6	3.76e-07	1	1	1	NA	1	NA	NA	40.41	39.13	31.12	18.17	1.54	1.59	1.19	39.46	38.33	30.59	17.92	0.22	0.28	0.44	4.04	2.46	1194.78	959.06
Gfra2	GDNF family receptor alpha-2	chr14	71289937	71379645	14.95	0.55	0.16	-4.89	-6.57	3.66e-98	3.08e-17	4.05	1.42	1	1	1	1	1	1	chr14:71289528-71289907	-30	5.52	-5.57	4.66e-06	1	NA	1	1	NA	NA	NA	93.88	81.88	76.92	47.44	3.08	2.84	1.9	91.68	80.2	75.63	46.79	0.06	2.06	0.22	1.77	1.23	149.35	221.32
Tmem176a	transmembrane protein 176A	chr6	48791482	48795363	22.62	4.93	0.25	-2.31	-6.57	1.31e-52	5.58e-101	6.09	4.91	1	1	1	1	NA	1	NA	NA	NA	NA	NA	NA	NA	NA	NA	NA	NA	NA	33.56	34.59	37.5	41.09	7.56	9.25	5.71	32.77	33.88	36.87	40.52	0.25	0.73	0.19	NA	NA	NA	NA
Zfp618	zinc finger protein 618	chr4	62626608	62795064	1.46	0.1	0.02	-3.96	-6.51	7.74e-10	3.45e-19	8.02	6.73	NA	1	1	1	NA	NA	NA	NA	NA	NA	NA	NA	NA	NA	NA	NA	NA	NA	8.08	8.42	5.18	2.6	0.37	0.79	0.06	7.89	8.24	5.09	2.56	0.03	0.04	0.11	NA	NA	NA	NA
Hopx	homeodomain-only protein	chr5	77516011	77544148	4.31	0.99	0.05	-2.24	-6.5	3.86e-11	1.07e-31	0.11	0.07	NA	1	NA	NA	NA	1	chr5:77503826-77504040	11971	3.62	-0.7	0.542	1	NA	1	NA	1	NA	NA	6.61	9.93	8.77	12.44	2.28	2.67	1.16	6.45	9.73	8.63	12.27	0.06	0.16	0.07	0.51	0.14	0	368.87
Hopx	homeodomain-only protein	chr5	77516011	77544148	4.31	0.99	0.05	-2.24	-6.5	3.86e-11	1.07e-31	0.11	0.07	NA	1	NA	NA	NA	1	chr5:77504448-77504692	11319	3.81	-4.23	0.00578	1	NA	1	NA	1	NA	NA	6.61	9.93	8.77	12.44	2.28	2.67	1.16	6.45	9.73	8.63	12.27	0.06	0.16	0.07	0.38	0	149.35	590.19
Hopx	homeodomain-only protein	chr5	77516011	77544148	4.31	0.99	0.05	-2.24	-6.5	3.86e-11	1.07e-31	0.11	0.07	NA	1	NA	NA	NA	1	chr5:77524029-77524243	0	3.98	-0.91	0.298	1	1	1	1	NA	NA	NA	6.61	9.93	8.77	12.44	2.28	2.67	1.16	6.45	9.73	8.63	12.27	0.06	0.16	0.07	0.38	0.55	149.35	221.32
Capn6	calpain-6	chrX	140236780	140261955	29	4.08	0.35	-2.93	-6.42	2.59e-44	1.25e-104	47.77	34.11	1	1	1	1	NA	NA	chrX:140268856-140269070	-6902	4.34	-4.32	0.0121	1	NA	1	NA	NA	NA	NA	177.17	164.78	150.1	105.62	25.18	21.39	12.75	173.02	161.38	147.58	104.17	2.18	0.85	2.04	1.01	0	149.35	147.55
Slc16a4	monocarboxylate transporter 5	chr3	107094210	107115033	7.29	1.31	0.09	-2.54	-6.38	1.65e-43	1.23e-63	0.47	0.35	NA	1	1	1	NA	1	NA	NA	NA	NA	NA	NA	NA	NA	NA	NA	NA	NA	20.06	21.46	24.08	26.76	3.16	3.52	4.91	19.59	21.02	23.68	26.39	0.06	0.4	0.37	NA	NA	NA	NA
Gpr30	G-protein coupled estrogen receptor 1	chr5	139899133	139903754	1.21	0.29	0.01	-2.11	-6.32	9e-09	2.27e-20	0.3	0.27	NA	1	1	NA	NA	1	NA	NA	NA	NA	NA	NA	NA	NA	NA	NA	NA	NA	2.95	3.45	4.64	6.53	0.81	0.85	1.26	2.88	3.38	4.56	6.44	0	0.04	0.11	NA	NA	NA	NA
Nid2	nidogen-2 precursor	chr14	20570479	20631009	4.37	0.49	0.06	-3.23	-6.3	9.17e-84	1.62e-60	17.33	13.34	1	1	1	1	1	1	chr14:20570108-20570624	0	3.9	-1.28	0.246	1	NA	1	1	NA	NA	NA	29.76	29.03	27.33	37.68	2.86	3.46	3.39	29.06	28.44	26.87	37.16	0.12	0.85	0.22	1.64	0.82	298.7	368.87
1810013D10Rik	hypothetical protein LOC66278	chr5	53658345	53669779	1.66	0	0.02	-8.44	-6.26	1.25e-34	4.39e-25	3.97	3.85	NA	NA	1	NA	NA	1	NA	NA	NA	NA	NA	NA	NA	NA	NA	NA	NA	NA	2.38	2.1	2.28	2.42	0	0	0	2.32	2.06	2.24	2.38	0.03	0.04	0	NA	NA	NA	NA
Adamts4	A disintegrin and metalloproteinase with	chr1	173180553	173190053	13.89	2.9	0.2	-2.35	-6.18	4.07e-101	2.35e-141	3.46	1.8	1	1	1	1	NA	NA	chr1:173192781-173193877	2729	11.03	-3.51	6.95e-11	1	1	1	NA	1	NA	NA	77.53	75.24	74.64	68.39	11.67	17.59	14.01	75.72	73.69	73.39	67.44	1	0.48	1.48	3.79	5.05	4181.74	4352.68
I830012O16Rik	interferon-induced protein with	chr19	34682447	34687891	3.11	1.02	0.04	-1.71	-6.15	9.72e-16	5.08e-35	0.02	0.01	NA	1	NA	NA	NA	NA	NA	NA	NA	NA	NA	NA	NA	NA	NA	NA	NA	NA	8.22	9.34	9.82	8.95	2.94	2.84	2.61	8.03	9.15	9.65	8.83	0.09	0.2	0.07	NA	NA	NA	NA
P2rx6	P2X purinoceptor 6 isoform 1	chr16	17561978	17572105	2.35	1.55	0.03	-0.69	-6.11	0.00276	6.61e-24	0.03	0.03	NA	1	NA	NA	NA	NA	chr16:17561192-17562108	0	13.36	-2.06	6.24e-05	1	1	1	1	NA	NA	NA	6.42	7.57	9.28	8.68	4.4	4.94	5.39	6.27	7.42	9.12	8.56	0.03	0	0.3	6.07	7.1	2837.61	2729.65
Tmem176b	transmembrane protein 176B	chr6	48783811	48791373	23	4.22	0.35	-2.56	-6.08	5.75e-60	2.54e-138	10.25	10.18	NA	1	1	1	NA	1	NA	NA	NA	NA	NA	NA	NA	NA	NA	NA	NA	NA	67.31	61.01	65.95	78.86	14.31	12.88	8.1	65.73	59.76	64.84	77.77	0.81	1.41	0.78	NA	NA	NA	NA
Cdc42ep5	cdc42 effector protein 5	chr7	4102862	4116301	2.2	0.54	0.03	-2.24	-6.03	2.55e-05	6.55e-25	6.18	4.39	1	1	NA	NA	NA	NA	NA	NA	NA	NA	NA	NA	NA	NA	NA	NA	NA	NA	2.61	2.61	3.17	2.6	1.32	0.51	0.1	2.55	2.56	3.12	2.56	0	0.08	0.04	NA	NA	NA	NA
Mfap2	microfibrillar-associated protein 2	chr4	140566339	140571899	2.65	0.12	0.04	-4.48	-6.02	1.74e-16	1.81e-15	70.49	62.55	NA	1	1	1	NA	NA	NA	NA	NA	NA	NA	NA	NA	NA	NA	NA	NA	NA	5.56	5.47	4.87	1.61	0.15	0.23	0.19	5.43	5.36	4.79	1.59	0.03	0.16	0	NA	NA	NA	NA
Syne4	NA	chr7	31099835	31104064	4.4	0.66	0.07	-2.82	-5.98	8e-21	1.12e-26	3.7	3.98	NA	1	NA	NA	NA	1	NA	NA	NA	NA	NA	NA	NA	NA	NA	NA	NA	NA	5.99	8.67	9.01	10.92	1.32	1.13	1.19	5.85	8.49	8.86	10.77	0.25	0.04	0.07	NA	NA	NA	NA
Mlana	melanoma antigen recognized by T-cells 1	chr19	29772431	29782796	1.52	0.07	0.02	-4.79	-5.88	3.41e-12	1.1e-11	0.06	0.01	NA	1	NA	NA	NA	NA	NA	NA	NA	NA	NA	NA	NA	NA	NA	NA	NA	NA	1.19	0.93	1.58	0.36	0.07	0.06	0	1.16	0.91	1.56	0.35	0	0.04	0	NA	NA	NA	NA
Kif26b	kinesin-like protein KIF26B	chr1	180459256	180862988	4.49	0.54	0.08	-3.13	-5.86	1.2e-45	1.56e-80	18.56	15.15	NA	1	1	1	NA	NA	chr1:180458638-180459215	-41	10.47	-2.55	0.000144	1	1	1	1	NA	NA	NA	40.31	43.93	46	62.57	3.52	4.6	7.91	39.37	43.02	45.23	61.71	0.69	0.4	1.33	3.54	3.14	2688.26	663.97
Tbc1d16	TBC1 domain family, member 16	chr11	119004357	119089813	3.23	0.25	0.06	-3.77	-5.81	2.69e-80	1.33e-91	10.26	10.77	NA	1	1	NA	NA	1	chr11:118987627-118988266	16091	13.33	-1.23	0.0058	1	1	NA	NA	1	NA	NA	35.51	33.75	33.4	28.11	1.32	3.69	2.13	34.68	33.05	32.84	27.72	0.34	0.73	0.67	4.8	5.6	1792.17	1401.71
Tbc1d16	TBC1 domain family, member 16	chr11	119004357	119089813	3.23	0.25	0.06	-3.77	-5.81	2.69e-80	1.33e-91	10.26	10.77	NA	1	1	NA	NA	1	chr11:119013761-119014034	0	7.66	-1.91	0.0634	1	1	1	NA	1	NA	NA	35.51	33.75	33.4	28.11	1.32	3.69	2.13	34.68	33.05	32.84	27.72	0.34	0.73	0.67	1.52	1.23	298.7	295.1
Tbc1d16	TBC1 domain family, member 16	chr11	119004357	119089813	3.23	0.25	0.06	-3.77	-5.81	2.69e-80	1.33e-91	10.26	10.77	NA	1	1	NA	NA	1	chr11:119048399-119048642	0	8.29	-1.87	0.00767	1	1	1	NA	1	1	1	35.51	33.75	33.4	28.11	1.32	3.69	2.13	34.68	33.05	32.84	27.72	0.34	0.73	0.67	1.14	1.23	448.04	368.87
Tbc1d16	TBC1 domain family, member 16	chr11	119004357	119089813	3.23	0.25	0.06	-3.77	-5.81	2.69e-80	1.33e-91	10.26	10.77	NA	1	1	NA	NA	1	chr11:119089601-119090263	0	6.2	-2.55	0.000624	1	1	1	1	NA	NA	NA	35.51	33.75	33.4	28.11	1.32	3.69	2.13	34.68	33.05	32.84	27.72	0.34	0.73	0.67	1.64	3.69	298.7	811.52
Frzb	secreted frizzled-related protein 3 precursor	chr2	80252127	80287553	2.64	0.44	0.05	-2.69	-5.81	4.64e-08	1.55e-28	9.6	18.89	NA	1	1	1	NA	NA	NA	NA	NA	NA	NA	NA	NA	NA	NA	NA	NA	NA	11.79	13.63	13.61	5.73	1.98	2.89	0.45	11.51	13.35	13.38	5.65	0.22	0.2	0.15	NA	NA	NA	NA
Oasl2	54 kDa 2'-5'-oligoadenylate synthase-like	chr5	115346943	115362254	5.8	1.93	0.11	-1.71	-5.74	1.88e-19	1.22e-61	0.34	0.1	1	1	NA	NA	NA	NA	NA	NA	NA	NA	NA	NA	NA	NA	NA	NA	NA	NA	29.14	24.24	25.78	26.23	10.2	9.13	5.39	28.46	23.74	25.35	25.87	0.31	0.24	0.89	NA	NA	NA	NA
Rtp4	receptor-transporting protein 4	chr16	23610005	23614308	5.34	3.79	0.1	-0.58	-5.72	0.0124	1.12e-26	0.14	0.13	NA	1	1	NA	NA	NA	NA	NA	NA	NA	NA	NA	NA	NA	NA	NA	NA	NA	11.88	11.95	8.81	16.2	6.61	9.08	8.52	11.61	11.7	8.67	15.98	0.09	0.52	0.07	NA	NA	NA	NA
Prtn3	myeloblastin precursor	chr10	79342412	79345917	1.12	0.1	0.02	-3.56	-5.71	2.39e-16	6.06e-18	1.03	2.51	NA	1	NA	NA	NA	NA	NA	NA	NA	NA	NA	NA	NA	NA	NA	NA	NA	NA	1.19	1.43	1.97	1.7	0.15	0.11	0.13	1.16	1.4	1.94	1.68	0	0.08	0	NA	NA	NA	NA
Tmem8	transmembrane protein 8A precursor	chr17	26250261	26260198	2.52	0.44	0.05	-2.56	-5.67	3.44e-33	1.3e-42	0.09	0.1	NA	1	1	1	NA	NA	NA	NA	NA	NA	NA	NA	NA	NA	NA	NA	NA	NA	13.26	13.04	12.25	11.99	1.91	1.7	2.61	12.95	12.78	12.05	11.83	0.25	0.28	0.19	NA	NA	NA	NA
Lmcd1	LIM and cysteine-rich domains protein 1	chr6	112223752	112280417	1.09	0.26	0.02	-2.1	-5.65	1.79e-10	1.75e-20	4.87	2.02	1	1	1	1	NA	NA	NA	NA	NA	NA	NA	NA	NA	NA	NA	NA	NA	NA	2.85	2.02	2.2	3.85	0.66	0.51	0.68	2.79	1.98	2.17	3.8	0.06	0	0.07	NA	NA	NA	NA
Pdlim4	PDZ and LIM domain protein 4	chr11	53868430	53882519	2.6	0.18	0.05	-4.13	-5.62	1.5e-31	1.64e-25	10.43	9.43	NA	NA	1	NA	NA	1	chr11:53873783-53874142	0	22.22	-1.95	0.000103	1	1	1	NA	1	NA	NA	4.52	3.79	4.25	5.28	0.37	0.4	0.1	4.41	3.71	4.18	5.21	0.09	0.08	0.07	3.54	3.82	2688.26	2139.45
Podn	podocan precursor	chr4	107687398	107704695	7.92	0.93	0.17	-3.23	-5.61	4.49e-41	1.13e-82	0.99	0.54	1	1	NA	NA	NA	1	NA	NA	NA	NA	NA	NA	NA	NA	NA	NA	NA	NA	38.74	39.81	36.3	30.7	4.7	5.33	2	37.83	38.99	35.69	30.28	0.56	1.21	0.44	NA	NA	NA	NA
Fah	fumarylacetoacetase	chr7	91733670	91754452	5.98	0.17	0.13	-5.25	-5.59	1.27e-79	1.93e-45	0.84	0.71	NA	1	1	NA	NA	1	chr7:91754277-91754770	0	4.71	-1.31	0.0984	1	1	1	1	NA	NA	NA	14.59	13.97	13.99	12.35	0.51	0.28	0.32	14.25	13.68	13.76	12.18	0.31	0.28	0.22	1.14	1.23	896.09	442.65
Ifit1	interferon-induced protein with	chr19	34715379	34724499	10.68	5.31	0.23	-1.1	-5.58	1e-16	5.96e-70	0.02	0.02	NA	1	NA	NA	NA	NA	NA	NA	NA	NA	NA	NA	NA	NA	NA	NA	NA	NA	37.84	36.27	36.84	52.45	19.16	20.2	17.72	36.95	35.52	36.22	51.73	1	1.21	0.3	NA	NA	NA	NA
Igf2	insulin-like growth factor II isoform 2	chr7	149836673	149846940	1.41	0.2	0.03	-2.96	-5.55	9.31e-09	4.68e-24	194.58	212.5	NA	1	1	1	NA	NA	NA	NA	NA	NA	NA	NA	NA	NA	NA	NA	NA	NA	5.47	7.83	11.02	10.29	1.32	1.87	0.26	5.34	7.67	10.83	10.15	0.28	0.16	0.07	NA	NA	NA	NA
Igf2bp3	insulin-like growth factor 2 mRNA-binding	chr6	49035217	49164953	1.2	0	0.03	-10.16	-5.52	1.62e-42	6.22e-24	13.09	11.35	NA	NA	1	NA	1	1	chr6:49046569-49047326	0	12.48	-2.68	2.87e-05	1	1	1	NA	1	NA	NA	9.46	7.15	8.58	4.92	0	0	0	9.24	7.01	8.44	4.86	0.16	0.24	0.07	3.92	8.33	1493.48	1475.48
Igf2bp3	insulin-like growth factor 2 mRNA-binding	chr6	49035217	49164953	1.2	0	0.03	-10.16	-5.52	1.62e-42	6.22e-24	13.09	11.35	NA	NA	1	NA	1	1	chr6:49167771-49168060	-2819	4.02	-0.78	0.351	1	NA	1	NA	NA	NA	NA	9.46	7.15	8.58	4.92	0	0	0	9.24	7.01	8.44	4.86	0.16	0.24	0.07	0.38	0.55	298.7	442.65
Serpina3n	serine protease inhibitor A3N precursor	chr12	105644918	105652539	35.83	8.33	0.85	-2.2	-5.47	1.15e-39	1.87e-21	0.05	0.02	NA	1	NA	NA	NA	NA	chr12:105644738-105645041	0	2.81	-2.54	0.0239	1	NA	1	1	NA	NA	NA	99.92	101.83	94.51	137.31	26.94	27.34	16.72	97.58	99.73	92.92	135.42	3.12	0.24	3.82	0.25	0.41	298.7	295.1
Serpina3n	serine protease inhibitor A3N precursor	chr12	105644918	105652539	35.83	8.33	0.85	-2.2	-5.47	1.15e-39	1.87e-21	0.05	0.02	NA	1	NA	NA	NA	NA	chr12:105653708-105654378	1170	9.94	-0.97	0.0188	1	1	NA	NA	1	NA	NA	99.92	101.83	94.51	137.31	26.94	27.34	16.72	97.58	99.73	92.92	135.42	3.12	0.24	3.82	2.02	3.14	2538.91	2065.68
Tmem44	SubName: Full=Putative uncharacterized protein Tmem44; SubName: Full=Transmembrane protein 44, isoform CRA_f;	chr16	30511941	30550664	6.35	1.13	0.15	-2.61	-5.47	2.63e-104	9.66e-60	4.78	3.26	1	1	NA	NA	NA	NA	chr16:30475907-30476624	35317	11.34	-3.79	5.44e-08	1	1	1	NA	1	NA	NA	38.65	38.8	41.52	37.15	7.63	6.13	5.78	37.74	38	40.82	36.63	0.47	1.69	0.48	3.67	6.01	1792.17	1475.48
Tmem44	SubName: Full=Putative uncharacterized protein Tmem44; SubName: Full=Transmembrane protein 44, isoform CRA_f;	chr16	30511941	30550664	6.35	1.13	0.15	-2.61	-5.47	2.63e-104	9.66e-60	4.78	3.26	1	1	NA	NA	NA	NA	chr16:30502377-30502591	9350	9.05	-1.33	0.0547	1	1	1	NA	1	NA	NA	38.65	38.8	41.52	37.15	7.63	6.13	5.78	37.74	38	40.82	36.63	0.47	1.69	0.48	0.88	0.82	448.04	663.97
Tmem44	SubName: Full=Putative uncharacterized protein Tmem44; SubName: Full=Transmembrane protein 44, isoform CRA_f;	chr16	30511941	30550664	6.35	1.13	0.15	-2.61	-5.47	2.63e-104	9.66e-60	4.78	3.26	1	1	NA	NA	NA	NA	chr16:30513520-30513975	0	14.81	-1.89	0.000424	1	1	1	NA	1	1	NA	38.65	38.8	41.52	37.15	7.63	6.13	5.78	37.74	38	40.82	36.63	0.47	1.69	0.48	3.03	3.96	1493.48	1770.58
Tmem44	SubName: Full=Putative uncharacterized protein Tmem44; SubName: Full=Transmembrane protein 44, isoform CRA_f;	chr16	30511941	30550664	6.35	1.13	0.15	-2.61	-5.47	2.63e-104	9.66e-60	4.78	3.26	1	1	NA	NA	NA	NA	chr16:30553326-30553540	-2399	6.15	-2.46	0.0145	1	NA	1	NA	1	1	1	38.65	38.8	41.52	37.15	7.63	6.13	5.78	37.74	38	40.82	36.63	0.47	1.69	0.48	0.76	0.55	597.39	221.32
Apod	apolipoprotein D precursor	chr16	31296278	31314682	110.78	5.31	2.58	-4.49	-5.46	5.93e-135	2.65e-58	6.71	5.18	NA	1	1	1	NA	1	chr16:31316652-31316939	-1971	11.61	-6.22	2.26e-09	1	1	1	NA	1	NA	NA	325.91	326.19	290.11	254.83	14.24	15.2	10.88	318.27	319.47	285.24	251.32	4.9	11.18	3.97	2.02	2.46	597.39	368.87
Hif3a	hypoxia-inducible factor 3-alpha isoform 1	chr7	17616342	17647776	6.93	3.37	0.16	-1.15	-5.42	5.9e-28	5.41e-18	5.56	4.28	1	1	NA	NA	NA	NA	chr7:17643544-17643912	0	7.37	-3.4	6.57e-05	1	1	1	NA	1	NA	NA	72.06	70.19	74.18	65.7	36.41	33.7	26.37	70.38	68.74	72.93	64.8	0.47	3.95	0.44	1.64	0.96	896.09	663.97
Pdgfrl	platelet-derived growth factor receptor-like	chr8	42011587	42076124	9.66	1.9	0.23	-2.47	-5.39	1.87e-16	7.77e-10	2.16	0.96	1	1	1	1	1	NA	NA	NA	NA	NA	NA	NA	NA	NA	NA	NA	NA	NA	22.15	18.68	19.95	25.06	5.14	5.11	1.68	21.63	18.3	19.61	24.72	0.06	1.45	0	NA	NA	NA	NA
March10	membrane-associated ring finger 10 isoform 1	chr11	105222112	105318049	1.13	0.24	0.03	-2.36	-5.34	2.27e-14	1.41e-18	0.01	0.01	NA	1	NA	NA	NA	NA	chr11:105224114-105224919	0	5.48	-1.81	0.0112	1	NA	1	1	NA	NA	NA	6.27	6.99	6.73	3.76	1.03	1.3	1.13	6.13	6.84	6.61	3.71	0.28	0	0.11	1.01	2.32	2986.96	737.74
March10	membrane-associated ring finger 10 isoform 1	chr11	105222112	105318049	1.13	0.24	0.03	-2.36	-5.34	2.27e-14	1.41e-18	0.01	0.01	NA	1	NA	NA	NA	NA	chr11:105286539-105286753	0	6.15	-4.75	0.000629	1	NA	1	NA	1	NA	NA	6.27	6.99	6.73	3.76	1.03	1.3	1.13	6.13	6.84	6.61	3.71	0.28	0	0.11	0	0.27	448.04	885.29
March10	membrane-associated ring finger 10 isoform 1	chr11	105222112	105318049	1.13	0.24	0.03	-2.36	-5.34	2.27e-14	1.41e-18	0.01	0.01	NA	1	NA	NA	NA	NA	chr11:105286539-105286753	0	6.15	-4.75	0.000629	1	NA	1	NA	1	NA	NA	6.27	6.99	6.73	3.76	1.03	1.3	1.13	6.13	6.84	6.61	3.71	0.28	0	0.11	0	0.27	448.04	885.29
March10	membrane-associated ring finger 10 isoform 1	chr11	105222112	105318049	1.13	0.24	0.03	-2.36	-5.34	2.27e-14	1.41e-18	0.01	0.01	NA	1	NA	NA	NA	NA	chr11:105301127-105301450	0	6	-1.38	0.06	1	1	1	NA	1	NA	NA	6.27	6.99	6.73	3.76	1.03	1.3	1.13	6.13	6.84	6.61	3.71	0.28	0	0.11	0.38	0.27	1045.44	959.06
March10	membrane-associated ring finger 10 isoform 1	chr11	105222112	105318049	1.13	0.24	0.03	-2.36	-5.34	2.27e-14	1.41e-18	0.01	0.01	NA	1	NA	NA	NA	NA	chr11:105301127-105301450	0	6	-1.38	0.06	1	1	1	NA	1	NA	NA	6.27	6.99	6.73	3.76	1.03	1.3	1.13	6.13	6.84	6.61	3.71	0.28	0	0.11	0.38	0.27	1045.44	959.06
March10	membrane-associated ring finger 10 isoform 1	chr11	105222112	105318049	1.13	0.24	0.03	-2.36	-5.34	2.27e-14	1.41e-18	0.01	0.01	NA	1	NA	NA	NA	NA	chr11:105328628-105329027	-10580	10.48	-1.2	0.018	1	1	NA	NA	1	NA	NA	6.27	6.99	6.73	3.76	1.03	1.3	1.13	6.13	6.84	6.61	3.71	0.28	0	0.11	2.02	1.77	1045.44	1327.94
March10	membrane-associated ring finger 10 isoform 1	chr11	105222112	105318049	1.13	0.24	0.03	-2.36	-5.34	2.27e-14	1.41e-18	0.01	0.01	NA	1	NA	NA	NA	NA	chr11:105328628-105329027	-10580	10.48	-1.2	0.018	1	1	NA	NA	1	NA	NA	6.27	6.99	6.73	3.76	1.03	1.3	1.13	6.13	6.84	6.61	3.71	0.28	0	0.11	2.02	1.77	1045.44	1327.94
Parp14	poly [ADP-ribose] polymerase 14	chr16	35832964	35871468	5.33	2.65	0.14	-1.11	-5.34	5.18e-13	1.72e-124	0.05	0.04	NA	1	NA	NA	NA	NA	NA	NA	NA	NA	NA	NA	NA	NA	NA	NA	NA	NA	65.5	50.66	56.67	51.11	28.48	31.31	18.65	63.97	49.62	55.72	50.41	1.53	1.29	1.22	NA	NA	NA	NA
Cldn1	claudin-1	chr16	26356732	26371925	23.61	2.81	0.61	-3.18	-5.33	1.74e-91	6.6e-129	0.88	0.62	NA	1	1	NA	NA	1	chr16:26371400-26371934	0	4.5	-1.68	0.0188	1	1	1	1	NA	NA	NA	125.87	120.85	114.96	82.17	13.87	13.5	9.81	122.93	118.36	113.03	81.04	2.96	2.46	2.67	1.14	1.09	1194.78	442.65
Isg15	ubiquitin-like protein ISG15 precursor	chr4	155573533	155574927	8.66	5.46	0.22	-0.75	-5.33	0.0149	2.56e-22	0.05	0.03	NA	NA	1	NA	NA	NA	chr4:155571719-155572367	1166	23.67	-2.84	3e-11	1	1	1	1	NA	NA	NA	9.36	6.4	7.69	14.5	4.62	4.94	7.16	9.15	6.26	7.56	14.3	0.28	0.32	0.07	8.6	7.51	4331.09	3393.61
Scn3a	sodium channel, voltage-gated, type III, alpha	chr2	65295175	65405549	1.99	1.1	0.05	-0.94	-5.33	4.79e-10	1.13e-62	0.66	0.64	NA	1	NA	NA	NA	NA	NA	NA	NA	NA	NA	NA	NA	NA	NA	NA	NA	NA	27.48	28.36	29.15	25.6	13.73	11.06	17.94	26.83	27.78	28.66	25.25	0.9	0.24	0.82	NA	NA	NA	NA
Sema3g	semaphorin-3G precursor	chr14	32031059	32042697	1.38	0.06	0.03	-4.57	-5.31	4.1e-35	1.48e-23	0.47	0.13	1	1	1	1	1	NA	NA	NA	NA	NA	NA	NA	NA	NA	NA	NA	NA	NA	8.37	5.05	8.19	7.79	0.37	0.23	0.32	8.17	4.95	8.06	7.68	0.25	0.2	0.07	NA	NA	NA	NA
Bco2	beta,beta-carotene 9',10'-oxygenase	chr9	50341192	50363243	1.16	0.58	0.03	-1.09	-5.27	1.76e-05	8.03e-25	0.01	0.02	NA	1	NA	NA	NA	NA	chr9:50350580-50350925	0	4.27	-3.25	0.00341	1	NA	1	NA	1	1	1	3.8	3.62	3.17	3.4	1.76	1.25	1.84	3.71	3.54	3.12	3.35	0.09	0.08	0.07	0.63	0.55	149.35	663.97
Bco2	beta,beta-carotene 9',10'-oxygenase	chr9	50341192	50363243	1.16	0.58	0.03	-1.09	-5.27	1.76e-05	8.03e-25	0.01	0.02	NA	1	NA	NA	NA	NA	chr9:50362772-50363204	0	5.2	-5.69	5.5e-06	1	1	1	1	NA	NA	NA	3.8	3.62	3.17	3.4	1.76	1.25	1.84	3.71	3.54	3.12	3.35	0.09	0.08	0.07	0.76	1.09	1344.13	442.65
Ctsf	cathepsin F precursor	chr19	4855129	4860912	4.04	0.94	0.11	-2.24	-5.27	3.31e-13	8.13e-32	4.23	3.19	1	1	1	1	NA	NA	NA	NA	NA	NA	NA	NA	NA	NA	NA	NA	NA	NA	13.6	12.54	12.33	7.79	3.45	2.72	1.42	13.28	12.28	12.12	7.68	0.19	0.4	0.3	NA	NA	NA	NA
Larp6	la-related protein 6	chr9	60560928	60586608	1.03	0.06	0.03	-4.4	-5.23	1.64e-13	2.07e-15	0.99	0.59	1	1	1	1	NA	NA	NA	NA	NA	NA	NA	NA	NA	NA	NA	NA	NA	NA	4.42	3.79	4.1	1.43	0.22	0.34	0	4.32	3.71	4.03	1.41	0.03	0.16	0.07	NA	NA	NA	NA
Apc2	adenomatous polyposis coli protein 2	chr10	79764565	79781001	1.44	0.54	0.04	-1.52	-5.22	2.07e-13	3.02e-52	2.27	2.88	NA	1	1	NA	NA	1	NA	NA	NA	NA	NA	NA	NA	NA	NA	NA	NA	NA	20.82	18.68	20.18	16.11	6.83	8.74	4.55	20.33	18.3	19.84	15.89	0.37	0.69	0.44	NA	NA	NA	NA
Aox3	aldehyde oxidase 3	chr1	58169980	58257296	3.57	0.67	0.1	-2.54	-5.21	4.28e-32	4.02e-32	0.34	0.26	NA	1	NA	NA	NA	NA	NA	NA	NA	NA	NA	NA	NA	NA	NA	NA	NA	NA	23.91	23.82	25.82	16.74	4.84	4.37	2.74	23.35	23.33	25.39	16.51	1.12	0.12	0.48	NA	NA	NA	NA
Igsf9	protein turtle homolog A precursor	chr1	174412344	174429008	2.8	0.47	0.08	-2.7	-5.17	2.74e-46	3.84e-42	6.14	6.85	NA	1	NA	NA	NA	NA	NA	NA	NA	NA	NA	NA	NA	NA	NA	NA	NA	NA	17.54	15.4	19.1	16.92	3.3	2.67	2.23	17.13	15.08	18.78	16.68	0.72	0.16	0.48	NA	NA	NA	NA
Smoc2	SPARC-related modular calcium-binding protein 2	chr17	14416513	14541797	1.81	0.2	0.05	-3.25	-5.16	2.44e-29	4.9e-18	18.57	16.51	NA	1	1	1	1	NA	chr17:14476908-14477371	0	5.86	-0.37	0.556	1	1	1	NA	1	NA	NA	8.22	6.31	6.8	8.41	0.73	0.62	0.9	8.03	6.18	6.69	8.3	0.06	0.48	0.07	0.25	1.64	448.04	1327.94
Cxcr4	C-X-C chemokine receptor type 4	chr1	130484776	130488876	7.41	0.57	0.21	-3.82	-5.16	8.84e-24	3.02e-24	0.94	1.08	NA	1	NA	NA	NA	NA	NA	NA	NA	NA	NA	NA	NA	NA	NA	NA	NA	NA	26.53	23.65	20.33	7.52	1.61	1.47	1.13	25.9	23.16	19.99	7.42	0.5	0.85	0.26	NA	NA	NA	NA
Rorc	nuclear receptor ROR-gamma	chr3	94176748	94202161	1.82	0.79	0.05	-1.33	-5.14	5.36e-06	6.44e-25	0.23	0.08	1	1	NA	NA	NA	NA	chr3:94170412-94170752	-5996	3.42	-1.68	0.143	1	NA	1	NA	NA	NA	NA	6.42	5.22	6.8	7.88	3.67	2.5	1.87	6.27	5.11	6.69	7.77	0.22	0.16	0.15	1.01	0	149.35	442.65
Sorl1	sortilin-related receptor	chr9	41776572	41932372	2.23	0.79	0.07	-1.6	-5.11	3.02e-09	1.35e-52	3.68	2.6	1	1	1	1	NA	1	chr9:41918079-41918340	0	7.42	-5.53	0.000186	1	1	1	NA	1	NA	NA	20.49	20.37	25.4	23.27	9.84	9.08	3.65	20.01	19.95	24.97	22.95	0.94	0.36	0.56	1.01	1.36	746.74	147.55
Ldb2	LIM domain-binding protein 2 isoform 2	chr5	44863372	45190946	1.48	0.21	0.05	-2.97	-5.03	1.02e-06	4.68e-14	7.71	4.83	1	1	1	NA	NA	1	NA	NA	NA	NA	NA	NA	NA	NA	NA	NA	NA	NA	7.18	7.24	6.38	1.79	1.39	0.62	0.26	7.01	7.09	6.27	1.77	0.22	0.12	0.15	NA	NA	NA	NA
Penk	proenkephalin-A	chr4	4060683	4065592	48.05	5.01	1.56	-3.37	-4.98	2.63e-49	2.25e-23	28.05	21.93	1	1	1	1	1	1	NA	NA	NA	NA	NA	NA	NA	NA	NA	NA	NA	NA	88.84	101.83	102.13	100.7	12.26	11.86	4.91	86.76	99.73	100.41	99.31	1.43	6.66	1.15	NA	NA	NA	NA
Gbp7	NA	chr3	142193302	142213047	3.42	2.53	0.11	-0.52	-4.97	2.02e-06	4.88e-42	0.11	0.06	1	1	NA	NA	NA	NA	NA	NA	NA	NA	NA	NA	NA	NA	NA	NA	NA	NA	27.71	28.87	24.55	29.09	18.57	19.86	18.78	27.06	28.27	24.13	28.69	1.22	0.2	1.11	NA	NA	NA	NA
Bdh2	3-hydroxybutyrate dehydrogenase type 2 isoform	chr3	134944185	134967389	13.64	4.28	0.45	-1.78	-4.96	1.79e-20	3.1e-55	3.16	1.44	1	1	NA	NA	NA	NA	NA	NA	NA	NA	NA	NA	NA	NA	NA	NA	NA	NA	25.1	24.83	24.78	17.9	6.02	8.91	5.49	24.51	24.31	24.36	17.66	0.75	0.56	0.85	NA	NA	NA	NA
Ifitm1	interferon-induced transmembrane protein 1	chr7	148153328	148155726	186.48	52.75	6.34	-1.92	-4.94	1.17e-49	1.71e-85	5.19	2.39	1	1	NA	NA	NA	1	chr7:148159528-148159837	3803	8.27	-2.26	0.00585	1	1	1	NA	1	NA	NA	210.54	220.66	198.81	279.18	64.01	67.62	49.08	205.61	216.11	195.47	275.34	8.14	4.56	9	0.76	2.18	896.09	368.87
Cyp39a1	24-hydroxycholesterol 7-alpha-hydroxylase	chr17	43804374	43888380	5.77	1.24	0.2	-2.33	-4.91	2.84e-51	9.92e-53	1.87	1.12	1	1	1	NA	NA	1	chr17:43803680-43804395	0	7.37	-1.95	0.000618	1	1	1	1	NA	NA	NA	26.76	21.54	27.75	25.87	5.58	5.39	4.49	26.14	21.1	27.29	25.51	1.06	1.01	0.41	2.65	2.87	2090.87	885.29
Slc16a7	monocarboxylate transporter 2	chr10	124664541	124765591	1.29	0.54	0.04	-1.39	-4.9	0.000296	4.09e-15	0.78	0.58	NA	1	NA	NA	NA	NA	NA	NA	NA	NA	NA	NA	NA	NA	NA	NA	NA	NA	5.04	5.47	5.64	1.97	1.76	2.1	1.42	4.92	5.36	5.55	1.94	0.12	0.24	0.07	NA	NA	NA	NA
Osbp2	oxysterol-binding protein 2	chr11	3603734	3763906	2.65	0.51	0.09	-2.48	-4.87	7.24e-14	2.23e-13	0.45	0.37	NA	1	NA	NA	NA	1	chr11:3763462-3763717	0	3.04	-2.34	0.0545	1	NA	1	1	NA	NA	NA	19.73	16.58	18.4	8.23	2.13	4.37	2.03	19.27	16.24	18.09	8.12	1.12	0	0.41	0.38	0.68	0	147.55
Iqgap2	ras GTPase-activating-like protein IQGAP2	chr13	96397132	96661877	4.84	0.51	0.17	-3.38	-4.86	1.41e-69	2.07e-71	9.06	7.28	1	1	1	1	NA	NA	chr13:96413143-96414012	0	9.54	-2.66	1.02e-06	1	1	1	NA	1	NA	NA	45.97	40.56	38.85	36.52	5.07	4.71	2.39	44.89	39.73	38.2	36.02	0.84	2.14	1.19	5.06	5.46	2090.87	959.06
Iqgap2	ras GTPase-activating-like protein IQGAP2	chr13	96397132	96661877	4.84	0.51	0.17	-3.38	-4.86	1.41e-69	2.07e-71	9.06	7.28	1	1	1	1	NA	NA	chr13:96661206-96661681	0	5.06	-2.42	0.00193	1	NA	1	1	NA	NA	NA	45.97	40.56	38.85	36.52	5.07	4.71	2.39	44.89	39.73	38.2	36.02	0.84	2.14	1.19	0.88	1.23	1045.44	590.19
Gpc2	glypican-2 precursor	chr5	138714888	138721165	2.39	0.04	0.08	-5.51	-4.86	1.06e-44	1.08e-22	23.22	33.65	NA	1	1	1	NA	NA	chr5:138721084-138721684	0	8.26	-3.17	0.000289	1	1	1	1	NA	NA	NA	9.7	7.99	10.24	6.89	0	0.11	0.32	9.47	7.83	10.07	6.8	0.25	0.52	0.11	3.29	3.55	149.35	811.52
Klc3	kinesin light chain 3	chr7	19979789	19985205	1.19	0.1	0.04	-3.52	-4.86	4.86e-11	4.51e-12	0.17	0.14	NA	NA	1	NA	NA	1	NA	NA	NA	NA	NA	NA	NA	NA	NA	NA	NA	NA	2.99	1.77	1.93	5.64	0.22	0.11	0.39	2.92	1.73	1.9	5.56	0	0.16	0.15	NA	NA	NA	NA
Synpo2	synaptopodin-2	chr3	122779437	122939067	4.45	0.45	0.16	-3.39	-4.85	7.83e-60	1.23e-68	1.97	1.67	NA	1	1	1	NA	1	chr3:122825554-122825896	0	4.53	-2.27	0.0345	1	1	1	NA	1	NA	NA	53.38	52.26	48.55	29.45	4.26	3.46	5.26	52.13	51.18	47.74	29.04	1.43	1.94	1.33	0.63	1.09	896.09	73.77
Scamp5	secretory carrier-associated membrane protein 5	chr9	57289134	57315831	1.32	0.96	0.05	-0.56	-4.83	0.0263	2.36e-24	2.91	2.97	NA	1	NA	NA	NA	NA	NA	NA	NA	NA	NA	NA	NA	NA	NA	NA	NA	NA	5.32	6.14	6.61	6.27	4.48	4.77	3.29	5.2	6.02	6.5	6.18	0.16	0.2	0.26	NA	NA	NA	NA
Fabp3	fatty acid-binding protein, heart	chr4	129986022	129992707	1.31	0.23	0.04	-2.66	-4.81	1.14e-09	2.59e-13	0.58	0.53	NA	1	1	1	NA	NA	NA	NA	NA	NA	NA	NA	NA	NA	NA	NA	NA	NA	1	1.35	1.01	1.52	0.29	0.17	0.13	0.97	1.32	0.99	1.5	0	0.08	0.04	NA	NA	NA	NA
Edil3	EGF-like repeat and discoidin I-like	chr13	88961077	89462830	49.93	16.97	1.86	-1.65	-4.8	3.69e-24	2.76e-127	2.16	1.63	NA	1	1	NA	NA	1	chr13:88960474-88960847	-230	7.68	-4.25	5.34e-06	1	1	1	1	1	NA	NA	391.03	396.13	381.8	382.92	127.51	146.19	97.17	381.87	387.96	375.39	377.65	14.59	13.76	12.49	1.52	1.64	896.09	516.42
Edil3	EGF-like repeat and discoidin I-like	chr13	88961077	89462830	49.93	16.97	1.86	-1.65	-4.8	3.69e-24	2.76e-127	2.16	1.63	NA	1	1	NA	NA	1	chr13:88960474-88960847	-230	7.68	-4.25	5.34e-06	1	1	1	1	1	NA	NA	391.03	396.13	381.8	382.92	127.51	146.19	97.17	381.87	387.96	375.39	377.65	14.59	13.76	12.49	1.52	1.64	896.09	516.42
Edil3	EGF-like repeat and discoidin I-like	chr13	88961077	89462830	49.93	16.97	1.86	-1.65	-4.8	3.69e-24	2.76e-127	2.16	1.63	NA	1	1	NA	NA	1	chr13:88961108-88961499	0	7.13	-4.23	6.29e-05	1	NA	1	1	NA	NA	NA	391.03	396.13	381.8	382.92	127.51	146.19	97.17	381.87	387.96	375.39	377.65	14.59	13.76	12.49	1.9	0.55	1045.44	737.74
Edil3	EGF-like repeat and discoidin I-like	chr13	88961077	89462830	49.93	16.97	1.86	-1.65	-4.8	3.69e-24	2.76e-127	2.16	1.63	NA	1	1	NA	NA	1	chr13:88961108-88961499	0	7.13	-4.23	6.29e-05	1	NA	1	1	NA	NA	NA	391.03	396.13	381.8	382.92	127.51	146.19	97.17	381.87	387.96	375.39	377.65	14.59	13.76	12.49	1.9	0.55	1045.44	737.74
Mx2	Mus musculus mRNA for Mx2 protein, complete cds, feral strain NJL.	chr16	97757688	97782508	1.99	0.75	0.07	-1.49	-4.77	4.81e-05	1.64e-14	0.11	0.05	1	1	NA	NA	NA	NA	chr16:97756856-97757883	0	8.82	-3.37	3.22e-08	1	1	1	1	1	NA	NA	7.27	3.96	5.64	11.1	2.28	2.1	2.97	7.1	3.87	5.55	10.95	0.41	0.24	0.07	2.91	1.64	5525.87	3319.84
Tmod1	tropomodulin-1	chr4	46052094	46128904	4.33	3.43	0.17	-0.44	-4.76	0.0414	2.27e-42	0.06	0.07	NA	1	NA	NA	NA	NA	chr4:46100621-46101013	0	6.13	-3.92	0.000941	1	NA	1	NA	1	NA	NA	19.49	19.44	19.29	13.87	13.58	17.13	9.49	19.03	19.04	18.97	13.68	0.56	0.93	0.48	1.39	0.14	448.04	1180.39
Rcan2	calcipressin-2 isoform 1	chr17	43938800	44176465	9.46	2.21	0.37	-2.18	-4.75	1.92e-44	3.12e-74	0.8	0.45	1	1	NA	NA	NA	NA	chr17:44163176-44163420	0	5.71	-3.36	0.0048	1	NA	1	NA	1	NA	NA	61.08	50.83	48.82	42.79	7.93	13.79	11.65	59.65	49.78	48	42.2	2.21	1.01	2.3	0.63	0.68	896.09	147.55
Rgcc	NA	chr14	79688557	79701442	13.82	2.24	0.54	-2.67	-4.72	2.02e-24	8.74e-47	2.86	2.29	NA	NA	1	1	1	1	NA	NA	NA	NA	NA	NA	NA	NA	NA	NA	NA	NA	20.68	19.02	16.93	16.65	1.61	2.21	4.42	20.19	18.63	16.65	16.42	0.81	0.73	0.48	NA	NA	NA	NA
Kcnmb4	calcium-activated potassium channel subunit	chr10	115854924	115910579	1.42	0.14	0.06	-3.35	-4.68	6.75e-17	1.19e-14	5.05	4.78	NA	1	NA	NA	NA	NA	NA	NA	NA	NA	NA	NA	NA	NA	NA	NA	NA	NA	2.33	1.94	1.43	2.6	0.29	0.06	0.23	2.27	1.9	1.41	2.56	0	0.24	0	NA	NA	NA	NA
Lrrc17	leucine-rich repeat-containing protein 17	chr5	21049345	21081720	6.66	2.14	0.27	-1.72	-4.67	3.95e-10	2.16e-17	21.96	13.84	1	1	1	1	NA	1	chr5:21071420-21071652	0	6.34	-3.15	0.00889	1	1	1	NA	1	1	NA	15.64	17	20.64	31.15	5.58	4.42	8.91	15.27	16.65	20.3	30.72	0.84	0.08	1.48	0	0.55	896.09	663.97
Gstt1	glutathione S-transferase theta-1	chr10	75246558	75261329	5.21	1.69	0.21	-1.7	-4.65	1.29e-10	3.42e-13	1.7	0.86	1	1	NA	NA	NA	NA	NA	NA	NA	NA	NA	NA	NA	NA	NA	NA	NA	NA	5.85	7.24	8.58	9.67	2.13	2.55	2.45	5.71	7.09	8.44	9.53	0.09	0.73	0.11	NA	NA	NA	NA
Megf10	multiple epidermal growth factor-like domains	chr18	57292744	57457121	2.9	1.12	0.12	-1.47	-4.63	2.46e-14	4.79e-55	1.18	0.99	NA	1	1	1	NA	NA	NA	NA	NA	NA	NA	NA	NA	NA	NA	NA	NA	NA	38.55	36.1	31.2	20.68	9.76	13.67	10.84	37.65	35.36	30.67	20.39	1.37	1.13	1.22	NA	NA	NA	NA
Col6a3	SubName: Full=Collagen alpha3(VI); Flags: Precursor; Fragment;	chr1	92663435	92740548	128.58	50.62	5.41	-1.44	-4.62	5.5e-51	4.53e-89	42.84	18.28	1	1	1	1	NA	1	chr1:92646674-92647076	25416	10.02	-1.71	0.0019	1	1	1	NA	1	NA	NA	2012.62	2099.63	1980.91	1994.01	832.21	876.46	532.92	1965.49	2056.36	1947.62	1966.55	71.03	101.57	69.3	2.78	2.05	896.09	663.97
Col6a3	SubName: Full=Collagen alpha3(VI); Flags: Precursor; Fragment;	chr1	92663435	92740548	128.58	50.62	5.41	-1.44	-4.62	5.5e-51	4.53e-89	42.84	18.28	1	1	1	1	NA	1	chr1:92650821-92651096	21396	9.01	-1.76	0.0535	1	1	1	NA	1	NA	NA	2012.62	2099.63	1980.91	1994.01	832.21	876.46	532.92	1965.49	2056.36	1947.62	1966.55	71.03	101.57	69.3	1.01	2.18	149.35	516.42
Xaf1	XIAP-associated factor 1	chr11	72115131	72127235	2.66	1.9	0.11	-0.59	-4.62	0.00733	1.19e-30	0.11	0.07	NA	1	NA	NA	NA	NA	NA	NA	NA	NA	NA	NA	NA	NA	NA	NA	NA	NA	10.32	9.93	9.63	10.2	6.68	8.45	4.97	10.07	9.73	9.46	10.06	0.41	0.36	0.41	NA	NA	NA	NA
Mafb	transcription factor MafB	chr2	160189413	160192801	7.23	0.66	0.31	-3.58	-4.61	5.41e-116	2.43e-52	3.87	3.16	NA	1	NA	NA	NA	NA	chr2:160192536-160192990	0	7.34	-3.24	0.000109	1	1	1	1	NA	NA	NA	38.41	34.67	36.3	32.67	2.79	3.97	2.36	37.51	33.96	35.69	32.22	0.97	2.42	0.93	1.9	1.77	1344.13	442.65
Kcnab1	voltage-gated potassium channel subunit beta-1	chr3	64913565	65182141	4.87	2.44	0.21	-1.11	-4.61	6.97e-09	5.38e-36	0.33	0.16	1	NA	1	NA	NA	1	chr3:65119741-65120160	0	5.73	-2.28	0.00829	1	1	1	NA	1	NA	NA	23.86	22.3	22.42	15.75	10.35	11.86	7.52	23.3	21.84	22.04	15.54	0.78	1.37	0.41	0.88	1.5	896.09	516.42
Kcnab1	voltage-gated potassium channel subunit beta-1	chr3	64913565	65182141	4.87	2.44	0.21	-1.11	-4.61	6.97e-09	5.38e-36	0.33	0.16	1	NA	1	NA	NA	1	chr3:65119741-65120160	0	5.73	-2.28	0.00829	1	1	1	NA	1	NA	NA	23.86	22.3	22.42	15.75	10.35	11.86	7.52	23.3	21.84	22.04	15.54	0.78	1.37	0.41	0.88	1.5	896.09	516.42
Lmod1	leiomodin-1	chr1	137221390	137264642	7.03	0.9	0.29	-3.06	-4.59	1.03e-67	0.000102	0.12	0.07	NA	1	1	1	1	NA	chr1:137244366-137244636	0	8.89	-1.87	0.00726	1	NA	1	NA	1	NA	NA	47.35	43.09	39.35	31.06	3.82	6.24	4.42	46.24	42.2	38.69	30.63	0.06	4.84	0	0.63	0.96	1344.13	737.74
Lmod1	leiomodin-1	chr1	137221390	137264642	7.03	0.9	0.29	-3.06	-4.59	1.03e-67	0.000102	0.12	0.07	NA	1	1	1	1	NA	chr1:137265727-137265990	1086	9.72	-1.64	0.0115	1	NA	1	NA	1	NA	NA	47.35	43.09	39.35	31.06	3.82	6.24	4.42	46.24	42.2	38.69	30.63	0.06	4.84	0	1.01	0.55	1194.78	959.06
Chrm3	muscarinic acetylcholine receptor M3	chr13	9875859	10360049	1.41	0.44	0.06	-1.77	-4.59	1.66e-11	3.84e-15	0.06	0.05	NA	NA	NA	NA	NA	1	NA	NA	NA	NA	NA	NA	NA	NA	NA	NA	NA	NA	6.94	6.65	5.18	7.16	1.84	2.27	1.61	6.78	6.51	5.09	7.06	0.28	0	0.48	NA	NA	NA	NA
Htra3	probable serine protease HTRA3 isoform a	chr5	35994682	36022431	2.12	1.54	0.09	-0.54	-4.59	0.0158	4.72e-21	0.37	0.25	NA	1	1	1	NA	1	NA	NA	NA	NA	NA	NA	NA	NA	NA	NA	NA	NA	8.79	8.67	11.36	13.43	6.97	6.3	8.33	8.59	8.49	11.17	13.24	0.75	0.16	0.33	NA	NA	NA	NA
H2-T24	histocompatibility 2, T region locus 24	chr17	36142640	36157505	1.73	0.57	0.07	-1.64	-4.56	1.65e-06	8.39e-18	0.03	0.03	NA	1	NA	NA	NA	NA	chr17:36157061-36157317	0	9.68	-4.11	9.17e-05	1	NA	1	1	NA	NA	NA	5.51	5.22	4.21	6.98	0.81	1.99	2.26	5.39	5.11	4.14	6.89	0.37	0.08	0.19	1.01	0.41	1642.83	737.74
H2-T23	H-2 class I histocompatibility antigen, D-37	chr17	36166922	36169646	58.77	17.94	2.58	-1.81	-4.56	6.53e-125	6.48e-136	1.72	0.99	1	1	NA	NA	NA	1	chr17:36168661-36168875	0	9.05	-2.82	0.00229	1	NA	1	NA	1	NA	NA	107.76	112.1	109.67	119.5	33.03	33.36	29.82	105.24	109.79	107.82	117.85	5.08	5.17	3.74	0.51	0.55	448.04	1032.84
H2-T23	H-2 class I histocompatibility antigen, D-37	chr17	36166922	36169646	58.77	17.94	2.58	-1.81	-4.56	6.53e-125	6.48e-136	1.72	0.99	1	1	NA	NA	NA	1	chr17:36179507-36179815	0	5.28	-1.16	0.118	1	1	1	1	NA	NA	NA	107.76	112.1	109.67	119.5	33.03	33.36	29.82	105.24	109.79	107.82	117.85	5.08	5.17	3.74	0.51	1.09	448.04	295.1
Man2b2	epididymis-specific alpha-mannosidase precursor	chr5	37198052	37221888	10.56	3.8	0.46	-1.59	-4.56	5.1e-34	7.1e-23	1.76	1.11	1	1	1	1	NA	1	NA	NA	NA	NA	NA	NA	NA	NA	NA	NA	NA	NA	55	48.31	55.97	50.75	20.04	19.91	13.3	53.71	47.31	55.03	50.05	1.15	4.64	0.82	NA	NA	NA	NA
Zbtb16	zinc finger and BTB domain-containing protein	chr9	48462402	48644050	5.82	1.43	0.25	-2.14	-4.55	8.25e-25	1.54e-07	0.3	0.29	NA	1	1	1	1	NA	chr9:48532027-48532362	0	4.16	-2.47	0.0109	1	NA	1	NA	1	NA	NA	47.39	43.09	41.28	40.91	10.64	13.5	5.68	46.28	42.2	40.59	40.34	0.16	5	0.26	0.76	0.41	448.04	442.65
Zbtb16	zinc finger and BTB domain-containing protein	chr9	48462402	48644050	5.82	1.43	0.25	-2.14	-4.55	8.25e-25	1.54e-07	0.3	0.29	NA	1	1	1	1	NA	chr9:48643988-48644563	0	8.76	-4.38	7.17e-07	1	1	1	1	NA	NA	NA	47.39	43.09	41.28	40.91	10.64	13.5	5.68	46.28	42.2	40.59	40.34	0.16	5	0.26	2.91	3.41	1493.48	516.42
Trpv2	transient receptor potential cation channel	chr11	62387988	62413807	2.02	0.8	0.09	-1.45	-4.53	6.84e-06	1.22e-20	0.39	0.24	1	1	1	1	NA	NA	chr11:62371788-62372205	-15783	10.03	-1.55	0.00401	1	1	1	NA	1	NA	NA	9.79	8.16	9.2	5.1	2.86	4.14	2.03	9.56	7.99	9.05	5.03	0.25	0.48	0.3	2.91	1.77	1045.44	811.52
Pygo1	pygopus homolog 1	chr9	72773457	72793822	2.24	0.09	0.1	-4.9	-4.51	1.14e-27	6.28e-09	9.34	7.47	1	1	1	1	NA	1	chr9:72773090-72773374	-83	3.55	-4.6	0.00457	1	NA	1	1	NA	NA	NA	6.8	5.3	6.76	3.76	0.44	0.17	0.06	6.64	5.19	6.65	3.71	0.09	0.65	0	0.76	0.68	298.7	0
Egfl6	epidermal growth factor-like protein 6	chrX	162960939	163023648	2.34	0.06	0.1	-5.5	-4.49	6.43e-22	8.65e-06	28.28	13.82	1	1	1	1	NA	NA	NA	NA	NA	NA	NA	NA	NA	NA	NA	NA	NA	NA	12.22	10.6	10.86	2.95	0.29	0.17	0.16	11.93	10.39	10.68	2.91	0	1.13	0.07	NA	NA	NA	NA
P2ry14	P2Y purinoceptor 14	chr3	58918547	58934546	6.08	0.9	0.28	-2.79	-4.49	8.41e-25	1.66e-41	0.07	0.04	NA	1	NA	NA	NA	NA	NA	NA	NA	NA	NA	NA	NA	NA	NA	NA	NA	NA	17.97	15.99	14.65	14.86	1.25	1.7	3.55	17.55	15.66	14.4	14.65	0.75	0.56	0.74	NA	NA	NA	NA
Akap12	A-kinase anchor protein 12	chr10	5987070	6080212	28.83	7.86	1.34	-1.97	-4.47	2.84e-42	3.5e-49	10.76	9.64	NA	1	1	1	NA	NA	chr10:6004908-6005122	0	8.69	-2.45	0.00854	1	NA	1	NA	1	NA	NA	292.44	276.54	257.76	218.23	64.23	66.2	69.09	285.59	270.84	253.42	215.22	7.45	18.64	8.6	0.63	0.96	896.09	442.65
Akap12	A-kinase anchor protein 12	chr10	5987070	6080212	28.83	7.86	1.34	-1.97	-4.47	2.84e-42	3.5e-49	10.76	9.64	NA	1	1	1	NA	NA	chr10:6007103-6007596	0	5.03	-2.06	0.0218	1	NA	1	NA	1	NA	NA	292.44	276.54	257.76	218.23	64.23	66.2	69.09	285.59	270.84	253.42	215.22	7.45	18.64	8.6	1.77	0.27	896.09	590.19
Ypel1	Mus musculus Ypel1 mRNA for yippee-like 1, complete cds.	chr16	17070404	17086781	7.13	1.38	0.33	-2.5	-4.47	7.36e-56	7.51e-62	5.18	4.97	NA	1	NA	NA	NA	NA	chr16:17069699-17070433	0	6.86	-1.83	0.00232	1	1	NA	1	1	NA	NA	30.52	26.51	28.91	23.99	6.09	4.71	4.16	29.8	25.96	28.43	23.66	1.37	1.17	1.07	3.41	1.77	1941.52	885.29
Serping1	plasma protease C1 inhibitor precursor	chr2	84605517	84615586	20.47	1.97	0.96	-3.46	-4.44	7.23e-169	1.72e-16	4.18	2.41	1	1	1	1	NA	1	NA	NA	NA	NA	NA	NA	NA	NA	NA	NA	NA	NA	56.57	55.88	57.6	45.92	4.18	5.22	5.16	55.24	54.73	56.63	45.29	0.84	5.57	0.96	NA	NA	NA	NA
Epha3	ephrin type-A receptor 3	chr16	63545044	63863983	11.71	1.89	0.57	-2.73	-4.4	4.6e-33	2.19e-25	17	12.18	1	1	1	1	NA	NA	NA	NA	NA	NA	NA	NA	NA	NA	NA	NA	NA	NA	82.33	80.79	69.77	37.33	9.1	12.37	9.16	80.4	79.13	68.6	36.81	1.65	5.77	2	NA	NA	NA	NA
Pcdhb15	protocadherin beta 15	chr18	37633200	37635994	1.38	0.83	0.07	-0.86	-4.38	0.00882	1.19e-10	0.42	0.25	1	1	NA	NA	NA	NA	NA	NA	NA	NA	NA	NA	NA	NA	NA	NA	NA	NA	5.61	4.46	7.19	5.1	3.23	4.2	2.03	5.48	4.37	7.07	5.03	0.19	0.61	0	NA	NA	NA	NA
Zcchc5	zinc finger CCHC domain-containing protein 5	chrX	104032421	104035982	18.48	6.51	0.92	-1.6	-4.38	8.96e-20	2.18e-86	11.05	7.9	NA	1	1	1	NA	NA	NA	NA	NA	NA	NA	NA	NA	NA	NA	NA	NA	NA	79.34	79.53	82.03	74.83	25.91	35.57	16.94	77.48	77.89	80.65	73.8	2.77	5.29	3.19	NA	NA	NA	NA
Pcdhb5	protocadherin beta 5	chr18	37480035	37483567	1.25	0.46	0.06	-1.55	-4.38	6.01e-11	5.28e-18	0.49	0.34	NA	1	NA	NA	NA	NA	NA	NA	NA	NA	NA	NA	NA	NA	NA	NA	NA	NA	6.8	5.72	6.15	6.98	2.42	2.33	1.9	6.64	5.6	6.04	6.89	0.37	0.44	0.07	NA	NA	NA	NA
Actn3	alpha-actinin-3	chr19	4861216	4877909	2.91	2.14	0.14	-0.53	-4.37	0.0301	2.36e-17	0.38	0.18	1	1	1	1	NA	NA	NA	NA	NA	NA	NA	NA	NA	NA	NA	NA	NA	NA	9.13	9.26	13.3	17.01	7.49	8.51	9.1	8.91	9.07	13.07	16.77	0.28	1.13	0.33	NA	NA	NA	NA
Gbp3	guanylate-binding protein 4	chr3	142223016	142236176	3.69	1.54	0.19	-1.34	-4.32	2.18e-09	1.04e-21	0.02	0.01	NA	1	NA	NA	NA	NA	chr3:142223379-142223878	0	6.21	-1.52	0.0126	1	1	1	1	NA	NA	NA	12.79	14.14	10.75	18.89	5.51	4.65	6.36	12.49	13.85	10.57	18.63	0.94	0.2	0.89	0.76	1.23	1792.17	959.06
Ociad2	OCIA domain-containing protein 2	chr5	73713438	73729878	4.13	1.3	0.22	-1.76	-4.29	1.4e-21	6.86e-26	0.59	0.47	NA	1	1	NA	NA	1	chr5:73677724-73678100	35338	6.18	-1.82	0.0358	1	NA	1	NA	1	NA	NA	12.41	11.61	13.84	14.77	3.67	4.08	3.84	12.12	11.37	13.61	14.57	0.81	0.24	0.89	0.63	0.68	1493.48	737.74
Gbp2	interferon-induced guanylate-binding protein 2	chr3	142283627	142300972	8.18	3.54	0.43	-1.32	-4.28	9.04e-23	2.27e-38	0.03	0.02	NA	1	1	1	NA	NA	chr3:142283440-142283748	0	6.79	-1.65	0.0588	1	NA	1	1	NA	NA	NA	27.9	29.71	31.66	27.12	13.29	12.59	9.62	27.25	29.1	31.13	26.75	2.06	0.56	1.7	0.51	1.64	896.09	368.87
Fignl2	NA	chr15	100880623	100884830	1.91	1	0.1	-1.05	-4.28	2.2e-05	4.97e-28	0.67	0.65	NA	1	NA	NA	NA	NA	NA	NA	NA	NA	NA	NA	NA	NA	NA	NA	NA	NA	11.27	11.78	14.11	9.49	6.61	6.92	3.74	11	11.54	13.87	9.36	0.59	0.77	0.41	NA	NA	NA	NA
Trim34b	NA	chr7	111477985	111485131	1.02	0.49	0.05	-1.1	-4.28	0.000236	7.06e-17	0.02	0	NA	1	NA	NA	NA	NA	NA	NA	NA	NA	NA	NA	NA	NA	NA	NA	NA	NA	2.04	1.94	2.05	3.04	0.73	1.42	0.94	2	1.9	2.01	3	0.06	0.2	0.07	NA	NA	NA	NA
Ifi44	interferon-induced protein 44	chr3	151393887	151412923	2.55	1.54	0.13	-0.82	-4.27	0.00091	3.53e-22	0.2	0.07	1	1	1	NA	NA	NA	NA	NA	NA	NA	NA	NA	NA	NA	NA	NA	NA	NA	12.79	6.99	10.4	12.8	4.77	7.15	6.23	12.49	6.84	10.22	12.62	0.75	0.48	0.37	NA	NA	NA	NA
Emc9	NA	chr14	56200361	56204091	2.13	0.02	0.11	-6.79	-4.27	2.73e-33	3.28e-15	0.29	0.27	NA	NA	1	NA	NA	1	NA	NA	NA	NA	NA	NA	NA	NA	NA	NA	NA	NA	2.99	1.77	2.47	2.69	0	0.06	0	2.92	1.73	2.43	2.65	0.03	0.28	0.07	NA	NA	NA	NA
Spock2	testican-2 precursor	chr10	59569005	59596661	2.33	0.18	0.13	-3.77	-4.19	2.04e-48	1.57e-27	1.95	0.94	1	1	1	1	NA	1	NA	NA	NA	NA	NA	NA	NA	NA	NA	NA	NA	NA	14.74	12.03	15.31	10.65	1.03	0.96	0.94	14.39	11.79	15.05	10.5	0.53	1.05	0.56	NA	NA	NA	NA
Rab3il1	guanine nucleotide exchange factor for Rab-3A	chr19	10092718	10110076	27.45	14.64	1.55	-1	-4.19	1.44e-11	3.14e-44	5.71	5.16	NA	1	NA	NA	NA	1	NA	NA	NA	NA	NA	NA	NA	NA	NA	NA	NA	NA	98.11	95.18	93.82	82.26	54.91	52.02	31.88	95.82	93.22	92.24	81.13	3.02	8.27	3.71	NA	NA	NA	NA
Mtus1	microtubule-associated tumor suppressor 1	chr8	42076266	42219080	2.25	0.7	0.13	-1.78	-4.18	3.41e-24	2.58e-29	1.54	1.28	NA	1	1	1	1	NA	chr8:42218829-42219335	0	4.44	-2.18	0.027	1	NA	1	1	NA	NA	NA	25.91	21.96	26.87	19.69	6.75	5.45	8.29	25.3	21.51	26.41	19.42	1.37	1.98	0.48	0.76	1.77	0	737.74
Gbp1	interferon-induced guanylate-binding protein 1	chr3	142257811	142282140	3.95	1.55	0.22	-1.45	-4.17	4.61e-15	3.62e-20	0	0	NA	1	1	1	NA	NA	chr3:142223379-142223878	0	6.21	-1.52	0.0126	1	1	1	1	NA	NA	NA	16.64	14.39	14.19	19.42	6.31	6.58	4.97	16.25	14.09	13.95	19.16	1.65	0.32	0.59	0.76	1.23	1792.17	959.06
Mylk	myosin light chain kinase, smooth muscle	chr16	34785036	35002520	14.61	2.67	0.83	-2.54	-4.16	6.23e-208	3.23e-12	3.53	2.39	1	1	1	1	1	1	chr16:34839701-34840092	0	3.57	-3.21	0.00231	1	NA	1	NA	1	1	NA	159.63	161.33	169.54	170.96	24.74	31.54	28.5	155.89	158	166.69	168.61	2.77	21.51	3.08	0.51	0.41	746.74	442.65
Mylk	myosin light chain kinase, smooth muscle	chr16	34785036	35002520	14.61	2.67	0.83	-2.54	-4.16	6.23e-208	3.23e-12	3.53	2.39	1	1	1	1	1	1	chr16:34936106-34936320	0	3.26	-3.96	0.00722	1	NA	1	NA	1	NA	NA	159.63	161.33	169.54	170.96	24.74	31.54	28.5	155.89	158	166.69	168.61	2.77	21.51	3.08	0.13	0.27	149.35	368.87
Mylk	myosin light chain kinase, smooth muscle	chr16	34785036	35002520	14.61	2.67	0.83	-2.54	-4.16	6.23e-208	3.23e-12	3.53	2.39	1	1	1	1	1	1	chr16:34967827-34968063	0	7.22	-3.41	0.00414	1	NA	1	NA	1	1	NA	159.63	161.33	169.54	170.96	24.74	31.54	28.5	155.89	158	166.69	168.61	2.77	21.51	3.08	0.76	0.27	149.35	959.06
Pid1	PTB-containing, cubilin and LRP1-interacting	chr1	84032868	84281220	2.36	0.59	0.14	-2.12	-4.16	1.77e-15	4.23e-12	5.89	4.93	NA	NA	1	NA	NA	1	NA	NA	NA	NA	NA	NA	NA	NA	NA	NA	NA	NA	8.98	8.75	11.21	7.52	1.91	2.78	1.71	8.77	8.57	11.02	7.42	0.97	0.04	0.44	NA	NA	NA	NA
Ephx2	epoxide hydrolase 2	chr14	66703209	66743359	2.97	0.39	0.17	-2.96	-4.16	4.05e-29	1.19e-16	0.78	0.33	1	1	1	1	1	1	NA	NA	NA	NA	NA	NA	NA	NA	NA	NA	NA	NA	9.65	10.69	11.6	12.62	1.32	0.91	1.87	9.42	10.47	11.4	12.45	0.31	1.25	0.3	NA	NA	NA	NA
Gbp9	guanylate binding protein family, member 9	chr5	105507413	105539311	2.72	1.15	0.16	-1.35	-4.14	5.42e-14	9.36e-24	0.18	0.11	NA	1	NA	NA	NA	NA	NA	NA	NA	NA	NA	NA	NA	NA	NA	NA	NA	NA	14.88	15.4	14.73	12.35	5.36	6.81	4.84	14.53	15.08	14.48	12.18	1.31	0.32	0.7	NA	NA	NA	NA
Ccl8	C-C motif chemokine 8 precursor	chr11	81928687	81930301	2.15	0.96	0.11	-1.1	-4.14	0.00142	4.11e-13	0	0	NA	1	NA	NA	NA	NA	NA	NA	NA	NA	NA	NA	NA	NA	NA	NA	NA	NA	1.09	2.27	1.43	1.61	0.37	0.68	0.94	1.07	2.23	1.41	1.59	0.16	0	0.07	NA	NA	NA	NA
Acss3	acyl-CoA synthetase short-chain family member 3,	chr10	106373220	106560720	4.03	2.22	0.24	-0.95	-4.14	9.11e-11	1.64e-42	1.53	1.3	NA	1	NA	NA	NA	NA	NA	NA	NA	NA	NA	NA	NA	NA	NA	NA	NA	NA	16.54	19.44	18.59	18.08	8.22	10.78	9.04	16.16	19.04	18.28	17.83	1.15	0.97	0.89	NA	NA	NA	NA
Il18	Mus musculus adult male medulla oblongata cDNA, RIKEN full-length enriched library, clone:6330444E07 product:interleukin 18, full insert sequence.	chr9	50373473	50389942	18.81	6.93	1.12	-1.55	-4.12	9.24e-18	4.92e-31	0.43	0.24	1	1	NA	NA	NA	1	chr9:50362772-50363204	0	5.2	-5.69	5.5e-06	1	1	1	1	NA	NA	NA	24.53	18.85	23.35	27.66	8.15	9.93	6.39	23.95	18.46	22.96	27.28	1.06	2.22	0.74	0.76	1.09	1344.13	442.65
Alpk1	alpha-protein kinase 1	chr3	127373228	127483445	3.91	3.05	0.24	-0.47	-4.09	0.000368	5.02e-19	0.93	0.6	1	1	NA	NA	NA	NA	chr3:127483017-127483528	0	4.09	-1.19	0.134	1	NA	1	1	NA	NA	NA	26.95	24.15	28.91	28.64	21.8	21.33	16.43	26.32	23.66	28.43	28.25	0.81	3.27	0.67	0.76	1.09	597.39	663.97
H2-M5	histocompatibility 2, M region locus 5	chr17	37123800	37126449	1.13	0.28	0.07	-2.03	-4.09	1.91e-05	4.75e-11	1.53	0.97	1	1	NA	NA	NA	NA	NA	NA	NA	NA	NA	NA	NA	NA	NA	NA	NA	NA	2.61	2.19	2.32	0.54	0.29	0.28	0.74	2.55	2.14	2.28	0.53	0.12	0.12	0.07	NA	NA	NA	NA
Dio2	type II iodothyronine deiodinase	chr12	91962992	91976878	1.59	0.18	0.1	-3.15	-4.08	6.34e-19	2.32e-20	0.44	0.11	1	1	NA	NA	NA	NA	NA	NA	NA	NA	NA	NA	NA	NA	NA	NA	NA	NA	17.11	13.8	13.49	9.13	1.03	0.74	2.52	16.71	13.52	13.26	9	0.94	0.28	1.07	NA	NA	NA	NA
Sema4g	semaphorin-4G precursor	chr19	45063834	45077885	1.13	0.28	0.07	-2.11	-4.05	1.73e-12	4.7e-16	8	8.03	NA	1	NA	NA	NA	1	NA	NA	NA	NA	NA	NA	NA	NA	NA	NA	NA	NA	4.8	7.32	8.89	7.16	1.61	1.7	1.58	4.69	7.17	8.74	7.06	0.34	0.65	0.26	NA	NA	NA	NA
Aldoc	fructose-bisphosphate aldolase C	chr11	78137700	78140262	17.78	9.4	1.12	-1.02	-4.04	5.48e-24	2.3e-74	0.85	0.5	1	1	NA	NA	NA	1	chr11:78136384-78136805	0	11.78	-1.49	0.00902	1	1	1	1	NA	NA	NA	41.55	42.16	44.11	47.62	23.12	23.15	18.91	40.57	41.29	43.36	46.96	3.37	1.86	2.56	2.15	2.59	2389.57	885.29
Cfh	complement factor H	chr1	141982432	142079988	27.7	10.24	1.73	-1.53	-4.04	2.25e-34	2.16e-41	0.43	0.22	1	1	1	1	NA	NA	NA	NA	NA	NA	NA	NA	NA	NA	NA	NA	NA	NA	176.07	188.17	173.95	163.36	67.02	70.63	44.92	171.95	184.3	171.03	161.11	7.89	17.23	6.23	NA	NA	NA	NA
Gdpd1	glycerophosphodiester phosphodiesterase	chr11	86847296	86887639	13.79	9.54	0.89	-0.64	-4.01	4.88e-13	5.65e-27	2.09	2.53	NA	1	NA	NA	NA	NA	chr11:86820540-86821216	26080	7.79	-3.11	1.77e-06	1	1	1	NA	1	NA	NA	52.43	47.21	48.98	49.95	34.72	32.51	29.33	51.2	46.24	48.15	49.26	4.77	0.93	3.26	1.64	2.46	1642.83	1918.13
Gdpd1	glycerophosphodiester phosphodiesterase	chr11	86847296	86887639	13.79	9.54	0.89	-0.64	-4.01	4.88e-13	5.65e-27	2.09	2.53	NA	1	NA	NA	NA	NA	chr11:86838633-86838853	8443	6.34	-1.92	0.0247	1	NA	1	NA	1	NA	NA	52.43	47.21	48.98	49.95	34.72	32.51	29.33	51.2	46.24	48.15	49.26	4.77	0.93	3.26	0.51	0.27	448.04	663.97
Gdpd1	glycerophosphodiester phosphodiesterase	chr11	86847296	86887639	13.79	9.54	0.89	-0.64	-4.01	4.88e-13	5.65e-27	2.09	2.53	NA	1	NA	NA	NA	NA	chr11:86886932-86887800	0	9.1	-2.5	1.13e-05	1	1	1	1	NA	NA	NA	52.43	47.21	48.98	49.95	34.72	32.51	29.33	51.2	46.24	48.15	49.26	4.77	0.93	3.26	2.4	5.46	2090.87	2139.45
Mgst2	microsomal glutathione S-transferase 2	chr3	51465115	51486597	20.15	9.05	1.29	-1.24	-4.01	2.55e-06	5.99e-26	0.16	0.04	1	NA	NA	NA	NA	1	chr3:51456515-51456873	-8242	7.36	-2.81	0.000367	1	NA	1	NA	1	NA	NA	14.64	12.29	16.24	25.6	6.68	5.39	9.52	14.3	12.03	15.96	25.25	1.18	0.69	1.22	1.01	0.82	746.74	1106.61
Mgst2	microsomal glutathione S-transferase 2	chr3	51465115	51486597	20.15	9.05	1.29	-1.24	-4.01	2.55e-06	5.99e-26	0.16	0.04	1	NA	NA	NA	NA	1	chr3:51477401-51477784	0	3.84	-1.12	0.211	1	NA	1	NA	1	NA	NA	14.64	12.29	16.24	25.6	6.68	5.39	9.52	14.3	12.03	15.96	25.25	1.18	0.69	1.22	0.88	0.27	1045.44	221.32
Enpp3	ectonucleotide pyrophosphatase/phosphodiesterase	chr10	24493620	24556001	3.54	0.59	0.24	-2.64	-3.94	4.62e-39	2.2e-27	0.57	0.47	NA	1	1	NA	NA	1	chr10:24555824-24556560	0	4.32	-3.23	0.000154	1	NA	1	1	NA	NA	NA	15.69	14.31	14.57	13.16	1.61	2.61	2.55	15.32	14.01	14.33	12.98	0.59	1.41	0.78	1.64	0.55	1493.48	1032.84
H19	SubName: Full=M.musculus H19 mRNA;	chr7	149761437	149764051	1.02	0.23	0.07	-2.24	-3.92	0.000172	2.52e-14	228.23	309.61	NA	1	1	1	NA	NA	NA	NA	NA	NA	NA	NA	NA	NA	NA	NA	NA	NA	2.61	4.38	4.83	3.67	0.66	1.7	0.16	2.55	4.29	4.75	3.62	0.37	0.12	0.22	NA	NA	NA	NA
Cd1d1	antigen-presenting glycoprotein CD1d1 precursor	chr3	86799758	86803262	9.47	3.95	0.65	-1.36	-3.91	1.44e-28	1.97e-50	4.82	3.04	1	1	NA	NA	NA	NA	chr3:86802743-86803223	0	9.68	-2.2	4.73e-05	1	1	1	1	NA	NA	NA	26.62	22.97	26.4	25.15	9.62	10.55	9.49	26	22.5	25.96	24.81	1.4	1.61	1.93	1.9	1.91	1642.83	1475.48
9530026P05Rik	Mus musculus adult male urinary bladder cDNA, RIKEN full-length enriched library, clone:9530026P05 product:unclassifiable, full insert sequence.	chr6	92890576	93061743	2.28	0.91	0.15	-1.45	-3.9	6.36e-06	2.16e-15	0.06	0.08	NA	1	NA	NA	NA	NA	chr6:92890299-92891984	0	19.63	-2.53	8.82e-11	1	1	NA	1	1	NA	NA	2.66	4.38	3.13	3.04	1.25	1.65	0.81	2.6	4.29	3.08	3	0.31	0.08	0.22	16.31	17.2	9408.91	7524.97
Shc2	SHC-transforming protein 2	chr10	79080683	79100663	9.97	4.37	0.7	-1.3	-3.89	4.63e-24	1.23e-22	3.83	2.72	1	NA	1	NA	NA	1	chr10:79088747-79089241	0	8.15	-0.73	0.257	1	1	1	NA	1	NA	NA	58.9	58.49	58.87	52.63	25.18	27.68	17.68	57.52	57.28	57.88	51.91	5.52	1.01	4.74	2.15	2.87	746.74	663.97
Shc2	SHC-transforming protein 2	chr10	79080683	79100663	9.97	4.37	0.7	-1.3	-3.89	4.63e-24	1.23e-22	3.83	2.72	1	NA	1	NA	NA	1	chr10:79100578-79100792	0	9.05	-2.86	0.00145	1	NA	1	1	NA	NA	NA	58.9	58.49	58.87	52.63	25.18	27.68	17.68	57.52	57.28	57.88	51.91	5.52	1.01	4.74	1.01	0.82	298.7	663.97
Npas4	neuronal PAS domain-containing protein 4	chr19	4984355	4989971	3.72	0.29	0.26	-3.69	-3.89	5.97e-35	1.13e-13	0.16	0.17	NA	1	NA	NA	NA	NA	chr19:5001865-5002154	-11895	9.65	-0.97	0.0897	1	1	1	NA	1	NA	NA	20.68	19.78	18.09	12.26	0.37	1.76	1.74	20.19	19.37	17.79	12.09	0.41	2.5	0.63	1.64	1.36	448.04	590.19
Cpt1c	carnitine O-palmitoyltransferase 1, brain	chr7	52214742	52230221	6.77	3.78	0.48	-0.95	-3.89	1.12e-08	1.47e-44	6.75	4.78	1	1	1	1	NA	1	NA	NA	NA	NA	NA	NA	NA	NA	NA	NA	NA	NA	27.52	28.78	31.2	22.2	16.44	15.94	10.75	26.88	28.19	30.67	21.89	1.31	2.22	1.96	NA	NA	NA	NA
Masp1	mannan-binding lectin serine protease 1	chr16	23451858	23520663	14.29	2.94	0.99	-2.38	-3.89	8.84e-84	6.9e-28	0.84	0.5	NA	1	1	1	1	1	NA	NA	NA	NA	NA	NA	NA	NA	NA	NA	NA	NA	48.25	53.36	58.49	67.94	10.94	11.18	10.78	47.12	52.26	57.5	67	2.43	6.86	2.11	NA	NA	NA	NA
St6gal1	beta-galactoside alpha-2,6-sialyltransferase 1	chr16	23224813	23360423	29.34	8.9	2.09	-1.82	-3.88	4.96e-94	1.6e-75	4.13	3.71	NA	1	1	NA	NA	1	chr16:23224804-23225566	0	10.88	-1.28	0.00257	1	1	NA	1	NA	NA	NA	210.01	204.16	194.55	214.47	59.9	65.07	50.54	205.1	199.96	191.28	211.51	15.25	9.28	16.68	4.17	2.73	2538.91	2729.65
St6gal1	beta-galactoside alpha-2,6-sialyltransferase 1	chr16	23224813	23360423	29.34	8.9	2.09	-1.82	-3.88	4.96e-94	1.6e-75	4.13	3.71	NA	1	1	NA	NA	1	chr16:23226113-23226334	0	9.81	-1.75	0.0377	1	NA	1	NA	1	NA	NA	210.01	204.16	194.55	214.47	59.9	65.07	50.54	205.1	199.96	191.28	211.51	15.25	9.28	16.68	1.26	0.55	746.74	663.97
St6gal1	beta-galactoside alpha-2,6-sialyltransferase 1	chr16	23224813	23360423	29.34	8.9	2.09	-1.82	-3.88	4.96e-94	1.6e-75	4.13	3.71	NA	1	1	NA	NA	1	chr16:23240688-23240934	0	4.41	-1.18	0.205	1	1	1	NA	1	1	NA	210.01	204.16	194.55	214.47	59.9	65.07	50.54	205.1	199.96	191.28	211.51	15.25	9.28	16.68	0	0.41	597.39	516.42
St6gal1	beta-galactoside alpha-2,6-sialyltransferase 1	chr16	23224813	23360423	29.34	8.9	2.09	-1.82	-3.88	4.96e-94	1.6e-75	4.13	3.71	NA	1	1	NA	NA	1	chr16:23262165-23262424	0	5.68	-2.01	0.0187	1	NA	1	NA	1	NA	NA	210.01	204.16	194.55	214.47	59.9	65.07	50.54	205.1	199.96	191.28	211.51	15.25	9.28	16.68	0.51	0.55	298.7	663.97
St6gal1	beta-galactoside alpha-2,6-sialyltransferase 1	chr16	23224813	23360423	29.34	8.9	2.09	-1.82	-3.88	4.96e-94	1.6e-75	4.13	3.71	NA	1	1	NA	NA	1	chr16:23270625-23270968	0	14	-6.76	2.46e-09	1	NA	1	NA	1	NA	NA	210.01	204.16	194.55	214.47	59.9	65.07	50.54	205.1	199.96	191.28	211.51	15.25	9.28	16.68	2.28	2.32	1941.52	1032.84
St6gal1	beta-galactoside alpha-2,6-sialyltransferase 1	chr16	23224813	23360423	29.34	8.9	2.09	-1.82	-3.88	4.96e-94	1.6e-75	4.13	3.71	NA	1	1	NA	NA	1	chr16:23272405-23273177	0	13.65	-3.17	3.05e-08	1	1	1	NA	1	NA	NA	210.01	204.16	194.55	214.47	59.9	65.07	50.54	205.1	199.96	191.28	211.51	15.25	9.28	16.68	3.16	5.87	2688.26	3688.71
St6gal1	beta-galactoside alpha-2,6-sialyltransferase 1	chr16	23224813	23360423	29.34	8.9	2.09	-1.82	-3.88	4.96e-94	1.6e-75	4.13	3.71	NA	1	1	NA	NA	1	chr16:23375112-23375336	14693	5.88	-3.17	0.00286	1	NA	1	NA	1	1	1	210.01	204.16	194.55	214.47	59.9	65.07	50.54	205.1	199.96	191.28	211.51	15.25	9.28	16.68	0.88	0.55	298.7	295.1
Clec3b	tetranectin precursor	chr9	123060064	123066550	1.08	0.47	0.07	-1.32	-3.87	0.00178	2.72e-09	0.12	0.03	NA	1	NA	NA	NA	NA	NA	NA	NA	NA	NA	NA	NA	NA	NA	NA	NA	NA	1.05	1.09	1.24	2.86	0.88	0.68	0.35	1.02	1.07	1.22	2.82	0.06	0.24	0	NA	NA	NA	NA
Lhx6	LIM/homeobox protein Lhx6 isoform 1	chr2	35937473	35960928	3.49	1.83	0.25	-1.03	-3.86	4.26e-10	2.22e-25	9.2	12.29	NA	NA	NA	NA	NA	NA	NA	NA	NA	NA	NA	NA	NA	NA	NA	NA	NA	NA	17.87	14.22	21.65	18.44	8.96	8.68	9	17.45	13.93	21.28	18.19	1.81	0.56	1.22	NA	NA	NA	NA
Xpnpep2	X-prolyl aminopeptidase (aminopeptidase P) 2,	chrX	45461902	45490158	2.78	1.33	0.2	-1.17	-3.85	1.89e-14	1.6e-21	1.41	0.62	1	1	NA	NA	NA	NA	chrX:45461865-45462079	0	3.26	-2.26	0.0606	1	NA	1	1	NA	NA	NA	14.12	13.63	14.26	14.32	6.61	6.35	5.94	13.79	13.35	14.02	14.12	1.59	0.44	0.78	0.25	0.14	448.04	221.32
Cercam	glycosyltransferase 25 family member 3	chr2	29725014	29738360	10.13	3.02	0.75	-1.86	-3.82	7.12e-50	4.14e-45	3.36	1.98	1	1	1	1	NA	1	chr2:29724675-29725096	0	8.28	-3.22	2.94e-05	1	1	1	1	NA	NA	NA	35.84	42.42	43.33	37.86	11.89	12.25	9.26	35	41.54	42.6	37.34	1.68	4.16	2.56	2.15	2.73	448.04	295.1
Ifit3	interferon-induced protein with	chr19	34658019	34663472	9.96	3.65	0.74	-1.56	-3.81	3.83e-20	6.38e-47	0.12	0.06	1	1	NA	NA	NA	NA	NA	NA	NA	NA	NA	NA	NA	NA	NA	NA	NA	NA	32.99	25.42	24.97	32.04	12.7	8.74	8.29	32.22	24.89	24.55	31.6	1.56	2.18	2.33	NA	NA	NA	NA
Rnf122	RING finger protein 122	chr8	32222318	32241945	3.06	0.94	0.23	-1.81	-3.78	1.45e-27	9.65e-33	5.95	6.55	NA	1	NA	NA	NA	NA	chr8:32221932-32222920	0	22.66	-1.09	0.00461	1	1	NA	1	NA	NA	NA	16.3	16.16	15	15.57	4.48	5.16	3.97	15.92	15.83	14.75	15.36	0.81	1.21	1.37	10.74	11.47	7616.74	5090.42
Ltbp2	latent-transforming growth factor beta-binding	chr12	86124162	86217445	1.73	0.08	0.13	-4.47	-3.75	1.53e-59	1.35e-11	0.79	0.37	1	NA	1	1	1	1	chr12:86187701-86188142	0	7.9	-1.51	0.0195	1	1	1	NA	1	1	1	13.83	14.22	17.78	20.5	1.1	0.4	0.77	13.51	13.93	17.48	20.22	0.41	2.7	0.56	1.64	1.36	1344.13	811.52
Ltbp2	latent-transforming growth factor beta-binding	chr12	86124162	86217445	1.73	0.08	0.13	-4.47	-3.75	1.53e-59	1.35e-11	0.79	0.37	1	NA	1	1	1	1	chr12:86188665-86189069	0	10.55	-2.26	0.000339	1	1	1	NA	1	NA	NA	13.83	14.22	17.78	20.5	1.1	0.4	0.77	13.51	13.93	17.48	20.22	0.41	2.7	0.56	1.14	0.96	1792.17	1844.36
Ltbp2	latent-transforming growth factor beta-binding	chr12	86124162	86217445	1.73	0.08	0.13	-4.47	-3.75	1.53e-59	1.35e-11	0.79	0.37	1	NA	1	1	1	1	chr12:86206415-86206997	0	7.99	-3.13	0.00011	1	NA	1	NA	1	NA	NA	13.83	14.22	17.78	20.5	1.1	0.4	0.77	13.51	13.93	17.48	20.22	0.41	2.7	0.56	1.39	2.46	2538.91	1032.84
Clca1	chloride channel calcium activated 1	chr3	144393280	144423703	68.08	26.23	5.24	-1.47	-3.75	3.98e-20	2.33e-50	0.13	0.1	NA	1	NA	NA	NA	1	NA	NA	NA	NA	NA	NA	NA	NA	NA	NA	NA	NA	333.99	325.94	303.18	230.4	106.66	109.03	106.72	326.17	319.22	298.08	227.23	17.68	30.43	17.42	NA	NA	NA	NA
Sobp	sine oculis-binding protein homolog	chr10	42722306	42894336	6.13	1.13	0.49	-2.51	-3.71	2.88e-49	4.44e-81	5.27	5.41	NA	1	1	NA	NA	1	chr10:42893004-42893520	0	8.41	-1.41	0.0069	1	NA	1	NA	1	NA	NA	41.59	46.37	41.86	47.35	6.31	5.73	10.71	40.62	45.41	41.16	46.7	3.4	3.19	3.37	1.77	2.18	1194.78	1254.16
Cd97	CD97 antigen isoform 1	chr8	86247150	86265210	1.05	0.15	0.08	-2.89	-3.71	1.29e-23	3.75e-08	4.73	3.67	1	1	1	1	1	1	chr8:86248599-86248813	0	8.33	-1.69	0.0371	1	NA	1	NA	1	NA	NA	4.66	5.13	5.53	4.39	0.51	0.91	0.58	4.55	5.03	5.43	4.33	0.16	0.89	0.07	0.38	1.23	597.39	516.42
Ch25h	cholesterol 25-hydroxylase	chr19	34548274	34549625	4.65	0.55	0.37	-3.22	-3.71	1.06e-27	2.58e-10	0.51	0.27	1	1	NA	NA	NA	1	NA	NA	NA	NA	NA	NA	NA	NA	NA	NA	NA	NA	7.94	8.84	10.9	8.77	1.17	1.25	0.65	7.75	8.65	10.72	8.65	1.25	0.08	0.67	NA	NA	NA	NA
Plekha4	pleckstrin homology domain-containing family A	chr7	52781700	52809599	2	1.16	0.16	-0.89	-3.7	0.00386	1.87e-17	0.7	0.41	1	1	NA	NA	NA	NA	chr7:52780476-52781906	0	15.55	-1.24	0.0007	1	1	NA	1	NA	NA	NA	7.99	5.3	9.2	8.32	3.89	5.84	2.87	7.8	5.19	9.05	8.21	0.65	0.44	0.63	14.41	12.56	5675.22	3098.52
Klhl1	kelch-like protein 1	chr14	96504484	96918253	2.16	0.49	0.17	-2.27	-3.69	2.27e-18	4.05e-11	0.03	0.03	NA	NA	NA	NA	NA	1	chr14:96917453-96917808	0	6.55	-1.98	0.00727	1	1	1	1	NA	NA	NA	13.83	13.63	14.03	9.13	2.72	3.52	1.84	13.51	13.35	13.8	9	1.65	0.12	1.07	0.88	0.68	1194.78	737.74
Egr3	early growth response protein 3	chr14	70477252	70479964	4.31	0.5	0.34	-3.16	-3.68	1.04e-24	6.76e-18	0.42	1.12	NA	NA	NA	NA	NA	1	chr14:70467428-70468060	-9192	5.27	-2.02	0.00293	1	1	1	NA	1	NA	NA	7.51	7.74	8.08	12.08	0.73	1.19	0.97	7.33	7.58	7.94	11.92	0.87	0.65	0.48	1.01	1.09	1941.52	1032.84
Egr3	early growth response protein 3	chr14	70477252	70479964	4.31	0.5	0.34	-3.16	-3.68	1.04e-24	6.76e-18	0.42	1.12	NA	NA	NA	NA	NA	1	chr14:70475620-70476112	-1140	13.7	-1.55	0.00434	1	1	1	NA	1	NA	NA	7.51	7.74	8.08	12.08	0.73	1.19	0.97	7.33	7.58	7.94	11.92	0.87	0.65	0.48	4.55	3.41	2090.87	885.29
Egr3	early growth response protein 3	chr14	70477252	70479964	4.31	0.5	0.34	-3.16	-3.68	1.04e-24	6.76e-18	0.42	1.12	NA	NA	NA	NA	NA	1	chr14:70476600-70476983	-269	20.83	-2.31	0.00182	1	1	1	1	NA	NA	NA	7.51	7.74	8.08	12.08	0.73	1.19	0.97	7.33	7.58	7.94	11.92	0.87	0.65	0.48	4.68	5.46	1493.48	1180.39
Egr3	early growth response protein 3	chr14	70477252	70479964	4.31	0.5	0.34	-3.16	-3.68	1.04e-24	6.76e-18	0.42	1.12	NA	NA	NA	NA	NA	1	chr14:70496096-70496332	13676	15.43	-1.34	0.00901	1	1	NA	NA	1	NA	NA	7.51	7.74	8.08	12.08	0.73	1.19	0.97	7.33	7.58	7.94	11.92	0.87	0.65	0.48	1.64	2.05	1194.78	811.52
2410066E13Rik	hypothetical protein LOC68235	chr6	54631766	54650400	1.98	0.49	0.16	-2.13	-3.68	1.37e-17	2.49e-12	2.4	2.61	NA	1	NA	NA	NA	1	chr6:54631500-54631927	0	7.8	-1.16	0.0674	1	1	1	1	NA	NA	NA	5.28	4.88	4.87	4.57	1.25	1.13	1.03	5.15	4.78	4.79	4.5	0.16	0.73	0.26	2.02	1.09	1493.48	516.42
AI607873	SubName: Full=Putative uncharacterized protein AI607873;	chr1	175653559	175671940	10.49	7.35	0.85	-0.61	-3.68	5.89e-07	1.2e-59	0.03	0.06	NA	1	NA	NA	NA	NA	NA	NA	NA	NA	NA	NA	NA	NA	NA	NA	NA	NA	53.34	48.9	54.58	55.05	35.9	41.24	27.27	52.09	47.89	53.66	54.29	5.14	2.58	4.37	NA	NA	NA	NA
Il17rd	interleukin-17 receptor D precursor	chr14	27852187	27920472	1.72	0.31	0.14	-2.55	-3.67	2.67e-40	5.86e-21	4.75	6.36	NA	1	1	1	NA	NA	chr14:27852137-27852351	0	5.79	-1.11	0.153	1	NA	1	1	NA	NA	NA	24.62	19.27	20.53	17.63	3.23	2.84	4.26	24.05	18.87	20.18	17.39	1.87	0.52	2.3	1.01	0.68	149.35	147.55
Il17rd	interleukin-17 receptor D precursor	chr14	27852187	27920472	1.72	0.31	0.14	-2.55	-3.67	2.67e-40	5.86e-21	4.75	6.36	NA	1	1	1	NA	NA	chr14:27883303-27883573	0	7.17	-1.13	0.111	1	1	1	NA	1	NA	NA	24.62	19.27	20.53	17.63	3.23	2.84	4.26	24.05	18.87	20.18	17.39	1.87	0.52	2.3	1.39	0.82	448.04	368.87
Prokr1	prokineticin receptor 1	chr6	87528586	87540695	1.05	0.12	0.08	-3.21	-3.67	3.2e-18	4.29e-11	0.53	0.37	NA	NA	NA	NA	NA	1	chr6:87540533-87540747	0	3.98	-1.39	0.206	1	NA	1	1	NA	NA	NA	5.8	5.05	8.58	5.19	1.03	0.34	0.68	5.66	4.95	8.44	5.12	0.78	0.12	0.48	0.51	0.27	149.35	295.1
Gstm7	glutathione S-transferase Mu 7	chr3	107729252	107734663	3.22	2.14	0.26	-0.71	-3.66	0.0125	6.64e-09	3.96	2.37	1	1	NA	NA	NA	1	NA	NA	NA	NA	NA	NA	NA	NA	NA	NA	NA	NA	6.32	4.38	7.92	5.64	4.18	4.03	3.16	6.17	4.29	7.79	5.56	0.12	1.01	0.3	NA	NA	NA	NA
Sox4	transcription factor SOX-4	chr13	29042599	29045551	232.78	68.18	19.22	-1.87	-3.65	5.96e-82	1.64e-76	24.46	38.51	NA	1	NA	NA	NA	NA	chr13:29045126-29045652	0	15.76	-1.75	0.00163	1	1	NA	1	NA	NA	NA	1040.8	1049.1	927.85	971.72	272.85	288.47	258.26	1016.43	1027.48	912.26	958.34	74.64	83.09	75.56	4.3	3.82	2389.57	2139.45
Sox4	transcription factor SOX-4	chr13	29042599	29045551	232.78	68.18	19.22	-1.87	-3.65	5.96e-82	1.64e-76	24.46	38.51	NA	1	NA	NA	NA	NA	chr13:29049688-29050935	-4138	11.68	-1.58	6.23e-05	1	1	NA	NA	1	1	1	1040.8	1049.1	927.85	971.72	272.85	288.47	258.26	1016.43	1027.48	912.26	958.34	74.64	83.09	75.56	6.83	6.01	5077.83	4131.36
Nr4a3	nuclear receptor subfamily 4 group A member 3	chr4	48064120	48096224	1.26	0.03	0.1	-5.57	-3.65	3.5e-21	2.59e-07	0.54	0.29	1	1	NA	NA	NA	NA	chr4:48055760-48056521	-1582	35.42	-2.21	2.19e-05	1	1	NA	NA	1	NA	NA	4.75	4.38	2.9	1.79	0.07	0.17	0	4.64	4.29	2.85	1.77	0.06	0.65	0.11	15.29	19.79	4629.78	3762.49
Nr4a3	nuclear receptor subfamily 4 group A member 3	chr4	48064120	48096224	1.26	0.03	0.1	-5.57	-3.65	3.5e-21	2.59e-07	0.54	0.29	1	1	NA	NA	NA	NA	chr4:48057576-48057958	-145	23.73	-1.6	0.00691	1	1	NA	1	NA	NA	NA	4.75	4.38	2.9	1.79	0.07	0.17	0	4.64	4.29	2.85	1.77	0.06	0.65	0.11	7.96	4.37	1194.78	885.29
Sult1a1	sulfotransferase 1A1	chr7	133816384	133819871	3.98	1.85	0.32	-1.21	-3.64	1.6e-07	1.29e-05	0.2	0.24	NA	1	NA	NA	NA	NA	NA	NA	NA	NA	NA	NA	NA	NA	NA	NA	NA	NA	8.32	7.32	7.73	8.23	3.23	4.25	2.84	8.12	7.17	7.6	8.12	0.19	1.65	0.04	NA	NA	NA	NA
Nfatc4	nuclear factor of activated T-cells, cytoplasmic	chr14	56443632	56452780	7.2	1.05	0.6	-2.87	-3.63	1.24e-125	3.87e-61	30.6	31.57	NA	1	1	1	NA	1	chr14:56441492-56442576	-1056	22.87	-2.83	2.16e-09	1	1	1	NA	1	NA	NA	42.73	37.87	44.53	42.43	5.8	5.11	6.2	41.73	37.09	43.78	41.84	2.46	4.32	3.22	13.27	14.33	8064.78	4131.36
Lpar4	lysophosphatidic acid receptor 4	chrX	104115964	104129238	25.21	9.44	2.12	-1.52	-3.63	2.26e-64	1.78e-111	3.84	4.16	NA	1	1	1	NA	1	NA	NA	NA	NA	NA	NA	NA	NA	NA	NA	NA	NA	153.97	158.89	162.82	143.57	52.34	62.29	48.34	150.36	155.61	160.08	141.6	11.88	12.79	12.23	NA	NA	NA	NA
Fbxo32	F-box only protein 32	chr15	58007434	58046447	98.87	49.05	8.33	-1.11	-3.61	7.61e-20	1.67e-46	0.73	0.34	1	1	NA	NA	NA	1	chr15:58025604-58026263	0	12.46	-2.03	0.000166	1	1	NA	NA	1	NA	NA	1093.61	1051.2	948.18	886.06	480.59	525.08	381.6	1068	1029.54	932.25	873.85	64.2	111.21	63.78	4.68	3.69	3584.35	1254.16
Fbxo32	F-box only protein 32	chr15	58007434	58046447	98.87	49.05	8.33	-1.11	-3.61	7.61e-20	1.67e-46	0.73	0.34	1	1	NA	NA	NA	1	chr15:58046115-58047186	0	16.35	-1.98	2.09e-06	1	1	1	1	NA	NA	NA	1093.61	1051.2	948.18	886.06	480.59	525.08	381.6	1068	1029.54	932.25	873.85	64.2	111.21	63.78	7.71	8.74	5824.57	4574
Tmem140	transmembrane protein 140	chr6	34813146	34824946	3.42	1.23	0.29	-1.58	-3.61	1.01e-17	1.94e-17	0.04	0.02	NA	1	NA	NA	NA	NA	NA	NA	NA	NA	NA	NA	NA	NA	NA	NA	NA	NA	11.98	11.36	14.26	14.14	4.55	4.37	4.13	11.7	11.13	14.02	13.95	0.69	1.86	0.59	NA	NA	NA	NA
Sbk1	serine/threonine-protein kinase SBK1	chr7	133416133	133438513	3.66	0.55	0.31	-2.81	-3.59	3.6e-63	1.82e-39	22.27	26.7	NA	1	NA	NA	NA	NA	chr7:133415641-133415940	-193	8.81	-4.14	5.37e-05	1	NA	1	1	NA	NA	NA	20.82	22.47	23.85	19.6	2.57	3.01	3.49	20.33	22.01	23.45	19.33	2	1.41	1.85	2.02	0.96	448.04	590.19
Fbln7	fibulin-7 precursor	chr2	128689668	128722770	1.19	0.72	0.1	-0.83	-3.58	0.0402	1.35e-09	0.64	0.3	1	1	NA	NA	NA	NA	NA	NA	NA	NA	NA	NA	NA	NA	NA	NA	NA	NA	6.85	4.12	6.22	2.77	2.64	4.03	1.9	6.68	4.04	6.12	2.74	0.25	0.77	0.22	NA	NA	NA	NA
Mgp	matrix Gla protein precursor	chr6	136820956	136824326	306.32	37.24	26.32	-3.14	-3.58	7.94e-170	3.48e-38	5.45	3.4	1	1	1	NA	NA	1	NA	NA	NA	NA	NA	NA	NA	NA	NA	NA	NA	NA	242.58	256.68	243.38	322.06	29.36	31.48	29.88	236.9	251.39	239.29	317.62	16.52	33.49	15.45	NA	NA	NA	NA
Glipr1	glioma pathogenesis-related protein 1 precursor	chr10	111422504	111434320	11.25	0.34	0.98	-5.02	-3.56	3.47e-83	8.87e-15	0.06	0.06	NA	1	1	1	1	1	chr10:111433845-111434075	0	3.7	-4.31	0.00306	1	1	1	1	NA	NA	NA	18.11	15.57	16.08	20.77	0.51	0.28	0.71	17.69	15.25	15.81	20.48	0.75	2.95	0.74	0.76	0.14	298.7	147.55
Gng7	guanine nucleotide-binding protein	chr10	80411369	80477670	5.92	2.15	0.52	-1.53	-3.55	6.4e-34	1.46e-44	2.36	1.82	1	1	1	NA	NA	1	chr10:80417997-80418568	0	12.07	-1.61	0.000529	1	1	1	NA	1	NA	NA	31.09	29.29	28.1	31.51	8.52	10.32	11.71	30.36	28.68	27.63	31.07	2.12	3.47	2	3.92	2.32	2538.91	1770.58
Gng7	guanine nucleotide-binding protein	chr10	80411369	80477670	5.92	2.15	0.52	-1.53	-3.55	6.4e-34	1.46e-44	2.36	1.82	1	1	1	NA	NA	1	chr10:80424006-80424437	0	10.06	-1.44	0.0384	1	1	1	NA	1	NA	NA	31.09	29.29	28.1	31.51	8.52	10.32	11.71	30.36	28.68	27.63	31.07	2.12	3.47	2	2.53	3.41	746.74	295.1
Gng7	guanine nucleotide-binding protein	chr10	80411369	80477670	5.92	2.15	0.52	-1.53	-3.55	6.4e-34	1.46e-44	2.36	1.82	1	1	1	NA	NA	1	chr10:80443703-80443917	0	4.34	-1.9	0.0708	1	NA	1	NA	1	NA	NA	31.09	29.29	28.1	31.51	8.52	10.32	11.71	30.36	28.68	27.63	31.07	2.12	3.47	2	0.25	0.14	746.74	295.1
Gng7	guanine nucleotide-binding protein	chr10	80411369	80477670	5.92	2.15	0.52	-1.53	-3.55	6.4e-34	1.46e-44	2.36	1.82	1	1	1	NA	NA	1	chr10:80450710-80451232	0	10.39	-1.56	0.00291	1	1	1	NA	1	NA	NA	31.09	29.29	28.1	31.51	8.52	10.32	11.71	30.36	28.68	27.63	31.07	2.12	3.47	2	2.65	2.05	1941.52	1549.26
Gng7	guanine nucleotide-binding protein	chr10	80411369	80477670	5.92	2.15	0.52	-1.53	-3.55	6.4e-34	1.46e-44	2.36	1.82	1	1	1	NA	NA	1	chr10:80477470-80477955	0	16.45	-2.63	0.000488	1	1	1	1	NA	NA	NA	31.09	29.29	28.1	31.51	8.52	10.32	11.71	30.36	28.68	27.63	31.07	2.12	3.47	2	4.42	4.91	2389.57	1180.39
Ptges	prostaglandin E synthase	chr2	30744991	30758817	1.82	0.2	0.16	-3.36	-3.55	1.55e-36	5.21e-21	2.79	2.22	1	NA	1	NA	NA	1	chr2:30741230-30741487	3504	10.25	-2.77	0.00172	1	1	1	NA	1	NA	NA	9.93	9.09	10.67	8.68	1.25	0.91	0.77	9.7	8.9	10.49	8.56	0.81	0.97	0.63	1.77	1.23	896.09	368.87
Ptges	prostaglandin E synthase	chr2	30744991	30758817	1.82	0.2	0.16	-3.36	-3.55	1.55e-36	5.21e-21	2.79	2.22	1	NA	1	NA	NA	1	chr2:30752775-30753125	0	6.64	-2.07	0.00786	1	1	1	NA	1	NA	NA	9.93	9.09	10.67	8.68	1.25	0.91	0.77	9.7	8.9	10.49	8.56	0.81	0.97	0.63	1.64	1.23	597.39	295.1
Ptges	prostaglandin E synthase	chr2	30744991	30758817	1.82	0.2	0.16	-3.36	-3.55	1.55e-36	5.21e-21	2.79	2.22	1	NA	1	NA	NA	1	chr2:30754993-30755272	0	6.11	-1.18	0.174	1	1	1	NA	1	NA	NA	9.93	9.09	10.67	8.68	1.25	0.91	0.77	9.7	8.9	10.49	8.56	0.81	0.97	0.63	1.01	1.5	149.35	147.55
Ptges	prostaglandin E synthase	chr2	30744991	30758817	1.82	0.2	0.16	-3.36	-3.55	1.55e-36	5.21e-21	2.79	2.22	1	NA	1	NA	NA	1	chr2:30772910-30773400	-14094	5.37	-1.2	0.073	1	1	1	NA	1	NA	NA	9.93	9.09	10.67	8.68	1.25	0.91	0.77	9.7	8.9	10.49	8.56	0.81	0.97	0.63	1.9	0.68	1045.44	516.42
Rasd1	dexamethasone-induced Ras-related protein 1	chr11	59776685	59778444	1.93	0.52	0.17	-1.97	-3.54	5.89e-14	3.51e-12	0.2	0.18	NA	1	NA	NA	NA	NA	chr11:59778194-59779024	0	15.4	-1.59	0.000327	1	1	NA	1	NA	NA	NA	5.18	4.04	4.33	4.39	1.17	0.91	1.29	5.06	3.96	4.26	4.33	0.5	0.08	0.52	5.94	6.55	5077.83	2508.32
Pbxip1	pre-B-cell leukemia transcription	chr3	89240626	89254874	29.59	13.02	2.59	-1.28	-3.54	9.88e-42	2.94e-19	4.02	3.75	NA	1	1	1	1	1	chr3:89240194-89240775	0	5.33	-2.67	0.00105	1	1	1	1	NA	NA	NA	203.45	191.12	194.59	179.74	81.63	89.52	66.74	198.69	187.18	191.32	177.26	10.2	31.03	7.45	2.65	1.23	448.04	516.42
Rnasel	2-5A-dependent ribonuclease	chr1	155596556	155611351	11.5	6	1.06	-1.04	-3.5	1.57e-33	4.83e-92	3.97	2.34	1	1	NA	NA	NA	NA	chr1:155599196-155599563	0	6.12	-1.92	0.0234	1	NA	1	1	NA	NA	NA	81.1	79.44	84.77	71.97	39.2	41.81	35.34	79.2	77.81	83.35	70.97	6.49	6.94	7.26	1.26	0.68	448.04	811.52
Ldhb	L-lactate dehydrogenase B chain	chr6	142438769	142456463	27.53	5.43	2.52	-2.47	-3.49	5.85e-110	3.03e-29	27.05	28.34	NA	1	NA	NA	NA	1	chr6:142456111-142456731	0	4	-1.1	0.101	1	NA	1	1	NA	NA	NA	50.34	51.76	51.72	52.18	11.38	9.42	7.81	49.16	50.69	50.85	51.47	3.71	7.51	2.3	0.88	1.36	1493.48	368.87
Brsk1	BR serine/threonine-protein kinase 1 isoform 1	chr7	4642530	4667599	3.04	0.39	0.28	-3	-3.48	3.13e-44	8.78e-17	5.48	5.67	NA	1	1	1	NA	1	NA	NA	NA	NA	NA	NA	NA	NA	NA	NA	NA	NA	13.6	14.14	12.83	15.57	1.61	1.42	2.07	13.28	13.85	12.62	15.36	0.84	2.22	0.67	NA	NA	NA	NA
Adam11	disintegrin and metalloproteinase	chr11	102622753	102641576	1.36	0.39	0.13	-1.91	-3.47	3.41e-14	6.48e-21	1.89	1.84	NA	1	NA	NA	NA	NA	chr11:102635449-102636364	0	11.01	-1.01	0.0722	1	1	1	NA	1	NA	NA	8.37	10.01	10.75	11.19	2.35	3.63	2.1	8.17	9.81	10.57	11.03	0.78	0.85	1.04	7.08	3.55	2538.91	2287
Echdc2	enoyl-CoA hydratase domain-containing protein 2,	chr4	107838042	107851913	20.57	4.43	1.92	-2.33	-3.47	1.5e-87	3.43e-64	5.66	3.43	1	1	1	NA	NA	1	chr4:107838229-107838614	0	4.43	-3.47	0.00133	1	NA	1	1	NA	NA	NA	36.41	41.41	41.09	37.06	8.81	7.43	7.33	35.56	40.55	40.4	36.55	4.05	3.23	3	0.76	1.36	149.35	368.87
Fam46a	hypothetical protein LOC212943 isoform 2	chr9	85214046	85220757	2.13	0.93	0.2	-1.29	-3.46	6.25e-16	2.63e-32	1.63	1.18	1	1	NA	NA	NA	NA	chr9:85220585-85221220	0	6.83	-1.98	0.000808	1	1	1	1	NA	NA	NA	17.26	17	18.86	14.68	5.95	7.37	7.45	16.85	16.65	18.55	14.48	1.62	1.33	1.56	3.29	1.77	896.09	811.52
Fam46a	hypothetical protein LOC212943 isoform 2	chr9	85214046	85220757	2.13	0.93	0.2	-1.29	-3.46	6.25e-16	2.63e-32	1.63	1.18	1	1	NA	NA	NA	NA	chr9:85221505-85222052	-749	6.8	-2.47	0.00092	1	NA	1	NA	NA	NA	NA	17.26	17	18.86	14.68	5.95	7.37	7.45	16.85	16.65	18.55	14.48	1.62	1.33	1.56	2.4	1.64	1344.13	516.42
Pthlh	parathyroid hormone-related protein	chr6	147200632	147212607	9.56	4.54	0.92	-1.18	-3.45	1.78e-16	2.06e-22	1.57	1.39	NA	NA	NA	NA	NA	NA	chr6:147212398-147213028	0	8.85	-1.7	0.00991	1	1	1	1	NA	NA	NA	23.29	20.03	19.17	21.39	10.2	9.53	8.23	22.75	19.62	18.85	21.1	2	0.81	2.82	4.04	1.09	2240.22	1254.16
Pcdhgb6	protocadherin gamma subfamily B, 6	chr18	37901748	38001526	3.36	0.58	0.33	-2.59	-3.42	4.68e-54	1.17e-32	2.53	2.69	NA	1	1	1	NA	1	chr18:37921079-37922163	0	4	-1.98	0.0049	1	1	1	1	NA	NA	NA	23.72	24.41	21.88	21.3	2.57	4.31	4.16	23.16	23.9	21.51	21.01	2.53	1.29	2.41	1.77	1.64	896.09	1696.81
Pcdhgb6	protocadherin gamma subfamily B, 6	chr18	37901748	38001526	3.36	0.58	0.33	-2.59	-3.42	4.68e-54	1.17e-32	2.53	2.69	NA	1	1	1	NA	1	chr18:37965847-37966472	0	8.06	-1.61	0.00391	1	1	1	1	NA	NA	NA	23.72	24.41	21.88	21.3	2.57	4.31	4.16	23.16	23.9	21.51	21.01	2.53	1.29	2.41	2.15	2.18	1045.44	1844.36
Pcdhgb6	protocadherin gamma subfamily B, 6	chr18	37901748	38001526	3.36	0.58	0.33	-2.59	-3.42	4.68e-54	1.17e-32	2.53	2.69	NA	1	1	1	NA	1	chr18:37995028-37995396	0	9.89	-3.27	1.78e-05	1	NA	1	NA	1	NA	NA	23.72	24.41	21.88	21.3	2.57	4.31	4.16	23.16	23.9	21.51	21.01	2.53	1.29	2.41	1.01	1.5	1642.83	1254.16
Oas1b	2'-5'-oligoadenylate synthase 1B	chr5	121262644	121274169	1.34	0.91	0.13	-0.66	-3.41	0.0113	3.01e-14	0.08	0.06	NA	1	NA	NA	NA	NA	chr5:121262366-121262767	0	6.95	-4.25	0.00013	1	1	1	1	NA	NA	NA	3.85	2.61	3.98	3.76	2.42	2.16	2.26	3.76	2.56	3.91	3.71	0.28	0.44	0.26	0.38	1.77	1493.48	737.74
Cxcl12	stromal cell-derived factor 1 isoform gamma	chr6	117118553	117131386	34.62	13.02	3.36	-1.51	-3.41	8.53e-21	1.27e-55	30.01	25.33	NA	1	NA	NA	NA	NA	chr6:117169008-117169222	37623	5.07	-4.61	0.00382	1	NA	1	NA	1	NA	NA	404.72	378.37	365.14	289.56	117.89	141.54	119.85	395.24	370.57	359.01	285.58	32.05	40.15	27.09	0.88	0.41	0	295.1
Porcn	probable protein-cysteine N-palmitoyltransferase	chrX	7770976	7783651	12.27	5.16	1.2	-1.36	-3.4	2e-25	2.47e-20	2.47	2.34	NA	1	NA	NA	NA	NA	chrX:7800320-7800534	-16670	4.34	-1.07	0.41	1	NA	1	NA	1	NA	NA	35.65	36.1	36.57	26.58	13.51	14.07	12.26	34.82	35.36	35.95	26.22	1.59	5.65	2.22	0.88	0.27	0	221.32
Porcn	probable protein-cysteine N-palmitoyltransferase	chrX	7770976	7783651	12.27	5.16	1.2	-1.36	-3.4	2e-25	2.47e-20	2.47	2.34	NA	1	NA	NA	NA	NA	chrX:7813869-7814288	-30219	4.99	-2.41	0.0144	1	NA	1	NA	1	1	NA	35.65	36.1	36.57	26.58	13.51	14.07	12.26	34.82	35.36	35.95	26.22	1.59	5.65	2.22	0.13	1.36	746.74	811.52
Nynrin	protein NYNRIN	chr14	56472952	56493573	6.41	0.47	0.61	-3.9	-3.4	1.11e-61	7.14e-10	21.62	23.4	NA	1	1	1	NA	1	NA	NA	NA	NA	NA	NA	NA	NA	NA	NA	NA	NA	66.79	68.34	70.97	69.28	6.02	6.07	2.16	65.22	66.93	69.78	68.33	2.4	14.73	2.04	NA	NA	NA	NA
Zc4h2	zinc finger C4H2 domain-containing protein	chrX	92834536	92853771	7.7	5.34	0.76	-0.63	-3.39	9.19e-09	3.07e-41	4.67	4.31	NA	1	NA	NA	NA	1	NA	NA	NA	NA	NA	NA	NA	NA	NA	NA	NA	NA	24.39	23.65	24.97	22.74	15.42	15.83	15.33	23.81	23.16	24.55	22.42	2.06	2.14	2.52	NA	NA	NA	NA
Tec	tyrosine-protein kinase Tec isoform a	chr5	73146962	73259687	3.82	0.57	0.38	-2.82	-3.36	6.35e-34	1.22e-16	0.43	0.43	NA	1	NA	NA	NA	NA	chr5:73194369-73194583	0	5.07	-4.82	0.00416	1	1	1	NA	1	NA	NA	15.35	15.91	15.81	11.73	2.13	1.36	2.61	14.99	15.58	15.54	11.56	1.18	2.38	0.67	0.51	0.55	896.09	0
Tec	tyrosine-protein kinase Tec isoform a	chr5	73146962	73259687	3.82	0.57	0.38	-2.82	-3.36	6.35e-34	1.22e-16	0.43	0.43	NA	1	NA	NA	NA	NA	chr5:73200084-73200886	0	4.54	-3.29	1.17e-05	1	NA	1	NA	1	NA	NA	15.35	15.91	15.81	11.73	2.13	1.36	2.61	14.99	15.58	15.54	11.56	1.18	2.38	0.67	2.15	2.46	448.04	663.97
Tec	tyrosine-protein kinase Tec isoform a	chr5	73146962	73259687	3.82	0.57	0.38	-2.82	-3.36	6.35e-34	1.22e-16	0.43	0.43	NA	1	NA	NA	NA	NA	chr5:73246927-73247279	0	4.84	-1.27	0.0823	1	1	1	NA	1	NA	NA	15.35	15.91	15.81	11.73	2.13	1.36	2.61	14.99	15.58	15.54	11.56	1.18	2.38	0.67	1.26	0.55	298.7	368.87
Tec	tyrosine-protein kinase Tec isoform a	chr5	73146962	73259687	3.82	0.57	0.38	-2.82	-3.36	6.35e-34	1.22e-16	0.43	0.43	NA	1	NA	NA	NA	NA	chr5:73259467-73260018	0	6.33	-1.33	0.043	1	1	1	1	NA	NA	NA	15.35	15.91	15.81	11.73	2.13	1.36	2.61	14.99	15.58	15.54	11.56	1.18	2.38	0.67	2.28	1.23	896.09	885.29
Dact1	dapper homolog 1 isoform 2	chr12	72410871	72421094	9.35	3.1	0.95	-1.7	-3.34	1.02e-24	2.77e-39	14.77	16.13	NA	1	1	1	NA	NA	chr12:72392458-72392672	-18199	2.9	-3.83	0.0196	1	NA	1	NA	NA	NA	NA	57.33	56.64	53.07	36.88	17.1	18.38	12.04	55.99	55.47	52.18	36.37	3.37	6.74	4.74	0.51	0	149.35	221.32
Dact1	dapper homolog 1 isoform 2	chr12	72410871	72421094	9.35	3.1	0.95	-1.7	-3.34	1.02e-24	2.77e-39	14.77	16.13	NA	1	1	1	NA	NA	chr12:72410550-72411206	0	3.66	-4	5.81e-05	1	NA	1	1	NA	NA	NA	57.33	56.64	53.07	36.88	17.1	18.38	12.04	55.99	55.47	52.18	36.37	3.37	6.74	4.74	1.39	0.68	896.09	663.97
Msrb2	methionine-R-sulfoxide reductase B2,	chr2	19293263	19316597	2.31	1.4	0.23	-0.82	-3.34	0.00307	3.8e-10	3.47	1.89	1	1	1	NA	NA	NA	NA	NA	NA	NA	NA	NA	NA	NA	NA	NA	NA	NA	4.71	4.12	3.79	3.31	1.69	2.89	2.19	4.6	4.04	3.72	3.27	0.69	0.32	0.11	NA	NA	NA	NA
E130102H24Rik	NA	chr4	101019129	101028853	5.9	1.58	0.6	-2.03	-3.33	1.08e-10	1.92e-14	0.97	0.92	NA	1	NA	NA	NA	NA	NA	NA	NA	NA	NA	NA	NA	NA	NA	NA	NA	NA	7.51	5.81	7.5	4.74	1.54	2.16	1.13	7.33	5.69	7.37	4.68	0.65	0.73	0.48	NA	NA	NA	NA
Trim12a	tripartite motif-containing protein 12	chr7	111448411	111464009	2.23	1.3	0.23	-0.9	-3.32	0.00147	5.37e-12	1.57	0.97	1	1	NA	NA	NA	NA	NA	NA	NA	NA	NA	NA	NA	NA	NA	NA	NA	NA	5.47	4.97	5.99	3.31	2.35	3.01	2.68	5.34	4.86	5.89	3.27	0.65	0.52	0.26	NA	NA	NA	NA
Adamts10	RecName: Full=A disintegrin and metalloproteinase with thrombospondin motifs 10; Short=ADAM-TS 10; Short=ADAM-TS10; Short=ADAMTS-10; EC=3.4.24.-; Flags: Precursor;	chr17	33661141	33690727	5.37	2.19	0.56	-1.4	-3.31	4.17e-23	5.94e-45	17.97	15.14	NA	1	1	NA	NA	NA	chr17:33661485-33661758	0	5.67	-2.12	0.0095	1	NA	1	1	1	NA	NA	27.38	34.34	35.45	29.63	13.29	13.1	9.94	26.74	33.63	34.85	29.22	2.87	3.87	2.67	0.63	0.68	597.39	442.65
Plcg2	1-phosphatidylinositol-4,5-bisphosphate	chr8	120022191	120159042	4.91	3.7	0.52	-0.49	-3.31	7.32e-05	7.74e-19	0.22	0.17	NA	NA	1	NA	NA	NA	chr8:120022214-120022428	0	4.71	-0.62	0.482	1	NA	1	1	NA	NA	NA	28.14	29.71	27.1	37.42	21.07	21.39	22.2	27.48	29.1	26.64	36.9	3.43	1.05	4.56	0.25	0.41	597.39	147.55
Sytl2	synaptotagmin-like protein 2 isoform 2	chr7	97497209	97558949	2.01	1.51	0.21	-0.51	-3.3	0.000703	3.08e-35	0.56	0.22	1	NA	1	NA	NA	1	NA	NA	NA	NA	NA	NA	NA	NA	NA	NA	NA	NA	21.3	17.93	21.65	19.33	13.95	11.8	16.39	20.8	17.56	21.28	19.07	2	2.18	1.82	NA	NA	NA	NA
Serpinb9	serine (or cysteine) proteinase inhibitor, clade	chr13	33096410	33109824	10.86	3.85	1.15	-1.59	-3.29	1.58e-50	2.64e-64	0.25	0.14	1	1	1	1	1	NA	chr13:33096568-33096874	0	9.11	-2.47	0.00116	1	1	1	1	NA	NA	NA	56.95	56.72	52.22	48.25	18.35	14.98	19.75	55.61	55.55	51.35	47.58	5.11	6.58	4.41	1.01	0.82	1344.13	959.06
Ogdhl	2-oxoglutarate dehydrogenase-like,	chr14	33135205	33161006	2.03	1.21	0.22	-0.83	-3.29	6.03e-05	4.93e-11	4.68	4.85	NA	NA	1	NA	NA	NA	NA	NA	NA	NA	NA	NA	NA	NA	NA	NA	NA	NA	9.22	8.92	9.82	12.62	4.99	6.3	5.71	9.01	8.74	9.65	12.45	1.47	0.24	1.3	NA	NA	NA	NA
Alox5ap	arachidonate 5-lipoxygenase-activating protein	chr5	150076634	150099623	1.21	0.36	0.13	-1.69	-3.27	2.4e-05	7.52e-08	0.46	0.36	NA	1	NA	NA	NA	NA	chr5:150122690-150123764	23068	19.4	-3.47	3.41e-15	1	1	NA	NA	1	NA	NA	1.14	0.76	1.86	2.24	0.15	0.45	0.65	1.11	0.74	1.82	2.21	0	0.24	0.22	15.04	11.47	3136.3	3319.84
Gxylt2	glucoside xylosyltransferase 2	chr6	100654728	100755075	29.44	8.96	3.23	-1.82	-3.26	8.55e-90	4.28e-21	10.83	8.34	1	1	1	NA	NA	1	chr6:100675556-100675790	0	7.28	-5.25	0.000296	1	NA	1	NA	1	NA	NA	82.57	82.47	69.73	77.34	22.46	22.86	21.27	80.64	80.77	68.56	76.27	9.95	2.87	11.08	1.01	0.27	746.74	516.42
Gxylt2	glucoside xylosyltransferase 2	chr6	100654728	100755075	29.44	8.96	3.23	-1.82	-3.26	8.55e-90	4.28e-21	10.83	8.34	1	1	1	NA	NA	1	chr6:100750514-100750883	0	5.88	-1.4	0.0349	1	1	1	NA	1	NA	NA	82.57	82.47	69.73	77.34	22.46	22.86	21.27	80.64	80.77	68.56	76.27	9.95	2.87	11.08	1.64	1.36	149.35	295.1
Cyp1b1	cytochrome P450 1B1	chr17	80106293	80114381	3.25	0.53	0.35	-2.67	-3.25	1.72e-19	2.16e-15	1.77	1.28	1	1	1	1	1	NA	chr17:80113128-80113580	0	4.28	-5.43	4.97e-06	1	NA	1	1	NA	NA	NA	20.63	22.13	24.16	29.72	2.13	2.55	6.29	20.15	21.68	23.75	29.31	1.4	4.68	1.41	0.63	1.23	448.04	590.19
Ccdc3	coiled-coil domain-containing protein 3	chr2	5058822	5151912	3.08	0.72	0.33	-2.21	-3.25	1.23e-11	3.69e-16	5.27	2.68	1	1	1	NA	NA	1	chr2:5024095-5024309	-34513	2.9	-1.32	0.289	1	NA	1	NA	1	NA	NA	16.07	10.18	13.14	7.97	4.11	1.7	2.07	15.69	9.97	12.92	7.86	1.56	0.85	1.22	0.63	0	298.7	73.77
Scn1b	sodium channel subunit beta-1 precursor	chr7	31901543	31911964	3.82	1.93	0.41	-1.08	-3.25	0.000154	2.03e-15	1.17	0.59	1	1	1	1	1	NA	NA	NA	NA	NA	NA	NA	NA	NA	NA	NA	NA	NA	6.99	8.33	7.34	10.92	3.74	5.33	2.84	6.82	8.16	7.22	10.77	0.78	1.13	0.67	NA	NA	NA	NA
Myl9	myosin regulatory light polypeptide 9	chr2	156601200	156607393	40	0.55	4.18	-6.24	-3.25	6.25e-118	0.0106	22.79	19.01	NA	1	1	1	1	NA	NA	NA	NA	NA	NA	NA	NA	NA	NA	NA	NA	NA	79.15	68.67	64.94	38.49	0.44	1.13	0.84	77.29	67.26	63.85	37.96	0.19	19.17	0.04	NA	NA	NA	NA
Gfra1	GDNF family receptor alpha-1 precursor	chr19	58311182	58528956	6.77	5.13	0.75	-0.49	-3.24	0.00162	2.17e-08	2.93	1.88	1	NA	NA	NA	NA	NA	chr19:58497246-58497541	0	4.46	-4.94	0.000504	1	NA	1	NA	1	NA	NA	26.24	29.96	29.73	40.64	18.79	23.2	25.11	25.63	29.34	29.23	40.08	5.02	0.32	4.45	0.63	0.68	597.39	221.32
Gfra1	GDNF family receptor alpha-1 precursor	chr19	58311182	58528956	6.77	5.13	0.75	-0.49	-3.24	0.00162	2.17e-08	2.93	1.88	1	NA	NA	NA	NA	NA	chr19:58497246-58497541	0	4.46	-4.94	0.000504	1	NA	1	NA	1	NA	NA	26.24	29.96	29.73	40.64	18.79	23.2	25.11	25.63	29.34	29.23	40.08	5.02	0.32	4.45	0.63	0.68	597.39	221.32
Gfra1	GDNF family receptor alpha-1 precursor	chr19	58311182	58528956	6.77	5.13	0.75	-0.49	-3.24	0.00162	2.17e-08	2.93	1.88	1	NA	NA	NA	NA	NA	chr19:58529968-58530557	-120	10.92	-2.3	8.83e-05	1	1	1	1	NA	NA	NA	26.24	29.96	29.73	40.64	18.79	23.2	25.11	25.63	29.34	29.23	40.08	5.02	0.32	4.45	3.16	3.96	1792.17	1254.16
Nrbp2	nuclear receptor-binding protein 2	chr15	75916024	75920443	52.65	10.71	5.7	-2.39	-3.23	2.8e-44	1.35e-10	7.18	5.2	1	1	1	1	NA	NA	chr15:75921884-75922364	0	22.43	-1.98	7e-06	1	1	1	1	NA	NA	NA	217.05	192.47	229.19	122.36	40.74	34.6	33.53	211.97	188.5	225.34	120.67	8.45	42.81	8.6	5.18	5.19	4181.74	2360.78
Adamts1	A disintegrin and metalloproteinase with	chr16	85794073	85803360	341.66	71.09	37.19	-2.36	-3.23	0	4.43e-21	6.94	5.62	NA	1	1	1	NA	1	chr16:85801154-85801378	0	20.06	-1.42	0.00346	1	1	1	NA	1	NA	NA	2554.53	2609.45	2348.29	2172.76	455.34	501.71	455.89	2494.71	2555.68	2308.83	2142.84	158.76	437.27	161.57	2.15	2.87	896.09	1032.84
Adamts1	A disintegrin and metalloproteinase with	chr16	85794073	85803360	341.66	71.09	37.19	-2.36	-3.23	0	4.43e-21	6.94	5.62	NA	1	1	1	NA	1	chr16:85802384-85803662	0	27.7	-1.04	0.0119	1	1	NA	1	1	NA	NA	2554.53	2609.45	2348.29	2172.76	455.34	501.71	455.89	2494.71	2555.68	2308.83	2142.84	158.76	437.27	161.57	17.57	25.25	7168.7	6123.26
Lbp	lipopolysaccharide-binding protein precursor	chr2	158132229	158158588	6.33	0.91	0.68	-2.86	-3.23	1.39e-70	8.37e-07	0.28	0.13	1	1	NA	NA	NA	NA	chr2:158132256-158132470	0	3.62	-4.06	0.0103	1	NA	1	1	NA	NA	NA	23.15	21.8	21.84	25.96	2.86	3.01	3.49	22.61	21.35	21.47	25.6	0.94	5.93	0.41	0	0.27	448.04	368.87
Peli3	protein pellino homolog 3	chr19	4931855	4943092	3.73	1.62	0.42	-1.32	-3.2	2.54e-10	1.62e-18	0.86	0.54	1	1	1	NA	NA	NA	chr19:4942589-4943392	0	13.22	-1.83	8.25e-05	1	1	1	1	NA	NA	NA	11.17	9.85	10.09	10.74	4.84	4.65	3.29	10.91	9.64	9.92	10.59	0.94	1.53	0.89	6.32	6.14	2837.61	1696.81
1810011O10Rik	thyroid cancer-1	chr8	25548088	25549418	68.09	16.72	7.83	-2.12	-3.2	1.52e-127	8.49e-17	4.99	4.54	NA	1	NA	NA	NA	1	chr8:25531043-25531367	16721	5.02	-0.3	0.665	1	1	1	NA	1	NA	NA	143.13	134.57	118.9	129.34	27.53	30.63	32.27	139.78	131.79	116.91	127.56	19.39	4.24	18.53	0.25	0.27	298.7	1106.61
1810011O10Rik	thyroid cancer-1	chr8	25548088	25549418	68.09	16.72	7.83	-2.12	-3.2	1.52e-127	8.49e-17	4.99	4.54	NA	1	NA	NA	NA	1	chr8:25556206-25556511	-6789	6.1	-2.88	0.00216	1	1	1	NA	1	1	NA	143.13	134.57	118.9	129.34	27.53	30.63	32.27	139.78	131.79	116.91	127.56	19.39	4.24	18.53	1.14	0.96	597.39	295.1
Samd10	sterile alpha motif domain-containing protein	chr2	181329924	181333852	2.22	1.05	0.25	-1.18	-3.19	7.03e-06	1.81e-13	0.54	0.56	NA	NA	1	NA	NA	NA	NA	NA	NA	NA	NA	NA	NA	NA	NA	NA	NA	NA	7.8	7.66	6.26	5.37	3.6	2.27	3.13	7.61	7.5	6.16	5.3	1	0.56	0.59	NA	NA	NA	NA
Thbs2	thrombospondin-2 precursor	chr17	14802507	14831269	2.27	0.96	0.26	-1.33	-3.18	4.12e-08	5.9e-08	7.16	4.34	1	1	1	NA	NA	NA	chr17:14799548-14799901	2606	4.83	-1.04	0.188	1	1	1	NA	1	1	1	23.82	22.89	20.6	10.74	6.31	8.34	8.52	23.26	22.42	20.26	10.59	3.74	0.28	2.26	0.63	0.96	149.35	663.97
Cd1d2	SubName: Full=Cd1d2 protein;	chr3	86790508	86793454	1.06	0.62	0.12	-0.91	-3.17	0.0279	5.29e-09	0.63	0.34	1	1	NA	NA	NA	NA	chr3:86802743-86803223	0	9.68	-2.2	4.73e-05	1	1	1	1	NA	NA	NA	1.05	2.02	2.09	2.51	1.54	1.08	0.55	1.02	1.98	2.05	2.47	0.19	0.04	0.37	1.9	1.91	1642.83	1475.48
AI464131	hypothetical protein LOC329828	chr4	41442634	41450108	3.56	3.19	0.41	-0.25	-3.16	0.0424	7.77e-28	2	1.51	1	1	NA	NA	NA	NA	chr4:41449750-41450583	0	7.44	-1.25	0.0087	1	1	NA	1	NA	NA	NA	20.25	21.8	21.14	22.91	17.18	19.34	17.62	19.78	21.35	20.79	22.6	2.12	3.31	1.67	3.16	3.14	1493.48	1623.03
Chn2	beta-chimaerin isoform 2	chr6	53989926	54251806	4.77	2.9	0.55	-0.81	-3.16	8.87e-08	2.92e-33	0.68	0.67	NA	1	NA	NA	NA	NA	chr6:53990061-53990554	0	4.4	-3.12	0.000635	1	NA	1	1	NA	NA	NA	23.29	19.78	22.85	28.29	11.52	15.43	13.23	22.75	19.37	22.46	27.9	2.87	2.34	2.52	0.76	1.23	896.09	516.42
Chn2	beta-chimaerin isoform 2	chr6	53989926	54251806	4.77	2.9	0.55	-0.81	-3.16	8.87e-08	2.92e-33	0.68	0.67	NA	1	NA	NA	NA	NA	chr6:54203875-54204089	0	5.43	-4.68	0.000491	1	NA	1	NA	1	NA	NA	23.29	19.78	22.85	28.29	11.52	15.43	13.23	22.75	19.37	22.46	27.9	2.87	2.34	2.52	0.38	0	746.74	516.42
Fam53b	SubName: Full=Putative uncharacterized protein;	chr7	139903767	140004879	3.98	1.96	0.45	-1.13	-3.16	9e-21	4.34e-11	2.69	2.58	NA	1	1	1	NA	1	chr7:139906136-139906568	0	9.5	-4.03	2.53e-06	1	1	1	NA	1	1	NA	33.61	27.01	30.38	28.82	15.56	12.93	12.94	32.82	26.46	29.87	28.43	1.5	7.02	1.37	2.28	1.36	1792.17	959.06
Fam53b	SubName: Full=Putative uncharacterized protein;	chr7	139903767	140004879	3.98	1.96	0.45	-1.13	-3.16	9e-21	4.34e-11	2.69	2.58	NA	1	1	1	NA	1	chr7:140005139-140005568	0	5.78	-1.61	0.013	1	1	1	1	NA	NA	NA	33.61	27.01	30.38	28.82	15.56	12.93	12.94	32.82	26.46	29.87	28.43	1.5	7.02	1.37	1.26	1.23	298.7	737.74
Thnsl2	threonine synthase-like 2	chr6	71078392	71094370	1.37	0.62	0.16	-1.26	-3.14	0.00269	1.04e-07	0.58	0.37	NA	1	1	1	NA	NA	chr6:71093968-71094210	0	5.44	-0.3	0.713	1	1	1	1	NA	NA	NA	3.57	2.19	3.79	5.1	2.2	1.76	0.77	3.48	2.14	3.72	5.03	0.34	0.77	0.11	0.63	0.68	149.35	442.65
Dbn1	drebrin isoform 1	chr13	55574789	55589437	20.77	5.38	2.39	-2.05	-3.14	5.79e-29	5.12e-11	37.86	40.36	NA	1	1	1	NA	NA	NA	NA	NA	NA	NA	NA	NA	NA	NA	NA	NA	NA	104.63	98.55	92.58	71.43	24.74	27.63	14.62	102.18	96.52	91.02	70.45	4.21	21.79	4.67	NA	NA	NA	NA
Gda	guanine deaminase	chr19	21465797	21547151	1.11	0.17	0.13	-2.85	-3.13	1.23e-07	4.19e-12	0.02	0.02	NA	NA	NA	NA	NA	1	chr19:21546868-21547082	0	3.98	-4.4	0.00425	1	NA	1	1	NA	NA	NA	10.27	7.83	8.04	8.59	1.32	2.21	0.19	10.03	7.67	7.91	8.47	1.47	1.01	0.41	0.25	0.41	746.74	73.77
Pcdhb16	protocadherin beta 16	chr18	37637422	37642691	4.4	2.72	0.52	-0.8	-3.13	4.74e-13	4.49e-22	0.58	0.4	1	1	NA	NA	NA	NA	NA	NA	NA	NA	NA	NA	NA	NA	NA	NA	NA	NA	36.08	34.67	33.51	30.34	20.63	20.88	17.01	35.23	33.96	32.95	29.93	2.49	6.5	2.41	NA	NA	NA	NA
Adra2a	alpha-2A adrenergic receptor	chr19	54119672	54123472	1.78	0.58	0.21	-1.71	-3.12	3.36e-16	9.69e-16	2.58	3.01	NA	NA	NA	NA	NA	1	chr19:54119109-54119732	0	7.46	-1.79	0.0049	1	1	1	1	NA	NA	NA	9.27	10.77	10.59	8.59	3.01	2.89	3.07	9.05	10.55	10.41	8.47	0.69	1.17	1.48	1.52	0.96	1045.44	2508.32
Ckb	creatine kinase B-type	chr12	112907566	112910549	4.17	0.34	0.5	-3.67	-3.11	3.33e-21	1.12e-11	3.92	4.62	NA	1	1	1	NA	NA	chr12:112906548-112906987	579	10.41	-2.36	8.19e-05	1	NA	1	NA	1	NA	NA	10.27	9.85	11.02	4.57	0.44	0.74	0.84	10.03	9.64	10.83	4.5	0.97	0.69	1.37	2.53	1.36	1642.83	1327.94
Postn	periostin isoform 1	chr3	54165029	54194963	389.75	102.7	45.48	-2.02	-3.1	1.61e-74	0.000133	79.11	45.22	1	1	1	1	1	1	chr3:54217399-54217632	22437	5.65	-3.13	0.0111	1	NA	1	NA	1	NA	NA	1843.11	1950.5	1856.9	1799.69	471.41	561.11	348.46	1799.95	1910.31	1825.7	1774.9	30.46	575.6	32.13	1.14	0.14	298.7	368.87
Itgb8	integrin beta-8	chr12	120401276	120476749	8.5	2.49	1.05	-1.86	-3.08	7.51e-37	2.33e-21	1.01	0.87	NA	1	NA	NA	NA	NA	chr12:120476367-120476632	0	9.35	-2.12	0.00732	1	1	NA	1	NA	NA	NA	36.89	36.1	32.7	46.99	10.64	8.74	11.91	36.02	35.36	32.15	46.35	5.67	1.86	5.71	0.51	1.09	1493.48	737.74
Itgb8	integrin beta-8	chr12	120401276	120476749	8.5	2.49	1.05	-1.86	-3.08	7.51e-37	2.33e-21	1.01	0.87	NA	1	NA	NA	NA	NA	chr12:120477029-120477581	-281	10.52	-2.85	1.07e-06	1	1	1	1	NA	NA	NA	36.89	36.1	32.7	46.99	10.64	8.74	11.91	36.02	35.36	32.15	46.35	5.67	1.86	5.71	2.4	2.05	2240.22	1918.13
Adhfe1	hydroxyacid-oxoacid transhydrogenase,	chr1	9538127	9568049	2.74	1.97	0.33	-0.57	-3.08	0.00698	4.18e-16	0.1	0.07	NA	1	NA	NA	NA	NA	NA	NA	NA	NA	NA	NA	NA	NA	NA	NA	NA	NA	14.74	10.1	14.3	10.56	6.68	10.1	8.39	14.39	9.89	14.06	10.42	1.25	2.14	0.96	NA	NA	NA	NA
Nipal3	NIPA-like protein 3	chr4	135004816	135050419	3.46	2.77	0.43	-0.43	-3.07	0.00692	1.71e-33	0.76	0.93	NA	1	NA	NA	NA	NA	chr4:135050417-135050738	0	8.69	-1.67	0.0197	1	NA	1	1	NA	NA	NA	24.29	24.41	29.61	22.29	19.75	22.01	14.97	23.72	23.9	29.11	21.98	2.37	3.27	3.22	1.26	0.41	1194.78	959.06
Fetub	fetuin-B isoform 3	chr16	22918455	22939841	2.03	0.55	0.25	-1.92	-3.06	8.51e-08	2.37e-07	0	0	NA	NA	NA	NA	NA	1	chr16:22920143-22920892	0	5.17	-1.65	0.00532	1	1	1	1	NA	NA	NA	4.8	4.63	6.34	5.19	1.17	0.68	2.13	4.69	4.53	6.23	5.12	0.84	0.08	0.89	1.64	1.36	1792.17	1106.61
Ppargc1a	peroxisome proliferator-activated receptor gamma	chr5	51845488	51945160	1.04	0.67	0.13	-0.74	-3.06	0.00106	8.85e-07	0.5	0.2	1	1	NA	NA	NA	NA	chr5:51943079-51943560	0	2.74	-2.23	0.0336	1	NA	1	NA	1	NA	NA	11.17	10.6	10.75	6.71	6.68	5.39	5.78	10.91	10.39	10.57	6.62	0.37	2.62	0.48	0.88	0.55	448.04	221.32
Sema6c	SubName: Full=Semaphorin 6C;	chr3	94964342	94977972	5.12	1.53	0.63	-1.84	-3.05	2.1e-47	6.37e-17	7.27	6.77	NA	1	NA	NA	NA	NA	chr3:94963996-94964801	0	14.34	-1.43	5.76e-05	1	1	NA	1	NA	NA	NA	30	32.91	34.36	27.03	8.44	9.13	8.55	29.29	32.23	33.79	26.66	2.37	6.7	2	5.94	5.46	3136.3	3024.74
Pdk2	pyruvate dehydrogenase kinase, isoenzyme 2	chr11	94887572	94902685	9.96	6.44	1.25	-0.73	-3.04	8.11e-07	2.7e-17	5.73	5.37	NA	1	NA	NA	NA	NA	chr11:94902485-94903050	0	10.15	-1.99	0.000574	1	1	1	1	NA	NA	NA	32.99	31.73	34.4	31.51	20.92	24.05	14.49	32.22	31.07	33.83	31.07	1.87	6.98	2.93	3.03	3.41	746.74	1475.48
Egr2	early growth response protein 2	chr10	67000617	67004936	1.07	0.2	0.13	-2.53	-3.03	6.09e-16	4.9e-05	0.57	2.33	NA	1	NA	NA	NA	NA	NA	NA	NA	NA	NA	NA	NA	NA	NA	NA	NA	NA	4.52	3.53	4.21	6.18	1.03	0.74	0.68	4.41	3.46	4.14	6.09	0.37	1.25	0.04	NA	NA	NA	NA
Ralgds	ral guanine nucleotide dissociation stimulator	chr2	28368687	28408602	33.21	18.35	4.29	-0.95	-3.02	5.64e-18	7.27e-54	11.13	9.89	NA	1	NA	NA	NA	1	chr2:28372845-28373113	0	14.16	-1.5	0.0134	1	1	1	NA	1	NA	NA	202.46	200.88	200.74	170.16	109.96	110.56	80.48	197.71	196.74	197.37	167.81	27.87	16.95	25.57	2.78	1.5	1045.44	663.97
Ralgds	ral guanine nucleotide dissociation stimulator	chr2	28368687	28408602	33.21	18.35	4.29	-0.95	-3.02	5.64e-18	7.27e-54	11.13	9.89	NA	1	NA	NA	NA	1	chr2:28379317-28379633	0	21.57	-1.13	0.0164	1	1	1	NA	1	1	1	202.46	200.88	200.74	170.16	109.96	110.56	80.48	197.71	196.74	197.37	167.81	27.87	16.95	25.57	3.03	4.23	1642.83	1623.03
Ralgds	ral guanine nucleotide dissociation stimulator	chr2	28368687	28408602	33.21	18.35	4.29	-0.95	-3.02	5.64e-18	7.27e-54	11.13	9.89	NA	1	NA	NA	NA	1	chr2:28380704-28381588	0	24.18	-1.23	0.0023	1	1	1	NA	1	NA	NA	202.46	200.88	200.74	170.16	109.96	110.56	80.48	197.71	196.74	197.37	167.81	27.87	16.95	25.57	12.77	11.47	5824.57	3836.26
Ralgds	ral guanine nucleotide dissociation stimulator	chr2	28368687	28408602	33.21	18.35	4.29	-0.95	-3.02	5.64e-18	7.27e-54	11.13	9.89	NA	1	NA	NA	NA	1	chr2:28388685-28389373	0	12.27	-1.18	0.00715	1	1	1	1	NA	NA	NA	202.46	200.88	200.74	170.16	109.96	110.56	80.48	197.71	196.74	197.37	167.81	27.87	16.95	25.57	5.44	4.23	1941.52	1623.03
Ralgds	ral guanine nucleotide dissociation stimulator	chr2	28368687	28408602	33.21	18.35	4.29	-0.95	-3.02	5.64e-18	7.27e-54	11.13	9.89	NA	1	NA	NA	NA	1	chr2:28389667-28390102	0	9.97	-1.91	0.000606	1	1	1	NA	1	NA	NA	202.46	200.88	200.74	170.16	109.96	110.56	80.48	197.71	196.74	197.37	167.81	27.87	16.95	25.57	2.28	1.91	1344.13	885.29
Marcksl1	MARCKS-related protein	chr4	129190825	129193225	91.26	17.49	11.69	-2.48	-3.02	1.67e-238	1.6e-80	122.07	119.28	NA	1	1	NA	NA	NA	chr4:129190380-129191107	0	17.9	-0.96	0.0374	1	1	NA	1	NA	NA	NA	217.29	222.51	205.53	202.38	37.14	40.05	36.72	212.2	217.93	202.08	199.59	25.85	23.61	27.24	8.72	6.55	2688.26	2213.23
Cpxm1	probable carboxypeptidase X1 precursor	chr2	130216511	130223365	2.76	0.66	0.35	-2.17	-3.02	1.67e-11	5.99e-11	16.72	16.19	NA	1	NA	NA	NA	NA	NA	NA	NA	NA	NA	NA	NA	NA	NA	NA	NA	NA	11.74	10.6	11.06	5.28	2.5	2.5	1.58	11.47	10.39	10.87	5.21	0.78	1.86	0.89	NA	NA	NA	NA
Sycp2	synaptonemal complex protein 2	chr2	178080001	178142363	1.05	0.31	0.13	-1.8	-3.02	1.28e-09	2.02e-12	0.06	0.04	NA	1	NA	NA	NA	NA	NA	NA	NA	NA	NA	NA	NA	NA	NA	NA	NA	NA	6.8	8.67	8.58	10.65	1.84	1.87	3.49	6.64	8.49	8.44	10.5	1.22	0.52	1.37	NA	NA	NA	NA
S1pr3	sphingosine 1-phosphate receptor 3	chr13	51503987	51518166	17.35	8.24	2.25	-1.17	-3	3.65e-54	3.32e-71	29.26	24.56	NA	1	1	1	NA	NA	NA	NA	NA	NA	NA	NA	NA	NA	NA	NA	NA	NA	112.47	113.53	110.28	115.11	50.94	54.12	45.41	109.84	111.19	108.43	113.52	11.79	16.91	12.93	NA	NA	NA	NA
Irx3	iroquois-class homeodomain protein IRX-3	chr8	94322410	94325553	2.6	0.72	0.34	-1.94	-2.99	1.58e-14	2.49e-12	6.21	6.37	NA	1	1	1	NA	NA	chr8:94325242-94326115	0	28.39	-2.04	4.52e-08	1	1	NA	1	NA	NA	NA	9.98	10.18	8.27	7.25	2.57	1.76	2.61	9.75	9.97	8.13	7.15	1.06	1.65	0.59	15.04	13.38	4928.48	4942.87
Irx3	iroquois-class homeodomain protein IRX-3	chr8	94322410	94325553	2.6	0.72	0.34	-1.94	-2.99	1.58e-14	2.49e-12	6.21	6.37	NA	1	1	1	NA	NA	chr8:94367659-94367923	-42387	6.16	-1.58	0.0703	1	NA	1	NA	NA	NA	NA	9.98	10.18	8.27	7.25	2.57	1.76	2.61	9.75	9.97	8.13	7.15	1.06	1.65	0.59	0.76	0.55	597.39	221.32
Rbm12b1	NA	chr4	12067264	12073892	1.12	0.18	0.15	-2.81	-2.99	1.95e-17	3.77e-12	1.79	1.24	1	NA	1	NA	NA	1	NA	NA	NA	NA	NA	NA	NA	NA	NA	NA	NA	NA	6.13	4.29	6.11	4.83	1.03	0.96	0.45	5.99	4.2	6	4.77	0.69	0.85	0.44	NA	NA	NA	NA
Fam26e	hypothetical protein LOC103511	chr10	33811158	33816325	4.68	2.41	0.6	-1.06	-2.98	5.04e-08	1.78e-07	0.27	0.21	NA	1	1	1	1	1	chr10:33815884-33816274	0	3.77	-5.07	0.000269	1	1	1	1	NA	NA	NA	12.5	9.76	13.18	12.98	5.21	6.98	5.32	12.21	9.56	12.96	12.8	0.59	3.35	0.59	0.51	0.96	448.04	368.87
Sorcs2	VPS10 domain-containing receptor SorCS2	chr5	36359830	36740788	9.38	3.38	1.2	-1.57	-2.98	7.83e-63	2.34e-07	5.73	3.92	1	1	1	1	1	NA	chr5:36597657-36598063	0	5.53	-2.63	0.00127	1	1	1	NA	1	1	NA	86.04	81.13	76.89	67.31	26.43	26.55	25.75	84.03	79.46	75.59	66.38	2.99	22.84	3.22	1.52	1.09	597.39	368.87
Sorcs2	VPS10 domain-containing receptor SorCS2	chr5	36359830	36740788	9.38	3.38	1.2	-1.57	-2.98	7.83e-63	2.34e-07	5.73	3.92	1	1	1	1	1	NA	chr5:36666398-36666615	0	7.14	-5.15	0.000101	1	NA	1	NA	1	NA	NA	86.04	81.13	76.89	67.31	26.43	26.55	25.75	84.03	79.46	75.59	66.38	2.99	22.84	3.22	0.51	0.55	1045.44	368.87
Sorcs2	VPS10 domain-containing receptor SorCS2	chr5	36359830	36740788	9.38	3.38	1.2	-1.57	-2.98	7.83e-63	2.34e-07	5.73	3.92	1	1	1	1	1	NA	chr5:36739670-36739884	0	8.69	-2.36	0.0203	1	NA	1	NA	1	NA	NA	86.04	81.13	76.89	67.31	26.43	26.55	25.75	84.03	79.46	75.59	66.38	2.99	22.84	3.22	1.52	0.55	746.74	147.55
Fcgrt	IgG receptor FcRn large subunit p51 precursor	chr7	52348363	52359192	41.26	17.26	5.3	-1.35	-2.98	1.35e-18	1.91e-09	5.24	2.78	1	1	NA	NA	NA	1	chr7:52358939-52359563	0	15.27	-2.13	1.57e-05	1	1	1	1	NA	NA	NA	102.44	101.66	101.36	110.46	46.98	48.56	27.11	100.04	99.57	99.65	108.93	5.43	28.45	4.89	3.41	6.55	2986.96	2065.68
Gdpd2	glycerophosphoinositol inositolphosphodiesterase	chrX	97925186	97934238	55.04	42.08	7.12	-0.48	-2.98	0.000847	5.85e-14	0.23	0.2	NA	1	NA	NA	NA	NA	chrX:97924800-97925078	-108	5.29	-1.47	0.088	1	NA	1	1	NA	NA	NA	198.79	204.92	220.34	203.9	157.9	162.36	125.02	194.14	200.7	216.63	201.1	13.72	50.32	13.34	0.51	0.96	746.74	221.32
Trim12c	NA	chr7	111487268	111501872	5.49	4.34	0.72	-0.43	-2.97	0.000188	9.96e-39	1.08	0.76	1	1	NA	NA	NA	NA	NA	NA	NA	NA	NA	NA	NA	NA	NA	NA	NA	NA	28.95	29.12	29.96	30.88	19.82	25.87	20.3	28.27	28.52	29.45	30.46	3.96	4.4	2.78	NA	NA	NA	NA
Isoc2a	isochorismatase domain-containing protein 2A,	chr7	4828655	4847318	3.03	1.42	0.39	-1.17	-2.97	0.00062	4.3e-06	5.19	4.28	NA	1	1	1	NA	1	NA	NA	NA	NA	NA	NA	NA	NA	NA	NA	NA	NA	4.14	4.54	3.36	7.07	1.84	2.72	1.74	4.04	4.45	3.31	6.97	0.25	1.29	0.26	NA	NA	NA	NA
Bmf	bcl-2-modifying factor	chr2	118354493	118375414	20.57	12.11	2.78	-0.86	-2.94	7.27e-42	8.37e-81	4.62	3.77	1	1	NA	NA	NA	NA	chr2:118336139-118336856	17637	6.7	-2.24	5.13e-05	1	1	1	NA	1	NA	NA	139.66	138.86	137.69	136.41	74.43	76.24	77.55	136.39	136	135.38	134.53	18.55	18.44	15.97	3.03	2.87	1045.44	737.74
Bmf	bcl-2-modifying factor	chr2	118354493	118375414	20.57	12.11	2.78	-0.86	-2.94	7.27e-42	8.37e-81	4.62	3.77	1	1	NA	NA	NA	NA	chr2:118345812-118346432	8061	6.87	-2.17	0.00181	1	1	1	NA	1	NA	NA	139.66	138.86	137.69	136.41	74.43	76.24	77.55	136.39	136	135.38	134.53	18.55	18.44	15.97	1.14	2.87	1194.78	1180.39
Bmf	bcl-2-modifying factor	chr2	118354493	118375414	20.57	12.11	2.78	-0.86	-2.94	7.27e-42	8.37e-81	4.62	3.77	1	1	NA	NA	NA	NA	chr2:118355082-118355741	0	13.87	-2.56	3.83e-06	1	1	1	NA	1	NA	NA	139.66	138.86	137.69	136.41	74.43	76.24	77.55	136.39	136	135.38	134.53	18.55	18.44	15.97	4.93	6.01	2837.61	1180.39
Bmf	bcl-2-modifying factor	chr2	118354493	118375414	20.57	12.11	2.78	-0.86	-2.94	7.27e-42	8.37e-81	4.62	3.77	1	1	NA	NA	NA	NA	chr2:118366491-118366836	0	10.55	-2.92	0.000241	1	1	1	NA	1	NA	NA	139.66	138.86	137.69	136.41	74.43	76.24	77.55	136.39	136	135.38	134.53	18.55	18.44	15.97	2.28	3.14	149.35	368.87
Bmf	bcl-2-modifying factor	chr2	118354493	118375414	20.57	12.11	2.78	-0.86	-2.94	7.27e-42	8.37e-81	4.62	3.77	1	1	NA	NA	NA	NA	chr2:118370214-118370468	0	17.08	-1.44	0.0219	1	NA	1	NA	1	NA	NA	139.66	138.86	137.69	136.41	74.43	76.24	77.55	136.39	136	135.38	134.53	18.55	18.44	15.97	2.4	3.28	896.09	516.42
Bmf	bcl-2-modifying factor	chr2	118354493	118375414	20.57	12.11	2.78	-0.86	-2.94	7.27e-42	8.37e-81	4.62	3.77	1	1	NA	NA	NA	NA	chr2:118375312-118375646	0	10.44	-1.84	0.00554	1	NA	1	1	NA	NA	NA	139.66	138.86	137.69	136.41	74.43	76.24	77.55	136.39	136	135.38	134.53	18.55	18.44	15.97	2.78	1.91	298.7	516.42
Ypel2	protein yippee-like 2	chr11	86749927	86807264	12.08	10.01	1.65	-0.37	-2.93	4.89e-06	1.03e-46	2.87	1.85	1	1	NA	NA	NA	NA	chr11:86707916-86708295	41632	3.07	-1.08	0.198	1	NA	1	NA	1	NA	NA	83.38	80.45	85.66	93.72	70.62	67.68	61.54	81.43	78.8	84.22	92.43	13.69	7.75	11.64	0.51	0.55	746.74	147.55
Ypel2	protein yippee-like 2	chr11	86749927	86807264	12.08	10.01	1.65	-0.37	-2.93	4.89e-06	1.03e-46	2.87	1.85	1	1	NA	NA	NA	NA	chr11:86733680-86734364	15563	9.51	-2.03	0.000524	1	1	1	NA	1	NA	NA	83.38	80.45	85.66	93.72	70.62	67.68	61.54	81.43	78.8	84.22	92.43	13.69	7.75	11.64	4.42	1.64	1194.78	2139.45
Ypel2	protein yippee-like 2	chr11	86749927	86807264	12.08	10.01	1.65	-0.37	-2.93	4.89e-06	1.03e-46	2.87	1.85	1	1	NA	NA	NA	NA	chr11:86806802-86807719	0	12.84	-1.17	0.0121	1	1	NA	1	NA	NA	NA	83.38	80.45	85.66	93.72	70.62	67.68	61.54	81.43	78.8	84.22	92.43	13.69	7.75	11.64	7.2	6.96	4032.39	1254.16
Ypel2	protein yippee-like 2	chr11	86749927	86807264	12.08	10.01	1.65	-0.37	-2.93	4.89e-06	1.03e-46	2.87	1.85	1	1	NA	NA	NA	NA	chr11:86820540-86821216	-13277	7.79	-3.11	1.77e-06	1	1	1	NA	1	NA	NA	83.38	80.45	85.66	93.72	70.62	67.68	61.54	81.43	78.8	84.22	92.43	13.69	7.75	11.64	1.64	2.46	1642.83	1918.13
Ypel2	protein yippee-like 2	chr11	86749927	86807264	12.08	10.01	1.65	-0.37	-2.93	4.89e-06	1.03e-46	2.87	1.85	1	1	NA	NA	NA	NA	chr11:86838633-86838853	-31370	6.34	-1.92	0.0247	1	NA	1	NA	1	NA	NA	83.38	80.45	85.66	93.72	70.62	67.68	61.54	81.43	78.8	84.22	92.43	13.69	7.75	11.64	0.51	0.27	448.04	663.97
Phyhd1	phytanoyl-CoA dioxygenase domain-containing	chr2	30122049	30137669	26.31	19.18	3.63	-0.56	-2.93	5.51e-06	1.35e-22	0.85	1.13	NA	1	1	NA	NA	1	chr2:30121976-30122428	0	12.17	-1.85	0.00143	1	1	1	1	NA	NA	NA	55	54.03	59.18	55.5	45.51	39.54	29.85	53.71	52.92	58.19	54.73	8.92	3.15	9.52	3.03	1.5	1194.78	2065.68
Ypel4	protein yippee-like 4	chr2	84574361	84578034	9.86	5.55	1.37	-0.94	-2.91	2.1e-06	1.53e-17	2.02	1.7	NA	1	NA	NA	NA	1	chr2:84573895-84574429	0	7.11	-0.7	0.211	1	1	1	1	NA	NA	NA	10.03	10.44	11.06	11.46	6.09	6.41	4.52	9.8	10.22	10.87	11.3	1.06	1.45	1.7	1.26	2.05	1941.52	811.52
Ypel4	protein yippee-like 4	chr2	84574361	84578034	9.86	5.55	1.37	-0.94	-2.91	2.1e-06	1.53e-17	2.02	1.7	NA	1	NA	NA	NA	1	chr2:84583699-84584239	5666	14.92	-0.96	0.0126	1	1	NA	NA	1	NA	NA	10.03	10.44	11.06	11.46	6.09	6.41	4.52	9.8	10.22	10.87	11.3	1.06	1.45	1.7	2.53	3.55	2837.61	2877.2
Pparg	peroxisome proliferator-activated receptor gamma	chr6	115311239	115440419	1.75	0.87	0.24	-1.11	-2.9	5.63e-05	1.33e-11	0.07	0.06	NA	NA	1	NA	NA	1	NA	NA	NA	NA	NA	NA	NA	NA	NA	NA	NA	NA	5.8	4.63	5.99	3.67	1.98	2.67	2.39	5.66	4.53	5.89	3.62	0.65	0.81	0.52	NA	NA	NA	NA
Tle2	transducin-like enhancer protein 2	chr10	81038032	81053590	17.1	7.97	2.38	-1.2	-2.89	1.84e-37	2.93e-24	11.25	7.58	1	1	NA	NA	NA	NA	chr10:81034240-81034589	-3688	15.98	-2.03	0.000422	1	1	1	NA	1	NA	NA	67.83	77.93	86.7	76.17	35.09	33.81	32.14	66.25	76.32	85.25	75.12	6.05	16.26	8.45	2.65	3.14	1941.52	1106.61
Tle2	transducin-like enhancer protein 2	chr10	81038032	81053590	17.1	7.97	2.38	-1.2	-2.89	1.84e-37	2.93e-24	11.25	7.58	1	1	NA	NA	NA	NA	chr10:81068695-81069001	15106	18.23	-1.8	0.000455	1	1	1	1	NA	NA	NA	67.83	77.93	86.7	76.17	35.09	33.81	32.14	66.25	76.32	85.25	75.12	6.05	16.26	8.45	2.53	2.32	1941.52	1623.03
Slc27a1	long-chain fatty acid transport protein 1	chr8	74092826	74110607	39.6	29.59	5.66	-0.52	-2.88	1.56e-10	1.62e-13	4.97	4.25	NA	1	NA	NA	NA	NA	chr8:74093625-74094605	0	26.08	-2.43	4.51e-07	1	1	1	1	NA	NA	NA	152.83	163.18	164.56	161.3	125.08	110.85	101.14	149.25	159.82	161.79	159.08	29	6.21	28.76	12.51	13.1	8662.17	5680.62
Slc27a1	long-chain fatty acid transport protein 1	chr8	74092826	74110607	39.6	29.59	5.66	-0.52	-2.88	1.56e-10	1.62e-13	4.97	4.25	NA	1	NA	NA	NA	NA	chr8:74104083-74104863	0	10.33	-1.26	0.0163	1	1	1	1	NA	NA	NA	152.83	163.18	164.56	161.3	125.08	110.85	101.14	149.25	159.82	161.79	159.08	29	6.21	28.76	4.3	4.23	2837.61	1475.48
Chst10	carbohydrate sulfotransferase 10	chr1	38920718	38955005	1.52	0.83	0.21	-0.98	-2.88	0.00141	3.61e-12	3.07	2.75	NA	NA	NA	NA	NA	NA	NA	NA	NA	NA	NA	NA	NA	NA	NA	NA	NA	NA	7.99	6.73	7.04	5.64	3.52	4.88	2.23	7.8	6.59	6.92	5.56	1.25	0.77	0.7	NA	NA	NA	NA
Klhl38	kelch-like protein 38	chr15	58146128	58155724	2.63	1.81	0.37	-0.64	-2.87	0.00472	2.39e-14	0.01	0.01	NA	1	NA	NA	NA	NA	chr15:58155605-58156166	0	14.08	-2.1	3.76e-05	1	1	NA	1	NA	NA	NA	9.46	7.66	9.82	6.8	4.84	5.28	6.16	9.24	7.5	9.65	6.71	1.25	1.21	0.93	3.54	2.18	3285.65	2655.87
Camk2n1	calcium/calmodulin-dependent protein kinase II	chr4	138011063	138016041	2.64	1.7	0.37	-0.74	-2.87	0.0188	1.81e-09	2.29	2.2	NA	1	NA	NA	NA	NA	chr4:138010124-138010436	-627	6.95	-3.09	0.000395	1	NA	1	NA	1	NA	NA	18.06	14.22	15.31	7.61	8.52	11.4	5.23	17.64	13.93	15.05	7.5	1.03	3.43	1.15	0.88	1.23	597.39	590.19
Stac2	SH3 and cysteine-rich domain-containing protein	chr11	97897938	97914776	32.77	18.46	4.57	-0.92	-2.86	2.67e-06	1.72e-10	0.45	0.48	NA	1	NA	NA	NA	1	chr11:97897209-97897826	112	15.82	-2.58	4.75e-07	1	1	1	NA	1	NA	NA	157.91	162.09	146.62	113.05	83.9	99.05	47.28	154.22	158.75	144.16	111.49	9.07	40.47	9.04	4.93	5.73	2538.91	2065.68
Stac2	SH3 and cysteine-rich domain-containing protein	chr11	97897938	97914776	32.77	18.46	4.57	-0.92	-2.86	2.67e-06	1.72e-10	0.45	0.48	NA	1	NA	NA	NA	1	chr11:97920969-97921393	-6194	10.96	-1.98	0.00321	1	1	1	NA	1	NA	NA	157.91	162.09	146.62	113.05	83.9	99.05	47.28	154.22	158.75	144.16	111.49	9.07	40.47	9.04	2.78	2.73	1493.48	590.19
Spon2	spondin-2 precursor	chr5	33556167	33560887	2.54	1.24	0.36	-1.14	-2.86	0.000999	2.16e-14	0.41	0.22	1	1	NA	NA	NA	1	chr5:33580785-33581382	-19899	7.79	-1.4	0.0055	1	1	1	NA	1	1	1	7.23	7.91	8.19	9.58	4.99	4.65	1.74	7.06	7.75	8.06	9.45	0.97	1.41	0.96	1.52	2.32	1941.52	1327.94
Tmem191c	transmembrane protein 191C	chr16	17276393	17278754	1.4	0.88	0.2	-0.72	-2.85	0.00986	8.62e-09	1.18	1.35	NA	1	NA	NA	NA	NA	chr16:17276239-17276990	0	7.53	-1.36	0.00931	1	1	1	1	NA	NA	NA	3.47	2.52	2.47	2.95	1.39	1.59	2.07	3.39	2.47	2.43	2.91	0.56	0.08	0.48	1.64	3.55	1941.52	1549.26
Dchs1	dachsous 1	chr7	112901503	112936064	7.54	2.33	1.09	-1.79	-2.84	9.04e-21	6.21e-39	24.91	30.87	NA	1	1	1	NA	NA	chr7:112926498-112926761	0	5.89	-0.46	0.573	1	1	1	NA	1	NA	NA	127.35	135.07	124.82	78.59	38.54	39.43	23.56	124.37	132.29	122.72	77.51	13.03	19.61	15.12	0.63	0.68	1045.44	221.32
Dchs1	dachsous 1	chr7	112901503	112936064	7.54	2.33	1.09	-1.79	-2.84	9.04e-21	6.21e-39	24.91	30.87	NA	1	1	1	NA	NA	chr7:112926498-112926761	0	5.89	-0.46	0.573	1	1	1	NA	1	NA	NA	127.35	135.07	124.82	78.59	38.54	39.43	23.56	124.37	132.29	122.72	77.51	13.03	19.61	15.12	0.63	0.68	1045.44	221.32
Bcl2l11	bcl-2-like protein 11 isoform 2	chr2	127951774	127988283	21.36	12.2	3.13	-0.91	-2.83	1.82e-39	3.37e-64	3.04	3.52	NA	1	NA	NA	NA	NA	chr2:127951417-127951881	0	26.54	-1.82	2.1e-05	1	1	1	1	NA	NA	NA	154.92	163.18	157.44	148.59	82.51	88.1	79.42	151.29	159.82	154.8	146.54	24.54	17.88	22.01	8.22	7.1	1941.52	1844.36
Bcl2l11	bcl-2-like protein 11 isoform 2	chr2	127951774	127988283	21.36	12.2	3.13	-0.91	-2.83	1.82e-39	3.37e-64	3.04	3.52	NA	1	NA	NA	NA	NA	chr2:127952770-127953664	0	25.13	-1.52	0.00276	1	1	NA	1	NA	NA	NA	154.92	163.18	157.44	148.59	82.51	88.1	79.42	151.29	159.82	154.8	146.54	24.54	17.88	22.01	12.39	16.79	5675.22	2213.23
Fgfr2	fibroblast growth factor receptor 2 isoform	chr7	137305965	137410322	12.62	7.35	1.81	-0.88	-2.83	3.5e-22	1.65e-08	15.25	11.81	1	1	1	1	1	NA	chr7:137408755-137408995	0	12.91	-3.13	0.000211	1	1	1	NA	NA	NA	NA	87.09	96.61	100.23	107.41	54.17	57.86	47.92	85.05	94.62	98.55	105.93	5.08	29.94	5.63	0.76	1.91	1194.78	885.29
Fgfr2	fibroblast growth factor receptor 2 isoform	chr7	137305965	137410322	12.62	7.35	1.81	-0.88	-2.83	3.5e-22	1.65e-08	15.25	11.81	1	1	1	1	1	NA	chr7:137409685-137410097	0	7.71	-4.3	3.4e-05	1	NA	1	1	NA	NA	NA	87.09	96.61	100.23	107.41	54.17	57.86	47.92	85.05	94.62	98.55	105.93	5.08	29.94	5.63	1.77	3	298.7	221.32
Ddx26b	protein DDX26B	chrX	53708016	53761020	13.15	7.67	1.93	-0.87	-2.83	2.32e-28	1.3e-51	5.8	4.08	1	1	1	NA	NA	NA	chrX:53708099-53709333	0	9.35	-1.47	0.00226	1	1	NA	1	1	NA	NA	67.83	77.26	73.72	71.61	39.71	41.58	37.66	66.25	75.66	72.48	70.62	10.51	7.55	11.9	4.93	8.19	3285.65	2065.68
Runx1t1	protein CBFA2T1 isoform 2	chr4	13670449	13820790	5.65	1.9	0.84	-1.67	-2.81	6.37e-35	4.62e-41	7.01	6.74	NA	1	1	1	NA	NA	chr4:13670638-13670868	0	5.39	-1.74	0.043	1	NA	1	1	NA	NA	NA	70.26	56.39	55.24	43.77	16.81	19.12	17.33	68.61	55.22	54.31	43.17	6.67	9.08	8	0.38	0.41	597.39	442.65
Bach2	transcription regulator protein BACH2	chr4	32504410	32673083	1.18	0.5	0.18	-1.34	-2.8	8.12e-11	1.33e-18	2.43	3.54	NA	1	1	NA	NA	NA	chr4:32325418-32325638	-287	7.04	-5.11	0.000248	1	NA	1	1	NA	NA	NA	17.97	13.97	15.69	10.47	5.14	6.58	5.62	17.55	13.68	15.43	10.33	1.81	2.34	2	0.88	0.82	149.35	442.65
Bach2	transcription regulator protein BACH2	chr4	32504410	32673083	1.18	0.5	0.18	-1.34	-2.8	8.12e-11	1.33e-18	2.43	3.54	NA	1	1	NA	NA	NA	chr4:32336878-32338470	0	9.88	-1.27	0.0283	1	1	NA	NA	1	NA	NA	17.97	13.97	15.69	10.47	5.14	6.58	5.62	17.55	13.68	15.43	10.33	1.81	2.34	2	9.35	12.28	2240.22	1623.03
Smtn	smoothelin	chr11	3417525	3439295	60.99	18.97	9.12	-1.78	-2.79	5.51e-29	4.05e-37	4.97	3.51	1	1	1	1	1	1	chr11:3439106-3439616	0	17.62	-1.26	0.00565	1	1	NA	1	NA	NA	NA	341.45	308.27	313.38	234.61	89.04	82.94	89.26	333.45	301.91	308.12	231.37	37.2	54.32	36.09	3.41	4.78	4331.09	1844.36
Notch1	neurogenic locus notch homolog protein 1	chr2	26313422	26359342	9.13	6.8	1.38	-0.52	-2.79	2.12e-08	1.58e-42	3.93	3.75	NA	1	NA	NA	NA	1	chr2:26313973-26314381	0	4.56	-0.67	0.434	1	1	1	NA	1	1	NA	111.99	120.26	127.68	142.59	89.78	93.89	79.23	109.37	117.78	125.53	140.63	20.89	12.15	20.49	0.88	0.68	597.39	590.19
Notch1	neurogenic locus notch homolog protein 1	chr2	26313422	26359342	9.13	6.8	1.38	-0.52	-2.79	2.12e-08	1.58e-42	3.93	3.75	NA	1	NA	NA	NA	1	chr2:26349080-26349550	0	7.75	-1.19	0.0613	1	NA	1	NA	1	NA	NA	111.99	120.26	127.68	142.59	89.78	93.89	79.23	109.37	117.78	125.53	140.63	20.89	12.15	20.49	3.03	1.5	746.74	442.65
Notch1	neurogenic locus notch homolog protein 1	chr2	26313422	26359342	9.13	6.8	1.38	-0.52	-2.79	2.12e-08	1.58e-42	3.93	3.75	NA	1	NA	NA	NA	1	chr2:26349922-26350269	0	9.38	-2.69	0.000566	1	1	1	NA	1	NA	NA	111.99	120.26	127.68	142.59	89.78	93.89	79.23	109.37	117.78	125.53	140.63	20.89	12.15	20.49	1.52	2.59	448.04	442.65
Notch1	neurogenic locus notch homolog protein 1	chr2	26313422	26359342	9.13	6.8	1.38	-0.52	-2.79	2.12e-08	1.58e-42	3.93	3.75	NA	1	NA	NA	NA	1	chr2:26357329-26357547	0	16.35	-2.73	0.00213	1	NA	1	NA	1	NA	NA	111.99	120.26	127.68	142.59	89.78	93.89	79.23	109.37	117.78	125.53	140.63	20.89	12.15	20.49	2.4	3.14	448.04	73.77
Notch1	neurogenic locus notch homolog protein 1	chr2	26313422	26359342	9.13	6.8	1.38	-0.52	-2.79	2.12e-08	1.58e-42	3.93	3.75	NA	1	NA	NA	NA	1	chr2:26362780-26363476	-3439	18.25	-1.9	7.09e-05	1	1	NA	NA	1	NA	NA	111.99	120.26	127.68	142.59	89.78	93.89	79.23	109.37	117.78	125.53	140.63	20.89	12.15	20.49	7.58	7.78	2986.96	1991.9
Notch1	neurogenic locus notch homolog protein 1	chr2	26313422	26359342	9.13	6.8	1.38	-0.52	-2.79	2.12e-08	1.58e-42	3.93	3.75	NA	1	NA	NA	NA	1	chr2:26380912-26381494	-21571	6.65	-3.86	2.67e-06	1	1	1	NA	1	NA	NA	111.99	120.26	127.68	142.59	89.78	93.89	79.23	109.37	117.78	125.53	140.63	20.89	12.15	20.49	1.26	1.23	1941.52	1327.94
Hdac11	histone deacetylase 11	chr6	91106809	91124677	10.96	6.52	1.64	-0.85	-2.79	5.2e-15	5.31e-46	5.5	4.64	NA	1	NA	NA	NA	NA	chr6:91106543-91107484	0	8.23	-2.32	6.84e-05	1	1	1	1	NA	NA	NA	41.21	36.86	38.04	42.34	24	23.66	18.65	40.25	36.1	37.4	41.76	6.7	4.68	5.37	2.53	4.64	2986.96	1770.58
Hdac11	histone deacetylase 11	chr6	91106809	91124677	10.96	6.52	1.64	-0.85	-2.79	5.2e-15	5.31e-46	5.5	4.64	NA	1	NA	NA	NA	NA	chr6:91142694-91142910	18018	7.17	-1.25	0.196	1	1	1	NA	1	NA	NA	41.21	36.86	38.04	42.34	24	23.66	18.65	40.25	36.1	37.4	41.76	6.7	4.68	5.37	0.88	0	1045.44	442.65
Hdac11	histone deacetylase 11	chr6	91106809	91124677	10.96	6.52	1.64	-0.85	-2.79	5.2e-15	5.31e-46	5.5	4.64	NA	1	NA	NA	NA	NA	chr6:91152706-91152920	28030	11.95	-0.17	0.755	1	1	1	NA	1	1	1	41.21	36.86	38.04	42.34	24	23.66	18.65	40.25	36.1	37.4	41.76	6.7	4.68	5.37	1.64	1.09	896.09	442.65
Pik3ip1	phosphoinositide-3-kinase-interacting protein 1	chr11	3230734	3242974	43.12	28.91	6.55	-0.67	-2.77	1.18e-08	1.35e-44	1.17	0.67	1	1	NA	NA	NA	NA	chr11:3230507-3230903	0	12.91	-2.24	3.91e-05	1	1	1	1	NA	NA	NA	144.79	148.37	141.36	126.57	98.8	98.25	67.67	141.4	145.31	138.99	124.82	15.25	26.47	19.01	2.65	2.59	1792.17	1032.84
Ankrd44	serine/threonine-protein phosphatase 6	chr1	54702184	54983231	54.24	30.71	8.33	-0.92	-2.76	4.15e-14	2.49e-49	5.87	5.06	NA	1	1	1	NA	NA	chr1:54770232-54770709	0	3.9	-0.91	0.313	1	1	1	NA	1	NA	NA	474.84	491.81	454.24	511.73	251.2	259.08	256.75	463.72	481.68	446.61	504.68	72.77	63.4	73.45	1.9	0.14	597.39	295.1
Ankrd44	serine/threonine-protein phosphatase 6	chr1	54702184	54983231	54.24	30.71	8.33	-0.92	-2.76	4.15e-14	2.49e-49	5.87	5.06	NA	1	1	1	NA	NA	chr1:54883464-54883678	0	3.62	-1.03	0.345	1	NA	1	NA	1	NA	NA	474.84	491.81	454.24	511.73	251.2	259.08	256.75	463.72	481.68	446.61	504.68	72.77	63.4	73.45	0.13	0.82	298.7	73.77
Ankrd44	serine/threonine-protein phosphatase 6	chr1	54702184	54983231	54.24	30.71	8.33	-0.92	-2.76	4.15e-14	2.49e-49	5.87	5.06	NA	1	1	1	NA	NA	chr1:54883464-54883678	0	3.62	-1.03	0.345	1	NA	1	NA	1	NA	NA	474.84	491.81	454.24	511.73	251.2	259.08	256.75	463.72	481.68	446.61	504.68	72.77	63.4	73.45	0.13	0.82	298.7	73.77
Ankrd44	serine/threonine-protein phosphatase 6	chr1	54702184	54983231	54.24	30.71	8.33	-0.92	-2.76	4.15e-14	2.49e-49	5.87	5.06	NA	1	1	1	NA	NA	chr1:54963994-54964411	0	4.83	-1.58	0.0248	1	NA	1	NA	1	NA	NA	474.84	491.81	454.24	511.73	251.2	259.08	256.75	463.72	481.68	446.61	504.68	72.77	63.4	73.45	0.63	0.82	1045.43	590.19
Ankrd44	serine/threonine-protein phosphatase 6	chr1	54702184	54983231	54.24	30.71	8.33	-0.92	-2.76	4.15e-14	2.49e-49	5.87	5.06	NA	1	1	1	NA	NA	chr1:54963994-54964411	0	4.83	-1.58	0.0248	1	NA	1	NA	1	NA	NA	474.84	491.81	454.24	511.73	251.2	259.08	256.75	463.72	481.68	446.61	504.68	72.77	63.4	73.45	0.63	0.82	1045.43	590.19
Ankrd44	serine/threonine-protein phosphatase 6	chr1	54702184	54983231	54.24	30.71	8.33	-0.92	-2.76	4.15e-14	2.49e-49	5.87	5.06	NA	1	1	1	NA	NA	chr1:54982558-54983567	0	6.53	-1.63	0.00455	1	1	1	1	NA	NA	NA	474.84	491.81	454.24	511.73	251.2	259.08	256.75	463.72	481.68	446.61	504.68	72.77	63.4	73.45	3.54	4.23	1493.48	1180.39
Ankrd44	serine/threonine-protein phosphatase 6	chr1	54702184	54983231	54.24	30.71	8.33	-0.92	-2.76	4.15e-14	2.49e-49	5.87	5.06	NA	1	1	1	NA	NA	chr1:54982558-54983567	0	6.53	-1.63	0.00455	1	1	1	1	NA	NA	NA	474.84	491.81	454.24	511.73	251.2	259.08	256.75	463.72	481.68	446.61	504.68	72.77	63.4	73.45	3.54	4.23	1493.48	1180.39
Ankrd44	serine/threonine-protein phosphatase 6	chr1	54702184	54983231	54.24	30.71	8.33	-0.92	-2.76	4.15e-14	2.49e-49	5.87	5.06	NA	1	1	1	NA	NA	chr1:55017868-55018131	-34638	9.72	-2.86	0.000593	1	1	1	NA	1	NA	NA	474.84	491.81	454.24	511.73	251.2	259.08	256.75	463.72	481.68	446.61	504.68	72.77	63.4	73.45	1.52	1.09	1045.43	442.65
Ankrd44	serine/threonine-protein phosphatase 6	chr1	54702184	54983231	54.24	30.71	8.33	-0.92	-2.76	4.15e-14	2.49e-49	5.87	5.06	NA	1	1	1	NA	NA	chr1:55017868-55018131	-34638	9.72	-2.86	0.000593	1	1	1	NA	1	NA	NA	474.84	491.81	454.24	511.73	251.2	259.08	256.75	463.72	481.68	446.61	504.68	72.77	63.4	73.45	1.52	1.09	1045.43	442.65
Ankrd44	serine/threonine-protein phosphatase 6	chr1	54702184	54983231	54.24	30.71	8.33	-0.92	-2.76	4.15e-14	2.49e-49	5.87	5.06	NA	1	1	1	NA	NA	chr1:55022316-55022853	-39086	11.97	-2.64	3.69e-05	1	1	1	NA	1	1	1	474.84	491.81	454.24	511.73	251.2	259.08	256.75	463.72	481.68	446.61	504.68	72.77	63.4	73.45	3.29	1.64	1941.52	2065.68
Ankrd44	serine/threonine-protein phosphatase 6	chr1	54702184	54983231	54.24	30.71	8.33	-0.92	-2.76	4.15e-14	2.49e-49	5.87	5.06	NA	1	1	1	NA	NA	chr1:55022316-55022853	-39086	11.97	-2.64	3.69e-05	1	1	1	NA	1	1	1	474.84	491.81	454.24	511.73	251.2	259.08	256.75	463.72	481.68	446.61	504.68	72.77	63.4	73.45	3.29	1.64	1941.52	2065.68
Zfp354a	zinc finger protein 354A	chr11	50872759	50886301	1.35	1.02	0.21	-0.51	-2.76	0.0322	9.81e-13	1.16	0.96	NA	1	1	1	NA	NA	chr11:50872808-50873022	0	3.62	-2.46	0.0384	1	NA	1	1	NA	NA	NA	6.8	8.67	8.23	7.97	6.68	5.79	4.36	6.64	8.49	8.1	7.86	0.94	1.57	0.93	0.38	0.27	448.04	147.55
Gstm5	glutathione S-transferase Mu 5	chr3	107698772	107701603	9.59	6.13	1.47	-0.75	-2.75	0.00048	8.75e-15	21.05	16.94	1	1	1	1	NA	NA	NA	NA	NA	NA	NA	NA	NA	NA	NA	NA	NA	NA	12.41	11.02	11.94	15.31	7.27	9.7	5.81	12.12	10.8	11.74	15.1	1.31	2.62	1.63	NA	NA	NA	NA
C1ra	complement C1r-A subcomponent precursor	chr6	124462639	124473458	16.47	5.96	2.47	-1.57	-2.75	3.84e-58	8.68e-05	0.31	0.15	1	1	NA	NA	NA	NA	NA	NA	NA	NA	NA	NA	NA	NA	NA	NA	NA	NA	70.97	63.62	68.11	60.96	22.54	24.85	19.72	69.31	62.31	66.97	60.12	2.49	24.82	1.63	NA	NA	NA	NA
Steap3	metalloreductase STEAP3	chr1	122122993	122167659	31.04	22.07	4.96	-0.59	-2.72	1.83e-11	2.84e-10	0.48	0.38	NA	1	NA	NA	NA	1	chr1:122132894-122133564	0	12.37	-1.53	0.00539	1	1	1	NA	1	NA	NA	146.27	140.79	147.7	137.04	102.25	102.74	80.9	142.84	137.89	145.22	135.15	29.81	5	28.9	4.42	5.19	1194.78	1918.13
Steap3	metalloreductase STEAP3	chr1	122122993	122167659	31.04	22.07	4.96	-0.59	-2.72	1.83e-11	2.84e-10	0.48	0.38	NA	1	NA	NA	NA	1	chr1:122144561-122145217	0	9.21	-2.6	8.35e-05	1	1	1	NA	1	NA	NA	146.27	140.79	147.7	137.04	102.25	102.74	80.9	142.84	137.89	145.22	135.15	29.81	5	28.9	4.55	2.59	1941.52	737.74
Steap3	metalloreductase STEAP3	chr1	122122993	122167659	31.04	22.07	4.96	-0.59	-2.72	1.83e-11	2.84e-10	0.48	0.38	NA	1	NA	NA	NA	1	chr1:122155534-122155748	0	6.52	-1.57	0.0624	1	NA	1	NA	1	NA	NA	146.27	140.79	147.7	137.04	102.25	102.74	80.9	142.84	137.89	145.22	135.15	29.81	5	28.9	0.63	0.55	149.35	590.19
Steap3	metalloreductase STEAP3	chr1	122122993	122167659	31.04	22.07	4.96	-0.59	-2.72	1.83e-11	2.84e-10	0.48	0.38	NA	1	NA	NA	NA	1	chr1:122161602-122162064	0	11.07	-3.14	5.05e-07	1	1	1	1	NA	NA	NA	146.27	140.79	147.7	137.04	102.25	102.74	80.9	142.84	137.89	145.22	135.15	29.81	5	28.9	2.15	2.32	1642.83	1549.26
Pcdhb19	protocadherin beta 19	chr18	37656652	37661365	2.71	1.24	0.43	-1.23	-2.72	7.81e-15	4.61e-21	0.74	0.53	NA	1	1	1	NA	NA	NA	NA	NA	NA	NA	NA	NA	NA	NA	NA	NA	NA	20.63	19.19	19.02	15.22	8.88	6.92	8	20.15	18.79	18.7	15.01	2.06	3.63	2.63	NA	NA	NA	NA
Ralgps2	ras-specific guanine nucleotide-releasing factor	chr1	158734297	158869757	17.33	6.8	2.78	-1.44	-2.71	8.49e-73	8.93e-31	6.45	7.38	NA	1	NA	NA	NA	NA	chr1:158685013-158685371	48926	6.06	-3.91	0.000607	1	NA	1	NA	1	NA	NA	181.25	172.52	176	187.25	59.97	63.31	73.67	177.01	168.97	173.04	184.68	33.45	15.62	31.5	1.26	0.41	1344.13	442.65
Ralgps2	ras-specific guanine nucleotide-releasing factor	chr1	158734297	158869757	17.33	6.8	2.78	-1.44	-2.71	8.49e-73	8.93e-31	6.45	7.38	NA	1	NA	NA	NA	NA	chr1:158868840-158869054	0	2.17	-1.73	0.162	1	NA	1	1	NA	NA	NA	181.25	172.52	176	187.25	59.97	63.31	73.67	177.01	168.97	173.04	184.68	33.45	15.62	31.5	0.25	0.27	149.35	73.77
Ralgps2	ras-specific guanine nucleotide-releasing factor	chr1	158734297	158869757	17.33	6.8	2.78	-1.44	-2.71	8.49e-73	8.93e-31	6.45	7.38	NA	1	NA	NA	NA	NA	chr1:158869824-158870063	-68	5.19	-2.25	0.0296	1	NA	1	1	NA	NA	NA	181.25	172.52	176	187.25	59.97	63.31	73.67	177.01	168.97	173.04	184.68	33.45	15.62	31.5	0.25	0.96	448.04	295.1
Ralgps2	ras-specific guanine nucleotide-releasing factor	chr1	158734297	158869757	17.33	6.8	2.78	-1.44	-2.71	8.49e-73	8.93e-31	6.45	7.38	NA	1	NA	NA	NA	NA	chr1:158894680-158895067	-24924	4	-2.64	0.0311	1	NA	1	NA	1	NA	NA	181.25	172.52	176	187.25	59.97	63.31	73.67	177.01	168.97	173.04	184.68	33.45	15.62	31.5	0.38	1.23	597.39	73.77
Sdc3	syndecan-3 precursor	chr4	130348452	130382233	6.91	5.56	1.09	-0.41	-2.71	0.000243	7.88e-33	15.87	10.88	1	NA	NA	NA	NA	NA	NA	NA	NA	NA	NA	NA	NA	NA	NA	NA	NA	NA	46.25	45.61	49.44	58	37.88	41.87	32.88	45.17	44.67	48.61	57.2	6.42	10.37	5.67	NA	NA	NA	NA
Aldh1a7	aldehyde dehydrogenase, cytosolic 1	chr19	20767443	20802046	80.62	47.03	12.42	-0.86	-2.7	0.0057	0.000275	0.37	0.3	NA	1	NA	NA	NA	NA	NA	NA	NA	NA	NA	NA	NA	NA	NA	NA	NA	NA	289.68	257.86	264.83	150.29	160.61	169.34	67.06	282.9	252.54	260.38	148.22	7.05	94.99	6.71	NA	NA	NA	NA
Sema5a	semaphorin-5A	chr15	32174568	32626096	59.03	15.97	9.6	-1.98	-2.69	2.6e-74	8.68e-22	18.19	18.04	NA	1	NA	NA	NA	NA	chr15:32173916-32175158	0	20.27	-0.89	0.0214	1	1	NA	1	NA	NA	NA	997.83	980.18	871.26	853.48	235.56	244.84	222.15	974.46	959.98	856.62	841.72	175.82	75.46	170.58	12.77	14.06	6720.65	5311.74
Sema5a	semaphorin-5A	chr15	32174568	32626096	59.03	15.97	9.6	-1.98	-2.69	2.6e-74	8.68e-22	18.19	18.04	NA	1	NA	NA	NA	NA	chr15:32236336-32236703	0	6.12	-1.78	0.0169	1	1	1	NA	1	1	1	997.83	980.18	871.26	853.48	235.56	244.84	222.15	974.46	959.98	856.62	841.72	175.82	75.46	170.58	0.63	0.27	1493.48	885.29
Sema5a	semaphorin-5A	chr15	32174568	32626096	59.03	15.97	9.6	-1.98	-2.69	2.6e-74	8.68e-22	18.19	18.04	NA	1	NA	NA	NA	NA	chr15:32247041-32247255	0	3.62	-4.16	0.004	1	NA	1	NA	1	NA	NA	997.83	980.18	871.26	853.48	235.56	244.84	222.15	974.46	959.98	856.62	841.72	175.82	75.46	170.58	0.25	0.41	298.7	221.32
Sema5a	semaphorin-5A	chr15	32174568	32626096	59.03	15.97	9.6	-1.98	-2.69	2.6e-74	8.68e-22	18.19	18.04	NA	1	NA	NA	NA	NA	chr15:32312963-32313318	0	5.24	-1.61	0.039	1	1	1	NA	1	NA	NA	997.83	980.18	871.26	853.48	235.56	244.84	222.15	974.46	959.98	856.62	841.72	175.82	75.46	170.58	1.14	0.68	298.7	590.19
Sema5a	semaphorin-5A	chr15	32174568	32626096	59.03	15.97	9.6	-1.98	-2.69	2.6e-74	8.68e-22	18.19	18.04	NA	1	NA	NA	NA	NA	chr15:32362999-32363792	0	6.94	-1.45	0.00417	1	1	1	NA	1	NA	NA	997.83	980.18	871.26	853.48	235.56	244.84	222.15	974.46	959.98	856.62	841.72	175.82	75.46	170.58	2.02	2.18	3136.3	1327.94
Sema5a	semaphorin-5A	chr15	32174568	32626096	59.03	15.97	9.6	-1.98	-2.69	2.6e-74	8.68e-22	18.19	18.04	NA	1	NA	NA	NA	NA	chr15:32651892-32652106	25797	4.71	-0.58	0.467	1	NA	1	NA	NA	NA	NA	997.83	980.18	871.26	853.48	235.56	244.84	222.15	974.46	959.98	856.62	841.72	175.82	75.46	170.58	0.51	0.68	298.7	147.55
Rtn2	reticulon-2 isoform B	chr7	19867973	19881513	1.35	0.87	0.22	-0.76	-2.69	0.00824	3.59e-10	0.91	0.96	NA	NA	NA	NA	NA	NA	chr7:19867766-19868336	0	5.3	-0.4	0.453	1	1	1	1	NA	NA	NA	5.18	4.21	3.79	3.31	2.79	2.78	1.94	5.06	4.12	3.72	3.27	0.5	0.52	0.85	0.76	0.82	1792.17	959.06
Rtn2	reticulon-2 isoform B	chr7	19867973	19881513	1.35	0.87	0.22	-0.76	-2.69	0.00824	3.59e-10	0.91	0.96	NA	NA	NA	NA	NA	NA	chr7:19895410-19895871	13902	31.25	-1.43	0.000848	1	1	1	1	NA	NA	NA	5.18	4.21	3.79	3.31	2.79	2.78	1.94	5.06	4.12	3.72	3.27	0.5	0.52	0.85	8.6	8.33	3285.65	2434.55
Rtn2	reticulon-2 isoform B	chr7	19867973	19881513	1.35	0.87	0.22	-0.76	-2.69	0.00824	3.59e-10	0.91	0.96	NA	NA	NA	NA	NA	NA	chr7:19904848-19905597	23340	34.65	-2.34	2.09e-09	1	1	1	NA	1	NA	NA	5.18	4.21	3.79	3.31	2.79	2.78	1.94	5.06	4.12	3.72	3.27	0.5	0.52	0.85	13.15	12.42	8512.83	5975.71
Trp53inp1	tumor protein p53-inducible nuclear protein 1	chr4	11083588	11101524	49.45	38.68	8.06	-0.45	-2.68	0.0011	1.07e-45	3.21	3.32	NA	1	NA	NA	NA	NA	chr4:11083102-11083858	0	13.42	-2.57	1.18e-05	1	1	1	1	NA	NA	NA	400.92	393.1	360.04	403.96	288.71	309.29	257.55	391.53	385	353.99	398.39	64.42	51.37	63.41	7.46	4.09	2538.91	1844.36
Gpr153	probable G-protein coupled receptor 153	chr4	151648471	151659446	14.96	7.59	2.43	-1.08	-2.68	4.22e-24	3.38e-53	5.8	3.24	1	1	NA	NA	NA	NA	chr4:151646929-151648122	-349	10.84	-1.6	0.00252	1	1	1	1	1	NA	NA	86.23	86.43	81.76	73.31	39.57	44.87	32.5	84.21	84.65	80.38	72.3	11.1	14.73	11.97	8.09	8.05	3435	1549.26
Dtx3l	E3 ubiquitin-protein ligase DTX3L	chr16	35926601	35939113	7.73	6.52	1.26	-0.34	-2.67	0.000447	2.36e-37	0.29	0.21	NA	1	NA	NA	NA	NA	chr16:35938940-35939563	0	6.71	-1.58	0.00488	1	NA	1	1	NA	NA	NA	53.91	56.22	60.34	61.76	45.07	51.45	41.15	52.64	55.06	59.33	60.91	10.1	6.05	10.56	1.52	2.32	1344.13	1180.39
Bhlhe41	class E basic helix-loop-helix protein 41	chr6	145806763	145813940	2.52	2.03	0.42	-0.4	-2.67	0.000908	5.16e-07	0.16	0.09	1	NA	1	NA	NA	1	chr6:145804367-145804804	6453	7.98	-2.62	7.5e-05	1	1	1	NA	1	NA	NA	22.77	24.74	20.49	21.48	16.88	16.17	17.43	22.24	24.23	20.14	21.19	4.96	0.48	4.85	1.64	1.77	1194.78	811.52
Bhlhe41	class E basic helix-loop-helix protein 41	chr6	145806763	145813940	2.52	2.03	0.42	-0.4	-2.67	0.000908	5.16e-07	0.16	0.09	1	NA	1	NA	NA	1	chr6:145813999-145815218	-140	14.23	-1.2	0.0112	1	1	NA	1	1	NA	NA	22.77	24.74	20.49	21.48	16.88	16.17	17.43	22.24	24.23	20.14	21.19	4.96	0.48	4.85	8.22	12.97	3733.7	2729.65
Fblim1	filamin-binding LIM protein 1	chr4	141131977	141161967	52.27	18.29	8.58	-1.61	-2.66	9.55e-69	5.12e-60	9.74	10.3	NA	1	1	1	NA	NA	chr4:141153998-141154451	0	9.06	-2.79	3.51e-05	1	NA	1	NA	NA	NA	NA	261.11	247.84	236.22	215.45	79.13	73.75	82.65	255	242.73	232.26	212.48	35.48	40.39	35.91	1.64	2.46	1194.78	1032.84
C1s	complement C1s-A subcomponent	chr6	124480362	124492377	23.05	6.64	3.66	-1.89	-2.66	4.11e-25	0.000182	0.6	0.38	1	1	NA	NA	NA	NA	chr6:124435053-124435455	44907	4.82	-1.62	0.0401	1	1	1	NA	1	1	1	110.05	104.61	104.56	79.75	30.54	33.3	17.26	107.47	102.45	102.81	78.65	3.34	40.11	2.96	1.14	0.68	448.04	590.19
Adh1	alcohol dehydrogenase 1	chr3	137940609	137953655	3.76	1.36	0.6	-1.52	-2.66	1.17e-08	0.000188	0.39	0.18	NA	1	NA	NA	NA	NA	NA	NA	NA	NA	NA	NA	NA	NA	NA	NA	NA	NA	6.42	7.15	7.27	8.23	1.84	2.16	3.32	6.27	7.01	7.15	8.12	0.31	2.74	0.33	NA	NA	NA	NA
Hsd17b11	estradiol 17-beta-dehydrogenase 11	chr5	104418784	104450815	60.22	25.33	9.91	-1.35	-2.66	1.56e-89	7.42e-58	3.13	1.78	1	1	1	1	NA	1	NA	NA	NA	NA	NA	NA	NA	NA	NA	NA	NA	NA	151.97	149.38	147.39	144.65	59.17	60.25	55.73	148.41	146.3	144.92	142.66	20.98	27.64	20.75	NA	NA	NA	NA
Adssl1	adenylosuccinate synthetase isozyme 1	chr12	113858258	113879566	9.98	7.94	1.66	-0.43	-2.65	0.00105	6.95e-18	0.33	0.22	NA	NA	NA	NA	NA	1	chr12:113857996-113858234	-24	15.3	-1.63	0.0124	1	1	1	1	NA	NA	NA	23.77	24.99	26.79	28.11	19.97	21.73	16.3	23.21	24.48	26.34	27.72	5.27	2.02	4.82	1.26	3.14	1045.44	516.42
Adssl1	adenylosuccinate synthetase isozyme 1	chr12	113858258	113879566	9.98	7.94	1.66	-0.43	-2.65	0.00105	6.95e-18	0.33	0.22	NA	NA	NA	NA	NA	1	chr12:113866834-113867172	0	12.6	-2.85	2.69e-05	1	NA	1	NA	1	NA	NA	23.77	24.99	26.79	28.11	19.97	21.73	16.3	23.21	24.48	26.34	27.72	5.27	2.02	4.82	1.77	1.64	896.09	1696.81
Adssl1	adenylosuccinate synthetase isozyme 1	chr12	113858258	113879566	9.98	7.94	1.66	-0.43	-2.65	0.00105	6.95e-18	0.33	0.22	NA	NA	NA	NA	NA	1	chr12:113867420-113867964	0	17.94	-1.51	0.000644	1	1	NA	NA	1	NA	NA	23.77	24.99	26.79	28.11	19.97	21.73	16.3	23.21	24.48	26.34	27.72	5.27	2.02	4.82	5.18	5.32	2837.61	1991.9
Fyb	FYN-binding protein	chr15	6529871	6613312	3.95	1.7	0.66	-1.31	-2.65	3.13e-11	1.14e-06	0.29	0.17	1	NA	NA	NA	NA	1	chr15:6489964-6490178	-39693	4.34	-2.66	0.0556	1	1	1	NA	1	NA	NA	14.83	16.16	12.56	17.81	5.58	7.72	5.26	14.48	15.83	12.35	17.57	4.02	0.36	2.74	0.13	0.68	0	442.65
Fyb	FYN-binding protein	chr15	6529871	6613312	3.95	1.7	0.66	-1.31	-2.65	3.13e-11	1.14e-06	0.29	0.17	1	NA	NA	NA	NA	1	chr15:6505406-6505655	-24216	5.29	-4.85	0.000347	1	1	1	NA	1	NA	NA	14.83	16.16	12.56	17.81	5.58	7.72	5.26	14.48	15.83	12.35	17.57	4.02	0.36	2.74	0.25	0.27	746.74	590.19
Ddah2	N(G),N(G)-dimethylarginine	chr17	35195980	35199044	27.29	15.5	4.52	-0.92	-2.65	2.09e-22	1.15e-56	28.96	28.83	NA	1	NA	NA	NA	NA	chr17:35195751-35196782	0	11.57	-2.4	1.89e-05	1	1	1	1	NA	NA	NA	50.67	52.68	53.38	56.93	28.78	31.43	25.07	49.49	51.6	52.49	56.14	8.79	8.03	8.23	5.69	6.96	3285.65	2360.78
Pcdhb20	protocadherin beta 20	chr18	37663918	37667314	2.59	1.21	0.42	-1.18	-2.65	5.49e-10	1.42e-13	1.02	0.68	1	1	1	NA	NA	NA	NA	NA	NA	NA	NA	NA	NA	NA	NA	NA	NA	NA	11.84	14.64	13.07	11.46	4.62	5.39	6.62	11.56	14.34	12.85	11.3	1.62	2.99	1.37	NA	NA	NA	NA
Islr	immunoglobulin superfamily containing	chr9	58004071	58007028	3.8	1.59	0.61	-1.37	-2.65	3.22e-09	6.06e-05	15.11	10.84	1	1	NA	NA	NA	NA	NA	NA	NA	NA	NA	NA	NA	NA	NA	NA	NA	NA	12.79	12.88	12.41	13.87	6.83	5.28	3.26	12.49	12.61	12.2	13.68	0.65	4.96	0.48	NA	NA	NA	NA
Mboat2	lysophospholipid acyltransferase 2 isoform a	chr12	25516464	25645164	1.62	0.63	0.27	-1.47	-2.63	2.93e-05	1.41e-10	5.12	5.7	NA	1	1	NA	NA	NA	chr12:25515705-25516505	0	8.33	-2.39	1.6e-05	1	1	1	1	NA	NA	NA	6.51	6.65	7.69	5.37	2.79	3.29	1.19	6.36	6.51	7.56	5.3	1.12	1.29	0.7	4.3	4.5	597.39	663.97
Rin2	ras and Rab interactor 2	chr2	145611852	145713352	58.21	26.02	9.69	-1.26	-2.63	7.29e-21	6.79e-25	6.04	3.93	1	1	NA	NA	NA	NA	chr2:145685468-145686371	0	13.47	-2.35	1.92e-07	1	1	NA	NA	1	NA	NA	419.12	401.26	377.55	374.87	169.49	173.93	150.06	409.31	392.99	371.21	369.7	47.58	92.41	47.17	7.33	6.82	2837.61	2213.23
Rin2	ras and Rab interactor 2	chr2	145611852	145713352	58.21	26.02	9.69	-1.26	-2.63	7.29e-21	6.79e-25	6.04	3.93	1	1	NA	NA	NA	NA	chr2:145707074-145707447	0	8.1	-3.05	4.41e-05	1	1	1	NA	1	NA	NA	419.12	401.26	377.55	374.87	169.49	173.93	150.06	409.31	392.99	371.21	369.7	47.58	92.41	47.17	1.52	1.77	746.74	663.97
Rin2	ras and Rab interactor 2	chr2	145611852	145713352	58.21	26.02	9.69	-1.26	-2.63	7.29e-21	6.79e-25	6.04	3.93	1	1	NA	NA	NA	NA	chr2:145713483-145714411	132	7.76	-3.36	6.31e-08	1	1	1	NA	1	NA	NA	419.12	401.26	377.55	374.87	169.49	173.93	150.06	409.31	392.99	371.21	369.7	47.58	92.41	47.17	3.54	3.96	2389.57	1475.48
Megf6	multiple epidermal growth factor-like domains	chr4	153544822	153649830	1.15	0.07	0.19	-4.06	-2.63	8.46e-47	0.0255	14.99	10.89	1	1	1	1	1	NA	chr4:153622363-153622902	0	7.76	-4.16	3.64e-05	1	1	1	NA	1	NA	NA	11.22	10.27	10.48	13.96	0.44	0.68	0.81	10.96	10.06	10.3	13.77	0.03	5.41	0.04	3.03	2.59	1194.78	221.32
Tle6	transducin-like enhancer protein 6	chr10	81053650	81063645	6	2.7	1.02	-1.24	-2.61	1.19e-11	4.5e-19	1.19	0.71	1	1	1	NA	NA	1	chr10:81007798-81008439	45211	20.3	-1.48	0.00407	1	1	NA	1	NA	NA	NA	15.83	18.6	19.25	16.38	8.07	5.33	8.71	15.46	18.22	18.93	16.15	2.74	3.71	2	7.2	8.87	3584.35	1623.03
Tle6	transducin-like enhancer protein 6	chr10	81053650	81063645	6	2.7	1.02	-1.24	-2.61	1.19e-11	4.5e-19	1.19	0.71	1	1	1	NA	NA	1	chr10:81014214-81014592	39058	10.45	-1.94	0.00294	1	1	1	NA	1	NA	NA	15.83	18.6	19.25	16.38	8.07	5.33	8.71	15.46	18.22	18.93	16.15	2.74	3.71	2	2.4	2.05	597.39	959.06
Tle6	transducin-like enhancer protein 6	chr10	81053650	81063645	6	2.7	1.02	-1.24	-2.61	1.19e-11	4.5e-19	1.19	0.71	1	1	1	NA	NA	1	chr10:81059665-81060128	0	15.06	-2.05	0.00125	1	1	NA	1	NA	NA	NA	15.83	18.6	19.25	16.38	8.07	5.33	8.71	15.46	18.22	18.93	16.15	2.74	3.71	2	2.65	5.73	448.04	1770.58
Rnase4	ribonuclease 4 precursor	chr14	51710752	51725826	22.69	8.98	3.77	-1.44	-2.61	3.42e-16	1.06e-09	2.07	1.37	1	1	NA	NA	NA	NA	NA	NA	NA	NA	NA	NA	NA	NA	NA	NA	NA	NA	69.69	62.61	69.7	60.42	26.21	31.54	15.55	68.06	61.32	68.52	59.59	4.77	21.47	5.34	NA	NA	NA	NA
Adck3	chaperone activity of bc1 complex-like,	chr1	182095369	182126151	1.36	0.83	0.24	-0.83	-2.59	0.000234	6.01e-13	0.27	0.34	NA	1	NA	NA	NA	NA	chr1:182125867-182126357	0	8.54	-1.48	0.0244	1	1	1	1	NA	NA	NA	7.89	8.16	9.12	6.98	5.07	4.99	3.71	7.71	7.99	8.97	6.89	1.31	1.13	1.48	2.65	1.64	1941.52	590.19
Nckap5l	nck-associated protein 5-like	chr15	99252465	99288179	5.04	3.37	0.86	-0.69	-2.59	1.37e-08	3.15e-20	4.82	4.88	NA	1	1	1	NA	1	chr15:99246869-99247112	5353	20.72	-3.13	1.43e-05	1	1	1	NA	1	NA	NA	35.7	40.65	36.03	29.72	25.4	21.39	19.94	34.86	39.81	35.42	29.31	4.52	9	3.85	1.26	3.28	1344.13	1623.03
Nckap5l	nck-associated protein 5-like	chr15	99252465	99288179	5.04	3.37	0.86	-0.69	-2.59	1.37e-08	3.15e-20	4.82	4.88	NA	1	1	1	NA	1	chr15:99287356-99288684	0	12.95	-2.27	4.07e-07	1	1	NA	1	NA	NA	NA	35.7	40.65	36.03	29.72	25.4	21.39	19.94	34.86	39.81	35.42	29.31	4.52	9	3.85	11	7.37	3733.7	3983.81
Scube3	signal peptide, CUB and EGF-like	chr17	28279471	28308290	2.17	0.3	0.37	-2.9	-2.59	4.12e-05	3.21e-05	7.46	5.78	1	1	1	1	1	NA	chr17:28313700-28314321	5411	8.48	-1.34	0.0213	1	1	1	1	NA	NA	NA	6.18	6.06	5.91	19.33	0.15	0.74	2.71	6.03	5.93	5.81	19.07	0.53	2.46	1.59	3.54	3	1642.83	516.42
Matn2	matrilin-2	chr15	34236436	34365995	54.43	34.74	9.56	-0.74	-2.58	2.33e-06	6.63e-26	5.62	3.49	1	1	NA	NA	NA	NA	chr15:34236158-34237140	0	7.1	-2.36	0.000116	1	1	1	1	NA	NA	NA	243.05	257.6	265.87	344.08	165.16	167.01	164.97	237.36	252.3	261.41	339.34	54.31	28.89	53.81	2.4	3.41	1642.83	2434.55
Matn2	matrilin-2	chr15	34236436	34365995	54.43	34.74	9.56	-0.74	-2.58	2.33e-06	6.63e-26	5.62	3.49	1	1	NA	NA	NA	NA	chr15:34342155-34343125	0	12.46	-1.21	0.00541	1	1	NA	NA	1	NA	NA	243.05	257.6	265.87	344.08	165.16	167.01	164.97	237.36	252.3	261.41	339.34	54.31	28.89	53.81	5.69	5.05	4331.09	3319.84
Matn2	matrilin-2	chr15	34236436	34365995	54.43	34.74	9.56	-0.74	-2.58	2.33e-06	6.63e-26	5.62	3.49	1	1	NA	NA	NA	NA	chr15:34358136-34358544	0	3.23	-0.92	0.207	1	NA	1	NA	1	NA	NA	243.05	257.6	265.87	344.08	165.16	167.01	164.97	237.36	252.3	261.41	339.34	54.31	28.89	53.81	0.38	0.41	448.04	590.19
Maf	transcription factor Maf	chr8	118227153	118230794	116.99	48.35	20.07	-1.37	-2.58	4.5e-25	1.09e-20	4.14	2.94	1	1	NA	NA	NA	NA	NA	NA	NA	NA	NA	NA	NA	NA	NA	NA	NA	NA	672.54	669.64	596.07	534.37	229.91	252.67	233.87	656.79	655.84	586.05	527.01	77.01	154.88	71.63	NA	NA	NA	NA
Samd14	sterile alpha motif domain-containing protein 14	chr11	94871193	94887401	6.77	4.6	1.19	-0.66	-2.57	2.44e-11	1.11e-38	15.01	13.04	NA	1	NA	NA	NA	NA	chr11:94870781-94871096	-97	4.67	-0.93	0.202	1	1	1	1	NA	NA	NA	31.66	31.47	35.56	31.42	21.29	20.25	20.52	30.92	30.83	34.97	30.99	5.18	5.81	5.19	0.51	0.68	448.04	516.42
Tcp11l2	T-complex protein 11-like protein 2	chr10	84039692	84077100	40.05	14.84	6.99	-1.53	-2.56	3.2e-47	1.75e-22	1.72	1.74	NA	1	NA	NA	NA	NA	chr10:84038900-84040632	0	26.25	-2.25	3.82e-08	1	1	NA	1	NA	NA	NA	143.37	143.82	141.09	129.16	53.88	52.98	38.43	140.01	140.86	138.72	127.38	15.9	36.76	17.05	26.54	27.98	8960.87	8115.16
Nme5	Mus musculus NME5 mRNA, complete cds.	chr18	34722295	34738760	1.84	0.72	0.32	-1.48	-2.56	1.6e-06	3.07e-09	0.22	0.29	NA	1	NA	NA	NA	NA	NA	NA	NA	NA	NA	NA	NA	NA	NA	NA	NA	NA	1.95	1.77	2.98	2.15	0.73	0.91	0.77	1.9	1.73	2.93	2.12	0.44	0.28	0.37	NA	NA	NA	NA
Mex3b	RNA-binding protein MEX3B	chr7	90015843	90020086	4.45	1.43	0.79	-1.72	-2.55	5.53e-31	3.52e-15	14.92	17.3	NA	1	NA	NA	NA	NA	chr7:90014512-90016028	0	27.8	-1.74	0.000162	1	1	NA	1	NA	NA	NA	24.39	20.96	22.85	19.87	5.51	7.32	7.04	23.81	20.52	22.46	19.6	5.05	1.82	4.15	24.65	26.48	8064.78	7303.65
Dtna	dystrobrevin alpha isoform 1	chr18	23573916	23818215	15.92	7.97	2.81	-1.1	-2.54	1.76e-15	6.75e-25	0.56	0.58	NA	1	1	1	NA	1	chr18:23656500-23656862	0	4.92	-3.62	0.00177	1	1	1	NA	1	NA	NA	173.74	165.7	154.78	114.21	74.58	81.35	58.09	169.68	162.29	152.18	112.64	19.3	37.33	20.2	1.39	0.41	746.74	295.1
Xdh	xanthine dehydrogenase/oxidase	chr17	74233248	74299522	39.14	22.22	7.11	-0.91	-2.53	1.73e-09	2.9e-28	0.07	0.06	NA	1	NA	NA	NA	NA	chr17:74291302-74291564	0	5.62	-1	0.223	1	1	1	NA	1	NA	NA	242.86	243.8	250.3	304.42	149.75	145.45	120.27	237.17	238.78	246.09	300.23	51.51	28.53	52.77	0.38	0.14	1344.13	442.65
Xdh	xanthine dehydrogenase/oxidase	chr17	74233248	74299522	39.14	22.22	7.11	-0.91	-2.53	1.73e-09	2.9e-28	0.07	0.06	NA	1	NA	NA	NA	NA	chr17:74298785-74299194	0	6.25	-1.36	0.0518	1	NA	1	1	NA	NA	NA	242.86	243.8	250.3	304.42	149.75	145.45	120.27	237.17	238.78	246.09	300.23	51.51	28.53	52.77	1.01	0.68	448.04	1254.16
Frmd4b	FERM domain-containing protein 4B	chr6	97236861	97567651	3.22	1.18	0.57	-1.54	-2.53	6.06e-12	2.25e-09	0.87	0.67	1	1	1	1	NA	NA	chr6:97228261-97228529	8332	4.05	-2.39	0.0362	1	NA	1	NA	1	NA	NA	24.72	15.65	22.38	31.06	6.53	7.32	10.1	24.14	15.33	22.01	30.63	2.43	7.43	2.15	0.25	0.55	896.09	147.55
Frmd4b	FERM domain-containing protein 4B	chr6	97236861	97567651	3.22	1.18	0.57	-1.54	-2.53	6.06e-12	2.25e-09	0.87	0.67	1	1	1	1	NA	NA	chr6:97345119-97345649	0	3.36	-1.7	0.0547	1	NA	1	NA	1	NA	NA	24.72	15.65	22.38	31.06	6.53	7.32	10.1	24.14	15.33	22.01	30.63	2.43	7.43	2.15	0.13	0.14	1493.48	811.52
Frmd4b	FERM domain-containing protein 4B	chr6	97236861	97567651	3.22	1.18	0.57	-1.54	-2.53	6.06e-12	2.25e-09	0.87	0.67	1	1	1	1	NA	NA	chr6:97360147-97360727	0	4.67	-0.78	0.242	1	1	1	NA	1	NA	NA	24.72	15.65	22.38	31.06	6.53	7.32	10.1	24.14	15.33	22.01	30.63	2.43	7.43	2.15	0.25	1.64	1045.44	1032.84
Frmd4b	FERM domain-containing protein 4B	chr6	97236861	97567651	3.22	1.18	0.57	-1.54	-2.53	6.06e-12	2.25e-09	0.87	0.67	1	1	1	1	NA	NA	chr6:97397142-97397356	0	4.34	-0.58	0.65	1	1	1	NA	1	NA	NA	24.72	15.65	22.38	31.06	6.53	7.32	10.1	24.14	15.33	22.01	30.63	2.43	7.43	2.15	0.25	0.14	896.09	221.32
Ifi47	interferon gamma inducible protein 47	chr11	48890089	48910489	6.74	2.4	1.21	-1.58	-2.53	5.81e-23	7.21e-23	0.02	0.01	NA	1	1	1	NA	NA	NA	NA	NA	NA	NA	NA	NA	NA	NA	NA	NA	NA	23.34	17.08	19.17	18.98	6.02	6.52	7.1	22.79	16.73	18.85	18.71	3.46	3.23	3.34	NA	NA	NA	NA
Ugt1a6a	UDP-glucuronosyltransferase 1-6 precursor	chr1	90031384	90116577	5.12	3.21	0.92	-0.78	-2.53	1.74e-10	2.05e-23	0.01	0.01	NA	1	1	NA	NA	1	NA	NA	NA	NA	NA	NA	NA	NA	NA	NA	NA	NA	23.96	26.43	24.7	23.09	16.37	13.16	13.65	23.4	25.88	24.29	22.78	5.21	4.24	3	NA	NA	NA	NA
Tgfbi	transforming growth factor-beta-induced protein	chr13	56710964	56740700	169.69	127.61	30.86	-0.51	-2.52	1.55e-05	5.01e-39	21.11	17.66	NA	1	NA	NA	NA	NA	chr13:56702047-56702261	-8703	10.14	-0.82	0.172	1	1	1	NA	1	NA	NA	612.07	626.21	655.44	741.5	484.33	479.08	428.33	597.74	613.31	644.43	731.29	112.77	105.2	120.81	1.52	1.09	298.7	442.65
Nbl1	neuroblastoma suppressor of tumorigenicity 1	chr4	138638207	138648885	31.33	12.68	5.55	-1.41	-2.51	3.99e-37	9.89e-06	26.99	27.57	NA	1	NA	NA	NA	NA	NA	NA	NA	NA	NA	NA	NA	NA	NA	NA	NA	NA	83.09	83.99	81.72	71.43	34.35	32.28	24.56	81.15	82.26	80.34	70.45	4.37	32.48	4.48	NA	NA	NA	NA
Ccbl1	SubName: Full=Ccbl1 protein; SubName: Full=Cysteine conjugate-beta lyase 1; SubName: Full=Cysteine conjugate-beta lyase 1, isoform CRA_d;	chr2	30040651	30061219	3.31	1.86	0.6	-0.94	-2.51	9.89e-06	6.27e-11	2	1.93	NA	1	NA	NA	NA	1	NA	NA	NA	NA	NA	NA	NA	NA	NA	NA	NA	NA	9.36	9	9.35	9.22	6.24	4.03	4.36	9.15	8.82	9.2	9.09	2.31	1.41	1	NA	NA	NA	NA
Casp12	caspase-12 precursor	chr9	5345476	5373034	30.32	14.76	5.51	-1.14	-2.51	3.38e-66	7.24e-64	0.05	0.03	NA	1	NA	NA	NA	NA	NA	NA	NA	NA	NA	NA	NA	NA	NA	NA	NA	NA	117.27	112.01	112.33	116.45	53.22	51.17	51.99	114.52	109.7	110.45	114.85	19.05	21.87	18.16	NA	NA	NA	NA
Irak2	interleukin-1 receptor-associated kinase-like 2	chr6	113588461	113645020	4.28	1.78	0.78	-1.35	-2.5	2.05e-16	4.91e-24	0.36	0.21	1	1	1	1	NA	NA	chr6:113588346-113589023	0	8.35	-1.24	0.0121	1	1	NA	1	NA	NA	NA	19.58	20.53	21.3	17.81	6.97	6.52	9.55	19.13	20.11	20.94	17.57	3.55	3.19	3.52	2.53	2.32	2986.96	1180.39
Irak2	interleukin-1 receptor-associated kinase-like 2	chr6	113588461	113645020	4.28	1.78	0.78	-1.35	-2.5	2.05e-16	4.91e-24	0.36	0.21	1	1	1	1	NA	NA	chr6:113639967-113641183	0	7.45	-2.26	0.000101	1	1	1	NA	1	NA	NA	19.58	20.53	21.3	17.81	6.97	6.52	9.55	19.13	20.11	20.94	17.57	3.55	3.19	3.52	5.31	5.32	2688.26	1327.94
Irak2	interleukin-1 receptor-associated kinase-like 2	chr6	113588461	113645020	4.28	1.78	0.78	-1.35	-2.5	2.05e-16	4.91e-24	0.36	0.21	1	1	1	1	NA	NA	chr6:113646686-113647198	1667	21.33	-1.66	0.0153	1	1	NA	1	NA	NA	NA	19.58	20.53	21.3	17.81	6.97	6.52	9.55	19.13	20.11	20.94	17.57	3.55	3.19	3.52	7.46	7.64	1941.52	959.06
Casp4	caspase-4 precursor	chr9	5308860	5336791	4.68	0.64	0.86	-2.92	-2.5	1.58e-24	1.21e-12	0	0.01	NA	1	NA	NA	NA	NA	NA	NA	NA	NA	NA	NA	NA	NA	NA	NA	NA	NA	11.31	8.33	10.75	8.41	0.66	1.47	1.55	11.05	8.16	10.57	8.3	1.56	1.45	2.04	NA	NA	NA	NA
Klhl24	kelch-like protein 24	chr16	20097627	20127817	46.4	21.02	8.55	-1.24	-2.49	3.03e-21	1.54e-41	5.2	5.53	NA	1	NA	NA	NA	NA	chr16:20097434-20098488	0	22.42	-2.92	5.51e-09	1	1	NA	1	NA	NA	NA	464.24	469.26	420.26	445.67	190.2	204.74	177.01	453.36	459.59	413.2	439.53	76.98	86.72	71.52	13.78	10.51	7467.39	5090.42
Gpnmb	transmembrane glycoprotein NMB precursor	chr6	48986517	49008181	78.41	57.12	14.77	-0.55	-2.49	0.000847	9.04e-10	0.29	0.19	NA	1	NA	NA	NA	NA	chr6:48986875-48987107	0	5.68	-1.88	0.0306	1	NA	1	1	NA	NA	NA	470.61	484.58	437.31	335.39	307.72	313.88	262.3	459.59	474.59	429.96	330.77	103.79	22.88	100.31	0.25	0.55	597.39	516.42
Sparcl1	SPARC-like protein 1 precursor	chr5	104508128	104543107	7.18	3.38	1.33	-1.19	-2.48	8.79e-12	1.11e-26	6.81	4.91	1	1	NA	NA	NA	NA	NA	NA	NA	NA	NA	NA	NA	NA	NA	NA	NA	NA	37.74	30.63	38	23.18	14.31	16.74	11.84	36.86	30	37.36	22.86	6.11	5.73	5.23	NA	NA	NA	NA
Camk1d	calcium/calmodulin-dependent protein kinase type	chr2	5214503	5635710	6.24	4.59	1.18	-0.54	-2.47	1.11e-12	2.77e-10	1.72	1.02	1	NA	1	NA	NA	1	chr2:5207504-5207718	6785	4.34	0.05	0.99	1	1	1	NA	1	NA	NA	67.31	61.1	62.7	66.24	43.24	44.7	44.79	65.73	59.84	61.65	65.33	15.99	3.23	14.82	0.51	0.96	149.35	0
Camk1d	calcium/calmodulin-dependent protein kinase type	chr2	5214503	5635710	6.24	4.59	1.18	-0.54	-2.47	1.11e-12	2.77e-10	1.72	1.02	1	NA	1	NA	NA	1	chr2:5534936-5535476	0	15.35	-1.27	0.00767	1	1	NA	NA	1	NA	NA	67.31	61.1	62.7	66.24	43.24	44.7	44.79	65.73	59.84	61.65	65.33	15.99	3.23	14.82	2.91	3.55	3584.35	2508.32
Camk1d	calcium/calmodulin-dependent protein kinase type	chr2	5214503	5635710	6.24	4.59	1.18	-0.54	-2.47	1.11e-12	2.77e-10	1.72	1.02	1	NA	1	NA	NA	1	chr2:5634528-5634765	0	7.84	-1.47	0.0367	1	1	1	NA	1	NA	NA	67.31	61.1	62.7	66.24	43.24	44.7	44.79	65.73	59.84	61.65	65.33	15.99	3.23	14.82	0.51	1.09	597.39	590.19
Camk1d	calcium/calmodulin-dependent protein kinase type	chr2	5214503	5635710	6.24	4.59	1.18	-0.54	-2.47	1.11e-12	2.77e-10	1.72	1.02	1	NA	1	NA	NA	1	chr2:5635689-5636109	0	9.22	-1.6	0.0282	1	1	1	1	NA	NA	NA	67.31	61.1	62.7	66.24	43.24	44.7	44.79	65.73	59.84	61.65	65.33	15.99	3.23	14.82	1.64	2.87	1642.83	368.87
Camk1d	calcium/calmodulin-dependent protein kinase type	chr2	5214503	5635710	6.24	4.59	1.18	-0.54	-2.47	1.11e-12	2.77e-10	1.72	1.02	1	NA	1	NA	NA	1	chr2:5651257-5651956	-15548	11.97	-1.54	0.0149	1	1	NA	NA	1	NA	NA	67.31	61.1	62.7	66.24	43.24	44.7	44.79	65.73	59.84	61.65	65.33	15.99	3.23	14.82	5.69	6.69	1642.83	221.32
Gpr157	probable G-protein coupled receptor 157	chr4	149461612	149480036	1.51	0.37	0.28	-2.12	-2.47	5.45e-11	6.15e-06	0.47	0.32	1	1	NA	NA	NA	NA	chr4:149444292-149444595	-17017	8.44	-1.9	0.0149	1	1	1	NA	1	1	1	13.36	12.46	9.66	6.18	1.39	2.95	2.71	13.04	12.2	9.5	6.09	0.9	3.75	0.89	1.9	1.5	597.39	221.32
Gpr157	probable G-protein coupled receptor 157	chr4	149461612	149480036	1.51	0.37	0.28	-2.12	-2.47	5.45e-11	6.15e-06	0.47	0.32	1	1	NA	NA	NA	NA	chr4:149461164-149461982	0	24.62	-1.78	0.000202	1	1	NA	1	NA	NA	NA	13.36	12.46	9.66	6.18	1.39	2.95	2.71	13.04	12.2	9.5	6.09	0.9	3.75	0.89	9.73	14.2	5376.52	3172.29
Pcdhb18	protocadherin beta 18	chr18	37649119	37654157	2.66	1.18	0.5	-1.26	-2.47	1.53e-13	6.04e-18	0.45	0.27	1	1	1	NA	NA	1	NA	NA	NA	NA	NA	NA	NA	NA	NA	NA	NA	NA	18.78	23.23	18.63	17.19	6.39	9.64	8.2	18.34	22.75	18.32	16.95	2.56	4.6	3.19	NA	NA	NA	NA
Cbr2	carbonyl reductase [NADPH] 2	chr11	120590799	120593335	134.22	66.18	24.95	-1.12	-2.46	1.2e-28	3.94e-13	0.33	0.27	NA	1	NA	NA	NA	1	chr11:120594831-120595060	-1497	9.47	-3.89	0.000103	1	NA	1	NA	1	NA	NA	199.6	194.15	206.15	194.59	101.01	100.58	74.06	194.93	190.15	202.69	191.91	22.85	64.04	19.49	0.88	1.23	896.09	442.65
Epha7	ephrin type-A receptor 7 isoform 1	chr4	28740295	28894649	4.37	1.97	0.82	-1.25	-2.46	1.21e-30	4.77e-41	8.56	8.91	NA	1	NA	NA	NA	NA	chr4:28739922-28740360	0	7.43	-0.87	0.0918	1	1	1	1	NA	NA	NA	52.29	56.05	52.69	40.73	21.29	22.01	20.62	51.07	54.89	51.8	40.17	8.36	8.8	9.78	1.52	1.5	1344.13	737.74
Zfp532	zinc finger protein 532	chr18	65739884	65849090	6.72	3.68	1.26	-0.97	-2.45	4.61e-31	1.63e-15	11.99	9.79	1	1	1	1	NA	1	chr18:65740733-65741716	0	11.82	-3.81	2.14e-09	1	1	1	1	NA	NA	NA	53.86	50.58	55.97	53.62	29.14	27.46	25.75	52.6	49.54	55.03	52.88	6.42	16.5	5.97	5.94	4.91	1642.83	4131.36
Ugt1a6b	UDP glucuronosyltransferase 1 family,	chr1	89999832	90115573	1.34	0.86	0.26	-0.72	-2.43	0.00643	2.08e-09	0	0	NA	1	1	NA	NA	1	chr1:90030622-90031336	0	7.92	-1.71	0.00395	1	1	1	1	NA	NA	NA	3.95	5.81	3.9	4.21	2.5	2.95	2.58	3.85	5.69	3.84	4.15	0.69	0.89	0.85	2.65	2.59	3136.3	885.29
Slc25a27	mitochondrial uncoupling protein 4	chr17	43778849	43803964	13.32	4.9	2.57	-1.54	-2.43	9.22e-61	8.48e-43	5.59	5.95	NA	1	NA	NA	NA	NA	chr17:43803680-43804395	0	7.37	-1.95	0.000618	1	1	1	1	NA	NA	NA	52.38	53.86	54.23	47.08	16.96	19.51	17.1	51.16	52.75	53.32	46.43	8.14	11.02	9.34	2.65	2.87	2090.87	885.29
Slc25a27	mitochondrial uncoupling protein 4	chr17	43778849	43803964	13.32	4.9	2.57	-1.54	-2.43	9.22e-61	8.48e-43	5.59	5.95	NA	1	NA	NA	NA	NA	chr17:43803680-43804395	0	7.37	-1.95	0.000618	1	1	1	1	NA	NA	NA	52.38	53.86	54.23	47.08	16.96	19.51	17.1	51.16	52.75	53.32	46.43	8.14	11.02	9.34	2.65	2.87	2090.87	885.29
Gstm2	glutathione S-transferase Mu 2	chr3	107784620	107789354	21.06	9.28	3.94	-1.26	-2.43	3.15e-17	1.58e-05	3.4	2.03	1	1	NA	NA	NA	1	NA	NA	NA	NA	NA	NA	NA	NA	NA	NA	NA	NA	26.19	30.13	31.97	39.56	11.45	12.99	15.01	25.58	29.51	31.43	39.02	2.18	13.48	1.78	NA	NA	NA	NA
Nr4a1	nuclear receptor subfamily 4 group A member 1	chr15	101097277	101105225	14.44	2.59	2.79	-2.54	-2.42	4.7e-117	2.89e-24	5.5	5.26	NA	1	NA	NA	NA	NA	chr15:101076535-101077220	-20057	25.9	-2.18	2.81e-05	1	1	1	NA	1	NA	NA	52.53	52.18	49.17	53.53	7.56	8.06	10.39	51.3	51.1	48.34	52.79	7.83	14.08	6.71	12.64	9.83	3285.65	2434.55
Nr4a1	nuclear receptor subfamily 4 group A member 1	chr15	101097277	101105225	14.44	2.59	2.79	-2.54	-2.42	4.7e-117	2.89e-24	5.5	5.26	NA	1	NA	NA	NA	NA	chr15:101084185-101084639	-12638	10.07	-2.15	0.000553	1	1	1	NA	1	NA	NA	52.53	52.18	49.17	53.53	7.56	8.06	10.39	51.3	51.1	48.34	52.79	7.83	14.08	6.71	3.16	2.87	896.09	516.42
Nr4a1	nuclear receptor subfamily 4 group A member 1	chr15	101097277	101105225	14.44	2.59	2.79	-2.54	-2.42	4.7e-117	2.89e-24	5.5	5.26	NA	1	NA	NA	NA	NA	chr15:101096698-101097718	0	25.52	-1.54	1.11e-05	1	1	NA	1	NA	NA	NA	52.53	52.18	49.17	53.53	7.56	8.06	10.39	51.3	51.1	48.34	52.79	7.83	14.08	6.71	16.81	18.29	4181.74	3024.74
Crabp2	cellular retinoic acid-binding protein 2	chr3	87752615	87757294	14.97	10.66	2.96	-0.58	-2.41	0.000317	1.22e-09	37.44	35.98	NA	NA	1	NA	NA	1	chr3:87753584-87753808	0	26.97	-1.92	0.000176	1	1	1	NA	1	NA	NA	17.64	16.75	20.41	23.27	12.63	11.52	14.81	17.22	16.4	20.07	22.95	4.8	1.25	4.74	3.03	3.96	1344.13	1032.84
Crabp2	cellular retinoic acid-binding protein 2	chr3	87752615	87757294	14.97	10.66	2.96	-0.58	-2.41	0.000317	1.22e-09	37.44	35.98	NA	NA	1	NA	NA	1	chr3:87764168-87765085	6875	14.78	-3.6	1.33e-09	1	1	1	NA	1	NA	NA	17.64	16.75	20.41	23.27	12.63	11.52	14.81	17.22	16.4	20.07	22.95	4.8	1.25	4.74	4.93	7.51	5227.17	3393.61
Deptor	DEP domain-containing mTOR-interacting protein	chr15	54944038	55085757	12.46	10.47	2.45	-0.34	-2.4	0.00246	3.45e-37	0.44	0.2	1	1	1	1	1	NA	chr15:54943812-54944331	0	12.84	-1.34	0.00307	1	1	NA	1	NA	NA	NA	55.81	59.33	58.56	74.65	49.4	43.85	53.02	54.5	58.11	57.58	73.62	10.54	13.68	10.52	3.79	3.55	1941.52	1106.61
Tnik	traf2 and NCK-interacting protein kinase isoform	chr3	28162136	28569507	6.44	2.21	1.25	-1.63	-2.4	7.88e-69	2.93e-10	1.67	1.36	1	1	1	1	NA	1	chr3:28161977-28162536	0	5.4	-1.9	0.00216	1	1	1	1	NA	NA	NA	74.16	70.44	63.47	66.06	19.67	23.09	23.14	72.42	68.99	62.41	65.15	7.3	24.53	6.45	1.39	1.36	597.39	1032.84
Tnik	traf2 and NCK-interacting protein kinase isoform	chr3	28162136	28569507	6.44	2.21	1.25	-1.63	-2.4	7.88e-69	2.93e-10	1.67	1.36	1	1	1	1	NA	1	chr3:28384677-28384986	0	6.52	-5.5	1.19e-05	1	1	1	NA	1	1	NA	74.16	70.44	63.47	66.06	19.67	23.09	23.14	72.42	68.99	62.41	65.15	7.3	24.53	6.45	0.88	0.68	1045.44	516.42
2310030G06Rik	hypothetical protein LOC66952	chr9	50547796	50554626	1.42	0.92	0.27	-0.72	-2.4	0.0414	1.43e-05	0.14	0.07	1	1	NA	NA	NA	NA	NA	NA	NA	NA	NA	NA	NA	NA	NA	NA	NA	NA	2.14	1.51	2.63	3.94	1.84	1.3	1.52	2.09	1.48	2.58	3.88	0.28	0.89	0.26	NA	NA	NA	NA
Msrb1	NA	chr17	24873587	24879723	58.53	27.83	11.36	-1.18	-2.4	3.76e-39	1.02e-16	5.87	5.35	NA	1	1	1	1	NA	NA	NA	NA	NA	NA	NA	NA	NA	NA	NA	NA	NA	76.1	77.68	76.62	70.35	37.36	33.7	29.43	74.32	76.08	75.33	69.39	8.92	23.2	9.78	NA	NA	NA	NA
Acsf2	acyl-CoA synthetase family member 2,	chr11	94418416	94463100	8.05	6.27	1.59	-0.45	-2.39	1.56e-05	2.51e-38	9.9	6.87	1	1	1	NA	NA	NA	chr11:94462766-94463645	0	6.34	-1.64	0.000511	1	1	1	1	NA	NA	NA	33.04	35.18	39.08	35.98	24.52	24.62	29.04	32.26	34.45	38.42	35.49	6.95	6.3	6.82	1.9	2.59	1792.17	1918.13
C230035I16Rik	Mus musculus 0 day neonate thymus cDNA, RIKEN full-length enriched library, clone:A430094C23 product:unclassifiable, full insert sequence.	chr13	23519845	23522886	5.21	3.19	1.03	-0.83	-2.39	0.0019	1.5e-09	1.53	1.3	NA	1	NA	NA	NA	1	chr13:23516544-23516786	3059	13.76	-1.41	0.0277	1	NA	1	NA	1	NA	NA	4.14	4.97	5.61	3.94	3.23	2.27	2.52	4.04	4.86	5.51	3.88	0.84	0.81	0.96	1.52	0.96	1642.83	959.06
C230035I16Rik	Mus musculus 0 day neonate thymus cDNA, RIKEN full-length enriched library, clone:A430094C23 product:unclassifiable, full insert sequence.	chr13	23519845	23522886	5.21	3.19	1.03	-0.83	-2.39	0.0019	1.5e-09	1.53	1.3	NA	1	NA	NA	NA	1	chr13:23522679-23522955	0	17.12	-1.34	0.0369	1	1	1	1	NA	NA	NA	4.14	4.97	5.61	3.94	3.23	2.27	2.52	4.04	4.86	5.51	3.88	0.84	0.81	0.96	1.52	2.87	2240.22	959.06
C230035I16Rik	Mus musculus 0 day neonate thymus cDNA, RIKEN full-length enriched library, clone:A430094C23 product:unclassifiable, full insert sequence.	chr13	23519845	23522886	5.21	3.19	1.03	-0.83	-2.39	0.0019	1.5e-09	1.53	1.3	NA	1	NA	NA	NA	1	chr13:23523420-23523634	-535	15.93	-1.26	0.0324	1	1	1	NA	NA	NA	NA	4.14	4.97	5.61	3.94	3.23	2.27	2.52	4.04	4.86	5.51	3.88	0.84	0.81	0.96	2.02	1.09	1045.44	959.06
C230035I16Rik	Mus musculus 0 day neonate thymus cDNA, RIKEN full-length enriched library, clone:A430094C23 product:unclassifiable, full insert sequence.	chr13	23519845	23522886	5.21	3.19	1.03	-0.83	-2.39	0.0019	1.5e-09	1.53	1.3	NA	1	NA	NA	NA	1	chr13:23524458-23524879	-1573	20.79	-1.51	0.000577	1	1	1	NA	1	NA	NA	4.14	4.97	5.61	3.94	3.23	2.27	2.52	4.04	4.86	5.51	3.88	0.84	0.81	0.96	3.16	5.05	2688.26	2434.55
C230035I16Rik	Mus musculus 0 day neonate thymus cDNA, RIKEN full-length enriched library, clone:A430094C23 product:unclassifiable, full insert sequence.	chr13	23519845	23522886	5.21	3.19	1.03	-0.83	-2.39	0.0019	1.5e-09	1.53	1.3	NA	1	NA	NA	NA	1	chr13:23537421-23538006	-14536	9.27	-0.86	0.16	1	1	1	NA	1	NA	NA	4.14	4.97	5.61	3.94	3.23	2.27	2.52	4.04	4.86	5.51	3.88	0.84	0.81	0.96	1.52	2.59	2538.91	1623.03
C230035I16Rik	Mus musculus 0 day neonate thymus cDNA, RIKEN full-length enriched library, clone:A430094C23 product:unclassifiable, full insert sequence.	chr13	23519845	23522886	5.21	3.19	1.03	-0.83	-2.39	0.0019	1.5e-09	1.53	1.3	NA	1	NA	NA	NA	1	chr13:23545442-23545660	-22557	6.4	-1.3	0.139	1	NA	1	NA	1	NA	NA	4.14	4.97	5.61	3.94	3.23	2.27	2.52	4.04	4.86	5.51	3.88	0.84	0.81	0.96	0.76	0.14	597.39	516.42
Nexn	nexilin	chr3	151899948	151929284	25.58	6.28	4.99	-2.12	-2.39	3.98e-62	8.66e-15	1.5	0.95	NA	1	1	1	1	1	chr3:151901884-151902160	0	6.74	-0.99	0.236	1	NA	1	NA	1	1	1	107.76	101.83	93.55	77.34	17.84	22.58	24.95	105.24	99.73	91.97	76.27	12.38	30.18	10.78	0.63	0.27	1344.13	590.19
Tnc	tenascin	chr4	63620819	63708049	2.69	1.26	0.52	-1.19	-2.39	3.08e-14	5.76e-07	28.65	21.46	1	NA	1	1	1	NA	NA	NA	NA	NA	NA	NA	NA	NA	NA	NA	NA	NA	25.72	28.7	31.81	24.62	9.32	14.92	12.2	25.11	28.11	31.28	24.28	2.31	11.06	2.26	NA	NA	NA	NA
Angptl4	angiopoietin-related protein 4	chr17	33911845	33918520	1.36	0.2	0.27	-2.79	-2.39	1.06e-10	0.000966	8.02	5.47	1	NA	NA	NA	NA	NA	NA	NA	NA	NA	NA	NA	NA	NA	NA	NA	NA	NA	2.52	3.37	3.13	6	0.44	0.28	0.77	2.46	3.3	3.08	5.91	1	0.04	1.04	NA	NA	NA	NA
Mr1	major histocompatibility complex class I-related	chr1	156975008	156993910	14.07	10.46	2.79	-0.53	-2.38	7.35e-08	2.67e-33	2.38	1.23	1	1	NA	NA	NA	NA	chr1:156955141-156955906	19102	7.29	-1.75	0.0045	1	1	1	NA	1	NA	NA	47.35	49.4	50.87	57.11	38.17	37.1	31.69	46.24	48.38	50.02	56.32	9.01	12.31	7.6	3.29	1.36	2986.96	1106.61
Mr1	major histocompatibility complex class I-related	chr1	156975008	156993910	14.07	10.46	2.79	-0.53	-2.38	7.35e-08	2.67e-33	2.38	1.23	1	1	NA	NA	NA	NA	chr1:156993690-156994140	0	4.82	-3.01	0.000996	1	1	1	1	NA	NA	NA	47.35	49.4	50.87	57.11	38.17	37.1	31.69	46.24	48.38	50.02	56.32	9.01	12.31	7.6	1.01	1.09	746.74	368.87
Inadl	inaD-like protein isoform 1	chr4	98062517	98386294	3.32	1.31	0.66	-1.43	-2.38	1.91e-51	1.07e-39	1.28	1.03	1	1	1	NA	NA	NA	chr4:98062381-98062749	0	4.63	-5.22	0.00018	1	1	1	1	NA	NA	NA	39.55	41.99	43.56	44.67	16	14.98	16.1	38.62	41.13	42.83	44.05	7.3	9.16	7.56	1.01	0.55	298.7	590.19
Antxr1	anthrax toxin receptor 1 precursor	chr6	87083847	87285769	28.6	20.24	5.66	-0.59	-2.38	4.25e-05	4.63e-24	20.49	16.17	1	1	NA	NA	NA	NA	chr6:87133054-87134158	0	6.31	-2.96	4.45e-07	1	1	1	NA	1	NA	NA	208.54	218.13	220.76	225.83	153.35	160.77	120.37	203.66	213.64	217.05	222.72	31.62	61.18	30.79	2.65	2.46	3136.3	2213.23
Antxr1	anthrax toxin receptor 1 precursor	chr6	87083847	87285769	28.6	20.24	5.66	-0.59	-2.38	4.25e-05	4.63e-24	20.49	16.17	1	1	NA	NA	NA	NA	chr6:87139706-87140317	0	5.32	-1.44	0.0536	1	NA	1	NA	1	NA	NA	208.54	218.13	220.76	225.83	153.35	160.77	120.37	203.66	213.64	217.05	222.72	31.62	61.18	30.79	0.88	0.96	2389.57	885.29
Antxr1	anthrax toxin receptor 1 precursor	chr6	87083847	87285769	28.6	20.24	5.66	-0.59	-2.38	4.25e-05	4.63e-24	20.49	16.17	1	1	NA	NA	NA	NA	chr6:87266689-87267019	0	5.63	-2	0.0257	1	NA	1	NA	1	NA	NA	208.54	218.13	220.76	225.83	153.35	160.77	120.37	203.66	213.64	217.05	222.72	31.62	61.18	30.79	0.38	0.96	448.04	811.52
Rsph9	radial spoke head protein 9 homolog	chr17	46266226	46281147	1.89	0.48	0.38	-2.23	-2.36	5.01e-13	6.74e-08	1.41	1.29	NA	1	NA	NA	NA	NA	chr17:46223590-46223994	42232	8.05	-2.35	0.00773	1	NA	1	NA	1	1	1	2.76	2.52	2.47	2.6	1.03	0.45	0.35	2.69	2.47	2.43	2.56	0.22	0.69	0.59	1.26	1.09	1344.13	1106.61
N4bp2l1	NEDD4-binding protein 2-like 1	chr5	151374218	151397100	4.78	2.06	0.97	-1.33	-2.36	5.63e-12	7.11e-15	0.55	0.42	NA	1	NA	NA	NA	NA	chr5:151397203-151397649	-104	4.17	-5.36	1.2e-05	1	1	1	1	NA	NA	NA	15.45	13.38	13.18	10.83	5.43	6.01	4.55	15.09	13.11	12.96	10.68	2.74	2.7	2.15	0.51	0.96	597.39	663.97
Tead2	transcriptional enhancer factor TEF-4	chr7	52471123	52488989	54.07	27.34	11.11	-1.08	-2.35	2.94e-62	8.27e-28	51.76	42.73	NA	1	NA	NA	NA	NA	chr7:52471008-52471968	0	5.24	-2.29	0.00283	1	NA	1	1	NA	NA	NA	165	163.1	162.2	172.93	79.06	79.59	76.68	161.13	159.73	159.47	170.55	35.82	20.1	39.76	2.65	2.73	896.09	1327.94
Zfp184	zinc finger protein 184	chr13	22036963	22052354	4.05	1.48	0.84	-1.53	-2.33	2.89e-19	2.94e-16	2.91	3.33	NA	1	NA	NA	NA	NA	chr13:22036664-22037693	0	10.99	-1.43	0.000365	1	1	NA	1	NA	NA	NA	14.78	14.73	16.24	17.72	4.48	5.67	6.1	14.44	14.42	15.96	17.48	2.87	2.46	3.93	4.68	4.37	4779.13	3319.84
Zfp184	zinc finger protein 184	chr13	22036963	22052354	4.05	1.48	0.84	-1.53	-2.33	2.89e-19	2.94e-16	2.91	3.33	NA	1	NA	NA	NA	NA	chr13:22066272-22066654	13919	5.27	-1.99	0.0269	1	NA	1	NA	1	NA	NA	14.78	14.73	16.24	17.72	4.48	5.67	6.1	14.44	14.42	15.96	17.48	2.87	2.46	3.93	1.39	0.41	896.09	442.65
Zfp184	zinc finger protein 184	chr13	22036963	22052354	4.05	1.48	0.84	-1.53	-2.33	2.89e-19	2.94e-16	2.91	3.33	NA	1	NA	NA	NA	NA	chr13:22072426-22072640	20073	3.62	-4.06	0.0103	1	NA	1	1	NA	NA	NA	14.78	14.73	16.24	17.72	4.48	5.67	6.1	14.44	14.42	15.96	17.48	2.87	2.46	3.93	0	0.27	448.04	368.87
Lhx9	LIM/homeobox protein Lhx9 isoform b	chr1	140721763	140744156	1.75	0.51	0.36	-1.84	-2.32	3.61e-12	3.23e-14	0.08	0.04	NA	NA	1	NA	NA	1	chr1:140738218-140738533	0	5.9	-1.49	0.131	1	NA	1	1	NA	NA	NA	14.83	12.12	14.11	17.28	3.38	2.5	6	14.48	11.87	13.87	17.04	3.68	2.58	2.26	0.13	1.23	1344.13	221.32
Nacc2	nucleus accumbens-associated protein 2 isoform	chr2	25911056	25978331	9.99	7.21	2.05	-0.57	-2.32	6.41e-08	3.52e-17	1.05	0.67	1	1	NA	NA	NA	NA	chr2:25947145-25947576	0	6.29	-0.85	0.276	1	1	1	1	NA	NA	NA	109.62	95.52	105.88	95.24	77.59	72.33	56.47	107.05	93.55	104.1	93.93	13.38	32.44	14.16	1.9	1.5	149.35	590.19
Ttc28	tetratricopeptide repeat protein 28	chr5	111308822	111718799	10.77	3.79	2.22	-1.61	-2.32	4.27e-71	5.65e-23	8.77	7.15	1	1	1	1	NA	NA	chr5:111488244-111488757	0	4.08	-2.96	0.00731	1	1	1	NA	1	1	1	185.87	167.47	172.56	141.43	56.38	55.37	53.09	181.51	164.02	169.66	139.48	23.54	48.02	26.79	0.51	1.36	149.35	737.74
Ttc28	tetratricopeptide repeat protein 28	chr5	111308822	111718799	10.77	3.79	2.22	-1.61	-2.32	4.27e-71	5.65e-23	8.77	7.15	1	1	1	1	NA	NA	chr5:111635045-111635259	0	4.34	-4.41	0.00279	1	1	1	NA	1	NA	NA	185.87	167.47	172.56	141.43	56.38	55.37	53.09	181.51	164.02	169.66	139.48	23.54	48.02	26.79	0.25	0.55	298.7	295.1
Ttc28	tetratricopeptide repeat protein 28	chr5	111308822	111718799	10.77	3.79	2.22	-1.61	-2.32	4.27e-71	5.65e-23	8.77	7.15	1	1	1	1	NA	NA	chr5:111657289-111657546	0	6.33	-0.73	0.326	1	1	1	NA	1	NA	NA	185.87	167.47	172.56	141.43	56.38	55.37	53.09	181.51	164.02	169.66	139.48	23.54	48.02	26.79	0.51	1.23	746.74	221.32
Ttc28	tetratricopeptide repeat protein 28	chr5	111308822	111718799	10.77	3.79	2.22	-1.61	-2.32	4.27e-71	5.65e-23	8.77	7.15	1	1	1	1	NA	NA	chr5:111676647-111677309	0	4.91	-0.73	0.314	1	1	1	NA	1	1	1	185.87	167.47	172.56	141.43	56.38	55.37	53.09	181.51	164.02	169.66	139.48	23.54	48.02	26.79	2.02	1.91	746.74	516.42
Ttc28	tetratricopeptide repeat protein 28	chr5	111308822	111718799	10.77	3.79	2.22	-1.61	-2.32	4.27e-71	5.65e-23	8.77	7.15	1	1	1	1	NA	NA	chr5:111698508-111698816	0	8.05	-1.94	0.0137	1	NA	1	NA	1	NA	NA	185.87	167.47	172.56	141.43	56.38	55.37	53.09	181.51	164.02	169.66	139.48	23.54	48.02	26.79	1.26	0.82	896.09	737.74
Cdo1	cysteine dioxygenase type 1	chr18	46872859	46887996	1.06	0.36	0.22	-1.69	-2.32	0.00149	7.21e-05	26.37	24.09	NA	1	1	1	1	NA	NA	NA	NA	NA	NA	NA	NA	NA	NA	NA	NA	NA	2.04	3.28	3.48	0.63	0.51	1.19	0.52	2	3.21	3.42	0.62	0.53	0.56	0.3	NA	NA	NA	NA
Plxnb1	plexin-B1 precursor	chr9	108997950	109022429	4	1.32	0.84	-1.69	-2.32	3.52e-71	2.46e-40	6.3	7.45	NA	1	1	1	NA	NA	NA	NA	NA	NA	NA	NA	NA	NA	NA	NA	NA	NA	52.86	50.16	48.55	47.89	15.05	14.24	16.78	51.62	49.12	47.74	47.23	11.38	8.68	9.38	NA	NA	NA	NA
Acat3	acetyl-Coenzyme A acetyltransferase 3	chr17	13116825	13133262	2.17	0.97	0.45	-1.26	-2.31	1.83e-05	3.04e-07	0.18	0.15	NA	1	NA	NA	NA	NA	chr17:13133048-13133551	0	4.62	-2.02	0.00665	1	1	1	1	NA	NA	NA	4.8	6.14	5.41	8.77	3.08	2.38	2.39	4.69	6.02	5.32	8.65	0.9	1.78	1.04	0.88	1.5	448.04	663.97
Tcea3	transcription elongation factor A protein 3	chr4	135803872	135830814	27.1	22.12	5.66	-0.4	-2.31	1.07e-05	1.14e-23	0.61	0.43	NA	1	NA	NA	NA	NA	chr4:135805648-135806039	0	8.32	-0.9	0.134	1	1	1	NA	1	NA	NA	50.34	48.56	51.72	45.29	36.19	40.9	35.21	49.16	47.56	50.85	44.67	7.89	14.04	7.3	1.01	2.73	746.74	663.97
Clec2d	C-type lectin domain family 2 member D	chr6	129130633	129136553	25.09	20.77	5.28	-0.37	-2.3	0.00695	4.94e-37	0.61	0.35	1	1	NA	NA	NA	NA	chr6:129130564-129131084	0	7.9	-2.03	0.00819	1	1	1	1	NA	NA	NA	45.73	42.92	49.71	38.13	35.53	40.45	26.91	44.66	42.04	48.88	37.61	8.39	9.73	8.26	4.04	1.36	298.7	663.97
Jhdm1d	lysine-specific demethylase 7	chr6	39086619	39156772	16.3	8.82	3.44	-0.98	-2.3	1.62e-15	3.14e-51	2.68	2.05	1	1	1	NA	NA	1	chr6:39155187-39155973	0	12.42	-1.98	0.000367	1	1	1	NA	NA	NA	NA	225.03	240.77	213.92	224.22	110.11	111.42	120.89	219.77	235.81	210.33	221.13	44.06	45.68	45.14	7.2	4.91	2240.22	1180.39
Jhdm1d	lysine-specific demethylase 7	chr6	39086619	39156772	16.3	8.82	3.44	-0.98	-2.3	1.62e-15	3.14e-51	2.68	2.05	1	1	1	NA	NA	1	chr6:39192584-39194151	-35813	16.76	-2.23	1.65e-06	1	1	NA	NA	1	NA	NA	225.03	240.77	213.92	224.22	110.11	111.42	120.89	219.77	235.81	210.33	221.13	44.06	45.68	45.14	16.68	14.06	6870	4131.36
Abca1	ATP-binding cassette sub-family A member 1	chr4	53043661	53172767	26.28	11.72	5.61	-1.26	-2.28	2.9e-16	3.32e-36	2.69	1.9	1	1	NA	NA	NA	1	chr4:53171744-53171978	0	5.96	-2.56	0.0212	1	NA	1	NA	1	NA	NA	421.74	399.24	371.25	372.09	169.71	185.96	134.54	411.86	391.01	365.01	366.97	76.23	86.07	74.26	0.38	1.23	149.35	368.87
Abca1	ATP-binding cassette sub-family A member 1	chr4	53043661	53172767	26.28	11.72	5.61	-1.26	-2.28	2.9e-16	3.32e-36	2.69	1.9	1	1	NA	NA	NA	1	chr4:53209085-53209299	-36319	2.9	-3.79	0.0137	1	NA	1	NA	1	1	1	421.74	399.24	371.25	372.09	169.71	185.96	134.54	411.86	391.01	365.01	366.97	76.23	86.07	74.26	0.13	0.14	298.7	295.1
Rab20	ras-related protein Rab-20	chr8	11453977	11478499	3.22	1.13	0.69	-1.58	-2.28	5.39e-10	1.93e-05	0.16	0.04	1	NA	1	NA	NA	1	chr8:11476803-11477204	0	13.33	-2.14	0.00262	1	1	1	NA	1	NA	NA	3.42	2.86	3.52	3.67	1.03	1.02	1.26	3.34	2.8	3.46	3.62	0.59	0.2	1.22	3.92	2.05	1792.17	663.97
Rab20	ras-related protein Rab-20	chr8	11453977	11478499	3.22	1.13	0.69	-1.58	-2.28	5.39e-10	1.93e-05	0.16	0.04	1	NA	1	NA	NA	1	chr8:11478420-11478634	0	10.86	-2.05	0.00425	1	NA	1	1	NA	NA	NA	3.42	2.86	3.52	3.67	1.03	1.02	1.26	3.34	2.8	3.46	3.62	0.59	0.2	1.22	0.76	1.09	1045.44	663.97
Rab20	ras-related protein Rab-20	chr8	11453977	11478499	3.22	1.13	0.69	-1.58	-2.28	5.39e-10	1.93e-05	0.16	0.04	1	NA	1	NA	NA	1	chr8:11486249-11486463	-7751	9.41	-2.97	0.00134	1	NA	1	NA	1	NA	NA	3.42	2.86	3.52	3.67	1.03	1.02	1.26	3.34	2.8	3.46	3.62	0.59	0.2	1.22	0.76	1.36	746.74	368.87
Zfp2	zinc finger protein 2	chr11	50712214	50729663	1.58	1	0.34	-0.76	-2.28	0.00029	4.69e-10	1.83	2.47	NA	1	NA	NA	NA	NA	NA	NA	NA	NA	NA	NA	NA	NA	NA	NA	NA	NA	6.8	6.99	7.5	7.07	4.04	4.54	4.03	6.64	6.84	7.37	6.97	1.65	1.09	1.52	NA	NA	NA	NA
Adm	ADM precursor	chr7	117771183	117773333	1.8	0.24	0.38	-2.87	-2.28	6.02e-16	4.84e-05	0.23	0.19	NA	NA	1	1	1	1	NA	NA	NA	NA	NA	NA	NA	NA	NA	NA	NA	NA	3.14	4.12	4.45	2.69	0.22	0.4	0.71	3.06	4.04	4.37	2.65	0.31	1.41	0.48	NA	NA	NA	NA
Irf7	interferon regulatory factor 7	chr7	148449082	148452323	4	1.92	0.86	-1.13	-2.27	4.24e-06	9.35e-12	0.05	0.04	NA	1	NA	NA	NA	NA	chr7:148452206-148452565	0	11.22	-1.97	0.00236	1	NA	1	1	NA	NA	NA	10.17	10.52	9.74	12.71	2.94	5.33	6.16	9.93	10.3	9.58	12.54	1.62	2.42	2.56	1.26	1.91	2389.57	811.52
Dcn	decorin preproprotein	chr10	96942134	96980796	2.42	0.8	0.52	-1.7	-2.27	8.13e-12	1.24e-08	18.44	14.38	1	1	NA	NA	NA	NA	NA	NA	NA	NA	NA	NA	NA	NA	NA	NA	NA	NA	7.46	8.92	6.18	6.8	2.5	2.1	2.19	7.29	8.74	6.08	6.71	1.47	2.02	1	NA	NA	NA	NA
Fam132a	family with sequence similarity 132, member A	chr4	155336421	155340738	5.92	4.71	1.28	-0.42	-2.26	0.033	5.55e-11	2.5	1.61	1	1	1	NA	NA	NA	chr4:155336437-155336681	0	6.35	-2.12	0.0114	1	NA	1	1	NA	NA	NA	10.65	10.44	10.44	13.87	7.49	9.87	7.94	10.4	10.22	10.26	13.68	1.75	3.15	2.08	0.38	0.68	746.74	516.42
Pnpla7	patatin-like phospholipase domain-containing	chr2	24831553	24909592	6.66	3.58	1.45	-1	-2.26	1.67e-27	3.48e-29	1.04	1.18	NA	1	NA	NA	NA	1	NA	NA	NA	NA	NA	NA	NA	NA	NA	NA	NA	NA	41.64	44.52	46.7	44.31	23.34	23.03	20.46	40.67	43.6	45.91	43.7	10.97	6.54	9.63	NA	NA	NA	NA
Fmo2	dimethylaniline monooxygenase [N-oxide-forming]	chr1	164805178	164828843	1.17	0.26	0.25	-2.27	-2.25	6.19e-10	0.0184	0.03	0.02	NA	1	NA	NA	NA	NA	NA	NA	NA	NA	NA	NA	NA	NA	NA	NA	NA	NA	5.13	7.41	6.88	3.13	1.32	1.36	0.9	5.01	7.25	6.77	3.09	0.09	3.19	0.22	NA	NA	NA	NA
Sox9	transcription factor SOX-9	chr11	112643524	112649071	35.2	27.93	7.83	-0.43	-2.24	0.00108	1.05e-25	11.98	9.44	NA	1	1	1	NA	1	chr11:112642966-112644200	0	15.88	-1.95	2.29e-05	1	1	1	1	NA	NA	NA	193.85	210.64	209.2	232.9	160.1	156.35	154.74	189.31	206.3	205.69	229.7	51.69	28.65	51.88	11.63	11.74	4331.09	3098.52
Parp9	poly [ADP-ribose] polymerase 9	chr16	35938556	35972707	11.62	9.89	2.55	-0.33	-2.24	2.6e-05	8.01e-45	0.37	0.24	NA	1	NA	NA	NA	NA	chr16:35938940-35939563	0	6.71	-1.58	0.00488	1	NA	1	1	NA	NA	NA	61.51	59.41	57.06	62.21	45.81	49.3	48.25	60.07	58.19	56.1	61.35	12.81	12.11	12.41	1.52	2.32	1344.13	1180.39
Parp9	poly [ADP-ribose] polymerase 9	chr16	35938556	35972707	11.62	9.89	2.55	-0.33	-2.24	2.6e-05	8.01e-45	0.37	0.24	NA	1	NA	NA	NA	NA	chr16:35939852-35940078	0	7.2	-2.64	0.00622	1	NA	1	NA	NA	NA	NA	61.51	59.41	57.06	62.21	45.81	49.3	48.25	60.07	58.19	56.1	61.35	12.81	12.11	12.41	0.51	1.23	448.04	368.87
Wisp2	WNT1-inducible-signaling pathway protein 2	chr2	163646570	163658883	4.04	1.14	0.86	-1.94	-2.24	3.86e-17	0.00438	0.03	0.03	NA	1	1	1	1	1	chr2:163613411-163613630	-32940	4.95	-1.35	0.183	1	NA	1	NA	1	NA	NA	9.46	9.93	10.51	11.73	3.52	2.04	2.65	9.24	9.73	10.34	11.56	0.28	5.65	0.56	0.63	0.27	746.74	147.55
Wisp2	WNT1-inducible-signaling pathway protein 2	chr2	163646570	163658883	4.04	1.14	0.86	-1.94	-2.24	3.86e-17	0.00438	0.03	0.03	NA	1	1	1	1	1	chr2:163626786-163627376	-19194	5.51	-1.79	0.00391	1	1	1	NA	1	NA	NA	9.46	9.93	10.51	11.73	3.52	2.04	2.65	9.24	9.73	10.34	11.56	0.28	5.65	0.56	1.64	1.77	896.09	737.74
Wisp2	WNT1-inducible-signaling pathway protein 2	chr2	163646570	163658883	4.04	1.14	0.86	-1.94	-2.24	3.86e-17	0.00438	0.03	0.03	NA	1	1	1	1	1	chr2:163640524-163640936	-5634	6.2	-1.52	0.059	1	1	1	NA	1	1	1	9.46	9.93	10.51	11.73	3.52	2.04	2.65	9.24	9.73	10.34	11.56	0.28	5.65	0.56	1.77	1.09	896.09	368.87
Wisp2	WNT1-inducible-signaling pathway protein 2	chr2	163646570	163658883	4.04	1.14	0.86	-1.94	-2.24	3.86e-17	0.00438	0.03	0.03	NA	1	1	1	1	1	chr2:163652963-163653242	0	3.89	-2	0.051	1	NA	1	NA	1	NA	NA	9.46	9.93	10.51	11.73	3.52	2.04	2.65	9.24	9.73	10.34	11.56	0.28	5.65	0.56	0.25	0.41	149.35	590.19
Wisp2	WNT1-inducible-signaling pathway protein 2	chr2	163646570	163658883	4.04	1.14	0.86	-1.94	-2.24	3.86e-17	0.00438	0.03	0.03	NA	1	1	1	1	1	chr2:163663400-163663885	4518	3.03	-2.56	0.00994	1	NA	1	NA	1	NA	NA	9.46	9.93	10.51	11.73	3.52	2.04	2.65	9.24	9.73	10.34	11.56	0.28	5.65	0.56	0.25	0.55	1045.44	442.65
Igfbp4	insulin-like growth factor-binding protein 4	chr11	98902574	98913957	258.55	55.13	56.82	-2.33	-2.24	1.47e-68	2.44e-24	130.55	144.74	NA	1	1	1	NA	1	NA	NA	NA	NA	NA	NA	NA	NA	NA	NA	NA	NA	711.75	775.93	705.04	907.54	155.91	156.8	150.74	695.09	759.94	693.19	895.04	135.25	207.21	142.37	NA	NA	NA	NA
Dnm3	dynamin-3 isoform 1	chr1	163917433	164408165	2.42	0.96	0.54	-1.41	-2.23	2.45e-15	1.16e-11	2.69	7.52	NA	1	NA	NA	NA	NA	chr1:163930267-163930549	0	8.79	-4.05	0.000382	1	NA	1	NA	1	1	1	23.29	25.58	23.12	33.57	8.22	8.85	12.17	22.75	25.06	22.73	33.1	7.2	2.58	6.71	0.25	1.23	1792.17	663.97
Dnm3	dynamin-3 isoform 1	chr1	163917433	164408165	2.42	0.96	0.54	-1.41	-2.23	2.45e-15	1.16e-11	2.69	7.52	NA	1	NA	NA	NA	NA	chr1:163969335-163969549	0	9.41	-1.05	0.145	1	1	1	NA	1	NA	NA	23.29	25.58	23.12	33.57	8.22	8.85	12.17	22.75	25.06	22.73	33.1	7.2	2.58	6.71	1.01	0.27	1194.78	590.19
Dnm3	dynamin-3 isoform 1	chr1	163917433	164408165	2.42	0.96	0.54	-1.41	-2.23	2.45e-15	1.16e-11	2.69	7.52	NA	1	NA	NA	NA	NA	chr1:163969335-163969549	0	9.41	-1.05	0.145	1	1	1	NA	1	NA	NA	23.29	25.58	23.12	33.57	8.22	8.85	12.17	22.75	25.06	22.73	33.1	7.2	2.58	6.71	1.01	0.27	1194.78	590.19
Dnm3	dynamin-3 isoform 1	chr1	163917433	164408165	2.42	0.96	0.54	-1.41	-2.23	2.45e-15	1.16e-11	2.69	7.52	NA	1	NA	NA	NA	NA	chr1:164006737-164007260	0	7.26	-1.52	0.0105	1	1	1	NA	1	NA	NA	23.29	25.58	23.12	33.57	8.22	8.85	12.17	22.75	25.06	22.73	33.1	7.2	2.58	6.71	2.02	1.64	896.09	1106.61
Dnm3	dynamin-3 isoform 1	chr1	163917433	164408165	2.42	0.96	0.54	-1.41	-2.23	2.45e-15	1.16e-11	2.69	7.52	NA	1	NA	NA	NA	NA	chr1:164006737-164007260	0	7.26	-1.52	0.0105	1	1	1	NA	1	NA	NA	23.29	25.58	23.12	33.57	8.22	8.85	12.17	22.75	25.06	22.73	33.1	7.2	2.58	6.71	2.02	1.64	896.09	1106.61
Dnm3	dynamin-3 isoform 1	chr1	163917433	164408165	2.42	0.96	0.54	-1.41	-2.23	2.45e-15	1.16e-11	2.69	7.52	NA	1	NA	NA	NA	NA	chr1:164056032-164056548	0	4.05	-5.57	3.87e-05	1	NA	1	NA	1	NA	NA	23.29	25.58	23.12	33.57	8.22	8.85	12.17	22.75	25.06	22.73	33.1	7.2	2.58	6.71	0.88	0.27	1493.48	590.19
Dnm3	dynamin-3 isoform 1	chr1	163917433	164408165	2.42	0.96	0.54	-1.41	-2.23	2.45e-15	1.16e-11	2.69	7.52	NA	1	NA	NA	NA	NA	chr1:164056032-164056548	0	4.05	-5.57	3.87e-05	1	NA	1	NA	1	NA	NA	23.29	25.58	23.12	33.57	8.22	8.85	12.17	22.75	25.06	22.73	33.1	7.2	2.58	6.71	0.88	0.27	1493.48	590.19
Dnm3	dynamin-3 isoform 1	chr1	163917433	164408165	2.42	0.96	0.54	-1.41	-2.23	2.45e-15	1.16e-11	2.69	7.52	NA	1	NA	NA	NA	NA	chr1:164056883-164057282	0	4.66	-5.37	1.19e-05	1	NA	1	NA	1	1	1	23.29	25.58	23.12	33.57	8.22	8.85	12.17	22.75	25.06	22.73	33.1	7.2	2.58	6.71	0.51	1.09	597.39	590.19
Dnm3	dynamin-3 isoform 1	chr1	163917433	164408165	2.42	0.96	0.54	-1.41	-2.23	2.45e-15	1.16e-11	2.69	7.52	NA	1	NA	NA	NA	NA	chr1:164056883-164057282	0	4.66	-5.37	1.19e-05	1	NA	1	NA	1	1	1	23.29	25.58	23.12	33.57	8.22	8.85	12.17	22.75	25.06	22.73	33.1	7.2	2.58	6.71	0.51	1.09	597.39	590.19
Dnm3	dynamin-3 isoform 1	chr1	163917433	164408165	2.42	0.96	0.54	-1.41	-2.23	2.45e-15	1.16e-11	2.69	7.52	NA	1	NA	NA	NA	NA	chr1:164079966-164080374	0	4.94	-5.5	5.08e-06	1	NA	1	NA	1	NA	NA	23.29	25.58	23.12	33.57	8.22	8.85	12.17	22.75	25.06	22.73	33.1	7.2	2.58	6.71	0.88	0.96	896.09	442.65
Dnm3	dynamin-3 isoform 1	chr1	163917433	164408165	2.42	0.96	0.54	-1.41	-2.23	2.45e-15	1.16e-11	2.69	7.52	NA	1	NA	NA	NA	NA	chr1:164079966-164080374	0	4.94	-5.5	5.08e-06	1	NA	1	NA	1	NA	NA	23.29	25.58	23.12	33.57	8.22	8.85	12.17	22.75	25.06	22.73	33.1	7.2	2.58	6.71	0.88	0.96	896.09	442.65
Dnm3	dynamin-3 isoform 1	chr1	163917433	164408165	2.42	0.96	0.54	-1.41	-2.23	2.45e-15	1.16e-11	2.69	7.52	NA	1	NA	NA	NA	NA	chr1:164146713-164148163	0	14.26	-1.34	0.000246	1	1	NA	1	1	NA	NA	23.29	25.58	23.12	33.57	8.22	8.85	12.17	22.75	25.06	22.73	33.1	7.2	2.58	6.71	7.46	10.51	7616.74	5901.94
Dnm3	dynamin-3 isoform 1	chr1	163917433	164408165	2.42	0.96	0.54	-1.41	-2.23	2.45e-15	1.16e-11	2.69	7.52	NA	1	NA	NA	NA	NA	chr1:164146713-164148163	0	14.26	-1.34	0.000246	1	1	NA	1	1	NA	NA	23.29	25.58	23.12	33.57	8.22	8.85	12.17	22.75	25.06	22.73	33.1	7.2	2.58	6.71	7.46	10.51	7616.74	5901.94
Dnm3	dynamin-3 isoform 1	chr1	163917433	164408165	2.42	0.96	0.54	-1.41	-2.23	2.45e-15	1.16e-11	2.69	7.52	NA	1	NA	NA	NA	NA	chr1:164155060-164155439	0	5.72	-1.81	0.0178	1	1	1	NA	1	NA	NA	23.29	25.58	23.12	33.57	8.22	8.85	12.17	22.75	25.06	22.73	33.1	7.2	2.58	6.71	1.14	0.96	896.09	442.65
Dnm3	dynamin-3 isoform 1	chr1	163917433	164408165	2.42	0.96	0.54	-1.41	-2.23	2.45e-15	1.16e-11	2.69	7.52	NA	1	NA	NA	NA	NA	chr1:164155060-164155439	0	5.72	-1.81	0.0178	1	1	1	NA	1	NA	NA	23.29	25.58	23.12	33.57	8.22	8.85	12.17	22.75	25.06	22.73	33.1	7.2	2.58	6.71	1.14	0.96	896.09	442.65
Dnm3	dynamin-3 isoform 1	chr1	163917433	164408165	2.42	0.96	0.54	-1.41	-2.23	2.45e-15	1.16e-11	2.69	7.52	NA	1	NA	NA	NA	NA	chr1:164243973-164244455	0	4.66	-2.18	0.00854	1	NA	1	NA	1	NA	NA	23.29	25.58	23.12	33.57	8.22	8.85	12.17	22.75	25.06	22.73	33.1	7.2	2.58	6.71	0	0.55	1194.78	1254.16
Dnm3	dynamin-3 isoform 1	chr1	163917433	164408165	2.42	0.96	0.54	-1.41	-2.23	2.45e-15	1.16e-11	2.69	7.52	NA	1	NA	NA	NA	NA	chr1:164258798-164259022	0	8.3	-2.83	0.00854	1	NA	1	NA	1	NA	NA	23.29	25.58	23.12	33.57	8.22	8.85	12.17	22.75	25.06	22.73	33.1	7.2	2.58	6.71	0.25	0.68	1493.48	516.42
Dnm3	dynamin-3 isoform 1	chr1	163917433	164408165	2.42	0.96	0.54	-1.41	-2.23	2.45e-15	1.16e-11	2.69	7.52	NA	1	NA	NA	NA	NA	chr1:164258798-164259022	0	8.3	-2.83	0.00854	1	NA	1	NA	1	NA	NA	23.29	25.58	23.12	33.57	8.22	8.85	12.17	22.75	25.06	22.73	33.1	7.2	2.58	6.71	0.25	0.68	1493.48	516.42
Dnm3	dynamin-3 isoform 1	chr1	163917433	164408165	2.42	0.96	0.54	-1.41	-2.23	2.45e-15	1.16e-11	2.69	7.52	NA	1	NA	NA	NA	NA	chr1:164289371-164289585	0	3.62	-1.81	0.112	1	NA	1	NA	1	NA	NA	23.29	25.58	23.12	33.57	8.22	8.85	12.17	22.75	25.06	22.73	33.1	7.2	2.58	6.71	0.51	0.27	448.04	73.77
Dnm3	dynamin-3 isoform 1	chr1	163917433	164408165	2.42	0.96	0.54	-1.41	-2.23	2.45e-15	1.16e-11	2.69	7.52	NA	1	NA	NA	NA	NA	chr1:164289371-164289585	0	3.62	-1.81	0.112	1	NA	1	NA	1	NA	NA	23.29	25.58	23.12	33.57	8.22	8.85	12.17	22.75	25.06	22.73	33.1	7.2	2.58	6.71	0.51	0.27	448.04	73.77
Asap3	arf-GAP with SH3 domain, ANK repeat and PH	chr4	135762280	135802488	4.38	3.21	0.97	-0.55	-2.23	2.56e-06	1.48e-26	3.05	2.43	1	1	NA	NA	NA	NA	chr4:135762019-135762564	0	11.23	-2.24	3.45e-05	1	1	1	1	NA	NA	NA	32.8	33.75	37.5	37.68	28.55	23.71	20.85	32.03	33.05	36.87	37.16	6.64	9.56	6.11	3.16	3.14	1792.17	1254.16
Crabp1	cellular retinoic acid-binding protein 1	chr9	54612615	54620916	648.2	518.96	146.76	-0.42	-2.23	0.00158	0.000166	66.02	42	1	NA	NA	NA	NA	1	chr9:54631788-54632163	10873	8.26	-2.05	0.00257	1	1	1	NA	1	NA	NA	642.07	698.25	636.85	810.42	568.97	544.6	453.92	627.03	683.86	626.15	799.26	214.63	15.66	207.86	1.39	1.36	1642.83	590.19
Crabp1	cellular retinoic acid-binding protein 1	chr9	54612615	54620916	648.2	518.96	146.76	-0.42	-2.23	0.00158	0.000166	66.02	42	1	NA	NA	NA	NA	1	chr9:54635652-54636005	14737	9.22	-1.27	0.0315	1	1	1	NA	1	NA	NA	642.07	698.25	636.85	810.42	568.97	544.6	453.92	627.03	683.86	626.15	799.26	214.63	15.66	207.86	1.14	1.09	1045.44	1327.94
Ppp1r3d	protein phosphatase 1 regulatory subunit 3D	chr2	178145912	178149177	2.82	1.1	0.63	-1.44	-2.23	2.48e-08	1e-09	0.54	0.4	NA	1	NA	NA	NA	NA	NA	NA	NA	NA	NA	NA	NA	NA	NA	NA	NA	NA	12.55	9.34	12.64	18.89	4.48	3.86	6.2	12.26	9.15	12.43	18.63	3.3	1.74	3.3	NA	NA	NA	NA
Dnm3os	SubName: Full=Putative uncharacterized protein Hag2;	chr1	164147754	164155681	77.77	43.04	17.38	-0.95	-2.22	1.49e-22	1.86e-34	12.47	16.19	NA	1	NA	NA	NA	NA	chr1:164146713-164148163	0	14.26	-1.34	0.000246	1	1	NA	1	1	NA	NA	885.45	914.62	879.96	896.89	428.47	436.93	519.82	864.72	895.77	865.17	884.54	185.14	198.18	182.88	7.46	10.51	7616.74	5901.94
Dnm3os	SubName: Full=Putative uncharacterized protein Hag2;	chr1	164147754	164155681	77.77	43.04	17.38	-0.95	-2.22	1.49e-22	1.86e-34	12.47	16.19	NA	1	NA	NA	NA	NA	chr1:164155060-164155439	0	5.72	-1.81	0.0178	1	1	1	NA	1	NA	NA	885.45	914.62	879.96	896.89	428.47	436.93	519.82	864.72	895.77	865.17	884.54	185.14	198.18	182.88	1.14	0.96	896.09	442.65
Osbpl6	oxysterol-binding protein-related protein 6	chr2	76244595	76438704	8.89	5.26	1.99	-0.86	-2.22	6.16e-19	8.8e-41	2.26	1.88	1	NA	1	NA	NA	1	chr2:76244410-76245393	0	6.86	-1.17	0.0147	1	1	1	1	NA	NA	NA	111.95	108.65	103.48	90.76	61.66	61.1	49.73	109.33	106.41	101.74	89.51	24.66	18.4	22.38	2.91	3.28	2688.26	1623.03
Mapk8ip1	C-Jun-amino-terminal kinase-interacting protein	chr2	92223833	92241420	4.8	4.23	1.07	-0.29	-2.21	0.0476	1.98e-16	4.57	4.73	NA	1	NA	NA	NA	NA	chr2:92229420-92229881	0	4.54	-1.37	0.0377	1	NA	1	NA	1	NA	NA	23.2	23.9	25.32	23.9	20.48	23.15	16.04	22.65	23.41	24.89	23.57	3.96	7.3	4.08	0.88	0.82	448.04	811.52
Gm16880	NA	chr1	138592788	138622305	1.01	0.29	0.22	-1.87	-2.21	3.44e-07	0.00121	0.01	0.02	NA	1	NA	NA	NA	NA	NA	NA	NA	NA	NA	NA	NA	NA	NA	NA	NA	NA	2.19	2.44	1.51	0.9	0.29	0.62	0.48	2.14	2.39	1.48	0.88	0.06	0.89	0.19	NA	NA	NA	NA
Trp53inp2	tumor protein p53-inducible nuclear protein 2	chr2	155207592	155215583	18.16	7.87	4.03	-1.31	-2.2	4.02e-39	1.74e-07	3.7	6	NA	1	1	1	1	NA	chr2:155207237-155208144	0	12.13	-2.01	0.000386	1	1	1	1	NA	NA	NA	115.04	100.65	103.25	95.24	41.91	48.05	36.18	112.34	98.58	101.51	93.93	11.04	45.2	10.34	6.45	6.28	2240.22	2213.23
Ctxn1	cortexin-1	chr8	4257646	4259274	28.97	19.88	6.56	-0.64	-2.2	4.84e-10	1.13e-38	16.92	19.63	NA	1	NA	NA	NA	NA	chr8:4258734-4259530	0	16.74	-2.26	5.77e-07	1	1	1	1	NA	NA	NA	51.29	46.2	50.14	58.27	35.01	35.34	28.98	50.09	45.25	49.29	57.47	11.22	10.41	11.34	5.94	7.1	4480.44	3172.29
Npas2	neuronal PAS domain-containing protein 2	chr1	39251117	39420085	2.05	1.02	0.45	-1.12	-2.19	0.000121	0.00501	0.39	0.16	1	1	NA	NA	NA	NA	chr1:39253818-39254050	0	5.01	-2.2	0.0259	1	1	1	NA	1	NA	NA	14.4	12.88	14.07	8.32	8	6.13	3.32	14.07	12.61	13.83	8.21	0.5	7.02	0.48	0.25	0.41	298.7	590.19
Rac3	ras-related C3 botulinum toxin substrate 3	chr11	120582782	120585283	5.66	4.33	1.3	-0.5	-2.18	0.0355	3.37e-10	7.08	6.62	NA	1	NA	NA	NA	1	chr11:120594831-120595060	9549	9.47	-3.89	0.000103	1	NA	1	NA	1	NA	NA	8.56	8.42	10.4	7.97	8.07	6.13	4.87	8.36	8.24	10.22	7.86	1.62	2.3	1.85	0.88	1.23	896.09	442.65
Net1	neuroepithelial cell-transforming gene 1 protein	chr13	3881809	3917466	109.2	50.34	25.05	-1.21	-2.18	1.39e-22	6.08e-33	15.65	14.33	NA	1	NA	NA	NA	NA	chr13:3892605-3893090	0	6.71	-1.73	0.00385	1	1	1	1	NA	NA	NA	614.69	612.58	566.19	573.67	264.7	272.24	229.22	600.29	599.95	556.68	565.77	123.9	135.22	125.48	1.26	1.36	1194.78	1032.84
Net1	neuroepithelial cell-transforming gene 1 protein	chr13	3881809	3917466	109.2	50.34	25.05	-1.21	-2.18	1.39e-22	6.08e-33	15.65	14.33	NA	1	NA	NA	NA	NA	chr13:3916916-3917253	0	5.06	-0.84	0.214	1	1	1	1	NA	NA	NA	614.69	612.58	566.19	573.67	264.7	272.24	229.22	600.29	599.95	556.68	565.77	123.9	135.22	125.48	0.51	0.41	597.39	811.52
Dopey2	protein dopey-2 isoform 1	chr16	93712152	93810833	4.48	2.09	1.03	-1.2	-2.16	5.73e-37	1.03e-24	1.96	1.94	NA	1	1	1	NA	NA	chr16:93711346-93712357	0	19.69	-2.17	6.95e-06	1	1	NA	1	NA	NA	NA	50.2	48.73	52.03	42.52	22.17	20.54	20.78	49.02	47.72	51.16	41.93	9.38	14.29	8.19	9.73	12.83	4928.48	3467.39
Pitpnc1	cytoplasmic phosphatidylinositol transfer	chr11	107069206	107332034	10.81	3.2	2.48	-1.86	-2.16	4.12e-58	9.8e-16	7.77	7.78	NA	1	NA	NA	NA	NA	NA	NA	NA	NA	NA	NA	NA	NA	NA	NA	NA	NA	105.72	106.29	100.31	85.75	26.28	33.07	23.49	103.24	104.1	98.63	84.57	15.22	34.95	15.27	NA	NA	NA	NA
Paqr7	membrane progestin receptor alpha	chr4	134052893	134064725	2.28	1.59	0.52	-0.63	-2.16	0.00977	3e-05	0.4	0.27	NA	1	NA	NA	NA	NA	NA	NA	NA	NA	NA	NA	NA	NA	NA	NA	NA	NA	6.85	5.55	7.92	6.98	4.33	5.22	3.81	6.68	5.44	7.79	6.89	0.62	2.74	1.15	NA	NA	NA	NA
Eif4e3	eukaryotic translation initiation factor 4E type	chr6	99575131	99616765	6.89	5.56	1.61	-0.41	-2.15	0.000192	6.32e-23	4.12	4.27	NA	1	NA	NA	NA	NA	chr6:99616643-99617048	0	4.78	-0.63	0.426	1	1	1	1	NA	NA	NA	25.67	23.98	27.02	23.72	19.45	17.93	19.46	25.07	23.49	26.57	23.39	5.96	5.57	5.08	1.14	1.23	149.35	442.65
Tmem158	transmembrane protein 158 precursor	chr9	123168175	123169907	6.62	2.67	1.54	-1.39	-2.15	7.05e-15	8.01e-15	0.94	0.7	NA	NA	NA	NA	NA	NA	chr9:123146876-123147350	20825	7.19	-2.91	0.000412	1	1	1	NA	1	NA	NA	13.93	16.66	15.27	20.68	5.95	6.18	6.68	13.6	16.32	15.01	20.39	3.21	3.99	3.78	2.15	0.68	1642.83	811.52
Tmem158	transmembrane protein 158 precursor	chr9	123168175	123169907	6.62	2.67	1.54	-1.39	-2.15	7.05e-15	8.01e-15	0.94	0.7	NA	NA	NA	NA	NA	NA	chr9:123147643-123148003	20172	7.53	-2.94	0.000237	1	NA	1	NA	1	NA	NA	13.93	16.66	15.27	20.68	5.95	6.18	6.68	13.6	16.32	15.01	20.39	3.21	3.99	3.78	0.88	1.36	896.09	885.29
Tmem158	transmembrane protein 158 precursor	chr9	123168175	123169907	6.62	2.67	1.54	-1.39	-2.15	7.05e-15	8.01e-15	0.94	0.7	NA	NA	NA	NA	NA	NA	chr9:123153124-123153553	14622	6.5	-1.98	0.0056	1	1	1	NA	1	NA	NA	13.93	16.66	15.27	20.68	5.95	6.18	6.68	13.6	16.32	15.01	20.39	3.21	3.99	3.78	1.64	1.5	448.04	663.97
Tmem158	transmembrane protein 158 precursor	chr9	123168175	123169907	6.62	2.67	1.54	-1.39	-2.15	7.05e-15	8.01e-15	0.94	0.7	NA	NA	NA	NA	NA	NA	chr9:123168732-123169446	0	5.97	-2.1	0.0034	1	1	1	1	1	NA	NA	13.93	16.66	15.27	20.68	5.95	6.18	6.68	13.6	16.32	15.01	20.39	3.21	3.99	3.78	1.52	2.46	1045.44	1327.94
Tmem158	transmembrane protein 158 precursor	chr9	123168175	123169907	6.62	2.67	1.54	-1.39	-2.15	7.05e-15	8.01e-15	0.94	0.7	NA	NA	NA	NA	NA	NA	chr9:123169760-123170144	0	7.26	-3.44	4.26e-05	1	1	1	1	NA	NA	NA	13.93	16.66	15.27	20.68	5.95	6.18	6.68	13.6	16.32	15.01	20.39	3.21	3.99	3.78	1.77	1.09	746.74	663.97
Mex3a	RNA-binding protein MEX3A	chr3	88336317	88345316	22.88	8.77	5.38	-1.48	-2.14	1.19e-102	3.08e-47	23.49	28.99	NA	1	NA	NA	NA	NA	chr3:88330104-88330467	-5850	16.22	-1.57	0.00101	1	1	1	NA	1	NA	NA	194.37	196.51	193.94	181.79	68.19	71.19	66.67	189.82	192.46	190.68	179.29	41.72	42.69	43.25	3.03	3	2090.87	1106.61
Mex3a	RNA-binding protein MEX3A	chr3	88336317	88345316	22.88	8.77	5.38	-1.48	-2.14	1.19e-102	3.08e-47	23.49	28.99	NA	1	NA	NA	NA	NA	chr3:88335535-88336048	-269	13.14	-1.23	0.00319	1	1	1	1	NA	NA	NA	194.37	196.51	193.94	181.79	68.19	71.19	66.67	189.82	192.46	190.68	179.29	41.72	42.69	43.25	4.17	3.96	1045.44	1180.39
Prdm16	PR domain zinc finger protein 16 isoform 1	chr4	153690234	154010982	2.46	0.61	0.58	-2.13	-2.14	1.09e-45	1.14e-15	4.03	2.89	1	NA	1	NA	1	1	chr4:153686300-153686760	3474	3.03	0.45	0.615	1	NA	1	NA	1	NA	NA	31.61	27.6	33.59	30.08	7.85	8.11	5.52	30.87	27.03	33.03	29.66	4.71	10.25	5.71	0.13	0.68	448.04	663.97
Prdm16	PR domain zinc finger protein 16 isoform 1	chr4	153690234	154010982	2.46	0.61	0.58	-2.13	-2.14	1.09e-45	1.14e-15	4.03	2.89	1	NA	1	NA	1	1	chr4:153799079-153799758	0	9.58	-2.7	1.24e-05	1	1	1	NA	1	NA	NA	31.61	27.6	33.59	30.08	7.85	8.11	5.52	30.87	27.03	33.03	29.66	4.71	10.25	5.71	3.29	2.87	2986.96	1254.16
Prdm16	PR domain zinc finger protein 16 isoform 1	chr4	153690234	154010982	2.46	0.61	0.58	-2.13	-2.14	1.09e-45	1.14e-15	4.03	2.89	1	NA	1	NA	1	1	chr4:154009809-154010189	0	7.34	-3.63	0.000221	1	NA	1	1	NA	NA	NA	31.61	27.6	33.59	30.08	7.85	8.11	5.52	30.87	27.03	33.03	29.66	4.71	10.25	5.71	1.26	0.82	1941.52	516.42
Limd2	LIM domain-containing protein 2	chr11	106017570	106021456	20.61	8.43	4.87	-1.38	-2.14	9.84e-59	2.02e-26	15.64	17.08	NA	1	1	1	NA	NA	NA	NA	NA	NA	NA	NA	NA	NA	NA	NA	NA	NA	81.33	87.35	85.35	98.73	33.62	32.28	35.21	79.43	85.55	83.92	97.37	19.49	13.92	25.27	NA	NA	NA	NA
Enpp1	ectonucleotide pyrophosphatase/phosphodiesterase	chr10	24361217	24431908	1.13	0.07	0.27	-4.2	-2.14	1.8e-15	2.32e-06	1.72	1.03	1	NA	NA	NA	NA	1	NA	NA	NA	NA	NA	NA	NA	NA	NA	NA	NA	NA	5.8	6.14	6.61	2.6	0.66	0.23	0.1	5.66	6.02	6.5	2.56	1.28	1.21	1.04	NA	NA	NA	NA
Fam171a2	hypothetical protein LOC217219 precursor	chr11	102298296	102308977	11.44	6.29	2.74	-0.97	-2.11	1.11e-17	5.23e-27	7.59	7.13	NA	1	NA	NA	NA	NA	chr11:102308015-102308425	0	7.94	-1.39	0.0112	1	1	1	NA	NA	NA	NA	54.62	51.59	50.45	48.96	29.22	29.22	21.14	53.34	50.53	49.6	48.29	8.89	15.09	11.08	1.26	1.5	1194.78	959.06
Fam171a2	hypothetical protein LOC217219 precursor	chr11	102298296	102308977	11.44	6.29	2.74	-0.97	-2.11	1.11e-17	5.23e-27	7.59	7.13	NA	1	NA	NA	NA	NA	chr11:102308692-102309185	0	7.38	-1.1	0.154	1	1	1	1	NA	NA	NA	54.62	51.59	50.45	48.96	29.22	29.22	21.14	53.34	50.53	49.6	48.29	8.89	15.09	11.08	2.65	0.96	298.7	1254.16
Hspa12b	heat shock 70 kDa protein 12B	chr2	130953148	130971719	1.51	0.58	0.36	-1.52	-2.11	6.65e-05	9.41e-09	8.6	7.05	1	NA	NA	NA	NA	1	NA	NA	NA	NA	NA	NA	NA	NA	NA	NA	NA	NA	7.32	6.56	6.61	5.19	3.23	2.72	1	7.15	6.43	6.5	5.12	1.4	1.49	1.48	NA	NA	NA	NA
Nhsl1	NHS-like protein 1 isoform 1	chr10	18127481	18253697	13.32	6.41	3.2	-1.15	-2.11	9.17e-57	2.07e-26	3.68	2.88	1	1	NA	NA	NA	NA	NA	NA	NA	NA	NA	NA	NA	NA	NA	NA	NA	NA	153.16	156.53	136.49	144.38	64.67	66.66	67.77	149.57	153.31	134.2	142.39	31.02	44.79	25.16	NA	NA	NA	NA
Pde4d	cAMP-specific 3',5'-cyclic phosphodiesterase 4D	chr13	109444371	110746177	3.36	1.02	0.81	-1.81	-2.1	2.5e-29	3.75e-13	2.23	2.25	NA	1	1	1	NA	1	chr13:110032745-110033087	0	7.7	-1.27	0.053	1	1	1	NA	1	NA	NA	37.32	38.88	34.4	26.76	7.49	9.93	11.65	36.44	38.08	33.83	26.39	5.33	12.39	5.89	0.63	1.09	1344.13	811.52
Pde4d	cAMP-specific 3',5'-cyclic phosphodiesterase 4D	chr13	109444371	110746177	3.36	1.02	0.81	-1.81	-2.1	2.5e-29	3.75e-13	2.23	2.25	NA	1	1	1	NA	1	chr13:110050676-110051338	0	3.98	-1.76	0.00717	1	NA	1	1	NA	NA	NA	37.32	38.88	34.4	26.76	7.49	9.93	11.65	36.44	38.08	33.83	26.39	5.33	12.39	5.89	1.14	1.09	746.74	885.29
Pde4d	cAMP-specific 3',5'-cyclic phosphodiesterase 4D	chr13	109444371	110746177	3.36	1.02	0.81	-1.81	-2.1	2.5e-29	3.75e-13	2.23	2.25	NA	1	1	1	NA	1	chr13:110068716-110069452	0	7.58	-2.96	1.62e-06	1	1	1	NA	1	NA	NA	37.32	38.88	34.4	26.76	7.49	9.93	11.65	36.44	38.08	33.83	26.39	5.33	12.39	5.89	3.29	3.28	1194.78	1032.84
Pde4d	cAMP-specific 3',5'-cyclic phosphodiesterase 4D	chr13	109444371	110746177	3.36	1.02	0.81	-1.81	-2.1	2.5e-29	3.75e-13	2.23	2.25	NA	1	1	1	NA	1	chr13:110231116-110231416	0	5.16	-1.73	0.043	1	1	1	NA	1	NA	NA	37.32	38.88	34.4	26.76	7.49	9.93	11.65	36.44	38.08	33.83	26.39	5.33	12.39	5.89	0.63	0.96	149.35	516.42
Pde4d	cAMP-specific 3',5'-cyclic phosphodiesterase 4D	chr13	109444371	110746177	3.36	1.02	0.81	-1.81	-2.1	2.5e-29	3.75e-13	2.23	2.25	NA	1	1	1	NA	1	chr13:110612478-110613057	0	8.29	-1.69	0.0103	1	1	NA	NA	1	1	1	37.32	38.88	34.4	26.76	7.49	9.93	11.65	36.44	38.08	33.83	26.39	5.33	12.39	5.89	2.15	3.96	1045.44	663.97
Pde4d	cAMP-specific 3',5'-cyclic phosphodiesterase 4D	chr13	109444371	110746177	3.36	1.02	0.81	-1.81	-2.1	2.5e-29	3.75e-13	2.23	2.25	NA	1	1	1	NA	1	chr13:110612478-110613057	0	8.29	-1.69	0.0103	1	1	NA	NA	1	1	1	37.32	38.88	34.4	26.76	7.49	9.93	11.65	36.44	38.08	33.83	26.39	5.33	12.39	5.89	2.15	3.96	1045.44	663.97
Tspan11	tetraspanin-11	chr6	127837640	127903049	24.78	13.49	6.06	-0.97	-2.1	1.63e-53	1.1e-14	3.72	2.56	1	1	NA	NA	NA	NA	chr6:127805854-127806080	-31560	3.43	-1.45	0.228	1	NA	1	NA	1	NA	NA	152.59	152.24	147.82	152.26	78.1	77.66	75.26	149.02	149.1	145.34	150.16	45.36	16.71	41.43	0.13	0.82	0	221.32
Tspan11	tetraspanin-11	chr6	127837640	127903049	24.78	13.49	6.06	-0.97	-2.1	1.63e-53	1.1e-14	3.72	2.56	1	1	NA	NA	NA	NA	chr6:127820441-127820680	-16960	8.1	-1.71	0.0218	1	1	1	NA	1	NA	NA	152.59	152.24	147.82	152.26	78.1	77.66	75.26	149.02	149.1	145.34	150.16	45.36	16.71	41.43	1.01	1.09	597.39	368.87
Tspan11	tetraspanin-11	chr6	127837640	127903049	24.78	13.49	6.06	-0.97	-2.1	1.63e-53	1.1e-14	3.72	2.56	1	1	NA	NA	NA	NA	chr6:127837527-127838090	0	7.7	-2.22	0.000587	1	1	1	1	NA	NA	NA	152.59	152.24	147.82	152.26	78.1	77.66	75.26	149.02	149.1	145.34	150.16	45.36	16.71	41.43	2.65	1.36	1045.44	1327.94
Efna2	ephrin-A2 precursor	chr10	79642227	79652755	2.87	1.21	0.7	-1.33	-2.1	4.74e-08	1.06e-07	10.65	8.91	1	NA	1	NA	NA	1	NA	NA	NA	NA	NA	NA	NA	NA	NA	NA	NA	NA	8.94	6.99	10.75	8.68	2.72	3.74	4.03	8.73	6.84	10.57	8.56	2.81	1.21	2.04	NA	NA	NA	NA
Acvr1b	activin receptor type-1B precursor	chr15	101004556	101043032	8.96	7.32	2.2	-0.4	-2.09	2.37e-05	3.62e-20	3.89	3.68	NA	NA	NA	NA	NA	1	chr15:100975784-100976247	-28309	15.56	-1.37	0.00575	1	1	1	NA	1	NA	NA	44.83	41.57	42.44	41.44	34.65	34.15	28.91	43.78	40.72	41.73	40.87	12.5	6.09	10.71	4.42	1.77	2389.57	2139.45
Acvr1b	activin receptor type-1B precursor	chr15	101004556	101043032	8.96	7.32	2.2	-0.4	-2.09	2.37e-05	3.62e-20	3.89	3.68	NA	NA	NA	NA	NA	1	chr15:100994329-100994753	-9803	13.34	-1.77	0.00216	1	1	1	NA	1	NA	NA	44.83	41.57	42.44	41.44	34.65	34.15	28.91	43.78	40.72	41.73	40.87	12.5	6.09	10.71	2.65	2.73	1493.48	1623.03
Acvr1b	activin receptor type-1B precursor	chr15	101004556	101043032	8.96	7.32	2.2	-0.4	-2.09	2.37e-05	3.62e-20	3.89	3.68	NA	NA	NA	NA	NA	1	chr15:101004097-101004667	0	11.55	-1.47	0.00983	1	1	1	1	NA	NA	NA	44.83	41.57	42.44	41.44	34.65	34.15	28.91	43.78	40.72	41.73	40.87	12.5	6.09	10.71	1.52	4.37	1792.17	2139.45
Acvr1b	activin receptor type-1B precursor	chr15	101004556	101043032	8.96	7.32	2.2	-0.4	-2.09	2.37e-05	3.62e-20	3.89	3.68	NA	NA	NA	NA	NA	1	chr15:101021923-101022428	0	7.06	-3.23	4.6e-05	1	1	1	NA	1	NA	NA	44.83	41.57	42.44	41.44	34.65	34.15	28.91	43.78	40.72	41.73	40.87	12.5	6.09	10.71	1.26	2.05	1344.13	885.29
Acvr1b	activin receptor type-1B precursor	chr15	101004556	101043032	8.96	7.32	2.2	-0.4	-2.09	2.37e-05	3.62e-20	3.89	3.68	NA	NA	NA	NA	NA	1	chr15:101028366-101028777	0	5.65	-1.38	0.0338	1	NA	1	NA	1	NA	NA	44.83	41.57	42.44	41.44	34.65	34.15	28.91	43.78	40.72	41.73	40.87	12.5	6.09	10.71	0.38	0.68	1344.13	959.06
Tgfb1i1	transforming growth factor beta-1-induced	chr7	135390385	135397226	54.73	26.64	13.13	-1.13	-2.09	9.44e-16	6.94e-08	5.28	3.58	1	1	NA	NA	NA	NA	chr7:135390388-135391076	0	7.09	-1.97	0.000599	1	1	1	1	NA	NA	NA	251.99	239.01	255.2	213.84	115.47	117.94	95.17	246.09	234.08	250.92	210.89	29.18	107.46	29.76	1.26	2.18	2389.57	1549.26
Nmi	N-myc-interactor	chr2	51804019	51828728	7.36	6.33	1.81	-0.32	-2.08	0.0289	1.26e-14	0.78	0.47	NA	1	1	NA	NA	NA	chr2:51827953-51828515	0	3.72	-1.64	0.0215	1	NA	1	1	NA	NA	NA	14.74	13.38	14.92	15.31	12.41	11.23	11.62	14.39	13.11	14.67	15.1	3.68	3.23	3.26	1.26	0.96	448.04	516.42
Akap13	A kinase (PRKA) anchor protein 13	chr7	82600420	82899495	25.79	18.41	6.32	-0.58	-2.08	1.12e-06	1.37e-31	5.31	5.07	NA	1	NA	NA	NA	NA	chr7:82600101-82601143	0	6.47	-1.25	0.0151	1	1	NA	1	NA	NA	NA	462.9	483.73	450.38	479.95	322.55	313.31	303.8	452.06	473.76	442.81	473.34	108.6	112.1	105.13	1.77	5.05	2389.57	1475.48
Akap13	A kinase (PRKA) anchor protein 13	chr7	82600420	82899495	25.79	18.41	6.32	-0.58	-2.08	1.12e-06	1.37e-31	5.31	5.07	NA	1	NA	NA	NA	NA	chr7:82720040-82720425	0	3.62	-2.33	0.019	1	1	1	NA	1	1	1	462.9	483.73	450.38	479.95	322.55	313.31	303.8	452.06	473.76	442.81	473.34	108.6	112.1	105.13	0.13	0.41	746.74	663.97
Akap13	A kinase (PRKA) anchor protein 13	chr7	82600420	82899495	25.79	18.41	6.32	-0.58	-2.08	1.12e-06	1.37e-31	5.31	5.07	NA	1	NA	NA	NA	NA	chr7:82786994-82787533	0	8.77	-0.55	0.38	1	1	1	NA	1	NA	NA	462.9	483.73	450.38	479.95	322.55	313.31	303.8	452.06	473.76	442.81	473.34	108.6	112.1	105.13	3.03	1.36	2389.57	663.97
Akap13	A kinase (PRKA) anchor protein 13	chr7	82600420	82899495	25.79	18.41	6.32	-0.58	-2.08	1.12e-06	1.37e-31	5.31	5.07	NA	1	NA	NA	NA	NA	chr7:82926778-82927233	27284	6.81	-1.09	0.0489	1	NA	NA	NA	1	NA	NA	462.9	483.73	450.38	479.95	322.55	313.31	303.8	452.06	473.76	442.81	473.34	108.6	112.1	105.13	1.26	1.77	1194.78	663.97
Zscan2	zinc finger and SCAN domain-containing protein	chr7	88006994	88021399	4.16	2.19	1.02	-1.04	-2.08	6.33e-08	2.5e-12	3.35	3.94	NA	1	NA	NA	NA	NA	chr7:88005475-88006088	0	16.05	-2.89	6.34e-06	1	1	NA	1	NA	NA	NA	12.6	15.82	13.95	12.8	8.22	6.98	5.23	12.3	15.5	13.72	12.62	2.99	4.08	2.56	4.8	5.32	3883.04	1770.58
Calcoco1	calcium-binding and coiled-coil	chr15	102537208	102552609	88.62	61.18	21.79	-0.63	-2.07	1.33e-05	1.76e-16	10.7	12.1	NA	1	NA	NA	NA	NA	chr15:102552368-102552951	0	15.28	-2.89	5.97e-08	1	1	1	1	NA	NA	NA	363.89	369.11	359.96	358.67	262.87	242.63	199.05	355.37	361.51	353.91	353.73	65.48	126.79	63	4.04	3.55	3435	2360.78
Col8a1	collagen alpha-1(VIII) chain precursor	chr16	57624369	57754850	42.14	21.24	10.41	-1.09	-2.07	6.16e-16	1.06e-31	8.75	6.02	1	NA	1	1	1	NA	chr16:57755358-57755640	-509	10.16	-2.26	0.00277	1	NA	1	NA	NA	NA	NA	326.38	331.07	300.9	291.09	135.14	150.39	155.48	318.74	324.25	295.84	287.08	76.54	76.75	65.3	1.52	1.09	448.04	1032.84
Lama5	laminin subunit alpha-5 precursor	chr2	179911078	179960564	37.71	21.27	9.3	-0.92	-2.07	1.31e-14	9.24e-23	0.31	0.59	NA	NA	NA	NA	NA	1	chr2:179962462-179963158	-1899	10.57	-2.43	1.77e-06	1	1	1	NA	1	NA	NA	662.08	640.69	591.08	597.66	353.74	334.53	298.6	646.58	627.48	581.15	589.43	125.68	187.6	124.25	2.15	2.87	2389.57	3024.74
Pdk4	pyruvate dehydrogenase kinase, isozyme 4	chr6	5433351	5446278	58.53	23.01	14.46	-1.44	-2.07	2e-14	1.8e-30	0.28	0.14	1	1	NA	NA	NA	1	NA	NA	NA	NA	NA	NA	NA	NA	NA	NA	NA	NA	319.25	311.21	286.48	255.64	127.21	119.93	77.45	311.78	304.8	281.66	252.12	63.29	77.03	65.15	NA	NA	NA	NA
Kdm5b	lysine-specific demethylase 5B	chr1	136456755	136529455	25.46	11.57	6.3	-1.23	-2.06	3.87e-36	6.59e-18	19.02	20.25	NA	1	NA	NA	NA	1	chr1:136453099-136453740	-3015	20.3	-1.48	0.000254	1	1	NA	NA	1	NA	NA	237.2	229.41	232.4	231.11	99.61	103.36	93.78	231.65	224.68	228.49	227.93	41.44	82	41.17	7.96	4.5	4032.39	3319.84
Kdm5b	lysine-specific demethylase 5B	chr1	136456755	136529455	25.46	11.57	6.3	-1.23	-2.06	3.87e-36	6.59e-18	19.02	20.25	NA	1	NA	NA	NA	1	chr1:136456936-136457389	0	11.63	-2.68	3.15e-05	1	NA	1	1	NA	NA	NA	237.2	229.41	232.4	231.11	99.61	103.36	93.78	231.65	224.68	228.49	227.93	41.44	82	41.17	2.02	3.55	746.74	1549.26
Jup	junction plakoglobin	chr11	100230170	100259104	32.47	18.03	8.04	-0.94	-2.06	1.26e-13	3.2e-27	2.87	2.63	NA	1	NA	NA	NA	NA	chr11:100258235-100258479	0	18.1	-2.03	0.00218	1	1	1	NA	NA	NA	NA	242.29	233.7	240.67	226.55	133.38	122.02	112.53	236.62	228.89	236.63	223.43	45.55	72.15	48.62	1.9	2.73	1493.48	885.29
Jup	junction plakoglobin	chr11	100230170	100259104	32.47	18.03	8.04	-0.94	-2.06	1.26e-13	3.2e-27	2.87	2.63	NA	1	NA	NA	NA	NA	chr11:100258755-100259470	0	25.13	-1.13	0.00197	1	1	NA	1	NA	NA	NA	242.29	233.7	240.67	226.55	133.38	122.02	112.53	236.62	228.89	236.63	223.43	45.55	72.15	48.62	7.96	11.47	5376.52	3467.39
Cln3	battenin	chr7	133714914	133727794	4.41	3.21	1.1	-0.55	-2.06	0.000295	8.5e-14	2.2	1.57	1	1	NA	NA	NA	NA	NA	NA	NA	NA	NA	NA	NA	NA	NA	NA	NA	NA	14.64	15.82	17.01	19.69	12.26	10.89	11.17	14.3	15.5	16.72	19.42	4.21	3.03	4.56	NA	NA	NA	NA
Arhgef28	NA	chr13	98668550	98976120	6.31	3.98	1.57	-0.77	-2.06	1.5e-17	8.15e-33	0.68	0.5	1	1	1	1	NA	NA	NA	NA	NA	NA	NA	NA	NA	NA	NA	NA	NA	NA	56.19	54.79	61.35	56.57	36.12	35.29	30.11	54.87	53.66	60.32	55.79	13.16	15.7	11.67	NA	NA	NA	NA
Glrx	glutaredoxin-1	chr13	75977334	75987599	50.71	30.86	12.74	-0.81	-2.05	1.84e-31	1.06e-44	2.67	1.51	1	NA	NA	NA	NA	1	chr13:75935213-75935664	-41670	9.45	-1.45	0.0238	1	1	1	NA	1	NA	NA	93.79	103.77	96.21	96.67	56.74	56.67	53.25	91.59	101.63	94.6	95.34	22.6	23.65	23.2	1.26	1.91	2389.57	1106.61
Glrx	glutaredoxin-1	chr13	75977334	75987599	50.71	30.86	12.74	-0.81	-2.05	1.84e-31	1.06e-44	2.67	1.51	1	NA	NA	NA	NA	1	chr13:75977346-75977932	0	6.21	-2.29	0.00449	1	1	1	1	NA	NA	NA	93.79	103.77	96.21	96.67	56.74	56.67	53.25	91.59	101.63	94.6	95.34	22.6	23.65	23.2	2.15	1.5	2090.87	368.87
Gcnt1	beta-1,3-galactosyl-O-glycosyl-glycoprotein	chr19	17400631	17447334	7.39	4.83	1.88	-0.7	-2.05	6.52e-11	8.18e-10	0.6	0.37	1	NA	NA	NA	NA	NA	chr19:17416912-17417158	0	4.72	-2.31	0.0338	1	NA	1	NA	1	NA	NA	45.35	46.71	54.12	58.81	29.73	29.78	34.47	44.29	45.74	53.21	58	17.49	4.72	14.19	0.88	0.27	448.04	221.32
Lgr4	leucine-rich repeat-containing G-protein coupled	chr2	109757804	109854414	9.75	5.66	2.44	-0.88	-2.05	5.33e-22	3.78e-32	6.25	4.33	1	1	1	1	NA	NA	chr2:109757678-109758169	0	7.57	-1.29	0.0458	1	1	1	1	NA	NA	NA	63.7	70.78	71.24	80.38	36.63	41.02	38.85	62.21	69.32	70.05	79.27	16.15	19.81	14.82	2.28	1.64	1792.17	442.65
Pcdhb17	protocadherin beta 17	chr18	37644675	37647944	9.05	4.71	2.25	-1.04	-2.05	6.15e-24	9.9e-13	1.17	1.02	NA	1	1	1	NA	NA	NA	NA	NA	NA	NA	NA	NA	NA	NA	NA	NA	NA	47.44	41.83	44.26	38.04	19.23	23.03	20.43	46.33	40.96	43.52	37.52	6.73	16.63	7.19	NA	NA	NA	NA
Ablim1	actin-binding LIM protein 1 isoform 2	chr19	57107754	57290522	5.51	2.78	1.35	-1.09	-2.04	1.89e-34	0.00382	1.67	0.86	1	1	1	1	1	1	chr19:57153712-57153997	0	5.98	-1.48	0.0967	1	1	1	1	NA	NA	NA	58.28	51.25	61	55.14	27.09	27.74	25.2	56.91	50.2	59.97	54.38	2.34	35.03	3.11	0.51	1.09	746.74	368.87
Ablim1	actin-binding LIM protein 1 isoform 2	chr19	57107754	57290522	5.51	2.78	1.35	-1.09	-2.04	1.89e-34	0.00382	1.67	0.86	1	1	1	1	1	1	chr19:57272943-57273224	0	7.99	-3.8	0.000119	1	1	1	NA	NA	NA	NA	58.28	51.25	61	55.14	27.09	27.74	25.2	56.91	50.2	59.97	54.38	2.34	35.03	3.11	1.26	1.23	597.39	295.1
Ablim1	actin-binding LIM protein 1 isoform 2	chr19	57107754	57290522	5.51	2.78	1.35	-1.09	-2.04	1.89e-34	0.00382	1.67	0.86	1	1	1	1	1	1	chr19:57272943-57273224	0	7.99	-3.8	0.000119	1	1	1	NA	NA	NA	NA	58.28	51.25	61	55.14	27.09	27.74	25.2	56.91	50.2	59.97	54.38	2.34	35.03	3.11	1.26	1.23	597.39	295.1
Ablim1	actin-binding LIM protein 1 isoform 2	chr19	57107754	57290522	5.51	2.78	1.35	-1.09	-2.04	1.89e-34	0.00382	1.67	0.86	1	1	1	1	1	1	chr19:57290095-57290309	0	4.71	-1.38	0.157	1	NA	1	1	NA	NA	NA	58.28	51.25	61	55.14	27.09	27.74	25.2	56.91	50.2	59.97	54.38	2.34	35.03	3.11	0.76	0.68	0	147.55
Ablim1	actin-binding LIM protein 1 isoform 2	chr19	57107754	57290522	5.51	2.78	1.35	-1.09	-2.04	1.89e-34	0.00382	1.67	0.86	1	1	1	1	1	1	chr19:57290095-57290309	0	4.71	-1.38	0.157	1	NA	1	1	NA	NA	NA	58.28	51.25	61	55.14	27.09	27.74	25.2	56.91	50.2	59.97	54.38	2.34	35.03	3.11	0.76	0.68	0	147.55
Ablim1	actin-binding LIM protein 1 isoform 2	chr19	57107754	57290522	5.51	2.78	1.35	-1.09	-2.04	1.89e-34	0.00382	1.67	0.86	1	1	1	1	1	1	chr19:57347548-57348111	0	4.54	-1.12	0.0887	1	1	1	1	NA	NA	NA	58.28	51.25	61	55.14	27.09	27.74	25.2	56.91	50.2	59.97	54.38	2.34	35.03	3.11	0.38	0.55	1344.13	1254.16
Ablim1	actin-binding LIM protein 1 isoform 2	chr19	57107754	57290522	5.51	2.78	1.35	-1.09	-2.04	1.89e-34	0.00382	1.67	0.86	1	1	1	1	1	1	chr19:57347548-57348111	0	4.54	-1.12	0.0887	1	1	1	1	NA	NA	NA	58.28	51.25	61	55.14	27.09	27.74	25.2	56.91	50.2	59.97	54.38	2.34	35.03	3.11	0.38	0.55	1344.13	1254.16
Tmem86a	transmembrane protein 86A	chr7	54306010	54310146	1.61	0.58	0.4	-1.58	-2.04	1.26e-08	1.23e-06	1.83	2.23	NA	NA	1	NA	NA	NA	chr7:54305740-54306016	0	5.05	-1.36	0.102	1	1	1	1	NA	NA	NA	4.14	2.95	4.95	4.65	1.32	1.42	1.45	4.04	2.88	4.86	4.59	1.18	1.09	0.7	0.38	1.09	597.39	221.32
Phyh	phytanoyl-CoA dioxygenase, peroxisomal	chr2	4840042	4859789	15.67	11.88	3.97	-0.51	-2.03	4.42e-07	2.06e-27	5.54	5.56	NA	1	NA	NA	NA	NA	chr2:4839782-4840080	0	8.32	-1.97	0.021	1	1	1	1	NA	NA	NA	34.56	32.82	35.14	31.42	24.37	25.47	21.46	33.75	32.14	34.55	30.99	7.58	9.04	7.49	1.52	0.41	448.04	1032.84
Plekhf1	pleckstrin homology domain-containing family F	chr7	39005673	39013013	28.21	21.15	7.15	-0.52	-2.03	4.19e-05	2.27e-22	0.8	0.99	NA	1	NA	NA	NA	NA	chr7:39012181-39013274	0	15.02	-1.64	0.00484	1	1	1	1	NA	NA	NA	67.74	70.78	63.63	53.08	51.02	47.2	36.34	66.15	69.32	62.56	52.35	12.6	20.62	12.86	7.96	11.06	3733.7	3172.29
2410018M08Rik	NA	chr5	130371593	130379492	1.07	0.42	0.27	-1.4	-2.03	4.64e-06	5.04e-07	1.23	1.05	NA	NA	1	NA	NA	NA	NA	NA	NA	NA	NA	NA	NA	NA	NA	NA	NA	NA	4.28	3.37	3.13	4.65	0.81	1.65	1.74	4.18	3.3	3.08	4.59	0.84	0.77	1.15	NA	NA	NA	NA
Krt19	keratin, type I cytoskeletal 19	chr11	100002126	100007233	2.97	1.43	0.75	-1.13	-2.03	0.0172	6.63e-06	0.05	0.08	NA	NA	1	NA	1	1	NA	NA	NA	NA	NA	NA	NA	NA	NA	NA	NA	NA	4.33	4.88	6.22	8.23	1.84	1.19	4.87	4.22	4.78	6.12	8.12	1.15	2.02	1.07	NA	NA	NA	NA
C1qtnf6	Mus musculus 10, 11 days embryo whole body cDNA, RIKEN full-length enriched library, clone:2810036M19 product:weakly similar to COMPLEMENT-C1Q TUMOR NECROSIS FACTOR-RELATED PROTEIN [Homo sapiens], full insert sequence.	chr15	78353776	78360081	15.62	12.55	3.94	-0.42	-2.02	1.09e-05	1.75e-10	9	4.66	1	1	1	1	1	1	chr15:78360128-78360367	-48	10.37	-0.8	0.143	1	1	1	1	NA	NA	NA	50.1	54.37	61.04	54.33	42.94	43.11	38.02	48.93	53.24	60.01	53.58	8.11	23.12	8.67	1.14	1.5	746.74	516.42
C1qtnf6	Mus musculus 10, 11 days embryo whole body cDNA, RIKEN full-length enriched library, clone:2810036M19 product:weakly similar to COMPLEMENT-C1Q TUMOR NECROSIS FACTOR-RELATED PROTEIN [Homo sapiens], full insert sequence.	chr15	78353776	78360081	15.62	12.55	3.94	-0.42	-2.02	1.09e-05	1.75e-10	9	4.66	1	1	1	1	1	1	chr15:78362131-78362670	-2051	17.68	-1.62	0.000415	1	1	NA	NA	1	NA	NA	50.1	54.37	61.04	54.33	42.94	43.11	38.02	48.93	53.24	60.01	53.58	8.11	23.12	8.67	3.41	4.37	2837.61	3319.84
Itpr1	inositol 1,4,5-trisphosphate receptor type 1	chr6	108163090	108501110	10.15	5.21	2.59	-1.06	-2.02	7.91e-24	2.99e-35	3.06	2.58	1	1	NA	NA	NA	NA	chr6:108162465-108163226	0	16.49	-1.73	0.00152	1	1	NA	1	NA	NA	NA	160.58	158.47	139.35	123.43	69.88	78.46	61.19	156.82	155.2	137.01	121.73	33.98	38.58	32.68	6.07	7.64	3136.3	2508.32
Itpr1	inositol 1,4,5-trisphosphate receptor type 1	chr6	108163090	108501110	10.15	5.21	2.59	-1.06	-2.02	7.91e-24	2.99e-35	3.06	2.58	1	1	NA	NA	NA	NA	chr6:108375555-108375769	0	2.9	-3.9	0.0227	1	NA	1	NA	1	NA	NA	160.58	158.47	139.35	123.43	69.88	78.46	61.19	156.82	155.2	137.01	121.73	33.98	38.58	32.68	0.51	0.55	0	0
Itpr1	inositol 1,4,5-trisphosphate receptor type 1	chr6	108163090	108501110	10.15	5.21	2.59	-1.06	-2.02	7.91e-24	2.99e-35	3.06	2.58	1	1	NA	NA	NA	NA	chr6:108376865-108377229	0	8.51	-1.88	0.00291	1	NA	1	NA	1	1	1	160.58	158.47	139.35	123.43	69.88	78.46	61.19	156.82	155.2	137.01	121.73	33.98	38.58	32.68	1.52	2.05	597.39	590.19
Ccng2	cyclin-G2	chr5	93696599	93705257	38.15	20.53	9.94	-0.99	-2	4.67e-43	1.24e-42	11.04	11.34	NA	1	NA	NA	NA	1	chr5:93695935-93697415	0	17.53	-1.61	8.19e-05	1	1	NA	1	NA	NA	NA	137.57	139.95	142.25	132.03	73.85	70.51	64.19	134.35	137.07	139.86	130.21	34.3	32.69	34.69	17.7	13.38	6421.96	3983.81
Rab13	ras-related protein Rab-13	chr3	90024739	90029885	28.13	25.31	7.34	-0.25	-1.99	0.015	1.47e-32	6.47	4.51	1	1	NA	NA	NA	NA	chr3:90017318-90018093	0	11.59	-1.9	2.64e-05	1	1	1	1	NA	NA	NA	40.6	45.11	42.1	46.99	41.69	34.04	34.66	39.65	44.18	41.39	46.35	10.85	10.57	10.82	4.3	4.5	2837.61	2139.45
Rab13	ras-related protein Rab-13	chr3	90024739	90029885	28.13	25.31	7.34	-0.25	-1.99	0.015	1.47e-32	6.47	4.51	1	1	NA	NA	NA	NA	chr3:90024552-90024773	0	9.46	-2.56	0.00368	1	1	1	1	NA	NA	NA	40.6	45.11	42.1	46.99	41.69	34.04	34.66	39.65	44.18	41.39	46.35	10.85	10.57	10.82	0.76	1.23	298.7	737.74
Vamp5	vesicle-associated membrane protein 5	chr6	72318043	72330462	6.6	4.24	1.71	-0.74	-1.99	8.88e-07	1.23e-07	0.25	0.12	1	1	NA	NA	NA	NA	chr6:72321392-72321927	0	6.37	-1.76	0.0047	1	1	1	NA	1	NA	NA	16.02	17.17	16.35	13.52	8.88	10.38	9.16	15.64	16.81	16.08	13.33	2.21	6.7	2.85	1.01	2.05	1194.78	885.29
Vamp5	vesicle-associated membrane protein 5	chr6	72318043	72330462	6.6	4.24	1.71	-0.74	-1.99	8.88e-07	1.23e-07	0.25	0.12	1	1	NA	NA	NA	NA	chr6:72329769-72330834	0	10.84	-2.27	1.05e-07	1	1	1	1	NA	NA	NA	16.02	17.17	16.35	13.52	8.88	10.38	9.16	15.64	16.81	16.08	13.33	2.21	6.7	2.85	5.44	6.96	3136.3	2508.32
Homer3	homer protein homolog 3 isoform 2	chr8	72806898	72818260	13.41	8.67	3.52	-0.74	-1.99	9.8e-15	1.62e-27	6.82	6.92	NA	1	NA	NA	NA	NA	chr8:72806445-72806830	-68	7.65	-0.94	0.127	1	NA	1	1	NA	NA	NA	49.2	48.73	48.63	43.59	31.49	29.44	25.43	48.05	47.72	47.81	42.99	13.1	9.16	12.93	1.26	1.36	597.39	1032.84
Prr7	proline-rich protein 7	chr13	55565628	55574516	1.62	0.63	0.42	-1.41	-1.99	1.9e-06	1.46e-06	1.51	1.28	NA	1	1	1	1	NA	NA	NA	NA	NA	NA	NA	NA	NA	NA	NA	NA	NA	2.76	2.44	3.59	3.94	0.88	1.08	1.48	2.69	2.39	3.53	3.88	0.59	0.89	0.89	NA	NA	NA	NA
Rftn2	raftlin-2	chr1	55227004	55283626	38.29	25.49	10.03	-0.68	-1.98	2.72e-15	1.32e-28	5.78	4.17	1	1	NA	NA	NA	NA	chr1:55220837-55221183	5821	6.04	-0.9	0.234	1	NA	1	NA	1	NA	NA	213.06	211.82	206.42	185.11	129.12	132.29	120.11	208.07	207.46	202.95	182.56	43.56	63.68	45.02	1.52	1.23	298.7	295.1
Rftn2	raftlin-2	chr1	55227004	55283626	38.29	25.49	10.03	-0.68	-1.98	2.72e-15	1.32e-28	5.78	4.17	1	1	NA	NA	NA	NA	chr1:55258435-55259420	0	6.76	-1.65	0.00255	1	1	1	NA	1	NA	NA	213.06	211.82	206.42	185.11	129.12	132.29	120.11	208.07	207.46	202.95	182.56	43.56	63.68	45.02	3.41	3.41	2986.96	1032.84
Itgbl1	integrin beta-like protein 1 precursor	chr14	124059362	124373301	130.99	80.45	34.23	-0.8	-1.98	7.25e-09	3.48e-19	0.49	0.59	NA	1	NA	NA	NA	NA	chr14:124059266-124059511	0	6.32	-4.99	0.000699	1	NA	1	1	NA	NA	NA	493.18	484.66	418.83	395.28	253.54	267.25	250.71	481.64	474.67	411.8	389.83	93.16	148.38	92.01	0.63	0.27	298.7	811.52
Itgbl1	integrin beta-like protein 1 precursor	chr14	124059362	124373301	130.99	80.45	34.23	-0.8	-1.98	7.25e-09	3.48e-19	0.49	0.59	NA	1	NA	NA	NA	NA	chr14:124061576-124061898	0	6.5	-3.67	0.00215	1	1	1	NA	1	NA	NA	493.18	484.66	418.83	395.28	253.54	267.25	250.71	481.64	474.67	411.8	389.83	93.16	148.38	92.01	0.76	2.32	149.35	221.32
Fbxo10	F-box only protein 10	chr4	45047120	45097476	5.57	3.52	1.47	-0.77	-1.98	2.27e-11	3.38e-28	4.92	4.69	NA	1	NA	NA	NA	NA	chr4:45097292-45097685	0	7.69	-1.91	0.00397	1	1	1	1	NA	NA	NA	40.69	39.64	35.95	33.39	22.83	24.68	18.98	39.74	38.82	35.35	32.93	9.29	10.21	8.52	1.9	1.36	298.7	885.29
Ypel3	protein yippee-like 3	chr7	133920489	133924028	42.33	20.26	11.02	-1.16	-1.98	4.06e-33	1.77e-10	8.35	6.6	1	1	NA	NA	NA	NA	chr7:133920155-133920882	0	5.54	-0.64	0.129	1	NA	1	1	NA	NA	NA	61.42	69.43	68.19	59.52	28.7	32.28	25.91	59.98	68	67.04	58.7	11.44	27.72	9.23	1.9	2.05	1344.13	959.06
Pik3c2b	phosphoinositide-3-kinase, class 2 beta	chr1	134942589	135005265	2.16	0.86	0.58	-1.42	-1.97	6.43e-26	4.28e-19	2.37	2.04	NA	1	1	1	1	NA	chr1:134942430-134942836	0	7.82	-0.5	0.334	1	1	1	1	NA	NA	NA	27.9	25.08	25.36	21.03	8.96	9.3	9.55	27.25	24.56	24.93	20.75	5.83	6.34	6.56	1.39	0.96	1493.48	959.06
Cybasc3	cytochrome b ascorbate-dependent protein 3	chr19	10652213	10664320	23.78	17.96	6.31	-0.5	-1.97	3.83e-12	3.86e-31	2.01	1.85	NA	1	NA	NA	NA	NA	chr19:10651373-10652359	0	9.11	-1.7	0.000182	1	1	1	1	NA	NA	NA	86.52	87.69	92.5	89.06	64.23	66.09	58.38	84.49	85.88	90.95	87.84	20.02	27.4	19.71	3.79	4.91	2389.57	2508.32
Pcdhb21	protocadherin beta 21	chr18	37673306	37676017	3.21	1.47	0.84	-1.23	-1.97	1.57e-08	5.16e-11	0.64	0.5	NA	1	NA	NA	NA	NA	NA	NA	NA	NA	NA	NA	NA	NA	NA	NA	NA	NA	12.79	11.53	13.26	12.8	5.43	7.09	3.81	12.49	11.29	13.04	12.62	2.68	3.99	2.78	NA	NA	NA	NA
Pcdhb22	protocadherin beta 22	chr18	37678007	37681073	4.29	2.26	1.14	-1.03	-1.96	6.86e-15	8.71e-16	1.22	1.02	NA	1	NA	NA	NA	NA	NA	NA	NA	NA	NA	NA	NA	NA	NA	NA	NA	NA	19.16	18.68	20.06	18.35	10.28	8.57	9.36	18.71	18.3	19.73	18.1	4.71	5.53	4.19	NA	NA	NA	NA
AA388235	Mus musculus adult male olfactory brain cDNA, RIKEN full-length enriched library, clone:6430628A21 product:inferred: Gag polyprotein {Mus musculus}, full insert sequence.	chr17	34118437	34122303	1.48	0	0.4	-10.3	-1.95	5.32e-60	1.96e-08	0.78	0.71	NA	1	NA	NA	NA	1	chr17:34117881-34118390	-47	8.52	-6.58	8.32e-09	1	1	1	1	NA	NA	NA	8.51	6.82	9.9	7.97	0	0	0	8.31	6.68	9.73	7.86	1.96	2.1	2.3	1.9	2.59	1045.44	1106.61
Fbn2	fibrillin-2 precursor	chr18	58168277	58369580	50.3	10.88	13.2	-2.31	-1.95	2.06e-57	4.01e-05	62.07	59.28	NA	NA	1	1	NA	1	chr18:58141193-58141725	26552	9.61	-1.61	0.000957	1	1	NA	NA	1	NA	NA	847.42	778.37	718.49	713.93	129.78	154.64	178.23	827.58	762.33	706.42	704.1	84.68	415.8	81.67	2.65	2.46	1642.83	1180.39
Fbn2	fibrillin-2 precursor	chr18	58168277	58369580	50.3	10.88	13.2	-2.31	-1.95	2.06e-57	4.01e-05	62.07	59.28	NA	NA	1	1	NA	1	chr18:58215539-58215935	0	2.74	-2.95	0.0345	1	NA	1	NA	1	NA	NA	847.42	778.37	718.49	713.93	129.78	154.64	178.23	827.58	762.33	706.42	704.1	84.68	415.8	81.67	0	0.96	298.7	368.87
Dusp5	dual specificity protein phosphatase 5	chr19	53603808	53615812	6.55	2.9	1.75	-1.25	-1.95	4.53e-06	3.57e-07	0.31	0.68	NA	NA	1	NA	NA	NA	chr19:53606114-53606603	0	12.99	-0.85	0.0838	1	1	1	NA	1	NA	NA	9.93	9.43	8.27	16.29	3.96	4.03	5.58	9.7	9.23	8.13	16.07	2.37	3.83	2.15	2.02	3.96	1792.17	1844.36
Mitf	microphthalmia-associated transcription factor	chr6	97757052	97971352	8.71	3.14	2.31	-1.57	-1.95	9.11e-37	1.72e-10	0.35	0.29	NA	1	NA	NA	NA	1	chr6:97756789-97757197	0	7.97	-1.08	0.0896	1	1	1	1	NA	NA	NA	80.15	65.98	61.19	54.33	20.19	23.88	22.11	78.27	64.62	60.16	53.58	10.6	27.92	11.23	2.4	0.68	896.09	885.29
Mitf	microphthalmia-associated transcription factor	chr6	97757052	97971352	8.71	3.14	2.31	-1.57	-1.95	9.11e-37	1.72e-10	0.35	0.29	NA	1	NA	NA	NA	1	chr6:97770553-97771276	0	9.96	-2.45	0.000278	1	1	1	NA	1	NA	NA	80.15	65.98	61.19	54.33	20.19	23.88	22.11	78.27	64.62	60.16	53.58	10.6	27.92	11.23	3.92	4.09	2090.87	1180.39
Xylt1	xylosyltransferase 1	chr7	124524493	124811144	2.66	2.03	0.72	-0.5	-1.95	0.0189	1.66e-08	1.59	1	1	1	NA	NA	NA	NA	chr7:124613738-124614277	0	6.47	-1.85	0.00388	1	1	1	NA	1	NA	NA	13.36	10.27	11.91	11.82	8.22	10.72	6.49	13.04	10.06	11.71	11.65	3.4	1.78	3.82	1.77	2.59	746.74	516.42
Pacs1	phosphofurin acidic cluster sorting protein 1	chr19	5133685	5273119	20.37	10.44	5.55	-1.06	-1.93	2.56e-45	3.9e-38	10.04	9.16	NA	1	1	NA	NA	1	chr19:5178834-5179084	0	6.51	-1.24	0.137	1	1	1	NA	1	NA	NA	132.43	134.15	131.47	115.02	64.23	60.64	59.67	129.33	131.38	129.26	113.44	33.8	30.83	34.24	0.88	0.27	1045.44	368.87
Pacs1	phosphofurin acidic cluster sorting protein 1	chr19	5133685	5273119	20.37	10.44	5.55	-1.06	-1.93	2.56e-45	3.9e-38	10.04	9.16	NA	1	1	NA	NA	1	chr19:5272853-5273583	0	11.25	-2.13	0.000439	1	1	1	1	NA	NA	NA	132.43	134.15	131.47	115.02	64.23	60.64	59.67	129.33	131.38	129.26	113.44	33.8	30.83	34.24	3.79	4.78	1344.13	2360.78
Plekho1	pleckstrin homology domain-containing family O	chr3	95792763	95799762	63.25	27.09	17.26	-1.32	-1.93	6.31e-41	8.82e-35	14.34	15.63	NA	1	NA	NA	NA	NA	NA	NA	NA	NA	NA	NA	NA	NA	NA	NA	NA	NA	143.27	116.73	125.63	112.25	47.79	56.05	45.92	139.92	114.32	123.52	110.7	30.46	34.87	31.05	NA	NA	NA	NA
Spata13	spermatogenesis-associated protein 13	chr14	61253566	61383393	4.36	1.26	1.2	-1.89	-1.92	4.38e-62	7.2e-23	1.55	1.09	1	NA	1	NA	NA	1	chr14:61252780-61253892	0	29.26	-1.96	9e-06	1	1	NA	1	NA	NA	NA	49.91	50.83	48.44	40.73	14.31	10.95	13.3	48.74	49.78	47.62	40.17	14.25	9.24	13.49	18.2	19.52	5525.87	6787.23
Spata13	spermatogenesis-associated protein 13	chr14	61253566	61383393	4.36	1.26	1.2	-1.89	-1.92	4.38e-62	7.2e-23	1.55	1.09	1	NA	1	NA	NA	1	chr14:61355649-61355952	0	8.95	-2.48	0.00114	1	NA	1	NA	1	NA	NA	49.91	50.83	48.44	40.73	14.31	10.95	13.3	48.74	49.78	47.62	40.17	14.25	9.24	13.49	0.38	0.68	1792.17	1106.61
Nfkbie	NF-kappa-B inhibitor epsilon	chr17	45692665	45700117	3.8	2.46	1.05	-0.72	-1.92	6.77e-06	1.49e-10	0.71	0.74	NA	NA	NA	NA	NA	NA	chr17:45692693-45693312	0	7.01	-1.37	0.0305	1	1	1	1	NA	NA	NA	14.74	13.63	12.1	12.89	7.93	8.4	7.94	14.39	13.35	11.9	12.71	4.21	2.5	3.63	2.15	1.36	2986.96	663.97
Loxl2	lysyl oxidase homolog 2 precursor	chr14	70009283	70095641	8.18	1.63	2.22	-2.43	-1.91	1e-26	4.64e-06	22.79	19.38	NA	1	1	1	1	1	chr14:70039118-70039711	0	12.41	-7.36	9.32e-13	1	1	1	1	NA	NA	NA	75.77	70.94	64.83	34.28	13.43	12.14	8.94	74	69.48	63.74	33.81	8.79	30.59	8.78	4.04	6.14	448.04	1106.61
Loxl2	lysyl oxidase homolog 2 precursor	chr14	70009283	70095641	8.18	1.63	2.22	-2.43	-1.91	1e-26	4.64e-06	22.79	19.38	NA	1	1	1	1	1	chr14:70056865-70057284	0	15.34	-3.21	5.12e-05	1	1	1	NA	1	NA	NA	75.77	70.94	64.83	34.28	13.43	12.14	8.94	74	69.48	63.74	33.81	8.79	30.59	8.78	5.44	2.73	1792.17	590.19
Loxl2	lysyl oxidase homolog 2 precursor	chr14	70009283	70095641	8.18	1.63	2.22	-2.43	-1.91	1e-26	4.64e-06	22.79	19.38	NA	1	1	1	1	1	chr14:70092233-70092602	0	7.56	-5.97	2.53e-05	1	1	1	NA	1	NA	NA	75.77	70.94	64.83	34.28	13.43	12.14	8.94	74	69.48	63.74	33.81	8.79	30.59	8.78	0.88	2.46	298.7	663.97
Mettl7a1	methyltransferase-like protein 7A	chr15	100135248	100144779	6.77	4.57	1.85	-0.67	-1.91	0.000218	2.19e-07	2.21	1.91	NA	1	NA	NA	NA	1	NA	NA	NA	NA	NA	NA	NA	NA	NA	NA	NA	NA	15.64	16.75	18.67	22.83	13.58	12.08	9.46	15.27	16.4	18.36	22.51	3.55	8.19	2.74	NA	NA	NA	NA
Grb10	growth factor receptor-bound protein 10 isoform	chr11	11830502	11937423	73.72	43.11	20.5	-0.87	-1.91	3.04e-08	1.88e-22	117.59	131.42	NA	NA	1	1	1	1	NA	NA	NA	NA	NA	NA	NA	NA	NA	NA	NA	NA	572.28	578.92	575.2	478.61	331.8	336.86	238.68	558.88	566.98	565.53	472.02	154.4	120.66	157.49	NA	NA	NA	NA
Bach1	transcription regulator protein BACH1	chr16	87699199	87733591	21.66	11.82	6.08	-0.97	-1.9	1.16e-35	1.83e-30	6.05	7.14	NA	1	1	NA	NA	1	chr16:87698857-87699419	0	14.47	-3.17	1.13e-07	1	1	1	1	NA	NA	NA	184.25	202.23	170.24	179.91	88.97	98.37	94.13	179.93	198.06	167.38	177.44	53.91	40.07	51.58	3.92	5.19	1493.48	1623.03
Bach1	transcription regulator protein BACH1	chr16	87699199	87733591	21.66	11.82	6.08	-0.97	-1.9	1.16e-35	1.83e-30	6.05	7.14	NA	1	1	NA	NA	1	chr16:87700009-87700645	0	15.59	-3.73	2.16e-09	1	1	1	NA	NA	NA	NA	184.25	202.23	170.24	179.91	88.97	98.37	94.13	179.93	198.06	167.38	177.44	53.91	40.07	51.58	4.93	6.69	1493.48	2213.23
Mxi1	max-interacting protein 1 isoform b	chr19	53384996	53450300	12.82	7.23	3.57	-0.93	-1.9	8.4e-23	2.19e-33	2.56	2.52	NA	1	NA	NA	NA	1	chr19:53387373-53387975	0	13.9	-1.85	2.71e-05	1	1	1	NA	1	NA	NA	105.34	107.89	102.79	101.95	62.25	57.47	46.02	102.87	105.67	101.06	100.55	25.57	32.81	24.2	5.06	5.46	1792.17	1180.39
Mxi1	max-interacting protein 1 isoform b	chr19	53384996	53450300	12.82	7.23	3.57	-0.93	-1.9	8.4e-23	2.19e-33	2.56	2.52	NA	1	NA	NA	NA	1	chr19:53388250-53388785	0	17.95	-1.17	0.0562	1	1	1	NA	1	NA	NA	105.34	107.89	102.79	101.95	62.25	57.47	46.02	102.87	105.67	101.06	100.55	25.57	32.81	24.2	5.18	6.69	1941.52	1549.26
Mxi1	max-interacting protein 1 isoform b	chr19	53384996	53450300	12.82	7.23	3.57	-0.93	-1.9	8.4e-23	2.19e-33	2.56	2.52	NA	1	NA	NA	NA	1	chr19:53403777-53404013	0	10.83	-1.29	0.0453	1	NA	1	1	NA	NA	NA	105.34	107.89	102.79	101.95	62.25	57.47	46.02	102.87	105.67	101.06	100.55	25.57	32.81	24.2	1.39	0.96	1045.44	590.19
Mxi1	max-interacting protein 1 isoform b	chr19	53384996	53450300	12.82	7.23	3.57	-0.93	-1.9	8.4e-23	2.19e-33	2.56	2.52	NA	1	NA	NA	NA	1	chr19:53404549-53404836	0	10.53	-0.94	0.0953	1	NA	1	1	NA	NA	NA	105.34	107.89	102.79	101.95	62.25	57.47	46.02	102.87	105.67	101.06	100.55	25.57	32.81	24.2	1.64	2.05	298.7	663.97
Ccdc23	coiled-coil domain-containing protein 23 isoform	chr4	118867915	118873903	13.44	8.85	3.72	-0.7	-1.9	1.57e-07	3.24e-14	9.67	8.9	NA	1	NA	NA	NA	NA	chr4:118867820-118868188	0	9.47	-3.81	7.15e-06	1	1	1	1	NA	NA	NA	19.77	17.17	18.9	20.5	11.67	12.65	11	19.31	16.81	18.58	20.22	4.37	6.09	4.6	1.64	2.32	1045.44	590.19
Cdc14a	dual specificity protein phosphatase CDC14A	chr3	115975471	116126950	3.62	1.4	1.02	-1.46	-1.89	8.71e-23	2.1e-11	1.57	1.37	NA	1	NA	NA	NA	1	chr3:115970112-115970418	5053	4.05	-0.42	0.616	1	NA	1	NA	1	1	1	23.53	21.12	23.54	26.05	8.59	7.09	9.84	22.98	20.69	23.15	25.69	7.64	3.59	7.41	0.38	0.14	149.35	811.52
Cdc14a	dual specificity protein phosphatase CDC14A	chr3	115975471	116126950	3.62	1.4	1.02	-1.46	-1.89	8.71e-23	2.1e-11	1.57	1.37	NA	1	NA	NA	NA	1	chr3:116126432-116127447	0	12.21	-1.45	0.00336	1	1	NA	1	NA	NA	NA	23.53	21.12	23.54	26.05	8.59	7.09	9.84	22.98	20.69	23.15	25.69	7.64	3.59	7.41	5.94	7.23	4181.74	2360.78
Ptgfr	prostaglandin F2-alpha receptor	chr3	151461574	151500492	2.95	1.04	0.83	-1.57	-1.89	1.31e-16	3.95e-13	1.27	0.43	1	1	NA	NA	NA	1	NA	NA	NA	NA	NA	NA	NA	NA	NA	NA	NA	NA	21.06	18.6	19.52	16.38	4.62	5.84	8.2	20.57	18.22	19.19	16.15	5.24	3.79	5.93	NA	NA	NA	NA
Tfeb	NA	chr17	47873986	47929365	3.26	2.51	0.91	-0.48	-1.89	0.00334	4.61e-11	0.46	0.3	1	NA	1	1	NA	NA	NA	NA	NA	NA	NA	NA	NA	NA	NA	NA	NA	NA	12.36	13.97	14.53	12.62	10.94	9.25	8.78	12.07	13.68	14.29	12.45	3.15	4.36	3.11	NA	NA	NA	NA
Reck	reversion-inducing cysteine-rich protein with	chr4	43888402	43957678	3.59	2.16	0.99	-0.84	-1.88	2.17e-10	0.0039	11.67	11.76	NA	1	NA	NA	NA	NA	chr4:43888403-43888638	0	5.27	-1.2	0.246	1	1	1	1	NA	NA	NA	23.77	23.31	24.12	21.12	13.21	14.64	11.13	23.21	22.83	23.72	20.83	1.68	15.37	1.48	0	1.23	298.7	368.87
Ctf1	cardiotrophin-1	chr7	134856250	134861699	3.16	2.44	0.89	-0.47	-1.88	0.0492	2.61e-06	2.76	2.13	NA	1	NA	NA	NA	NA	NA	NA	NA	NA	NA	NA	NA	NA	NA	NA	NA	NA	7.08	5.13	5.95	6.44	4.04	4.88	4.42	6.92	5.03	5.85	6.36	1.28	2.26	1.41	NA	NA	NA	NA
Appl2	DCC-interacting protein 13-beta	chr10	83062779	83111409	30.73	17.36	8.74	-0.92	-1.87	1.63e-23	3.21e-31	9.16	9.92	NA	1	NA	NA	NA	1	chr10:83111096-83111706	0	9.65	-1.23	0.0329	1	1	NA	1	NA	NA	NA	132.96	132.29	135.33	124.24	77	73.46	58.09	129.84	129.57	133.06	122.53	31.02	42.05	33.02	2.78	2.73	3136.3	959.06
Kalrn	kalirin isoform 1	chr16	33969159	34514113	7.19	3.54	2.03	-1.12	-1.87	9.67e-50	1.51e-16	2.13	2.09	NA	1	1	1	1	NA	chr16:33983923-33984137	0	5.07	-0.36	0.655	1	NA	1	NA	1	1	1	183.06	180.94	179.36	162.1	86.69	74.77	81.9	178.77	177.21	176.35	159.87	35.51	69.65	37.09	0	0.27	746.74	516.42
Kalrn	kalirin isoform 1	chr16	33969159	34514113	7.19	3.54	2.03	-1.12	-1.87	9.67e-50	1.51e-16	2.13	2.09	NA	1	1	1	1	NA	chr16:34331691-34332098	0	9.14	-1.23	0.0454	1	1	NA	NA	1	NA	NA	183.06	180.94	179.36	162.1	86.69	74.77	81.9	178.77	177.21	176.35	159.87	35.51	69.65	37.09	2.02	1.5	1941.52	516.42
Kalrn	kalirin isoform 1	chr16	33969159	34514113	7.19	3.54	2.03	-1.12	-1.87	9.67e-50	1.51e-16	2.13	2.09	NA	1	1	1	1	NA	chr16:34440928-34441444	0	4.8	-2.77	0.000924	1	1	1	NA	1	1	NA	183.06	180.94	179.36	162.1	86.69	74.77	81.9	178.77	177.21	176.35	159.87	35.51	69.65	37.09	0.63	1.5	746.74	811.52
Kalrn	kalirin isoform 1	chr16	33969159	34514113	7.19	3.54	2.03	-1.12	-1.87	9.67e-50	1.51e-16	2.13	2.09	NA	1	1	1	1	NA	chr16:34490546-34490818	0	5.41	-1.94	0.0276	1	NA	1	NA	1	NA	NA	183.06	180.94	179.36	162.1	86.69	74.77	81.9	178.77	177.21	176.35	159.87	35.51	69.65	37.09	0.25	0.41	597.39	737.74
Kalrn	kalirin isoform 1	chr16	33969159	34514113	7.19	3.54	2.03	-1.12	-1.87	9.67e-50	1.51e-16	2.13	2.09	NA	1	1	1	1	NA	chr16:34526697-34527027	-12585	5.16	-3.46	0.00231	1	1	1	NA	1	NA	NA	183.06	180.94	179.36	162.1	86.69	74.77	81.9	178.77	177.21	176.35	159.87	35.51	69.65	37.09	0.51	1.23	149.35	590.19
Kalrn	kalirin isoform 1	chr16	33969159	34514113	7.19	3.54	2.03	-1.12	-1.87	9.67e-50	1.51e-16	2.13	2.09	NA	1	1	1	1	NA	chr16:34560577-34560894	-46465	5.62	-2.8	0.00184	1	1	1	NA	1	NA	NA	183.06	180.94	179.36	162.1	86.69	74.77	81.9	178.77	177.21	176.35	159.87	35.51	69.65	37.09	0.76	0.82	448.04	590.19
Cblb	E3 ubiquitin-protein ligase CBL-B	chr16	52031662	52208159	30.07	17.9	8.56	-0.85	-1.87	1.38e-10	8.15e-28	5.75	5.95	NA	1	NA	NA	NA	NA	chr16:52031135-52032253	0	22.24	-1.45	0.000135	1	1	NA	1	NA	NA	NA	293.01	283.61	264.33	262	144.02	151.3	164.39	286.15	277.76	259.89	258.39	71.84	80.22	70.37	9.48	14.61	7616.74	6492.13
Cblb	E3 ubiquitin-protein ligase CBL-B	chr16	52031662	52208159	30.07	17.9	8.56	-0.85	-1.87	1.38e-10	8.15e-28	5.75	5.95	NA	1	NA	NA	NA	NA	chr16:52060469-52060748	0	3.61	-4.55	0.00183	1	NA	1	NA	1	NA	NA	293.01	283.61	264.33	262	144.02	151.3	164.39	286.15	277.76	259.89	258.39	71.84	80.22	70.37	0.51	0.41	448.04	221.32
Cblb	E3 ubiquitin-protein ligase CBL-B	chr16	52031662	52208159	30.07	17.9	8.56	-0.85	-1.87	1.38e-10	8.15e-28	5.75	5.95	NA	1	NA	NA	NA	NA	chr16:52134904-52135308	0	8.24	-1.94	0.0147	1	1	1	NA	1	NA	NA	293.01	283.61	264.33	262	144.02	151.3	164.39	286.15	277.76	259.89	258.39	71.84	80.22	70.37	2.65	1.23	448.04	737.74
Pcdhga1	protocadherin gamma-A1	chr18	37821599	38001524	1.36	0.53	0.39	-1.46	-1.87	2.11e-08	5.76e-08	0.45	0.34	NA	1	1	NA	NA	NA	chr18:37921079-37922163	0	4	-1.98	0.0049	1	1	1	1	NA	NA	NA	9.89	10.52	8.47	6.89	3.01	4.25	2.58	9.66	10.3	8.32	6.8	2.74	2.46	2	1.77	1.64	896.09	1696.81
Pcdhga1	protocadherin gamma-A1	chr18	37821599	38001524	1.36	0.53	0.39	-1.46	-1.87	2.11e-08	5.76e-08	0.45	0.34	NA	1	1	NA	NA	NA	chr18:37965847-37966472	0	8.06	-1.61	0.00391	1	1	1	1	NA	NA	NA	9.89	10.52	8.47	6.89	3.01	4.25	2.58	9.66	10.3	8.32	6.8	2.74	2.46	2	2.15	2.18	1045.44	1844.36
Pcdhga1	protocadherin gamma-A1	chr18	37821599	38001524	1.36	0.53	0.39	-1.46	-1.87	2.11e-08	5.76e-08	0.45	0.34	NA	1	1	NA	NA	NA	chr18:37995028-37995396	0	9.89	-3.27	1.78e-05	1	NA	1	NA	1	NA	NA	9.89	10.52	8.47	6.89	3.01	4.25	2.58	9.66	10.3	8.32	6.8	2.74	2.46	2	1.01	1.5	1642.83	1254.16
Klhdc8b	kelch domain-containing protein 8B	chr9	108349970	108363912	2.35	1.12	0.65	-1.18	-1.87	5.74e-06	0.000378	3.43	2.77	1	1	NA	NA	NA	NA	chr9:108354953-108355365	0	4.7	-0.51	0.389	1	NA	1	1	NA	NA	NA	9.79	7.49	13.37	9.49	3.96	5.79	3.71	9.56	7.34	13.15	9.36	1.4	5.49	1.22	1.14	0.96	597.39	368.87
Klhdc8b	kelch domain-containing protein 8B	chr9	108349970	108363912	2.35	1.12	0.65	-1.18	-1.87	5.74e-06	0.000378	3.43	2.77	1	1	NA	NA	NA	NA	chr9:108362716-108363085	0	8.19	-2.57	0.00179	1	NA	1	1	NA	NA	NA	9.79	7.49	13.37	9.49	3.96	5.79	3.71	9.56	7.34	13.15	9.36	1.4	5.49	1.22	1.26	2.05	448.04	811.52
Tnn	tenascin-N precursor	chr1	162015163	162083706	134.83	44.39	37.23	-1.7	-1.86	8.62e-57	0.0136	5.14	1.28	1	1	NA	NA	NA	1	chr1:162031023-162031535	0	8.93	-4.15	5.71e-07	1	1	1	NA	1	NA	NA	1171.57	1162.54	1087.58	1122.63	326.51	414.29	309.32	1144.14	1138.59	1069.3	1107.17	50.07	816.39	53.84	2.02	2.46	1941.52	885.29
Col6a2	collagen alpha-2(VI) chain precursor	chr10	76058501	76086149	180.63	120.92	50.9	-0.67	-1.86	2.65e-09	1.91e-09	62.46	35.75	1	1	NA	NA	NA	1	chr10:76085763-76087245	0	7.53	-1.73	9.6e-05	1	1	1	1	1	NA	NA	965.79	1004.58	971.88	965.01	675.26	677.12	487.45	943.17	983.88	955.55	951.72	167.27	445.34	178.14	3.92	6.28	3733.7	3098.52
Col6a2	collagen alpha-2(VI) chain precursor	chr10	76058501	76086149	180.63	120.92	50.9	-0.67	-1.86	2.65e-09	1.91e-09	62.46	35.75	1	1	NA	NA	NA	1	chr10:76096557-76097495	-10409	11.31	-1.78	0.000237	1	1	1	NA	1	NA	NA	965.79	1004.58	971.88	965.01	675.26	677.12	487.45	943.17	983.88	955.55	951.72	167.27	445.34	178.14	6.07	3.82	3136.3	2950.97
Col6a2	collagen alpha-2(VI) chain precursor	chr10	76058501	76086149	180.63	120.92	50.9	-0.67	-1.86	2.65e-09	1.91e-09	62.46	35.75	1	1	NA	NA	NA	1	chr10:76111705-76111946	-25557	9.96	-2	0.0084	1	1	1	NA	1	NA	NA	965.79	1004.58	971.88	965.01	675.26	677.12	487.45	943.17	983.88	955.55	951.72	167.27	445.34	178.14	1.77	1.23	597.39	295.1
Col6a2	collagen alpha-2(VI) chain precursor	chr10	76058501	76086149	180.63	120.92	50.9	-0.67	-1.86	2.65e-09	1.91e-09	62.46	35.75	1	1	NA	NA	NA	1	chr10:76113446-76113872	-27298	9.46	-1.84	0.00103	1	1	1	NA	1	NA	NA	965.79	1004.58	971.88	965.01	675.26	677.12	487.45	943.17	983.88	955.55	951.72	167.27	445.34	178.14	2.15	1.91	1344.13	885.29
Col6a2	collagen alpha-2(VI) chain precursor	chr10	76058501	76086149	180.63	120.92	50.9	-0.67	-1.86	2.65e-09	1.91e-09	62.46	35.75	1	1	NA	NA	NA	1	chr10:76116062-76116525	-29914	13.72	-2.51	0.000197	1	1	1	NA	1	NA	NA	965.79	1004.58	971.88	965.01	675.26	677.12	487.45	943.17	983.88	955.55	951.72	167.27	445.34	178.14	2.65	5.32	1344.13	959.06
Col6a2	collagen alpha-2(VI) chain precursor	chr10	76058501	76086149	180.63	120.92	50.9	-0.67	-1.86	2.65e-09	1.91e-09	62.46	35.75	1	1	NA	NA	NA	1	chr10:76131372-76132010	-45224	13.48	-1.35	0.0483	1	1	NA	NA	1	NA	NA	965.79	1004.58	971.88	965.01	675.26	677.12	487.45	943.17	983.88	955.55	951.72	167.27	445.34	178.14	7.33	3.41	1941.52	1106.61
Trim7	tripartite motif-containing protein 7	chr11	48639640	48663697	6.38	4.91	1.83	-0.48	-1.86	0.00458	4.37e-11	0.2	0.16	NA	1	1	1	NA	NA	chr11:48639542-48639756	0	7.96	-0.93	0.19	1	NA	1	1	NA	NA	NA	12.31	12.37	13.72	12.08	8.66	10.49	8.13	12.02	12.12	13.49	11.92	3.46	3.07	3.71	1.14	0.41	597.39	442.65
Trim7	tripartite motif-containing protein 7	chr11	48639640	48663697	6.38	4.91	1.83	-0.48	-1.86	0.00458	4.37e-11	0.2	0.16	NA	1	1	1	NA	NA	chr11:48640343-48640650	0	8.33	-0.85	0.149	1	1	1	NA	NA	NA	NA	12.31	12.37	13.72	12.08	8.66	10.49	8.13	12.02	12.12	13.49	11.92	3.46	3.07	3.71	0.63	1.77	746.74	737.74
Trim7	tripartite motif-containing protein 7	chr11	48639640	48663697	6.38	4.91	1.83	-0.48	-1.86	0.00458	4.37e-11	0.2	0.16	NA	1	1	1	NA	NA	chr11:48650964-48651755	0	12.05	-1.49	0.000655	1	1	NA	1	NA	NA	NA	12.31	12.37	13.72	12.08	8.66	10.49	8.13	12.02	12.12	13.49	11.92	3.46	3.07	3.71	4.17	3.69	2538.91	3246.07
Scrn2	secernin-2	chr11	96891266	96895274	6.39	5.33	1.83	-0.36	-1.86	0.0223	3.73e-10	2.86	2.49	NA	NA	NA	NA	NA	NA	chr11:96891223-96891636	0	6.19	-0.9	0.233	1	1	1	1	NA	NA	NA	12.98	13.89	13.84	15.57	12.19	10.38	10.39	12.67	13.6	13.61	15.36	4.27	2.58	4.48	0.63	2.18	448.04	663.97
Nme4	nucleoside diphosphate kinase, mitochondrial	chr17	26228690	26232415	28	18.37	8.04	-0.72	-1.86	2.79e-10	4.87e-25	11.4	8.77	1	1	NA	NA	NA	NA	chr17:26227182-26227542	1148	11.4	-1.74	0.00484	1	1	1	1	NA	NA	NA	34.65	32.99	39.66	32.67	21.95	23.77	18.88	33.84	32.31	38.99	32.22	9.67	9.56	9.26	2.28	2.32	1642.83	516.42
Nme4	nucleoside diphosphate kinase, mitochondrial	chr17	26228690	26232415	28	18.37	8.04	-0.72	-1.86	2.79e-10	4.87e-25	11.4	8.77	1	1	NA	NA	NA	NA	chr17:26232068-26232307	0	5.19	-1.41	0.0779	1	1	1	1	NA	NA	NA	34.65	32.99	39.66	32.67	21.95	23.77	18.88	33.84	32.31	38.99	32.22	9.67	9.56	9.26	0.51	0.68	448.04	295.1
Nme4	nucleoside diphosphate kinase, mitochondrial	chr17	26228690	26232415	28	18.37	8.04	-0.72	-1.86	2.79e-10	4.87e-25	11.4	8.77	1	1	NA	NA	NA	NA	chr17:26238066-26238862	-5652	5.35	-2.15	0.000711	1	NA	1	NA	1	NA	NA	34.65	32.99	39.66	32.67	21.95	23.77	18.88	33.84	32.31	38.99	32.22	9.67	9.56	9.26	1.9	1.91	1194.78	1032.84
Pkig	cAMP-dependent protein kinase inhibitor gamma	chr2	163484122	163551894	25.55	9.89	7.37	-1.47	-1.86	2.52e-29	6.41e-20	3.85	3.67	NA	1	NA	NA	NA	NA	chr2:163500469-163501270	0	8.03	-1.51	0.00137	1	1	NA	NA	1	NA	NA	58.18	60.17	54.16	38.85	19.53	19.29	18.56	56.82	58.93	53.25	38.31	15.09	11.58	16.31	1.9	3.41	2240.22	2065.68
Pkig	cAMP-dependent protein kinase inhibitor gamma	chr2	163484122	163551894	25.55	9.89	7.37	-1.47	-1.86	2.52e-29	6.41e-20	3.85	3.67	NA	1	NA	NA	NA	NA	chr2:163511722-163512135	0	6	-5.79	8.11e-06	1	NA	1	NA	1	NA	NA	58.18	60.17	54.16	38.85	19.53	19.29	18.56	56.82	58.93	53.25	38.31	15.09	11.58	16.31	1.14	1.77	298.7	590.19
Pkig	cAMP-dependent protein kinase inhibitor gamma	chr2	163484122	163551894	25.55	9.89	7.37	-1.47	-1.86	2.52e-29	6.41e-20	3.85	3.67	NA	1	NA	NA	NA	NA	chr2:163523899-163524441	0	4.14	-3.86	0.000166	1	NA	1	NA	1	NA	NA	58.18	60.17	54.16	38.85	19.53	19.29	18.56	56.82	58.93	53.25	38.31	15.09	11.58	16.31	0.38	0.82	1344.13	811.52
Il13ra1	interleukin-13 receptor subunit alpha-1	chrX	33652134	33711256	5.08	3.18	1.47	-0.77	-1.86	4.87e-10	6.19e-07	0.96	0.66	1	NA	NA	NA	NA	NA	NA	NA	NA	NA	NA	NA	NA	NA	NA	NA	NA	NA	26	23.82	26.75	32.04	15.93	15.2	16.46	25.39	23.33	26.3	31.6	10.04	2.5	9.38	NA	NA	NA	NA
C3	complement C3	chr17	57343396	57367559	38.17	13.59	10.81	-1.59	-1.86	4.88e-32	1.19e-10	0.05	0.1	NA	1	NA	NA	NA	NA	NA	NA	NA	NA	NA	NA	NA	NA	NA	NA	NA	NA	290.06	302.54	268.39	276.14	98.66	100.52	85	283.27	296.31	263.88	272.33	53.03	126.39	51.58	NA	NA	NA	NA
Grasp	general receptor for phosphoinositides	chr15	101054638	101063187	9.35	7.22	2.7	-0.48	-1.85	0.000546	1.51e-14	2.74	2.35	NA	NA	1	NA	NA	1	chr15:101051289-101051604	-3034	17.21	-1.27	0.00718	1	1	1	NA	1	NA	NA	27.95	27.94	28.1	25.15	20.19	23.32	15.78	27.3	27.36	27.63	24.81	8.57	4.8	8.82	2.53	2.59	2389.57	1106.61
Grasp	general receptor for phosphoinositides	chr15	101054638	101063187	9.35	7.22	2.7	-0.48	-1.85	0.000546	1.51e-14	2.74	2.35	NA	NA	1	NA	NA	1	chr15:101054329-101055264	0	18.81	-1.59	5.13e-06	1	1	1	1	NA	NA	NA	27.95	27.94	28.1	25.15	20.19	23.32	15.78	27.3	27.36	27.63	24.81	8.57	4.8	8.82	9.1	8.6	4331.09	4500.23
Grasp	general receptor for phosphoinositides	chr15	101054638	101063187	9.35	7.22	2.7	-0.48	-1.85	0.000546	1.51e-14	2.74	2.35	NA	NA	1	NA	NA	1	chr15:101071239-101071556	8053	21.26	-1.97	0.000426	1	1	1	NA	1	NA	NA	27.95	27.94	28.1	25.15	20.19	23.32	15.78	27.3	27.36	27.63	24.81	8.57	4.8	8.82	3.41	4.78	1045.44	1327.94
Grasp	general receptor for phosphoinositides	chr15	101054638	101063187	9.35	7.22	2.7	-0.48	-1.85	0.000546	1.51e-14	2.74	2.35	NA	NA	1	NA	NA	1	chr15:101076535-101077220	13349	25.9	-2.18	2.81e-05	1	1	1	NA	1	NA	NA	27.95	27.94	28.1	25.15	20.19	23.32	15.78	27.3	27.36	27.63	24.81	8.57	4.8	8.82	12.64	9.83	3285.65	2434.55
Grasp	general receptor for phosphoinositides	chr15	101054638	101063187	9.35	7.22	2.7	-0.48	-1.85	0.000546	1.51e-14	2.74	2.35	NA	NA	1	NA	NA	1	chr15:101084185-101084639	20999	10.07	-2.15	0.000553	1	1	1	NA	1	NA	NA	27.95	27.94	28.1	25.15	20.19	23.32	15.78	27.3	27.36	27.63	24.81	8.57	4.8	8.82	3.16	2.87	896.09	516.42
Naga	alpha-N-acetylgalactosaminidase precursor	chr15	82159962	82169256	19.54	16.91	5.63	-0.31	-1.85	0.0047	3.17e-28	5.75	4.12	1	1	NA	NA	NA	1	chr15:82168877-82169551	0	10.69	-1.4	0.00822	1	1	NA	1	NA	NA	NA	53.43	53.1	55.51	54.69	49.77	46.12	36.05	52.18	52.01	54.58	53.94	13.22	17.07	14.08	1.9	4.5	2837.61	1918.13
Kazald1	kazal-type serine protease inhibitor	chr19	45150629	45153779	8.26	6.68	2.35	-0.4	-1.85	0.00485	1.53e-07	0.73	0.45	NA	1	NA	NA	NA	1	chr19:45153912-45154634	134	18.78	-0.97	0.00346	1	1	NA	NA	1	NA	NA	15.07	15.65	17.97	17.36	11.67	13.27	12.52	14.72	15.33	17.67	17.13	2.49	7.3	3.71	6.95	8.46	2837.61	2877.2
Sh3bp2	SH3 domain-binding protein 2 isoform a	chr5	34868433	34906288	3.94	2.22	1.14	-0.93	-1.85	1.03e-08	5.29e-09	2.68	2.26	NA	NA	NA	NA	NA	NA	chr5:34868394-34869117	0	11.68	-1.27	0.00369	1	1	1	1	NA	NA	NA	20.11	19.02	18.79	19.51	12.55	7.6	10.36	19.64	18.63	18.47	19.24	7.2	2.7	5.78	3.03	4.23	2538.91	2655.87
Sh3bp2	SH3 domain-binding protein 2 isoform a	chr5	34868433	34906288	3.94	2.22	1.14	-0.93	-1.85	1.03e-08	5.29e-09	2.68	2.26	NA	NA	NA	NA	NA	NA	chr5:34908353-34908786	2066	6.62	-0.73	0.248	1	1	1	NA	1	NA	NA	20.11	19.02	18.79	19.51	12.55	7.6	10.36	19.64	18.63	18.47	19.24	7.2	2.7	5.78	1.39	1.5	149.35	1032.84
Rrad	GTP-binding protein RAD	chr8	107151966	107155221	7.89	6.78	2.29	-0.32	-1.85	0.0228	8.73e-10	0.2	0.13	NA	1	NA	NA	NA	NA	chr8:107154516-107155505	0	6.66	-1.86	0.000152	1	1	1	1	NA	NA	NA	19.58	17.42	17.47	17.63	13.87	16.22	13.36	19.13	17.06	17.18	17.39	5.49	2.78	6.37	3.16	3.28	1194.78	2065.68
Sat2	diamine acetyltransferase 2	chr11	69435611	69437371	4.59	2.39	1.31	-1.03	-1.85	1.92e-05	7.64e-05	2.95	3.86	NA	1	NA	NA	NA	NA	NA	NA	NA	NA	NA	NA	NA	NA	NA	NA	NA	NA	6.18	5.13	6.22	5.91	3.08	2.27	3.23	6.03	5.03	6.12	5.83	1.09	2.7	1	NA	NA	NA	NA
Zfhx2	zinc finger homeobox protein 2	chr14	55680496	55710885	4.34	2.31	1.26	-1.01	-1.85	6.12e-29	5.91e-27	2.14	2.07	NA	1	NA	NA	NA	1	NA	NA	NA	NA	NA	NA	NA	NA	NA	NA	NA	NA	55.19	54.7	56.59	53.26	31.12	24.22	26.82	53.9	53.57	55.64	52.52	16.06	12.23	16.64	NA	NA	NA	NA
Sh3pxd2b	SH3 and PX domain-containing protein 2B	chr11	32247811	32328183	72.46	47.99	21.05	-0.69	-1.84	1.6e-11	3.63e-24	13.88	10.11	1	1	NA	NA	NA	NA	chr11:32249290-32249978	0	12.95	-1.67	0.000584	1	1	1	NA	1	1	1	799.03	810.18	754.94	760.39	491.53	526.11	435.3	780.32	793.48	742.26	749.91	220	196.4	224.68	3.79	6.69	1194.78	2065.68
Sh3pxd2b	SH3 and PX domain-containing protein 2B	chr11	32247811	32328183	72.46	47.99	21.05	-0.69	-1.84	1.6e-11	3.63e-24	13.88	10.11	1	1	NA	NA	NA	NA	chr11:32257574-32257954	0	6.73	-1.91	0.00703	1	1	1	NA	1	NA	NA	799.03	810.18	754.94	760.39	491.53	526.11	435.3	780.32	793.48	742.26	749.91	220	196.4	224.68	1.14	0.68	1493.48	663.97
Sh3pxd2b	SH3 and PX domain-containing protein 2B	chr11	32247811	32328183	72.46	47.99	21.05	-0.69	-1.84	1.6e-11	3.63e-24	13.88	10.11	1	1	NA	NA	NA	NA	chr11:32283903-32284117	0	6.52	-4.97	7.32e-05	1	NA	1	NA	1	NA	NA	799.03	810.18	754.94	760.39	491.53	526.11	435.3	780.32	793.48	742.26	749.91	220	196.4	224.68	0.63	0.68	597.39	295.1
Sh3pxd2b	SH3 and PX domain-containing protein 2B	chr11	32247811	32328183	72.46	47.99	21.05	-0.69	-1.84	1.6e-11	3.63e-24	13.88	10.11	1	1	NA	NA	NA	NA	chr11:32298261-32298512	0	7.1	-2.76	0.00255	1	1	1	NA	1	NA	NA	799.03	810.18	754.94	760.39	491.53	526.11	435.3	780.32	793.48	742.26	749.91	220	196.4	224.68	0.63	0.82	298.7	737.74
Sh3pxd2b	SH3 and PX domain-containing protein 2B	chr11	32247811	32328183	72.46	47.99	21.05	-0.69	-1.84	1.6e-11	3.63e-24	13.88	10.11	1	1	NA	NA	NA	NA	chr11:32335647-32336089	7465	9.64	-1.98	0.00805	1	1	1	NA	1	NA	NA	799.03	810.18	754.94	760.39	491.53	526.11	435.3	780.32	793.48	742.26	749.91	220	196.4	224.68	0.63	3.14	2240.22	885.29
Ndrg2	protein NDRG2 isoform 1	chr14	52524946	52533163	5.06	3.67	1.48	-0.56	-1.84	0.00647	2.83e-08	4.68	2.86	1	1	NA	NA	NA	1	chr14:52503305-52503739	21207	11.24	-3.7	2.08e-07	1	1	1	NA	1	NA	NA	12.31	13.89	15.62	21.48	12.11	10.32	9.78	12.02	13.6	15.35	21.19	4.37	2.82	5.82	2.4	2.32	1344.13	1254.16
Pnrc1	proline-rich nuclear receptor coactivator 1	chr4	33332398	33335762	42.24	21.93	12.23	-1.04	-1.84	2.38e-53	1.57e-28	12.92	12.37	NA	1	NA	NA	NA	1	chr4:33334486-33335758	0	28.62	-1.19	0.0364	1	1	NA	1	1	NA	NA	121.26	118.32	112.06	120.03	55.35	58.77	57.54	118.42	115.89	110.18	118.38	29.15	40.15	27.87	23.76	24.02	5077.83	5164.2
Pnrc1	proline-rich nuclear receptor coactivator 1	chr4	33332398	33335762	42.24	21.93	12.23	-1.04	-1.84	2.38e-53	1.57e-28	12.92	12.37	NA	1	NA	NA	NA	1	chr4:33348499-33348781	-12738	6.59	-0.94	0.128	1	1	1	NA	1	NA	NA	121.26	118.32	112.06	120.03	55.35	58.77	57.54	118.42	115.89	110.18	118.38	29.15	40.15	27.87	0.88	1.36	448.04	295.1
Col3a1	collagen alpha-1(III) chain precursor	chr1	45368383	45406551	171.56	91.64	49.51	-1	-1.84	6.49e-75	1.52e-21	217.28	197.14	NA	1	1	1	1	1	NA	NA	NA	NA	NA	NA	NA	NA	NA	NA	NA	NA	1403.4	1420.15	1354.42	1359.66	713.51	712.74	649.74	1370.54	1390.88	1331.66	1340.93	340.56	450.26	344.52	NA	NA	NA	NA
Lifr	leukemia inhibitory factor receptor isoform 1	chr15	7079572	7147489	16.08	7.48	4.64	-1.2	-1.83	9.88e-17	6.36e-12	2.32	2.2	NA	1	NA	NA	NA	NA	chr15:7042413-7042811	-36761	5.06	-2.08	0.0289	1	1	1	NA	1	NA	NA	263.35	254.07	240.17	206.32	111.94	110.17	93	257.18	248.83	236.13	203.48	46.36	104.19	48.8	0.25	1.5	597.39	663.97
Zfp57	zinc finger protein 57 isoform 2	chr17	37138108	37147674	23.43	8.83	6.84	-1.51	-1.83	2.06e-35	3.44e-22	17.06	13.36	1	1	NA	NA	NA	NA	chr17:37139537-37140185	0	6.1	-2.5	9.35e-05	1	1	1	1	NA	NA	NA	121.41	115.46	119.83	81.72	40.45	36.08	39.37	118.56	113.08	117.82	80.6	26.91	37.25	26.94	2.28	1.91	1045.44	885.29
Zfp57	zinc finger protein 57 isoform 2	chr17	37138108	37147674	23.43	8.83	6.84	-1.51	-1.83	2.06e-35	3.44e-22	17.06	13.36	1	1	NA	NA	NA	NA	chr17:37165642-37166010	17969	10.95	-3.11	9.63e-05	1	1	1	NA	1	NA	NA	121.41	115.46	119.83	81.72	40.45	36.08	39.37	118.56	113.08	117.82	80.6	26.91	37.25	26.94	2.4	0.68	1792.17	1180.39
Bcl9	B-cell CLL/lymphoma 9 protein	chr3	97007585	97031287	23.08	14.77	6.76	-0.74	-1.83	2.47e-21	3.44e-33	16.63	17.78	NA	1	NA	NA	NA	1	chr3:97031201-97032116	0	18.29	-2.31	1.66e-05	1	1	NA	1	NA	NA	NA	205.59	211.23	205.26	194.77	124.57	125.94	116.27	200.78	206.88	201.81	192.09	51.85	60.49	57.33	9.73	9.83	4032.39	2803.42
Errfi1	ERBB receptor feedback inhibitor 1	chr4	150229200	150242989	41.2	31.56	11.99	-0.48	-1.83	5.63e-10	1.33e-22	3.25	3.29	NA	NA	NA	NA	NA	1	chr4:150245836-150246076	2848	5.16	0.28	0.787	1	1	1	NA	1	NA	NA	187.39	168.9	172.91	191.91	122.66	135.41	129.34	183	165.42	170	189.27	44.21	65.01	40.24	1.39	0.14	149.35	147.55
Errfi1	ERBB receptor feedback inhibitor 1	chr4	150229200	150242989	41.2	31.56	11.99	-0.48	-1.83	5.63e-10	1.33e-22	3.25	3.29	NA	NA	NA	NA	NA	1	chr4:150289455-150289669	46467	5.79	-0.13	0.867	1	1	1	NA	1	NA	NA	187.39	168.9	172.91	191.91	122.66	135.41	129.34	183	165.42	170	189.27	44.21	65.01	40.24	0.25	0.55	448.04	516.42
Tet1	methylcytosine dioxygenase TET1	chr10	62267318	62342762	1.98	1.28	0.59	-0.72	-1.82	1.59e-15	9.6e-15	2.46	1.67	1	1	NA	NA	NA	1	chr10:62313814-62314030	0	8.61	-1.42	0.0403	1	1	1	NA	1	NA	NA	39.93	39.13	40.86	42.07	22.1	25.13	25.88	39	38.33	40.17	41.49	14.12	6.74	12.9	0.88	0.96	448.04	516.42
Tet1	methylcytosine dioxygenase TET1	chr10	62267318	62342762	1.98	1.28	0.59	-0.72	-1.82	1.59e-15	9.6e-15	2.46	1.67	1	1	NA	NA	NA	1	chr10:62327999-62328254	0	9.72	-0.43	0.562	1	1	1	1	NA	NA	NA	39.93	39.13	40.86	42.07	22.1	25.13	25.88	39	38.33	40.17	41.49	14.12	6.74	12.9	1.52	0.41	597.39	959.06
Tet1	methylcytosine dioxygenase TET1	chr10	62267318	62342762	1.98	1.28	0.59	-0.72	-1.82	1.59e-15	9.6e-15	2.46	1.67	1	1	NA	NA	NA	1	chr10:62349013-62350204	-6252	11.71	-2.08	7.82e-06	1	1	NA	NA	1	NA	NA	39.93	39.13	40.86	42.07	22.1	25.13	25.88	39	38.33	40.17	41.49	14.12	6.74	12.9	6.7	7.51	4331.09	3172.29
Shroom1	protein Shroom1	chr11	53270707	53281257	3.23	1.98	0.95	-0.79	-1.82	4.6e-07	1.91e-11	0.88	0.47	1	1	1	1	NA	NA	chr11:53269893-53270107	-600	7.96	-5.22	0.000158	1	1	1	NA	NA	NA	NA	13.17	15.91	15.58	17.19	9.18	8.17	9.29	12.86	15.58	15.32	16.95	4.33	4.96	3.56	1.01	0.41	448.04	590.19
Shroom1	protein Shroom1	chr11	53270707	53281257	3.23	1.98	0.95	-0.79	-1.82	4.6e-07	1.91e-11	0.88	0.47	1	1	1	1	NA	NA	chr11:53270325-53270834	0	6.54	-1.44	0.00921	1	1	1	1	NA	NA	NA	13.17	15.91	15.58	17.19	9.18	8.17	9.29	12.86	15.58	15.32	16.95	4.33	4.96	3.56	2.02	1.36	746.74	885.29
Etl4	sickle tail protein isoform b	chr2	20211540	20732162	8.88	3.59	2.61	-1.4	-1.82	2.49e-33	3.89e-26	2.25	1.59	1	1	NA	NA	NA	NA	chr2:20658014-20658228	0	5.43	-4.68	0.000459	1	NA	1	NA	1	1	1	99.64	90.38	95.4	128.54	37.44	36.42	43.4	97.3	88.52	93.8	126.77	27.34	32.32	26.57	0.38	0.14	597.39	516.42
Etl4	sickle tail protein isoform b	chr2	20211540	20732162	8.88	3.59	2.61	-1.4	-1.82	2.49e-33	3.89e-26	2.25	1.59	1	1	NA	NA	NA	NA	chr2:20658014-20658228	0	5.43	-4.68	0.000459	1	NA	1	NA	1	1	1	99.64	90.38	95.4	128.54	37.44	36.42	43.4	97.3	88.52	93.8	126.77	27.34	32.32	26.57	0.38	0.14	597.39	516.42
Etl4	sickle tail protein isoform b	chr2	20211540	20732162	8.88	3.59	2.61	-1.4	-1.82	2.49e-33	3.89e-26	2.25	1.59	1	1	NA	NA	NA	NA	chr2:20658014-20658228	0	5.43	-4.68	0.000459	1	NA	1	NA	1	1	1	99.64	90.38	95.4	128.54	37.44	36.42	43.4	97.3	88.52	93.8	126.77	27.34	32.32	26.57	0.38	0.14	597.39	516.42
Ikbke	inhibitor of nuclear factor kappa-B kinase	chr1	133151179	133176140	9.26	8.02	2.7	-0.31	-1.82	0.00326	4.23e-11	1.2	0.67	1	1	NA	NA	NA	NA	NA	NA	NA	NA	NA	NA	NA	NA	NA	NA	NA	NA	44.45	36.52	47.43	43.32	33.84	37.55	33.21	43.41	35.77	46.63	42.73	8.42	19.01	8.52	NA	NA	NA	NA
Paqr8	membrane progestin receptor beta	chr1	20880703	20928837	3.78	1.11	1.11	-1.88	-1.81	3.95e-31	2.13e-08	2.36	1.33	1	1	1	1	1	NA	chr1:20880389-20881302	0	9.76	-1.23	0.0108	1	1	NA	1	NA	NA	NA	22.91	22.22	23.97	27.66	6.68	7.94	5.36	22.38	21.76	23.56	27.28	4.4	11.18	4.82	2.4	6.82	2389.57	2213.23
Hhipl1	HHIP-like protein 1 precursor	chr12	109544480	109566510	4.76	2.46	1.43	-1.06	-1.81	7.93e-12	0.00127	0.16	0.11	1	1	1	NA	NA	1	chr12:109532899-109533113	-11367	7.6	-2.48	0.0193	1	NA	1	NA	1	NA	NA	20.3	18.94	17.51	15.13	9.76	8.06	8.23	19.82	18.55	17.22	14.92	6.77	0.65	7.6	0.25	0.55	149.35	1032.84
Hhipl1	HHIP-like protein 1 precursor	chr12	109544480	109566510	4.76	2.46	1.43	-1.06	-1.81	7.93e-12	0.00127	0.16	0.11	1	1	1	NA	NA	1	chr12:109547559-109547779	0	16.9	-2.19	0.00104	1	1	1	NA	1	NA	NA	20.3	18.94	17.51	15.13	9.76	8.06	8.23	19.82	18.55	17.22	14.92	6.77	0.65	7.6	1.52	1.77	1642.83	885.29
Pax9	paired box protein Pax-9	chr12	57796626	57812217	37.18	16.8	11.04	-1.25	-1.81	1.23e-37	2.38e-33	6.6	8.05	NA	1	NA	NA	NA	1	chr12:57782297-57782511	-14115	4.34	-1.13	0.23	1	1	1	NA	1	NA	NA	138.47	142.48	146.43	127.55	66.73	60.53	49.12	135.23	139.54	143.97	125.79	40.41	35.47	40.61	0.63	0.27	149.35	295.1
Pax9	paired box protein Pax-9	chr12	57796626	57812217	37.18	16.8	11.04	-1.25	-1.81	1.23e-37	2.38e-33	6.6	8.05	NA	1	NA	NA	NA	1	chr12:57796465-57797102	0	31.13	-1.2	0.00571	1	1	NA	1	NA	NA	NA	138.47	142.48	146.43	127.55	66.73	60.53	49.12	135.23	139.54	143.97	125.79	40.41	35.47	40.61	10.62	11.19	4032.39	4647.78
Irf9	interferon regulatory factor 9 isoform 1	chr14	56222822	56228867	16.83	11.45	4.97	-0.65	-1.81	3.76e-16	1.97e-31	2.82	3.29	NA	1	NA	NA	NA	NA	chr14:56222739-56223336	0	12.46	-3.97	5.41e-10	1	1	1	1	NA	NA	NA	65.79	62.7	63.43	70.44	39.35	42.21	43.57	64.25	61.4	62.37	69.47	16.96	19.41	18.53	3.41	2.59	2837.61	2287
Dgkh	diacylglycerol kinase eta	chr14	78969416	79124896	2.13	0.77	0.63	-1.55	-1.81	2.34e-17	7.95e-10	1.03	0.75	1	1	1	1	1	NA	chr14:79124590-79125183	0	4.96	-1.05	0.0584	1	1	1	1	NA	NA	NA	13.21	14.05	11.71	12.44	4.62	3.74	4.71	12.91	13.76	11.52	12.27	2.87	4.36	3.59	2.28	1.5	298.7	516.42
Dgkh	diacylglycerol kinase eta	chr14	78969416	79124896	2.13	0.77	0.63	-1.55	-1.81	2.34e-17	7.95e-10	1.03	0.75	1	1	1	1	1	NA	chr14:79131623-79131912	-6728	6.16	-3.6	0.00025	1	NA	1	NA	1	NA	NA	13.21	14.05	11.71	12.44	4.62	3.74	4.71	12.91	13.76	11.52	12.27	2.87	4.36	3.59	1.39	1.23	149.35	147.55
Dgkh	diacylglycerol kinase eta	chr14	78969416	79124896	2.13	0.77	0.63	-1.55	-1.81	2.34e-17	7.95e-10	1.03	0.75	1	1	1	1	1	NA	chr14:79132670-79132884	-7775	4.34	-1.8	0.0922	1	NA	1	NA	1	NA	NA	13.21	14.05	11.71	12.44	4.62	3.74	4.71	12.91	13.76	11.52	12.27	2.87	4.36	3.59	0.88	0.41	149.35	73.77
Atp7a	copper-transporting ATPase 1 isoform 1	chrX	103222615	103323499	12.96	8.7	3.85	-0.67	-1.81	5.68e-23	3.6e-34	6.67	7.86	NA	1	1	NA	NA	NA	chrX:103221936-103222170	-445	8.28	-2.44	0.00325	1	NA	1	1	NA	NA	NA	152.21	160.66	145.58	154.05	100.27	95.59	92.62	148.65	157.34	143.13	151.92	41.9	46.73	40.21	1.14	0.68	746.74	442.65
Atp7a	copper-transporting ATPase 1 isoform 1	chrX	103222615	103323499	12.96	8.7	3.85	-0.67	-1.81	5.68e-23	3.6e-34	6.67	7.86	NA	1	1	NA	NA	NA	chrX:103222383-103222906	0	7.26	-1.47	0.00586	1	1	1	1	NA	NA	NA	152.21	160.66	145.58	154.05	100.27	95.59	92.62	148.65	157.34	143.13	151.92	41.9	46.73	40.21	2.02	2.05	896.09	885.29
Ly96	lymphocyte antigen 96 isoform A	chr1	16678537	16699686	8.47	5.69	2.52	-0.66	-1.8	0.00179	2.55e-07	0.98	0.64	NA	1	1	NA	NA	NA	chr1:16677991-16678265	-272	7.63	-3.14	0.00158	1	NA	1	1	NA	NA	NA	6.61	7.32	8.08	7.61	4.33	4.71	4.91	6.45	7.17	7.94	7.5	2.21	2.34	1.7	1.14	0.96	1045.43	295.1
Ly96	lymphocyte antigen 96 isoform A	chr1	16678537	16699686	8.47	5.69	2.52	-0.66	-1.8	0.00179	2.55e-07	0.98	0.64	NA	1	1	NA	NA	NA	chr1:16678814-16679086	0	10.82	-1.73	0.021	1	1	1	1	NA	NA	NA	6.61	7.32	8.08	7.61	4.33	4.71	4.91	6.45	7.17	7.94	7.5	2.21	2.34	1.7	2.28	0.82	597.39	737.74
Fgd6	FYVE, RhoGEF and PH domain-containing protein 6	chr10	93498746	93608084	5.48	1.86	1.65	-1.64	-1.8	6.65e-57	1.29e-19	1.56	2.42	NA	1	1	NA	NA	1	chr10:93498206-93499209	0	18.38	-1.73	3.59e-06	1	1	NA	1	NA	NA	NA	60.51	65.39	66.99	62.93	17.25	19.63	23.85	59.1	64.04	65.86	62.06	21.95	12.39	19.71	8.47	8.6	5675.22	5016.65
Sphk1	sphingosine kinase 1 isoform 3	chr11	116393225	116397989	3.62	2.13	1.07	-0.86	-1.8	4.7e-05	5.3e-06	0.38	0.27	NA	1	NA	NA	NA	NA	chr11:116394281-116394814	0	11.05	-1.15	0.0157	1	1	1	1	NA	NA	NA	12.22	13.13	13.34	9.49	4.77	7.83	7.23	11.93	12.86	13.11	9.36	2.49	5.69	2	3.41	2.87	1792.17	1180.39
Sphk1	sphingosine kinase 1 isoform 3	chr11	116393225	116397989	3.62	2.13	1.07	-0.86	-1.8	4.7e-05	5.3e-06	0.38	0.27	NA	1	NA	NA	NA	NA	chr11:116395632-116395856	0	16.6	-1.32	0.0164	1	NA	1	1	NA	NA	NA	12.22	13.13	13.34	9.49	4.77	7.83	7.23	11.93	12.86	13.11	9.36	2.49	5.69	2	1.52	1.5	1941.52	885.29
Klc4	kinesin light chain 4	chr17	46767580	46782093	11.65	9.36	3.47	-0.42	-1.8	0.000314	5.22e-21	4.3	4.33	NA	1	NA	NA	NA	1	chr17:46782360-46783341	0	15.87	-1.98	2.01e-05	1	1	1	1	NA	NA	NA	38.46	40.14	45.19	32.94	28.92	32.39	27.2	37.56	39.32	44.43	32.49	10.13	13.03	10.01	7.2	10.65	4181.74	2803.42
Dpep1	dipeptidase 1 precursor	chr8	125710135	125725713	4.61	3.72	1.33	-0.41	-1.8	0.0222	0.0355	0.35	0.16	1	1	1	1	1	NA	NA	NA	NA	NA	NA	NA	NA	NA	NA	NA	NA	NA	15.59	18.85	13.53	12.17	12.11	10.78	11.07	15.23	18.46	13.3	12.01	0.56	11.7	0.48	NA	NA	NA	NA
Vps37d	vacuolar protein sorting-associated protein 37D	chr5	135548770	135554136	4.56	2.24	1.35	-1.12	-1.8	1.04e-08	3.15e-08	4	3.64	NA	1	NA	NA	NA	NA	NA	NA	NA	NA	NA	NA	NA	NA	NA	NA	NA	NA	9.93	9.59	10.67	10.65	5.07	3.86	5.16	9.7	9.4	10.49	10.5	2.4	3.75	2.48	NA	NA	NA	NA
Tbc1d4	TBC1 domain family member 4	chr14	101841577	102008408	15.74	7.46	4.71	-1.17	-1.8	8.3e-72	2.06e-36	1.69	0.97	1	1	NA	NA	NA	1	NA	NA	NA	NA	NA	NA	NA	NA	NA	NA	NA	NA	153.16	154.34	149.79	149.03	64.52	70.06	66.87	149.57	151.16	147.27	146.98	42.81	42.61	43.1	NA	NA	NA	NA
Olfml2b	olfactomedin-like protein 2B precursor	chr1	172574663	172612920	26.29	10.4	7.88	-1.43	-1.79	4.05e-61	1.29e-36	2.33	2.3	NA	1	1	NA	NA	1	chr1:172574429-172574882	0	14.36	-2.15	2.49e-05	1	1	NA	1	NA	NA	NA	116.08	122.53	114.15	119.41	41.55	39.2	49.89	113.36	120.01	112.23	117.76	31.8	35.67	32.8	2.65	3.41	1941.52	1844.36
Olfml2b	olfactomedin-like protein 2B precursor	chr1	172574663	172612920	26.29	10.4	7.88	-1.43	-1.79	4.05e-61	1.29e-36	2.33	2.3	NA	1	1	NA	NA	1	chr1:172594936-172595431	0	7.35	-1.36	0.0224	1	1	1	NA	1	NA	NA	116.08	122.53	114.15	119.41	41.55	39.2	49.89	113.36	120.01	112.23	117.76	31.8	35.67	32.8	1.77	2.46	1344.13	442.65
Tanc2	protein TANC2	chr11	105451300	105790617	10.48	8.11	3.15	-0.47	-1.79	2.54e-11	7.68e-29	2.64	2.56	NA	1	1	NA	NA	1	chr11:105450537-105451158	-142	9.23	-2.12	0.000858	1	1	1	1	NA	NA	NA	184.53	183.13	179.13	174.19	135.36	128.95	127.02	180.21	179.35	176.12	171.79	52.35	42.49	58.03	4.68	1.77	1493.48	1032.84
Barx1	homeobox protein BarH-like 1	chr13	48758405	48761876	2.66	0.06	0.8	-5.68	-1.79	4.45e-36	5.54e-06	9.42	16.41	NA	NA	1	NA	1	1	chr13:48749113-48749350	-9055	3.92	-1.63	0.2	1	NA	1	NA	NA	NA	NA	6.61	4.21	5.84	4.3	0.22	0	0.1	6.45	4.12	5.74	4.24	1.4	1.37	1.7	0	0.96	149.35	295.1
Runx1	runt-related transcription factor 1 isoform 1	chr16	92601711	92826311	6.4	1.02	1.93	-2.75	-1.79	3.37e-98	1.84e-18	2.12	1.46	1	NA	1	NA	NA	1	chr16:92620784-92621587	0	11.38	-1.07	0.00953	1	1	NA	NA	1	NA	NA	80.48	74.98	61.23	57.29	9.54	10.78	10.13	78.59	73.44	60.2	56.5	23.45	14.33	20.27	5.56	4.64	2090.87	1696.81
Runx1	runt-related transcription factor 1 isoform 1	chr16	92601711	92826311	6.4	1.02	1.93	-2.75	-1.79	3.37e-98	1.84e-18	2.12	1.46	1	NA	1	NA	NA	1	chr16:92623976-92624574	0	12.05	-1.82	0.00312	1	1	1	NA	1	NA	NA	80.48	74.98	61.23	57.29	9.54	10.78	10.13	78.59	73.44	60.2	56.5	23.45	14.33	20.27	4.55	1.77	2389.57	2065.68
Runx1	runt-related transcription factor 1 isoform 1	chr16	92601711	92826311	6.4	1.02	1.93	-2.75	-1.79	3.37e-98	1.84e-18	2.12	1.46	1	NA	1	NA	NA	1	chr16:92646171-92646438	0	8.99	-1.26	0.135	1	1	1	NA	1	NA	NA	80.48	74.98	61.23	57.29	9.54	10.78	10.13	78.59	73.44	60.2	56.5	23.45	14.33	20.27	1.39	0.55	746.74	811.52
Runx1	runt-related transcription factor 1 isoform 1	chr16	92601711	92826311	6.4	1.02	1.93	-2.75	-1.79	3.37e-98	1.84e-18	2.12	1.46	1	NA	1	NA	NA	1	chr16:92653667-92654432	0	12.45	-3.02	1.81e-08	1	1	1	NA	1	NA	NA	80.48	74.98	61.23	57.29	9.54	10.78	10.13	78.59	73.44	60.2	56.5	23.45	14.33	20.27	3.16	4.09	2986.96	3319.84
Runx1	runt-related transcription factor 1 isoform 1	chr16	92601711	92826311	6.4	1.02	1.93	-2.75	-1.79	3.37e-98	1.84e-18	2.12	1.46	1	NA	1	NA	NA	1	chr16:92654665-92655370	0	14.39	-1.52	0.000171	1	1	NA	NA	1	NA	NA	80.48	74.98	61.23	57.29	9.54	10.78	10.13	78.59	73.44	60.2	56.5	23.45	14.33	20.27	3.79	4.09	3584.35	3393.61
Runx1	runt-related transcription factor 1 isoform 1	chr16	92601711	92826311	6.4	1.02	1.93	-2.75	-1.79	3.37e-98	1.84e-18	2.12	1.46	1	NA	1	NA	NA	1	chr16:92696917-92698341	0	24.15	-1.77	0.000709	1	1	NA	1	NA	NA	NA	80.48	74.98	61.23	57.29	9.54	10.78	10.13	78.59	73.44	60.2	56.5	23.45	14.33	20.27	21.61	19.66	6571.3	6123.26
Runx1	runt-related transcription factor 1 isoform 1	chr16	92601711	92826311	6.4	1.02	1.93	-2.75	-1.79	3.37e-98	1.84e-18	2.12	1.46	1	NA	1	NA	NA	1	chr16:92824407-92824652	0	5.06	-2.24	0.0204	1	NA	1	NA	1	NA	NA	80.48	74.98	61.23	57.29	9.54	10.78	10.13	78.59	73.44	60.2	56.5	23.45	14.33	20.27	0.51	0.27	298.7	590.19
3110057O12Rik	hypothetical protein LOC269423 precursor	chr3	40698199	40740229	2.63	1.94	0.79	-0.55	-1.79	0.0168	1.45e-06	1.08	0.95	NA	1	NA	NA	NA	1	chr3:40650438-40651248	0	8.32	-1.44	0.00088	1	1	NA	1	NA	NA	NA	11.12	6.99	11.44	8.41	7.05	6.75	5.94	10.86	6.84	11.25	8.3	2.34	3.75	2.04	2.78	3.41	2389.57	1770.58
3110057O12Rik	hypothetical protein LOC269423 precursor	chr3	40698199	40740229	2.63	1.94	0.79	-0.55	-1.79	0.0168	1.45e-06	1.08	0.95	NA	1	NA	NA	NA	1	chr3:40697740-40698435	0	6.58	-3.14	0.000487	1	1	1	1	NA	NA	NA	11.12	6.99	11.44	8.41	7.05	6.75	5.94	10.86	6.84	11.25	8.3	2.34	3.75	2.04	2.4	2.73	2389.57	295.1
3110057O12Rik	hypothetical protein LOC269423 precursor	chr3	40698199	40740229	2.63	1.94	0.79	-0.55	-1.79	0.0168	1.45e-06	1.08	0.95	NA	1	NA	NA	NA	1	chr3:40753268-40753846	13040	15.68	-1.33	0.000543	1	1	NA	NA	1	NA	NA	11.12	6.99	11.44	8.41	7.05	6.75	5.94	10.86	6.84	11.25	8.3	2.34	3.75	2.04	5.18	5.87	1792.17	1401.71
3110057O12Rik	hypothetical protein LOC269423 precursor	chr3	40698199	40740229	2.63	1.94	0.79	-0.55	-1.79	0.0168	1.45e-06	1.08	0.95	NA	1	NA	NA	NA	1	chr3:40753268-40753846	13040	15.68	-1.33	0.000543	1	1	NA	NA	1	NA	NA	11.12	6.99	11.44	8.41	7.05	6.75	5.94	10.86	6.84	11.25	8.3	2.34	3.75	2.04	5.18	5.87	1792.17	1401.71
Amot	angiomotin	chrX	141880967	141921589	72.01	37.93	21.66	-1.02	-1.79	1.11e-22	1.85e-21	12.32	16.46	NA	1	NA	NA	NA	NA	chrX:141933527-141933741	-11939	4.71	-2.88	0.0254	1	NA	1	NA	1	NA	NA	668.78	685.21	648.76	656.2	325.85	325.34	330.78	653.12	671.08	637.86	647.16	164.59	217.5	185.69	0.88	0.14	448.04	147.55
Amot	angiomotin	chrX	141880967	141921589	72.01	37.93	21.66	-1.02	-1.79	1.11e-22	1.85e-21	12.32	16.46	NA	1	NA	NA	NA	NA	chrX:141939416-141940027	-17828	9.64	-1.33	0.0364	1	1	1	NA	1	NA	NA	668.78	685.21	648.76	656.2	325.85	325.34	330.78	653.12	671.08	637.86	647.16	164.59	217.5	185.69	3.03	3.28	1493.48	1327.94
Amot	angiomotin	chrX	141880967	141921589	72.01	37.93	21.66	-1.02	-1.79	1.11e-22	1.85e-21	12.32	16.46	NA	1	NA	NA	NA	NA	chrX:141940330-141940767	-18742	10.81	-1.35	0.0709	1	1	1	NA	1	NA	NA	668.78	685.21	648.76	656.2	325.85	325.34	330.78	653.12	671.08	637.86	647.16	164.59	217.5	185.69	2.15	3	1493.48	885.29
Mmp11	stromelysin-3 precursor	chr10	75385969	75395208	48	17.03	14.48	-1.59	-1.78	7.76e-115	9.33e-30	16.55	12.27	1	1	NA	NA	NA	NA	chr10:75395026-75395432	0	6.87	-1.87	0.00772	1	NA	1	1	NA	NA	NA	160.81	155.94	161.23	147.33	54.1	50.32	51.31	157.05	152.73	158.52	145.3	41.59	52.1	40.39	1.52	2.32	298.7	368.87
Six4	homeobox protein SIX4	chr12	74201246	74214232	11.06	3.94	3.38	-1.58	-1.77	6.55e-43	3.69e-30	2.62	2.89	NA	1	1	NA	NA	1	chr12:74213588-74213835	0	10.66	-1.49	0.0316	1	NA	1	1	NA	NA	NA	91.7	92.15	81.06	92.64	25.99	26.44	36.66	89.55	90.25	79.7	91.37	22.89	26.31	28.13	1.52	1.09	1045.44	516.42
Six4	homeobox protein SIX4	chr12	74201246	74214232	11.06	3.94	3.38	-1.58	-1.77	6.55e-43	3.69e-30	2.62	2.89	NA	1	1	NA	NA	1	chr12:74214266-74214581	-35	12.79	-2.25	0.000563	1	NA	1	1	NA	NA	NA	91.7	92.15	81.06	92.64	25.99	26.44	36.66	89.55	90.25	79.7	91.37	22.89	26.31	28.13	1.77	2.87	896.09	663.97
Pltp	phospholipid transfer protein precursor	chr2	164665018	164683208	39.09	31.43	11.86	-0.41	-1.77	8.76e-05	8.45e-30	5.16	4.57	NA	1	NA	NA	NA	NA	chr2:164682591-164683351	0	6.12	-0.71	0.0861	1	1	1	1	NA	NA	NA	93.27	94.76	100.89	120.48	84.12	79.42	67.77	91.08	92.81	99.2	118.82	27.09	30.95	30.02	3.16	2.46	746.74	737.74
Gstm1	glutathione S-transferase Mu 1	chr3	107815168	107820891	177.93	129.03	53.96	-0.56	-1.77	5.51e-05	1.96e-22	5.63	4.44	1	1	NA	NA	NA	1	chr3:107820460-107821102	0	30.16	-1.09	0.00322	1	1	NA	1	NA	NA	NA	311.36	320.05	339.32	364.31	243.34	227.48	209.25	304.07	313.45	333.62	359.29	89.42	109.08	89.01	9.1	13.24	4181.74	3910.03
Idnk	NA	chr13	58259010	58266054	8.85	5.65	2.68	-0.74	-1.77	6.65e-08	2.58e-11	2.22	2.4	NA	1	NA	NA	NA	NA	NA	NA	NA	NA	NA	NA	NA	NA	NA	NA	NA	NA	19.2	18.85	17.55	22.02	11.97	11.91	10.88	18.75	18.46	17.25	21.72	4.71	7.34	4.71	NA	NA	NA	NA
Kcnk3	potassium channel subfamily K member 3	chr5	30890543	30927643	4.26	1.91	1.27	-1.26	-1.77	2.46e-06	0.00074	0.07	0.09	NA	1	NA	NA	NA	NA	NA	NA	NA	NA	NA	NA	NA	NA	NA	NA	NA	NA	29.66	24.74	26.98	12.62	9.1	13.16	7.45	28.97	24.23	26.53	12.45	3.06	14.45	2.85	NA	NA	NA	NA
Mnda	interferon-activable protein 205-B	chr1	175826486	175843053	8.17	6.83	2.5	-0.35	-1.76	0.0097	1.6e-13	0.02	0.03	NA	NA	NA	NA	NA	NA	chr1:175842816-175843730	0	7.63	-2.09	0.00106	1	1	1	1	NA	NA	NA	18.82	17.67	19.44	22.29	14.17	16	15.65	18.38	17.31	19.12	21.98	5.46	6.01	5.48	2.78	4.09	3136.3	1106.61
Hbp1	HMG box-containing protein 1 isoform 1	chr12	32611320	32635400	40.8	22.46	12.5	-0.96	-1.76	3.26e-13	8.48e-26	8.97	8.52	NA	1	NA	NA	NA	1	chr12:32634161-32635767	0	48.52	-1.92	2.85e-05	1	1	NA	1	NA	NA	NA	258.93	248.6	245.66	250.18	143.07	127.98	116.92	252.86	243.48	241.53	246.73	67.16	82.85	68.15	41.46	46.27	18220.4	15197.5
Dnajc28	dnaJ homolog subfamily C member 28 isoform 1	chr16	91614502	91619244	2.56	1.15	0.79	-1.26	-1.76	4.08e-13	3.07e-10	0.65	0.89	NA	1	NA	NA	NA	1	chr16:91610073-91610368	4134	3.41	-4.33	0.00391	1	NA	1	NA	1	NA	NA	14.07	12.03	13.95	12.35	6.17	4.82	5.58	13.74	11.79	13.72	12.18	3.46	4.4	3.59	0.51	0.14	149.35	442.65
Emilin1	EMILIN-1 precursor	chr5	31216159	31223646	56.26	48.09	17.21	-0.32	-1.76	0.0141	1.85e-20	31.31	20.85	1	1	1	1	NA	NA	chr5:31223560-31223774	0	7.6	-2.89	0.0151	1	1	1	1	NA	NA	NA	271.86	285.12	279.21	294.31	228.88	223.46	225.38	265.49	279.25	274.52	290.26	72.62	102.62	70.82	1.39	0.27	896.09	147.55
Fgf13	Mus musculus fibroblast growth factor-related protein FGF-13 (Fgf13) mRNA, complete cds.	chrX	56315328	56387613	5.6	2.02	1.74	-1.58	-1.76	8.23e-25	3.65e-05	1.92	2.61	NA	NA	1	NA	NA	1	chrX:56386616-56386869	0	4.29	-2.23	0.0383	1	NA	1	NA	1	NA	NA	19.68	21.71	19.44	20.14	6.9	7.94	5.68	19.22	21.27	19.12	19.86	8.54	1.61	7.34	0.51	0.55	597.39	147.55
Fgf13	Mus musculus fibroblast growth factor-related protein FGF-13 (Fgf13) mRNA, complete cds.	chrX	56315328	56387613	5.6	2.02	1.74	-1.58	-1.76	8.23e-25	3.65e-05	1.92	2.61	NA	NA	1	NA	NA	1	chrX:56386616-56386869	0	4.29	-2.23	0.0383	1	NA	1	NA	1	NA	NA	19.68	21.71	19.44	20.14	6.9	7.94	5.68	19.22	21.27	19.12	19.86	8.54	1.61	7.34	0.51	0.55	597.39	147.55
Fgf13	Mus musculus fibroblast growth factor-related protein FGF-13 (Fgf13) mRNA, complete cds.	chrX	56315328	56387613	5.6	2.02	1.74	-1.58	-1.76	8.23e-25	3.65e-05	1.92	2.61	NA	NA	1	NA	NA	1	chrX:56388233-56388449	0	8.25	-1.15	0.182	1	1	1	NA	1	NA	NA	19.68	21.71	19.44	20.14	6.9	7.94	5.68	19.22	21.27	19.12	19.86	8.54	1.61	7.34	0.88	0.68	0	811.52
Fgf13	Mus musculus fibroblast growth factor-related protein FGF-13 (Fgf13) mRNA, complete cds.	chrX	56315328	56387613	5.6	2.02	1.74	-1.58	-1.76	8.23e-25	3.65e-05	1.92	2.61	NA	NA	1	NA	NA	1	chrX:56388233-56388449	0	8.25	-1.15	0.182	1	1	1	NA	1	NA	NA	19.68	21.71	19.44	20.14	6.9	7.94	5.68	19.22	21.27	19.12	19.86	8.54	1.61	7.34	0.88	0.68	0	811.52
Fgf13	Mus musculus fibroblast growth factor-related protein FGF-13 (Fgf13) mRNA, complete cds.	chrX	56315328	56387613	5.6	2.02	1.74	-1.58	-1.76	8.23e-25	3.65e-05	1.92	2.61	NA	NA	1	NA	NA	1	chrX:56820618-56820842	0	8.3	-1.47	0.0947	1	NA	1	NA	1	NA	NA	19.68	21.71	19.44	20.14	6.9	7.94	5.68	19.22	21.27	19.12	19.86	8.54	1.61	7.34	1.01	0.55	746.74	516.42
Sema4c	semaphorin-4C precursor	chr1	36605487	36615226	11.38	5.21	3.52	-1.23	-1.75	2.08e-31	2.14e-30	9.31	9.23	NA	1	NA	NA	NA	NA	chr1:36613438-36615108	0	22.68	-2.16	3.54e-06	1	1	NA	1	NA	NA	NA	63.46	58.57	66.1	62.84	28.19	30.41	22.17	61.97	57.37	64.99	61.97	17.65	18.12	19.23	19.47	21.57	10753	7451.2
Bhlhe22	class E basic helix-loop-helix protein 22	chr3	17954325	17957514	3.81	2.6	1.18	-0.66	-1.75	0.000444	3.71e-11	0.18	0.08	1	NA	NA	NA	NA	NA	chr3:17955425-17955766	0	6.81	-0.43	0.642	1	NA	1	NA	NA	NA	NA	20.16	19.02	18.83	12.53	12.19	12.37	9.23	19.68	18.63	18.51	12.36	4.93	5.04	5.45	0	1.23	597.39	1106.61
Mmp14	matrix metalloproteinase-14	chr14	55050441	55060095	241.43	114.31	74.6	-1.18	-1.74	7.26e-32	4.17e-15	50.32	38.73	1	1	1	1	NA	NA	chr14:55050597-55050830	0	15.96	-2.66	0.000109	1	NA	1	1	NA	NA	NA	959.04	972.35	885.14	821.61	410.12	421.84	376.73	936.58	952.31	870.26	810.3	218.31	360.48	222.49	2.02	2.32	1045.44	590.19
Mmp14	matrix metalloproteinase-14	chr14	55050441	55060095	241.43	114.31	74.6	-1.18	-1.74	7.26e-32	4.17e-15	50.32	38.73	1	1	1	1	NA	NA	chr14:55052181-55052456	0	13.52	-1.74	0.006	1	1	1	NA	1	NA	NA	959.04	972.35	885.14	821.61	410.12	421.84	376.73	936.58	952.31	870.26	810.3	218.31	360.48	222.49	2.28	1.64	1493.48	590.19
Pdcd4	programmed cell death protein 4	chr19	53966721	54004351	40.71	32.48	12.62	-0.42	-1.74	8.92e-05	3.23e-21	16.23	13.86	NA	1	NA	NA	NA	1	chr19:53977502-53978471	0	16.39	-1.01	0.00213	1	1	NA	1	NA	NA	NA	148.5	150.3	158.37	146.17	122.37	126.96	89.42	145.02	147.21	155.71	144.16	36.7	58.43	38.21	9.23	10.78	2837.61	2434.55
Ptn	pleiotrophin	chr6	36665663	36761361	37.27	30.42	11.43	-0.39	-1.74	2.9e-07	1.26e-11	54.15	62.29	NA	1	NA	NA	NA	1	NA	NA	NA	NA	NA	NA	NA	NA	NA	NA	NA	NA	109.05	105.11	111.41	111.17	87.5	87.59	75.39	106.49	102.95	109.53	109.64	21.98	51.09	22.98	NA	NA	NA	NA
Nanos3	nanos homolog 3	chr8	86697632	86700451	1.28	0.51	0.39	-1.49	-1.74	9.19e-06	0.000148	0.55	0.46	NA	1	NA	NA	NA	NA	NA	NA	NA	NA	NA	NA	NA	NA	NA	NA	NA	NA	1.19	1.43	1.62	1.16	0.66	0.4	0.45	1.16	1.4	1.6	1.15	0.65	0.24	0.26	NA	NA	NA	NA
Haus4	HAUS augmin-like complex subunit 4	chr14	55160622	55173198	31.97	8.81	10.02	-1.95	-1.73	3.26e-92	6.04e-23	3.88	2.64	1	1	NA	NA	NA	NA	chr14:55146377-55146657	13965	4.98	-3.2	0.00494	1	NA	1	NA	NA	NA	NA	68.64	68.84	80.02	76.53	17.18	20.71	18.98	67.03	67.42	78.67	75.48	24.13	17.27	23.61	0.88	0.27	298.7	516.42
Haus4	HAUS augmin-like complex subunit 4	chr14	55160622	55173198	31.97	8.81	10.02	-1.95	-1.73	3.26e-92	6.04e-23	3.88	2.64	1	1	NA	NA	NA	NA	chr14:55147358-55147720	12902	4.92	-1.95	0.0171	1	NA	1	NA	1	NA	NA	68.64	68.84	80.02	76.53	17.18	20.71	18.98	67.03	67.42	78.67	75.48	24.13	17.27	23.61	0.51	0.55	1045.44	590.19
Haus4	HAUS augmin-like complex subunit 4	chr14	55160622	55173198	31.97	8.81	10.02	-1.95	-1.73	3.26e-92	6.04e-23	3.88	2.64	1	1	NA	NA	NA	NA	chr14:55172723-55173509	0	12.91	-1.34	0.0132	1	1	NA	1	NA	NA	NA	68.64	68.84	80.02	76.53	17.18	20.71	18.98	67.03	67.42	78.67	75.48	24.13	17.27	23.61	5.18	5.6	4928.48	1180.39
Mylip	E3 ubiquitin-protein ligase MYLIP isoform 2	chr13	45485111	45507309	37.38	16.01	11.62	-1.32	-1.73	8.25e-81	7.64e-16	12.52	14.28	NA	1	NA	NA	NA	NA	NA	NA	NA	NA	NA	NA	NA	NA	NA	NA	NA	NA	169.75	165.45	151.72	160.13	63.13	64.78	66.32	165.78	162.04	149.17	157.93	37.45	68.48	37.69	NA	NA	NA	NA
Bmp3	bone morphogenetic protein 3 precursor	chr5	99283458	99309979	1.03	0.26	0.32	-2.1	-1.73	1.74e-05	0.00589	4.2	2.88	1	1	NA	NA	NA	NA	NA	NA	NA	NA	NA	NA	NA	NA	NA	NA	NA	NA	5.89	6.23	4.68	1.88	0.95	1.76	0.61	5.76	6.1	4.6	1.85	0.84	2.66	0.67	NA	NA	NA	NA
L3mbtl3	lethal(3)malignant brain tumor-like protein 3	chr10	25995258	26094991	10.58	5.12	3.33	-1.13	-1.72	1.37e-25	6.81e-26	8.77	7.63	NA	1	1	NA	NA	1	chr10:26095337-26096015	0	5.83	-2.17	0.00209	1	1	1	1	NA	NA	NA	50.25	50.16	50.37	58.45	20.77	22.29	27.75	49.07	49.12	49.52	57.64	15.53	14.57	16.49	1.64	2.59	1642.83	590.19
Cthrc1	collagen triple helix repeat-containing protein	chr15	38908478	38918665	2.75	1.83	0.87	-0.69	-1.72	0.0183	7.74e-05	14.51	12.42	NA	1	1	1	1	NA	chr15:38909268-38909482	0	5.43	-4.59	0.002	1	1	1	NA	1	1	NA	3.23	5.05	5.8	4.48	3.08	2.67	2.9	3.16	4.95	5.7	4.41	0.9	1.61	1.63	0.13	0.55	149.35	663.97
Col11a1	collagen alpha-1(XI) chain precursor	chr3	113733458	113923244	75.2	48.88	22.99	-0.72	-1.72	1.93e-07	0.0143	27.82	18.4	1	1	1	1	1	1	chr3:113734636-113735096	0	5.22	-2.38	0.00198	1	NA	1	NA	1	NA	NA	908.27	837.36	817.41	609.47	448.88	471.25	524.37	887	820.1	803.68	601.08	52.79	610.02	47.51	1.26	0.68	1045.44	663.97
P2rx4	P2X purinoceptor 4	chr5	123157566	123179051	21.38	8.12	6.72	-1.5	-1.72	3.84e-49	2.24e-23	1.18	0.99	NA	1	1	1	NA	NA	chr5:123157281-123158046	0	6.78	-1.32	0.018	1	1	1	1	NA	NA	NA	68.21	67.16	59.34	52.54	21.8	22.18	21.82	66.62	65.77	58.34	51.82	16.74	21.02	17.34	3.41	2.05	2240.22	737.74
Ccbe1	collagen and calcium-binding EGF	chr18	66216510	66451492	1.33	0.8	0.42	-0.84	-1.71	0.000162	2.23e-07	1.3	1.25	NA	NA	NA	NA	NA	1	chr18:66300847-66301064	0	5.35	-1.28	0.162	1	1	1	NA	1	NA	NA	9.84	12.03	14.11	8.23	6.61	6.52	5.65	9.61	11.79	13.87	8.12	2.74	3.71	3.52	1.01	0.27	298.7	221.32
Mir143hg	NA	chr18	61805532	61825192	16.44	7.61	5.11	-1.19	-1.71	3.78e-15	2.55e-05	1.27	1.14	NA	1	NA	NA	NA	NA	NA	NA	NA	NA	NA	NA	NA	NA	NA	NA	NA	NA	34.84	30.46	32.59	31.42	10.28	13.67	17.85	34.03	29.84	32.04	30.99	4.93	19.17	4.97	NA	NA	NA	NA
4930523C07Rik	hypothetical protein LOC67647	chr1	161974511	162008717	22.75	13.71	7.26	-0.83	-1.7	1.96e-30	1.14e-30	0.25	0.12	1	1	NA	NA	NA	1	chr1:161970299-161970542	-3969	9.24	-1.98	0.00574	1	1	1	NA	1	NA	NA	181.68	189.27	175.73	164.7	103.72	97.18	99.81	177.43	185.37	172.78	162.43	53.28	53.83	53.62	1.01	1.64	597.39	368.87
4930523C07Rik	hypothetical protein LOC67647	chr1	161974511	162008717	22.75	13.71	7.26	-0.83	-1.7	1.96e-30	1.14e-30	0.25	0.12	1	1	NA	NA	NA	1	chr1:161974443-161975048	0	8.71	-1.51	0.00303	1	1	NA	1	NA	NA	NA	181.68	189.27	175.73	164.7	103.72	97.18	99.81	177.43	185.37	172.78	162.43	53.28	53.83	53.62	1.14	1.77	2538.91	2139.45
Vash2	vasohibin-2	chr1	192771525	192803175	9.79	5.02	3.15	-1.05	-1.7	2.21e-35	7.99e-19	9.87	8.92	NA	1	1	NA	NA	NA	chr1:192802901-192803552	0	16.18	-1.11	0.0213	1	1	NA	1	NA	NA	NA	61.04	60.34	59.03	57.64	27.53	26.55	31.37	59.61	59.1	58.04	56.85	20.58	12.79	20.46	6.32	6.42	2090.87	1844.36
Adamts6	A disintegrin and metalloproteinase with	chr13	105077953	105284843	4.36	0.98	1.38	-2.22	-1.7	8.19e-41	7.22e-06	2.4	2.17	NA	1	1	1	NA	NA	chr13:105076962-105077303	-650	4.32	-2	0.025	1	NA	1	NA	1	NA	NA	29.85	27.35	32.51	32.22	5.95	4.88	8.39	29.15	26.79	31.96	31.78	5.02	17.43	5.3	0.51	0.96	298.7	442.65
Pmepa1	transmembrane prostate androgen-induced protein	chr2	173049966	173102034	2.09	0.4	0.66	-2.42	-1.7	1.65e-15	6.59e-07	4.46	4.07	NA	NA	1	1	1	NA	chr2:173083364-173083578	0	7.6	-1.84	0.0523	1	1	1	NA	1	NA	NA	14.5	12.62	13.57	14.32	1.32	1.82	4.23	14.16	12.36	13.34	14.12	4.65	5.65	2.15	0.51	1.5	149.35	368.87
Pmepa1	transmembrane prostate androgen-induced protein	chr2	173049966	173102034	2.09	0.4	0.66	-2.42	-1.7	1.65e-15	6.59e-07	4.46	4.07	NA	NA	1	1	1	NA	chr2:173101977-173102255	0	10.59	-2.85	0.00268	1	1	1	1	NA	NA	NA	14.5	12.62	13.57	14.32	1.32	1.82	4.23	14.16	12.36	13.34	14.12	4.65	5.65	2.15	1.26	2.32	298.7	516.42
Tuft1	tuftelin	chr3	94416681	94462728	8.16	2.64	2.63	-1.74	-1.7	1.29e-34	6.09e-17	0.35	0.55	NA	1	1	NA	NA	NA	chr3:94453310-94453963	0	4.86	-1.43	0.0135	1	1	1	NA	1	NA	NA	30.8	35.43	27.48	27.84	10.79	8.62	8.13	30.08	34.7	27.02	27.45	9.95	7.67	9.93	1.64	1.09	1344.13	811.52
9930013L23Rik	KIAA1199 homolog precursor	chr7	91081367	91235015	72.87	10.18	22.51	-2.94	-1.7	4.37e-49	0.0109	0.86	1.94	NA	1	NA	NA	NA	1	chr7:91125013-91125361	0	7.35	-5.83	3.96e-07	1	1	1	1	NA	NA	NA	939.21	826.76	725.68	516.11	88.16	104.32	101.85	917.22	809.72	713.49	509.01	54.41	568.58	56.29	1.14	1.5	597.39	663.97
9930013L23Rik	KIAA1199 homolog precursor	chr7	91081367	91235015	72.87	10.18	22.51	-2.94	-1.7	4.37e-49	0.0109	0.86	1.94	NA	1	NA	NA	NA	1	chr7:91125013-91125361	0	7.35	-5.83	3.96e-07	1	1	1	1	NA	NA	NA	939.21	826.76	725.68	516.11	88.16	104.32	101.85	917.22	809.72	713.49	509.01	54.41	568.58	56.29	1.14	1.5	597.39	663.97
9930013L23Rik	KIAA1199 homolog precursor	chr7	91081367	91235015	72.87	10.18	22.51	-2.94	-1.7	4.37e-49	0.0109	0.86	1.94	NA	1	NA	NA	NA	1	chr7:91177667-91177881	0	7.96	-0.74	0.44	1	1	1	NA	1	1	1	939.21	826.76	725.68	516.11	88.16	104.32	101.85	917.22	809.72	713.49	509.01	54.41	568.58	56.29	0.88	0.82	597.39	368.87
9930013L23Rik	KIAA1199 homolog precursor	chr7	91081367	91235015	72.87	10.18	22.51	-2.94	-1.7	4.37e-49	0.0109	0.86	1.94	NA	1	NA	NA	NA	1	chr7:91177667-91177881	0	7.96	-0.74	0.44	1	1	1	NA	1	1	1	939.21	826.76	725.68	516.11	88.16	104.32	101.85	917.22	809.72	713.49	509.01	54.41	568.58	56.29	0.88	0.82	597.39	368.87
9930013L23Rik	KIAA1199 homolog precursor	chr7	91081367	91235015	72.87	10.18	22.51	-2.94	-1.7	4.37e-49	0.0109	0.86	1.94	NA	1	NA	NA	NA	1	chr7:91234723-91235327	0	7.95	-1.81	0.00897	1	1	1	1	NA	NA	NA	939.21	826.76	725.68	516.11	88.16	104.32	101.85	917.22	809.72	713.49	509.01	54.41	568.58	56.29	1.77	3.55	2389.57	442.65
9930013L23Rik	KIAA1199 homolog precursor	chr7	91081367	91235015	72.87	10.18	22.51	-2.94	-1.7	4.37e-49	0.0109	0.86	1.94	NA	1	NA	NA	NA	1	chr7:91234723-91235327	0	7.95	-1.81	0.00897	1	1	1	1	NA	NA	NA	939.21	826.76	725.68	516.11	88.16	104.32	101.85	917.22	809.72	713.49	509.01	54.41	568.58	56.29	1.77	3.55	2389.57	442.65
Dgka	diacylglycerol kinase alpha	chr10	128157192	128181112	7.45	5.48	2.39	-0.55	-1.7	1.41e-06	5.62e-15	2.46	2.63	NA	1	NA	NA	NA	NA	NA	NA	NA	NA	NA	NA	NA	NA	NA	NA	NA	NA	29.61	29.62	34.98	27.21	20.55	20.31	21.75	28.92	29.01	34.4	26.84	11.44	7.1	8.97	NA	NA	NA	NA
Slc29a3	equilibrative nucleoside transporter 3	chr10	60174820	60215530	11.72	6.56	3.78	-0.93	-1.69	2.48e-38	6.71e-29	2.71	2.41	NA	1	1	1	NA	1	chr10:60214977-60215861	0	9.64	-1.61	0.000955	1	1	1	1	NA	NA	NA	90.51	94	85.74	86.11	44.19	47.77	47.76	88.39	92.07	84.3	84.92	24.38	30.18	26.9	3.92	3	3883.04	2287
Slc29a3	equilibrative nucleoside transporter 3	chr10	60174820	60215530	11.72	6.56	3.78	-0.93	-1.69	2.48e-38	6.71e-29	2.71	2.41	NA	1	1	1	NA	1	chr10:60214977-60215861	0	9.64	-1.61	0.000955	1	1	1	1	NA	NA	NA	90.51	94	85.74	86.11	44.19	47.77	47.76	88.39	92.07	84.3	84.92	24.38	30.18	26.9	3.92	3	3883.04	2287
Baz2b	bromodomain adjacent to zinc finger domain, 2B	chr2	59737420	59963797	14.37	8.03	4.6	-0.94	-1.69	2.58e-42	2.62e-14	6.77	5.51	1	1	NA	NA	NA	NA	chr2:59963185-59963725	0	9.9	-2.92	1.57e-06	1	1	1	1	NA	NA	NA	171.84	172.1	165.72	155.48	83.46	88.72	88.45	167.82	168.55	162.93	153.34	37.35	73.77	41.06	1.9	2.32	1941.52	1770.58
Smyd3	SET and MYND domain-containing protein 3	chr1	180885170	181448134	1.93	1.4	0.63	-0.54	-1.68	0.00344	9.26e-07	1.63	1.49	NA	1	NA	NA	NA	NA	chr1:180971915-180972560	0	12.37	-1.18	0.0134	1	1	NA	NA	1	NA	NA	9.6	9.93	10.82	11.64	6.31	7.26	7.87	9.38	9.73	10.64	11.48	3.09	2.14	4.37	5.56	5.46	746.74	1032.84
Smyd3	SET and MYND domain-containing protein 3	chr1	180885170	181448134	1.93	1.4	0.63	-0.54	-1.68	0.00344	9.26e-07	1.63	1.49	NA	1	NA	NA	NA	NA	chr1:181292256-181292510	0	6.71	-5.28	0.000572	1	1	1	NA	1	NA	NA	9.6	9.93	10.82	11.64	6.31	7.26	7.87	9.38	9.73	10.64	11.48	3.09	2.14	4.37	0.13	1.36	597.39	516.42
Smyd3	SET and MYND domain-containing protein 3	chr1	180885170	181448134	1.93	1.4	0.63	-0.54	-1.68	0.00344	9.26e-07	1.63	1.49	NA	1	NA	NA	NA	NA	chr1:181407533-181408200	0	5.92	-1.43	0.00683	1	1	1	NA	1	NA	NA	9.6	9.93	10.82	11.64	6.31	7.26	7.87	9.38	9.73	10.64	11.48	3.09	2.14	4.37	1.9	1.09	1493.48	1327.94
Smyd3	SET and MYND domain-containing protein 3	chr1	180885170	181448134	1.93	1.4	0.63	-0.54	-1.68	0.00344	9.26e-07	1.63	1.49	NA	1	NA	NA	NA	NA	chr1:181447136-181448259	0	8.48	-2.07	5.82e-05	1	1	1	1	NA	NA	NA	9.6	9.93	10.82	11.64	6.31	7.26	7.87	9.38	9.73	10.64	11.48	3.09	2.14	4.37	4.3	4.09	4181.74	2287
Fam110c	family with sequence similarity 110, member C	chr12	31758833	31764805	3.65	1.97	1.2	-1	-1.68	1.83e-07	0.000616	0.02	0.02	NA	NA	NA	NA	NA	1	chr12:31744271-31744541	-14292	10.04	-1.86	0.0309	1	1	1	NA	1	NA	NA	15.88	15.48	14.92	10.29	8.07	6.3	7	15.51	15.17	14.67	10.15	6.45	1.01	5.52	2.65	1.09	448.04	221.32
D930015E06Rik	transmembrane protein 131-like precursor	chr3	83702209	83844083	12.06	8.45	3.94	-0.61	-1.68	1.32e-16	6.37e-18	10.43	12.66	NA	1	NA	NA	NA	NA	chr3:83666635-83667213	34996	4.96	-0.79	0.127	1	NA	1	NA	1	NA	NA	84.52	80.87	88.75	89.06	56.45	52.98	59.22	82.54	79.21	87.26	87.84	30.34	18.12	30.5	0.88	1.09	1045.44	1106.61
D930015E06Rik	transmembrane protein 131-like precursor	chr3	83702209	83844083	12.06	8.45	3.94	-0.61	-1.68	1.32e-16	6.37e-18	10.43	12.66	NA	1	NA	NA	NA	NA	chr3:83843652-83843996	0	5.85	-1.82	0.0214	1	1	1	1	NA	NA	NA	84.52	80.87	88.75	89.06	56.45	52.98	59.22	82.54	79.21	87.26	87.84	30.34	18.12	30.5	0.76	1.5	298.7	516.42
D930015E06Rik	transmembrane protein 131-like precursor	chr3	83702209	83844083	12.06	8.45	3.94	-0.61	-1.68	1.32e-16	6.37e-18	10.43	12.66	NA	1	NA	NA	NA	NA	chr3:83843652-83843996	0	5.85	-1.82	0.0214	1	1	1	1	NA	NA	NA	84.52	80.87	88.75	89.06	56.45	52.98	59.22	82.54	79.21	87.26	87.84	30.34	18.12	30.5	0.76	1.5	298.7	516.42
Fam69a	family with sequence similarity 69, member A	chr5	108337061	108416096	21.88	12.72	7.03	-0.88	-1.68	2.49e-27	2.89e-16	2.38	2.57	NA	1	1	1	NA	NA	chr5:108350718-108351225	0	4.58	-0.79	0.295	1	NA	1	NA	1	NA	NA	87.7	90.72	87.79	79.57	45.36	51.68	43.95	85.65	88.85	86.31	78.48	20.64	36.72	21.94	0.25	1.09	1194.78	885.29
Fam69a	family with sequence similarity 69, member A	chr5	108337061	108416096	21.88	12.72	7.03	-0.88	-1.68	2.49e-27	2.89e-16	2.38	2.57	NA	1	1	1	NA	NA	chr5:108376409-108376888	0	5.5	-1.73	0.0544	1	1	1	NA	1	1	NA	87.7	90.72	87.79	79.57	45.36	51.68	43.95	85.65	88.85	86.31	78.48	20.64	36.72	21.94	2.02	0.96	597.39	516.42
Fam69a	family with sequence similarity 69, member A	chr5	108337061	108416096	21.88	12.72	7.03	-0.88	-1.68	2.49e-27	2.89e-16	2.38	2.57	NA	1	1	1	NA	NA	chr5:108415380-108415751	0	7.52	-1.23	0.106	1	1	1	1	NA	NA	NA	87.7	90.72	87.79	79.57	45.36	51.68	43.95	85.65	88.85	86.31	78.48	20.64	36.72	21.94	1.39	1.23	298.7	1032.84
Fam69a	family with sequence similarity 69, member A	chr5	108337061	108416096	21.88	12.72	7.03	-0.88	-1.68	2.49e-27	2.89e-16	2.38	2.57	NA	1	1	1	NA	NA	chr5:108416198-108416703	-103	7.98	-1.52	0.0288	1	1	1	1	NA	NA	NA	87.7	90.72	87.79	79.57	45.36	51.68	43.95	85.65	88.85	86.31	78.48	20.64	36.72	21.94	2.02	3.14	597.39	516.42
Myo1e	myosin IE	chr9	70055157	70247874	32.35	21.46	10.51	-0.69	-1.68	1.56e-07	2.79e-26	2.88	2.31	1	1	NA	NA	NA	NA	chr9:70054863-70055777	0	12.37	-1.67	2.31e-05	1	1	NA	1	NA	NA	NA	238.73	230.93	237.04	220.64	148.79	154.13	129.28	233.14	226.17	233.05	217.6	69.59	74.09	69.78	5.81	6.82	2837.61	2139.45
Myo1e	myosin IE	chr9	70055157	70247874	32.35	21.46	10.51	-0.69	-1.68	1.56e-07	2.79e-26	2.88	2.31	1	1	NA	NA	NA	NA	chr9:70077666-70077935	0	6.91	-1.2	0.0808	1	1	1	NA	1	NA	NA	238.73	230.93	237.04	220.64	148.79	154.13	129.28	233.14	226.17	233.05	217.6	69.59	74.09	69.78	0.63	1.23	448.04	516.42
Myo1e	myosin IE	chr9	70055157	70247874	32.35	21.46	10.51	-0.69	-1.68	1.56e-07	2.79e-26	2.88	2.31	1	1	NA	NA	NA	NA	chr9:70089565-70089941	0	6.18	-5.71	1.52e-05	1	1	1	NA	1	NA	NA	238.73	230.93	237.04	220.64	148.79	154.13	129.28	233.14	226.17	233.05	217.6	69.59	74.09	69.78	1.14	1.77	298.7	442.65
Myo1e	myosin IE	chr9	70055157	70247874	32.35	21.46	10.51	-0.69	-1.68	1.56e-07	2.79e-26	2.88	2.31	1	1	NA	NA	NA	NA	chr9:70109426-70109904	0	5.19	-5.78	2.03e-06	1	NA	1	NA	1	NA	NA	238.73	230.93	237.04	220.64	148.79	154.13	129.28	233.14	226.17	233.05	217.6	69.59	74.09	69.78	0.51	1.36	1045.44	811.52
Myo1e	myosin IE	chr9	70055157	70247874	32.35	21.46	10.51	-0.69	-1.68	1.56e-07	2.79e-26	2.88	2.31	1	1	NA	NA	NA	NA	chr9:70132125-70132923	0	4.27	-1.62	0.0113	1	1	1	NA	1	1	1	238.73	230.93	237.04	220.64	148.79	154.13	129.28	233.14	226.17	233.05	217.6	69.59	74.09	69.78	1.01	1.91	1045.44	1032.84
Myo1e	myosin IE	chr9	70055157	70247874	32.35	21.46	10.51	-0.69	-1.68	1.56e-07	2.79e-26	2.88	2.31	1	1	NA	NA	NA	NA	chr9:70138390-70138758	0	5.68	-2.6	0.00432	1	1	1	NA	1	NA	NA	238.73	230.93	237.04	220.64	148.79	154.13	129.28	233.14	226.17	233.05	217.6	69.59	74.09	69.78	0.51	1.5	896.09	442.65
Rerg	ras-related and estrogen-regulated growth	chr6	137003346	137119017	1.94	0.81	0.63	-1.38	-1.68	0.000509	0.000193	3.5	3.05	NA	NA	NA	NA	NA	NA	NA	NA	NA	NA	NA	NA	NA	NA	NA	NA	NA	NA	8.13	7.07	7.69	3.13	3.01	3.18	1.48	7.94	6.92	7.56	3.09	1.81	2.58	1.63	NA	NA	NA	NA
Slc16a13	monocarboxylate transporter 13	chr11	70030294	70034496	3.38	2.32	1.09	-0.65	-1.68	0.000599	8.01e-08	1.24	1.06	NA	NA	NA	NA	NA	NA	NA	NA	NA	NA	NA	NA	NA	NA	NA	NA	NA	NA	14.17	12.62	13.45	9.22	7.49	8.74	7.62	13.83	12.36	13.23	9.09	3.71	4.72	2.93	NA	NA	NA	NA
Enpp5	ectonucleotide pyrophosphatase/phosphodiesterase	chr17	44215795	44223510	5.09	0.88	1.65	-2.67	-1.68	7.82e-26	1.89e-09	2.61	2.69	NA	1	NA	NA	NA	NA	NA	NA	NA	NA	NA	NA	NA	NA	NA	NA	NA	NA	19.25	22.89	19.64	13.16	4.11	3.06	1.97	18.8	22.42	19.31	12.98	5.39	7.1	4.78	NA	NA	NA	NA
Ccdc80	coiled-coil domain-containing protein 80	chr16	45094166	45128037	73.89	27.68	23.53	-1.51	-1.67	3e-23	0.00181	6.62	4.26	1	1	1	1	1	NA	chr16:45093550-45093843	0	10.05	-3.53	2.69e-05	1	1	1	1	NA	NA	NA	442.99	402.1	393.24	325.01	127.36	146.98	136.34	432.61	393.81	386.64	320.53	44.65	275.29	42.32	1.77	1.23	746.74	737.74
Ccdc80	coiled-coil domain-containing protein 80	chr16	45094166	45128037	73.89	27.68	23.53	-1.51	-1.67	3e-23	0.00181	6.62	4.26	1	1	1	1	1	NA	chr16:45110634-45111024	0	4.17	-0.62	0.542	1	1	1	NA	1	NA	NA	442.99	402.1	393.24	325.01	127.36	146.98	136.34	432.61	393.81	386.64	320.53	44.65	275.29	42.32	0.76	1.23	597.39	0
Abhd4	abhydrolase domain-containing protein 4	chr14	54873804	54888844	73.86	46.52	24.34	-0.76	-1.66	1.33e-08	7.62e-22	5.57	5.78	NA	1	NA	NA	NA	NA	chr14:54847511-54847940	-25923	7.04	-1.97	0.0237	1	NA	1	NA	1	NA	NA	311.98	293.71	298.38	273.36	181.31	181.02	158.55	304.67	287.65	293.37	269.6	87.18	100	88.01	1.26	0.41	1194.78	1180.39
Abhd4	abhydrolase domain-containing protein 4	chr14	54873804	54888844	73.86	46.52	24.34	-0.76	-1.66	1.33e-08	7.62e-22	5.57	5.78	NA	1	NA	NA	NA	NA	chr14:54873342-54874081	0	21.7	-1.85	1.86e-05	1	1	NA	1	NA	NA	NA	311.98	293.71	298.38	273.36	181.31	181.02	158.55	304.67	287.65	293.37	269.6	87.18	100	88.01	10.24	9.96	3435	2213.23
Abhd4	abhydrolase domain-containing protein 4	chr14	54873804	54888844	73.86	46.52	24.34	-0.76	-1.66	1.33e-08	7.62e-22	5.57	5.78	NA	1	NA	NA	NA	NA	chr14:54878756-54879519	0	9.64	-1.74	7.48e-05	1	1	1	1	NA	NA	NA	311.98	293.71	298.38	273.36	181.31	181.02	158.55	304.67	287.65	293.37	269.6	87.18	100	88.01	4.55	4.37	1194.78	1401.71
Tsc22d1	TSC22 domain family protein 1 isoform 1	chr14	76815628	76907573	70.87	46.69	23.2	-0.7	-1.66	5e-10	6.37e-20	26.29	25.77	NA	1	NA	NA	NA	NA	chr14:76815454-76815740	0	7.04	-3.16	0.00865	1	NA	1	1	NA	NA	NA	526.46	533.22	521.08	540.37	325.34	327.04	327.68	514.13	522.23	512.32	532.93	158.92	180.1	153.38	1.52	0.82	1045.44	73.77
Tsc22d1	TSC22 domain family protein 1 isoform 1	chr14	76815628	76907573	70.87	46.69	23.2	-0.7	-1.66	5e-10	6.37e-20	26.29	25.77	NA	1	NA	NA	NA	NA	chr14:76854906-76855306	0	4.07	-2.65	0.0165	1	1	1	NA	1	NA	NA	526.46	533.22	521.08	540.37	325.34	327.04	327.68	514.13	522.23	512.32	532.93	158.92	180.1	153.38	0.51	1.5	149.35	221.32
Tsc22d1	TSC22 domain family protein 1 isoform 1	chr14	76815628	76907573	70.87	46.69	23.2	-0.7	-1.66	5e-10	6.37e-20	26.29	25.77	NA	1	NA	NA	NA	NA	chr14:76904010-76904597	0	32.99	-1.27	0.000296	1	1	NA	1	NA	NA	NA	526.46	533.22	521.08	540.37	325.34	327.04	327.68	514.13	522.23	512.32	532.93	158.92	180.1	153.38	8.97	11.6	4629.78	4647.78
Emx2os	Mus musculus 12 days embryo female mullerian duct includes surrounding region cDNA, RIKEN full-length enriched library, clone:6820401H22 product:unclassifiable, full insert sequence.	chr19	59499594	59533125	2.43	1.72	0.8	-0.6	-1.66	7.92e-06	1.09e-11	1.31	0.74	1	1	NA	NA	NA	NA	chr19:59532126-59533179	0	9.93	-1.63	0.00118	1	1	1	1	NA	NA	NA	18.16	19.1	17.82	15.84	11.89	12.31	11.07	17.73	18.71	17.52	15.63	6.17	5.29	5	6.7	6.01	1344.13	2139.45
Ptpre	receptor-type tyrosine-protein phosphatase	chr7	142729507	142877977	1.75	1.05	0.58	-0.83	-1.66	0.00033	2.71e-08	0.72	0.45	1	NA	NA	NA	NA	1	chr7:142729095-142729370	-137	8.73	-2.77	0.00131	1	1	1	1	NA	NA	NA	14.59	15.65	14.38	10.29	5.14	7.83	9.94	14.25	15.33	14.14	10.15	4.33	5.21	3.3	1.01	1.36	448.04	737.74
Ptpre	receptor-type tyrosine-protein phosphatase	chr7	142729507	142877977	1.75	1.05	0.58	-0.83	-1.66	0.00033	2.71e-08	0.72	0.45	1	NA	NA	NA	NA	1	chr7:142729577-142729988	0	3.39	-1.09	0.119	1	1	1	1	NA	NA	NA	14.59	15.65	14.38	10.29	5.14	7.83	9.94	14.25	15.33	14.14	10.15	4.33	5.21	3.3	0.76	0.82	448.04	221.32
Ptpre	receptor-type tyrosine-protein phosphatase	chr7	142729507	142877977	1.75	1.05	0.58	-0.83	-1.66	0.00033	2.71e-08	0.72	0.45	1	NA	NA	NA	NA	1	chr7:142743228-142743624	0	5.87	-1.66	0.0185	1	1	1	NA	1	NA	NA	14.59	15.65	14.38	10.29	5.14	7.83	9.94	14.25	15.33	14.14	10.15	4.33	5.21	3.3	1.01	1.23	597.39	663.97
Helz2	NA	chr2	180962320	180976732	1.66	1.41	0.54	-0.35	-1.66	0.00825	1.21e-07	0.61	0.41	1	1	1	1	1	NA	NA	NA	NA	NA	NA	NA	NA	NA	NA	NA	NA	NA	25.15	26.51	23.5	22.47	21.14	20.42	16.46	24.56	25.96	23.11	22.16	5.21	12.39	5.11	NA	NA	NA	NA
Adh7	alcohol dehydrogenase class 4 mu/sigma chain	chr3	137880737	137895006	76.13	46.86	25.16	-0.8	-1.65	8.64e-09	6.39e-24	0.57	0.26	1	1	NA	NA	NA	NA	chr3:137888234-137888448	0	6.88	-3.22	0.00558	1	1	1	NA	1	1	1	217.71	234.63	207.81	258.5	128.83	123.56	143.41	212.62	229.79	204.32	254.94	71.18	73	70.63	0.25	0.96	298.7	516.42
Adh7	alcohol dehydrogenase class 4 mu/sigma chain	chr3	137880737	137895006	76.13	46.86	25.16	-0.8	-1.65	8.64e-09	6.39e-24	0.57	0.26	1	1	NA	NA	NA	NA	chr3:137888911-137889367	0	4.93	-3.89	0.000366	1	1	1	NA	1	NA	NA	217.71	234.63	207.81	258.5	128.83	123.56	143.41	212.62	229.79	204.32	254.94	71.18	73	70.63	0.51	1.64	597.39	590.19
Rgma	repulsive guidance molecule A precursor	chr7	80520406	80564785	13.28	8.25	4.4	-0.79	-1.65	2.63e-19	5.94e-25	7.86	7.36	NA	1	NA	NA	NA	1	chr7:80520355-80521306	0	4.15	-0.63	0.198	1	1	1	1	NA	NA	NA	76.44	68.08	67.92	63.64	40.01	42.89	37.56	74.65	66.68	66.78	62.76	19.21	22.76	22.86	2.4	1.5	1045.44	1032.84
Rgma	repulsive guidance molecule A precursor	chr7	80520406	80564785	13.28	8.25	4.4	-0.79	-1.65	2.63e-19	5.94e-25	7.86	7.36	NA	1	NA	NA	NA	1	chr7:80535897-80536569	0	7.61	-2.24	0.000225	1	1	1	1	NA	NA	NA	76.44	68.08	67.92	63.64	40.01	42.89	37.56	74.65	66.68	66.78	62.76	19.21	22.76	22.86	3.16	2.05	2090.87	885.29
4833418N02Rik	Mus musculus 0 day neonate head cDNA, RIKEN full-length enriched library, clone:4833418N02 product:RIKEN cDNA 4833418N02 gene, full insert sequence.	chr17	87674226	87682154	1.04	0.54	0.35	-1	-1.65	0.000361	9.47e-05	0.5	0.86	NA	1	NA	NA	NA	NA	NA	NA	NA	NA	NA	NA	NA	NA	NA	NA	NA	NA	2.47	2.19	2.59	1.97	0.73	1.19	1.42	2.41	2.14	2.55	1.94	0.5	0.56	1.11	NA	NA	NA	NA
Ppm1e	protein phosphatase 1E	chr11	87040408	87172496	9.49	6.72	3.12	-0.6	-1.65	1.13e-06	1.39e-13	0.82	1.16	NA	1	NA	NA	NA	NA	NA	NA	NA	NA	NA	NA	NA	NA	NA	NA	NA	NA	93.69	99.39	85.74	69.01	52.49	53.04	66.58	91.5	97.34	84.3	68.06	20.08	37.89	23.61	NA	NA	NA	NA
Rhoj	rho-related GTP-binding protein RhoJ precursor	chr12	76409300	76502442	2.13	0.57	0.7	-1.96	-1.64	1.89e-07	0.00254	3	2.19	1	NA	1	1	1	1	chr12:76409030-76409302	0	7.12	-1.48	0.0384	1	1	1	1	NA	NA	NA	5.51	5.89	8.66	8.95	0.73	2.72	2	5.39	5.77	8.51	8.83	1.25	4.48	1.15	1.01	0.68	597.39	516.42
Rhoj	rho-related GTP-binding protein RhoJ precursor	chr12	76409300	76502442	2.13	0.57	0.7	-1.96	-1.64	1.89e-07	0.00254	3	2.19	1	NA	1	1	1	1	chr12:76409532-76409945	0	3.75	-1.6	0.0893	1	1	1	1	NA	NA	NA	5.51	5.89	8.66	8.95	0.73	2.72	2	5.39	5.77	8.51	8.83	1.25	4.48	1.15	0.51	0.55	149.35	737.74
Snn	stannin	chr16	11066391	11075078	18.09	9.13	6.02	-1.09	-1.64	3.97e-48	4.87e-26	11.7	10.81	NA	1	NA	NA	NA	NA	chr16:11066073-11066935	0	27.86	-1.89	5.83e-05	1	1	NA	1	NA	NA	NA	76.96	76.67	76.54	74.56	36.04	38.01	33.92	75.16	75.09	75.25	73.53	21.36	23.89	26.53	16.18	15.42	4331.09	2434.55
Crebrf	NA	chr17	26852595	26913571	14.19	12.42	4.73	-0.29	-1.64	0.000554	2.69e-25	1.15	1.35	NA	1	NA	NA	NA	NA	NA	NA	NA	NA	NA	NA	NA	NA	NA	NA	NA	NA	152.92	161.5	155.32	143.93	133.82	131.84	111.5	149.34	158.17	152.71	141.95	44.8	56.66	43.91	NA	NA	NA	NA
Traf3ip2	adapter protein CIKS	chr10	39332740	39375113	8.24	5.1	2.77	-0.79	-1.63	6.57e-18	2.89e-21	0.63	0.36	1	1	1	NA	NA	1	chr10:39332599-39333498	0	11.55	-1.37	0.00105	1	1	NA	1	NA	NA	NA	34.56	34.67	33.9	33.92	20.48	19.12	19.91	33.75	33.96	33.33	33.46	10.54	10.33	11.75	5.44	4.09	3883.04	2287
Nuak1	NUAK family SNF1-like kinase 1	chr10	83834064	83903216	12.05	2.92	3.99	-2.14	-1.63	1.45e-90	3.36e-06	3.66	4.23	NA	1	1	1	1	NA	chr10:83833202-83833457	607	5.77	-1.06	0.17	1	NA	1	NA	1	NA	NA	97.07	93.33	87.55	72.77	19.09	19.34	21.11	94.8	91.41	86.08	71.77	16.31	51.53	15.86	0.51	0.82	448.04	442.65
Nuak1	NUAK family SNF1-like kinase 1	chr10	83834064	83903216	12.05	2.92	3.99	-2.14	-1.63	1.45e-90	3.36e-06	3.66	4.23	NA	1	1	1	1	NA	chr10:83903229-83904478	-14	26.61	-1.67	3.64e-05	1	1	NA	1	NA	NA	NA	97.07	93.33	87.55	72.77	19.09	19.34	21.11	94.8	91.41	86.08	71.77	16.31	51.53	15.86	20.1	19.79	8214.13	5016.65
Tgfb3	transforming growth factor beta-3 preproprotein	chr12	87397693	87419991	23.2	10.09	7.71	-1.29	-1.63	6.42e-49	4.9e-11	9.57	7.48	1	1	1	1	1	1	chr12:87419474-87420435	0	12.57	-1.85	0.00234	1	1	NA	1	NA	NA	NA	119.36	119.5	109.43	107.41	41.47	44.82	52.41	116.57	117.04	107.6	105.93	27.84	56.17	24.35	7.2	5.05	4331.09	2434.55
Pdlim7	PDZ and LIM domain protein 7 isoform a	chr13	55598848	55614800	22.15	7.6	7.38	-1.63	-1.63	1.58e-66	2.82e-12	6.99	7.12	NA	1	1	1	1	NA	chr13:55614144-55614358	0	16.29	-0.73	0.156	1	NA	1	1	NA	NA	NA	98.45	98.3	102.4	84.41	27.23	30.8	34.17	96.14	96.27	100.68	83.25	23.35	45.52	22.61	1.64	2.05	1344.13	590.19
Neu1	sialidase-1 precursor	chr17	35068198	35074242	8.94	7.97	3.01	-0.27	-1.63	0.00429	1.06e-23	1.4	1.31	NA	1	NA	NA	NA	NA	chr17:35067921-35068908	0	11.38	-1.34	0.0323	1	1	NA	1	NA	NA	NA	54.33	47.46	51.64	46.01	43.31	43.4	38.21	53.06	46.49	50.78	45.37	15.99	15.37	16.19	5.56	6.96	2837.61	2287
Iqsec1	IQ motif and SEC7 domain-containing protein 1	chr6	90609592	90760117	29.01	14.7	9.63	-1.08	-1.63	4.77e-11	7.67e-11	5.48	4.55	1	1	NA	NA	NA	NA	chr6:90652968-90653530	0	8.96	-2.79	2.81e-05	1	NA	1	NA	1	NA	NA	321.77	303.55	284.93	235.95	149.31	144.32	114.72	314.24	297.3	280.14	232.7	69.06	133.93	69.19	1.77	2.46	1941.52	1475.48
Iqsec1	IQ motif and SEC7 domain-containing protein 1	chr6	90609592	90760117	29.01	14.7	9.63	-1.08	-1.63	4.77e-11	7.67e-11	5.48	4.55	1	1	NA	NA	NA	NA	chr6:90666038-90666536	0	9.02	-1.72	0.0302	1	1	NA	1	NA	NA	NA	321.77	303.55	284.93	235.95	149.31	144.32	114.72	314.24	297.3	280.14	232.7	69.06	133.93	69.19	1.77	2.59	2090.87	811.52
Iqsec1	IQ motif and SEC7 domain-containing protein 1	chr6	90609592	90760117	29.01	14.7	9.63	-1.08	-1.63	4.77e-11	7.67e-11	5.48	4.55	1	1	NA	NA	NA	NA	chr6:90678448-90678941	0	5.19	-3.33	0.000257	1	NA	1	NA	1	1	1	321.77	303.55	284.93	235.95	149.31	144.32	114.72	314.24	297.3	280.14	232.7	69.06	133.93	69.19	0.51	0.82	1792.17	811.52
Iqsec1	IQ motif and SEC7 domain-containing protein 1	chr6	90609592	90760117	29.01	14.7	9.63	-1.08	-1.63	4.77e-11	7.67e-11	5.48	4.55	1	1	NA	NA	NA	NA	chr6:90686756-90687066	0	10.24	-3.1	5.25e-05	1	1	1	NA	1	NA	NA	321.77	303.55	284.93	235.95	149.31	144.32	114.72	314.24	297.3	280.14	232.7	69.06	133.93	69.19	1.9	1.64	448.04	811.52
Iqsec1	IQ motif and SEC7 domain-containing protein 1	chr6	90609592	90760117	29.01	14.7	9.63	-1.08	-1.63	4.77e-11	7.67e-11	5.48	4.55	1	1	NA	NA	NA	NA	chr6:90687299-90687537	0	9.11	-1.31	0.0493	1	1	1	NA	1	NA	NA	321.77	303.55	284.93	235.95	149.31	144.32	114.72	314.24	297.3	280.14	232.7	69.06	133.93	69.19	1.39	0.68	746.74	516.42
Iqsec1	IQ motif and SEC7 domain-containing protein 1	chr6	90609592	90760117	29.01	14.7	9.63	-1.08	-1.63	4.77e-11	7.67e-11	5.48	4.55	1	1	NA	NA	NA	NA	chr6:90714303-90714773	0	6.26	-1.54	0.0223	1	1	1	NA	1	NA	NA	321.77	303.55	284.93	235.95	149.31	144.32	114.72	314.24	297.3	280.14	232.7	69.06	133.93	69.19	1.52	0.68	746.74	1180.39
Serf1	small EDRK-rich factor 1	chr13	100877974	100884188	14.43	8.17	4.84	-0.92	-1.63	6.27e-08	9.77e-08	17.54	16.66	NA	NA	NA	NA	NA	NA	NA	NA	NA	NA	NA	NA	NA	NA	NA	NA	NA	NA	12.64	10.44	13.34	12.8	6.53	6.69	6.36	12.35	10.22	13.11	12.62	3.21	5.12	3.45	NA	NA	NA	NA
Mxra8	matrix-remodeling-associated protein 8	chr4	155213789	155218211	146.1	96.83	48.97	-0.69	-1.62	1.63e-06	3.12e-12	4.66	2.57	1	1	NA	NA	NA	NA	chr4:155213500-155214388	0	24.42	-1.19	0.000641	1	1	NA	1	NA	NA	NA	480.78	486.85	490.97	458.83	316.01	331.75	245.87	469.52	476.81	482.72	452.51	120.01	215.61	123.33	11.5	12.69	4779.13	4647.78
Mxra8	matrix-remodeling-associated protein 8	chr4	155213789	155218211	146.1	96.83	48.97	-0.69	-1.62	1.63e-06	3.12e-12	4.66	2.57	1	1	NA	NA	NA	NA	chr4:155220924-155221451	2714	12.49	-1.61	0.00796	1	1	1	1	NA	NA	NA	480.78	486.85	490.97	458.83	316.01	331.75	245.87	469.52	476.81	482.72	452.51	120.01	215.61	123.33	3.92	3.82	1642.83	1106.61
Rasa3	ras GTPase-activating protein 3	chr8	13567218	13677587	78.13	48.92	26.53	-0.77	-1.62	8.81e-09	3.84e-17	3.92	2.8	1	1	NA	NA	NA	NA	chr8:13620342-13620710	0	13.68	-1.85	0.00253	1	1	1	NA	1	NA	NA	468.8	463.96	447.52	486.13	294.95	288.58	237.68	457.82	454.4	440	479.43	170.08	121.67	155.01	3.16	2.18	1642.83	959.06
Rasa3	ras GTPase-activating protein 3	chr8	13567218	13677587	78.13	48.92	26.53	-0.77	-1.62	8.81e-09	3.84e-17	3.92	2.8	1	1	NA	NA	NA	NA	chr8:13623892-13624613	0	20.09	-2.17	7.63e-08	1	1	NA	NA	1	NA	NA	468.8	463.96	447.52	486.13	294.95	288.58	237.68	457.82	454.4	440	479.43	170.08	121.67	155.01	7.46	5.87	4032.39	4131.36
Rasa3	ras GTPase-activating protein 3	chr8	13567218	13677587	78.13	48.92	26.53	-0.77	-1.62	8.81e-09	3.84e-17	3.92	2.8	1	1	NA	NA	NA	NA	chr8:13640610-13640994	0	6.05	-3.19	0.000111	1	NA	1	NA	1	1	1	468.8	463.96	447.52	486.13	294.95	288.58	237.68	457.82	454.4	440	479.43	170.08	121.67	155.01	1.14	1.23	597.39	590.19
Rasa3	ras GTPase-activating protein 3	chr8	13567218	13677587	78.13	48.92	26.53	-0.77	-1.62	8.81e-09	3.84e-17	3.92	2.8	1	1	NA	NA	NA	NA	chr8:13648553-13649313	0	9.58	-2.65	1.16e-05	1	1	1	NA	1	NA	NA	468.8	463.96	447.52	486.13	294.95	288.58	237.68	457.82	454.4	440	479.43	170.08	121.67	155.01	4.17	3.55	2389.57	1254.16
Rasa3	ras GTPase-activating protein 3	chr8	13567218	13677587	78.13	48.92	26.53	-0.77	-1.62	8.81e-09	3.84e-17	3.92	2.8	1	1	NA	NA	NA	NA	chr8:13659808-13660143	0	2.31	-0.03	0.964	1	NA	1	NA	1	NA	NA	468.8	463.96	447.52	486.13	294.95	288.58	237.68	457.82	454.4	440	479.43	170.08	121.67	155.01	0.51	0.27	149.35	221.32
Rasa3	ras GTPase-activating protein 3	chr8	13567218	13677587	78.13	48.92	26.53	-0.77	-1.62	8.81e-09	3.84e-17	3.92	2.8	1	1	NA	NA	NA	NA	chr8:13668070-13668323	0	5.82	-3.43	0.00391	1	1	1	NA	1	NA	NA	468.8	463.96	447.52	486.13	294.95	288.58	237.68	457.82	454.4	440	479.43	170.08	121.67	155.01	0.76	0.68	896.09	147.55
Rasa3	ras GTPase-activating protein 3	chr8	13567218	13677587	78.13	48.92	26.53	-0.77	-1.62	8.81e-09	3.84e-17	3.92	2.8	1	1	NA	NA	NA	NA	chr8:13676491-13677980	0	14.88	-0.81	0.0369	1	1	NA	1	NA	NA	NA	468.8	463.96	447.52	486.13	294.95	288.58	237.68	457.82	454.4	440	479.43	170.08	121.67	155.01	10.87	11.47	9110.22	3836.26
Cnp	2',3'-cyclic-nucleotide 3'-phosphodiesterase	chr11	100436253	100443053	8.93	7.78	3.01	-0.29	-1.62	0.0202	8.42e-18	2.49	1.46	1	1	NA	NA	NA	NA	NA	NA	NA	NA	NA	NA	NA	NA	NA	NA	NA	NA	29.14	33.75	35.02	40.73	29.88	29.73	25.33	28.46	33.05	34.43	40.17	12.03	10.25	10.71	NA	NA	NA	NA
Map4k3	mitogen-activated protein kinase kinase kinase	chr17	80979852	81127433	15.67	8.59	5.24	-0.97	-1.62	3.94e-30	3.02e-12	9.06	7.85	NA	1	1	1	NA	1	NA	NA	NA	NA	NA	NA	NA	NA	NA	NA	NA	NA	101.06	98.13	98.19	87.09	53.07	51	43.95	98.69	96.1	96.54	85.89	24.72	45.72	21.57	NA	NA	NA	NA
Ldb3	LIM domain-binding protein 3 isoform d	chr14	35339885	35401867	2.08	0.5	0.69	-2.15	-1.61	1.15e-27	0.0102	0.06	0.19	NA	1	1	1	1	NA	chr14:35361936-35362854	0	8.86	-1.66	0.00194	1	1	NA	NA	1	NA	NA	21.15	14.73	16.39	20.23	5.07	3.46	3.84	20.66	14.42	16.11	19.95	1.65	14.08	1.78	4.55	4.37	3136.3	1180.39
Akap2	A-kinase anchor protein 2 isoform 2	chr4	57858120	57909856	26.44	19.09	9.07	-0.57	-1.61	1.6e-05	5.63e-19	12.16	9.36	1	NA	1	NA	NA	NA	chr4:57857839-57858778	0	6.85	-1.86	0.000473	1	1	1	1	1	NA	NA	273.85	279.65	252.92	247.49	174.85	185.62	173.13	267.44	273.89	248.67	244.09	91.79	69.81	93.2	3.03	2.32	3285.65	1475.48
Zfp579	zinc finger protein 579	chr7	4944454	4947703	9.53	6.56	3.21	-0.64	-1.61	1.98e-06	2.11e-09	7.38	7.68	NA	1	NA	NA	NA	NA	chr7:4923816-4924610	19844	7.22	-2.11	0.000283	1	1	1	NA	1	NA	NA	26.19	31.14	34.48	27.39	22.46	18.04	17.2	25.58	30.5	33.9	27.01	6.39	14.24	8.15	2.15	3	1194.78	1991.9
Zfp579	zinc finger protein 579	chr7	4944454	4947703	9.53	6.56	3.21	-0.64	-1.61	1.98e-06	2.11e-09	7.38	7.68	NA	1	NA	NA	NA	NA	chr7:4947491-4948068	0	6.58	-3.34	4.24e-05	1	1	1	1	NA	NA	NA	26.19	31.14	34.48	27.39	22.46	18.04	17.2	25.58	30.5	33.9	27.01	6.39	14.24	8.15	1.64	1.91	448.04	1401.71
Zfp827	zinc finger protein 827	chr8	81552336	81717665	14.2	6.99	4.86	-1.12	-1.61	3.93e-52	1.47e-28	6.51	6.22	NA	1	1	1	NA	NA	chr8:81553211-81554456	0	13.63	-1.32	0.00237	1	1	1	NA	1	NA	NA	160.62	157.37	159.53	148.77	69.37	67.68	78.84	156.86	154.13	156.85	146.72	51.07	48.3	52.1	10.24	10.78	3733.7	2508.32
Zfp827	zinc finger protein 827	chr8	81552336	81717665	14.2	6.99	4.86	-1.12	-1.61	3.93e-52	1.47e-28	6.51	6.22	NA	1	1	1	NA	NA	chr8:81583704-81583918	0	5.79	-2.18	0.0371	1	NA	1	NA	1	NA	NA	160.62	157.37	159.53	148.77	69.37	67.68	78.84	156.86	154.13	156.85	146.72	51.07	48.3	52.1	0.51	0.27	746.74	368.87
Prss12	neurotrypsin precursor	chr3	123149831	123209520	3.13	0.57	1.04	-2.56	-1.61	6.58e-20	0.0121	4.56	3.34	1	1	NA	NA	NA	NA	NA	NA	NA	NA	NA	NA	NA	NA	NA	NA	NA	NA	11.55	13.55	13.68	8.59	1.76	2.89	1.45	11.28	13.27	13.45	8.47	1.4	9.04	1	NA	NA	NA	NA
Slc26a11	sodium-independent sulfate anion transporter	chr11	119216871	119242390	5.21	3.05	1.78	-0.89	-1.6	2.71e-08	3.67e-11	2.48	1.85	1	1	NA	NA	NA	NA	chr11:119216582-119217086	0	17.06	-1.22	0.00272	1	1	NA	1	NA	NA	NA	23.15	21.12	20.22	16.92	12.26	11.97	9.26	22.61	20.69	19.88	16.68	6.11	7.67	5.97	4.04	5.05	2090.87	1991.9
Slc26a11	sodium-independent sulfate anion transporter	chr11	119216871	119242390	5.21	3.05	1.78	-0.89	-1.6	2.71e-08	3.67e-11	2.48	1.85	1	1	NA	NA	NA	NA	chr11:119251173-119251577	8784	14.38	-2.15	0.000124	1	1	1	1	NA	NA	NA	23.15	21.12	20.22	16.92	12.26	11.97	9.26	22.61	20.69	19.88	16.68	6.11	7.67	5.97	3.03	2.73	1642.83	1475.48
Zfp647	zinc finger protein 250	chr15	76740800	76755878	5.02	3.05	1.73	-0.81	-1.6	2.4e-09	4.12e-11	2.82	2.93	NA	1	NA	NA	NA	NA	chr15:76755659-76756415	0	10.14	-1.15	0.00701	1	1	1	1	NA	NA	NA	17.64	17	16.74	15.49	9.1	9.98	9.46	17.22	16.65	16.46	15.27	5.49	5.04	5.74	3.16	3.41	2986.96	2139.45
Zfp647	zinc finger protein 250	chr15	76740800	76755878	5.02	3.05	1.73	-0.81	-1.6	2.4e-09	4.12e-11	2.82	2.93	NA	1	NA	NA	NA	NA	chr15:76804347-76804840	-48470	5.81	-2.04	0.00364	1	NA	1	NA	1	NA	NA	17.64	17	16.74	15.49	9.1	9.98	9.46	17.22	16.65	16.46	15.27	5.49	5.04	5.74	0.38	0.96	1642.83	1180.39
Cpne8	copine-8 isoform 1	chr15	90317912	90509819	22.13	10.8	7.63	-1.13	-1.6	3.39e-59	1.07e-12	1.91	1.14	1	1	NA	NA	NA	NA	chr15:90509537-90510494	0	7.28	-2.04	0.000145	1	1	1	1	NA	NA	NA	119.27	116.22	118.75	122.54	55.27	57.3	50.83	116.47	113.83	116.75	120.85	47.39	22.52	45.47	3.79	2.46	2837.61	1696.81
Dclre1c	protein artemis isoform 3	chr2	3341403	3378389	4.76	2.85	1.64	-0.84	-1.6	1.25e-11	3.17e-21	0.99	1.08	NA	1	NA	NA	NA	NA	chr2:3341177-3341898	0	8.81	-2.37	9.44e-05	1	1	1	1	NA	NA	NA	44.78	46.03	43.06	37.95	18.87	28.59	24.43	43.73	45.09	42.34	37.43	14.4	12.43	14.93	2.91	3	1941.52	1770.58
Gata6	transcription factor GATA-6	chr18	11052508	11085633	1.74	0.35	0.6	-2.46	-1.59	7.99e-11	3.3e-06	0.34	0.28	NA	1	NA	NA	NA	NA	chr18:11052833-11053342	0	4.41	-0.55	0.403	1	1	1	1	NA	NA	NA	7.61	7.91	8.97	7.7	1.54	2.38	0.61	7.43	7.75	8.82	7.59	2.09	2.66	3.11	1.77	1.23	597.39	147.55
Npr2	atrial natriuretic peptide receptor 2 precursor	chr4	43644807	43664112	23.79	15.02	8.15	-0.76	-1.59	7.9e-12	7.54e-16	10.48	7.91	1	1	1	1	NA	NA	chr4:43644594-43644810	0	7.17	-3.39	0.00125	1	1	1	1	NA	NA	NA	120.88	126.82	141.52	114.93	84.49	79.31	60.22	118.05	124.21	139.14	113.35	33.02	55.36	34.83	0.76	0.55	746.74	368.87
Igsf10	immunoglobulin superfamily member 10 precursor	chr3	59120657	59148178	14.53	5.71	4.97	-1.44	-1.59	5.26e-14	3e-10	13.03	9	1	1	NA	NA	NA	NA	NA	NA	NA	NA	NA	NA	NA	NA	NA	NA	NA	NA	251.7	246.07	222.08	130.42	82.88	90.65	61.48	245.81	241	218.34	128.62	54.81	93.62	59	NA	NA	NA	NA
Selm	selenoprotein M precursor	chr11	3414705	3417354	21.66	10.89	7.38	-1.1	-1.59	2.51e-20	3.72e-07	8.66	4.95	1	1	1	1	1	NA	NA	NA	NA	NA	NA	NA	NA	NA	NA	NA	NA	NA	29.85	24.41	28.26	26.94	13.73	12.88	12.07	29.15	23.9	27.78	26.57	5.92	14.89	5.97	NA	NA	NA	NA
Zfyve1	zinc finger FYVE domain-containing protein 1	chr12	84887891	84938097	27.49	16.63	9.48	-0.82	-1.58	1.42e-25	2.77e-18	5.72	5.86	NA	1	NA	NA	NA	NA	chr12:84937901-84938431	0	19.29	-2.23	3.23e-05	1	1	NA	1	NA	NA	NA	159.01	149.88	157.17	150.65	94.25	90.99	77.03	155.28	146.79	154.53	148.57	40.72	65.78	45.02	5.81	7.23	1941.52	1475.48
Abcd4	ATP-binding cassette sub-family D member 4	chr12	85943481	85958416	6.54	4.66	2.28	-0.58	-1.58	1.42e-05	2.77e-12	3.54	3.1	NA	1	1	NA	NA	1	chr12:85958457-85958865	-42	7.21	-1.39	0.114	1	1	1	1	NA	NA	NA	20.25	24.99	27.17	23.36	15.2	17.19	15.55	19.78	24.48	26.72	23.04	8.79	6.78	8	0.63	0.96	1493.48	1032.84
Ctsa	lysosomal protective protein isoform a	chr2	164658372	164666532	76.02	48.86	26.55	-0.73	-1.58	4.53e-08	6.97e-19	9.01	7.79	NA	1	NA	NA	NA	NA	chr2:164658325-164659520	0	10.83	-1.92	4.3e-05	1	1	NA	1	NA	NA	NA	411.71	403.53	409.4	373.79	252.96	252.9	215.96	402.07	395.22	402.52	368.65	135.38	118.88	140.19	5.56	7.92	4928.48	2360.78
Ddb2	DNA damage-binding protein 2	chr2	91051739	91077223	4.3	2.38	1.5	-0.93	-1.58	2.28e-06	8.77e-08	3.89	3.77	NA	1	NA	NA	NA	NA	chr2:91077021-91077679	0	20.37	-1.64	0.000261	1	1	NA	1	NA	NA	NA	12.5	11.02	12.87	11.28	5.07	5.62	7.81	12.21	10.8	12.66	11.12	4.27	3.03	4.41	5.18	9.15	3584.35	3024.74
Pdp1	[Pyruvate dehydrogenase	chr4	11885332	11893597	11.41	4.35	3.95	-1.5	-1.58	4.85e-60	1.27e-18	1.78	1.71	NA	1	NA	NA	NA	NA	chr4:11893390-11894014	0	16.39	-1.13	0.0131	1	1	NA	1	NA	NA	NA	72.78	70.94	76.96	63.64	25.18	27.17	23.72	71.07	69.48	75.67	62.76	20.3	29.01	20.72	6.07	4.64	4181.74	1475.48
Tmco4	transmembrane and coiled-coil domain-containing	chr4	138528820	138615086	3.95	2.4	1.38	-0.82	-1.58	1.11e-09	3.36e-09	0.47	0.24	1	1	NA	NA	NA	NA	chr4:138528825-138529772	0	9.32	-1.32	0.00189	1	1	NA	1	NA	NA	NA	18.35	21.46	18.28	17.99	11.38	10.84	10.2	17.92	21.02	17.98	17.74	5.58	4.8	8.3	4.3	4.91	2240.22	1991.9
Lsp1	lymphocyte-specific protein 1 isoform 1	chr7	149646717	149680773	9.63	8.37	3.34	-0.3	-1.58	0.0166	1.24e-17	4.24	3.29	1	1	1	1	1	NA	chr7:149656653-149657635	0	14.04	-1.91	7.96e-06	1	1	1	1	1	NA	NA	32.89	32.99	38.42	41.17	32.37	31.6	24.95	32.12	32.31	37.78	40.61	13.34	10.25	12.08	6.19	6.01	4928.48	3836.26
Lsp1	lymphocyte-specific protein 1 isoform 1	chr7	149646717	149680773	9.63	8.37	3.34	-0.3	-1.58	0.0166	1.24e-17	4.24	3.29	1	1	1	1	1	NA	chr7:149667794-149668008	0	9.41	-3.82	0.000419	1	NA	1	NA	1	NA	NA	32.89	32.99	38.42	41.17	32.37	31.6	24.95	32.12	32.31	37.78	40.61	13.34	10.25	12.08	0.76	1.5	746.74	295.1
Lsp1	lymphocyte-specific protein 1 isoform 1	chr7	149646717	149680773	9.63	8.37	3.34	-0.3	-1.58	0.0166	1.24e-17	4.24	3.29	1	1	1	1	1	NA	chr7:149668449-149668725	0	12.07	-1.99	0.0118	1	NA	1	NA	1	1	NA	32.89	32.99	38.42	41.17	32.37	31.6	24.95	32.12	32.31	37.78	40.61	13.34	10.25	12.08	1.52	1.91	448.04	885.29
Mettl20	NA	chr6	149090035	149099692	6.28	4.44	2.2	-0.58	-1.58	0.000246	4.79e-08	1.11	0.86	NA	1	NA	NA	NA	NA	NA	NA	NA	NA	NA	NA	NA	NA	NA	NA	NA	NA	14.31	14.47	15.69	17.1	9.1	9.47	11.84	13.97	14.18	15.43	16.86	6.55	3.47	5.11	NA	NA	NA	NA
Fmnl2	formin-like protein 2	chr2	52716902	52993236	41.15	20.56	14.37	-1.1	-1.57	8.68e-15	2.8e-14	10.69	12.83	NA	1	1	1	NA	1	chr2:52717476-52717855	0	5.93	-1.85	0.0192	1	NA	1	NA	NA	NA	NA	382.43	369.45	343.92	301.11	156.87	170.13	162.23	373.47	361.83	338.14	296.96	101.08	147.49	98.68	0.76	1.64	896.09	368.87
Fmnl2	formin-like protein 2	chr2	52716902	52993236	41.15	20.56	14.37	-1.1	-1.57	8.68e-15	2.8e-14	10.69	12.83	NA	1	1	1	NA	1	chr2:52818290-52818651	0	6.87	-5.74	1.79e-06	1	NA	1	NA	1	NA	NA	382.43	369.45	343.92	301.11	156.87	170.13	162.23	373.47	361.83	338.14	296.96	101.08	147.49	98.68	0.88	0.82	746.74	1032.84
Fmnl2	formin-like protein 2	chr2	52716902	52993236	41.15	20.56	14.37	-1.1	-1.57	8.68e-15	2.8e-14	10.69	12.83	NA	1	1	1	NA	1	chr2:52825240-52825741	0	7.42	-1.8	0.021	1	1	1	NA	1	NA	NA	382.43	369.45	343.92	301.11	156.87	170.13	162.23	373.47	361.83	338.14	296.96	101.08	147.49	98.68	2.91	0.55	1642.83	590.19
Fmnl2	formin-like protein 2	chr2	52716902	52993236	41.15	20.56	14.37	-1.1	-1.57	8.68e-15	2.8e-14	10.69	12.83	NA	1	1	1	NA	1	chr2:52838512-52838892	0	4.89	-5.42	2.69e-05	1	NA	1	NA	1	1	NA	382.43	369.45	343.92	301.11	156.87	170.13	162.23	373.47	361.83	338.14	296.96	101.08	147.49	98.68	0.76	0.68	1194.78	368.87
Gsta4	glutathione S-transferase A4	chr9	78039773	78057156	31.49	17.57	11.09	-0.94	-1.57	1.42e-05	9.12e-09	9.61	6.06	1	1	NA	NA	NA	1	NA	NA	NA	NA	NA	NA	NA	NA	NA	NA	NA	NA	37.46	38.96	45.07	53.35	16.37	17.7	33.88	36.58	38.16	44.32	52.61	16.21	7.71	19.27	NA	NA	NA	NA
Frk	tyrosine-protein kinase FRK	chr10	34203206	34331036	15.82	9.4	5.55	-0.85	-1.56	1.26e-32	6.79e-26	2.04	1.22	1	1	NA	NA	NA	NA	chr10:34203186-34204070	0	5.61	-1.95	0.00235	1	1	1	1	NA	NA	NA	116.61	110.75	104.99	108.49	60.19	64.44	59.09	113.88	108.47	103.22	106.99	35.29	41.68	32.72	1.77	2.32	3285.65	811.52
Lgmn	legumain precursor	chr12	103632308	103677907	66.4	28.99	23.23	-1.29	-1.56	1.65e-39	1.24e-16	7.05	7.25	NA	1	NA	NA	NA	NA	chr12:103654652-103655088	0	4.97	-2.21	0.0283	1	NA	1	NA	1	NA	NA	194.9	191.96	172.29	162.91	75.61	82.94	62.93	190.33	188.01	169.39	160.66	49.04	78.25	52.62	1.14	0.14	896.09	885.29
Lgmn	legumain precursor	chr12	103632308	103677907	66.4	28.99	23.23	-1.29	-1.56	1.65e-39	1.24e-16	7.05	7.25	NA	1	NA	NA	NA	NA	chr12:103660315-103660644	0	6.83	-3.12	0.000721	1	NA	1	NA	1	1	NA	194.9	191.96	172.29	162.91	75.61	82.94	62.93	190.33	188.01	169.39	160.66	49.04	78.25	52.62	0.63	1.23	597.39	811.52
Lgmn	legumain precursor	chr12	103632308	103677907	66.4	28.99	23.23	-1.29	-1.56	1.65e-39	1.24e-16	7.05	7.25	NA	1	NA	NA	NA	NA	chr12:103677707-103678337	0	9.59	-1.57	0.00068	1	1	NA	1	NA	NA	NA	194.9	191.96	172.29	162.91	75.61	82.94	62.93	190.33	188.01	169.39	160.66	49.04	78.25	52.62	3.41	3	1792.17	1254.16
Dock9	dedicator of cytokinesis protein 9 isoform 2	chr14	121941261	122196956	18.18	7.79	6.45	-1.32	-1.56	1.94e-53	5.22e-21	0.77	0.83	NA	1	1	NA	NA	1	chr14:121988521-121988746	0	7.23	-1.29	0.234	1	NA	1	NA	1	NA	NA	242.43	242.12	219.33	233.71	92.71	95.59	93.26	236.76	237.13	215.65	230.49	85.43	68.64	80.67	0.76	0	448.04	885.29
Dock9	dedicator of cytokinesis protein 9 isoform 2	chr14	121941261	122196956	18.18	7.79	6.45	-1.32	-1.56	1.94e-53	5.22e-21	0.77	0.83	NA	1	1	NA	NA	1	chr14:122097395-122097700	0	6.86	-2.87	0.00796	1	NA	1	1	NA	NA	NA	242.43	242.12	219.33	233.71	92.71	95.59	93.26	236.76	237.13	215.65	230.49	85.43	68.64	80.67	1.01	0.14	1344.13	663.97
Dock9	dedicator of cytokinesis protein 9 isoform 2	chr14	121941261	122196956	18.18	7.79	6.45	-1.32	-1.56	1.94e-53	5.22e-21	0.77	0.83	NA	1	1	NA	NA	1	chr14:122196830-122197999	0	29.29	-2.13	5.49e-07	1	1	NA	1	NA	NA	NA	242.43	242.12	219.33	233.71	92.71	95.59	93.26	236.76	237.13	215.65	230.49	85.43	68.64	80.67	21.74	19.38	7766.09	5606.84
Dock9	dedicator of cytokinesis protein 9 isoform 2	chr14	121941261	122196956	18.18	7.79	6.45	-1.32	-1.56	1.94e-53	5.22e-21	0.77	0.83	NA	1	1	NA	NA	1	chr14:122223717-122224533	-26762	22.5	-1.54	0.000289	1	1	NA	NA	1	NA	NA	242.43	242.12	219.33	233.71	92.71	95.59	93.26	236.76	237.13	215.65	230.49	85.43	68.64	80.67	12.01	8.33	4181.74	3910.03
Dock9	dedicator of cytokinesis protein 9 isoform 2	chr14	121941261	122196956	18.18	7.79	6.45	-1.32	-1.56	1.94e-53	5.22e-21	0.77	0.83	NA	1	1	NA	NA	1	chr14:122225121-122225475	-28166	11.38	-4.71	7.42e-06	1	1	1	NA	1	NA	NA	242.43	242.12	219.33	233.71	92.71	95.59	93.26	236.76	237.13	215.65	230.49	85.43	68.64	80.67	2.4	2.73	1194.78	295.1
Spata9	spermatogenesis-associated protein 9	chr13	76105187	76136416	1.43	1.03	0.51	-0.61	-1.56	0.0369	0.000246	0.04	0.03	NA	1	1	1	1	NA	NA	NA	NA	NA	NA	NA	NA	NA	NA	NA	NA	NA	1.81	2.1	2.74	2.06	1.61	1.59	1.23	1.76	2.06	2.7	2.03	0.56	1.09	0.56	NA	NA	NA	NA
Plp1	myelin proteolipid protein	chrX	133357375	133372281	2.22	0.87	0.78	-1.45	-1.56	5.55e-10	5.95e-06	2.35	2.84	NA	1	NA	NA	NA	NA	NA	NA	NA	NA	NA	NA	NA	NA	NA	NA	NA	NA	6.8	9.59	8.54	7.88	3.23	2.67	3.1	6.64	9.4	8.4	7.77	2.74	3.19	2.26	NA	NA	NA	NA
Tgif1	homeobox protein TGIF1 isoform c	chr17	71193545	71202872	29.47	10.83	10.47	-1.54	-1.55	2.22e-94	1.25e-22	7.35	7.64	NA	1	1	NA	NA	1	chr17:71200359-71201219	0	16.48	-1.33	0.0043	1	1	1	1	NA	NA	NA	116.42	112.18	109.94	118.6	40.08	36.14	41.53	113.69	109.87	108.09	116.97	44.24	31.07	39.21	6.83	9.55	2389.57	3024.74
Tgif1	homeobox protein TGIF1 isoform c	chr17	71193545	71202872	29.47	10.83	10.47	-1.54	-1.55	2.22e-94	1.25e-22	7.35	7.64	NA	1	1	NA	NA	1	chr17:71202173-71202654	0	21.1	-1.6	0.000216	1	1	NA	1	NA	NA	NA	116.42	112.18	109.94	118.6	40.08	36.14	41.53	113.69	109.87	108.09	116.97	44.24	31.07	39.21	5.31	7.64	2090.87	1254.16
S1pr1	sphingosine 1-phosphate receptor 1	chr3	115413351	115417973	25.69	19.98	9.09	-0.46	-1.55	4.11e-10	5.95e-28	1.83	0.94	1	1	NA	NA	NA	NA	chr3:115417636-115418516	0	9.95	-0.87	0.0236	1	1	NA	1	NA	NA	NA	110.38	110.25	111.75	118.96	75.17	86.46	84.32	107.79	107.97	109.88	117.32	35.57	40.27	37.39	5.06	4.91	1941.52	1770.58
Dyrk1b	dual specificity	chr7	28964502	28972317	12.56	9.52	4.44	-0.5	-1.55	1.08e-07	1.57e-21	5.27	5.44	NA	1	NA	NA	NA	NA	chr7:28964318-28965189	0	22.5	-1.47	0.000536	1	1	NA	1	NA	NA	NA	50.72	42.5	49.63	48.96	33.99	36.87	31.3	49.53	41.62	48.8	48.29	15.71	17.43	15.01	10.62	12.56	4181.74	3467.39
Slc17a5	sialin	chr9	78384294	78435852	12.59	7.43	4.47	-0.87	-1.55	1.05e-20	2.28e-23	2.72	2.42	NA	1	NA	NA	NA	NA	chr9:78368723-78368937	15379	7.6	-1.1	0.171	1	1	1	NA	1	NA	NA	65.5	56.97	58.22	55.94	34.5	34.15	29.43	63.97	55.8	57.24	55.17	19.7	20.18	19.64	1.26	0.41	298.7	442.65
Slc17a5	sialin	chr9	78384294	78435852	12.59	7.43	4.47	-0.87	-1.55	1.05e-20	2.28e-23	2.72	2.42	NA	1	NA	NA	NA	NA	chr9:78375239-78375470	8846	12.07	-1.8	0.1	1	1	1	NA	1	NA	NA	65.5	56.97	58.22	55.94	34.5	34.15	29.43	63.97	55.8	57.24	55.17	19.7	20.18	19.64	2.02	1.5	746.74	295.1
Fam227a	NA	chr15	79440006	79489386	1.3	0.9	0.46	-0.63	-1.55	0.000357	5.51e-07	0.87	1.06	NA	1	NA	NA	NA	NA	NA	NA	NA	NA	NA	NA	NA	NA	NA	NA	NA	NA	9.55	9.76	10.24	9.67	6.24	6.18	6.58	9.33	9.56	10.07	9.53	3.3	2.66	3.89	NA	NA	NA	NA
Col18a1	collagen alpha-1(XVIII) chain isoform 2	chr10	76514924	76629275	15.18	9.24	5.49	-0.81	-1.54	9.52e-20	2.37e-05	3.76	4.2	NA	NA	NA	NA	NA	1	chr10:76552239-76552511	0	7.4	-2.16	0.00515	1	1	1	NA	1	NA	NA	132.01	132.21	135.91	109.65	71.64	66.77	79.06	128.92	129.49	133.63	108.14	56.93	13.72	58.07	1.26	0.96	298.7	516.42
Col18a1	collagen alpha-1(XVIII) chain isoform 2	chr10	76514924	76629275	15.18	9.24	5.49	-0.81	-1.54	9.52e-20	2.37e-05	3.76	4.2	NA	NA	NA	NA	NA	1	chr10:76629161-76629380	0	9.9	-1.01	0.272	1	1	1	1	NA	NA	NA	132.01	132.21	135.91	109.65	71.64	66.77	79.06	128.92	129.49	133.63	108.14	56.93	13.72	58.07	1.14	0.68	1344.13	368.87
Col18a1	collagen alpha-1(XVIII) chain isoform 2	chr10	76514924	76629275	15.18	9.24	5.49	-0.81	-1.54	9.52e-20	2.37e-05	3.76	4.2	NA	NA	NA	NA	NA	1	chr10:76669490-76669940	-40216	12.22	-1.08	0.0733	1	1	1	NA	1	NA	NA	132.01	132.21	135.91	109.65	71.64	66.77	79.06	128.92	129.49	133.63	108.14	56.93	13.72	58.07	3.29	2.87	1642.83	959.06
Kdm6b	lysine-specific demethylase 6B	chr11	69212020	69227177	17.48	12.12	6.27	-0.63	-1.54	7.77e-18	1.29e-24	13.13	15.4	NA	1	1	1	NA	NA	chr11:69222290-69222723	0	22.36	-1.51	0.00134	1	1	1	NA	1	NA	NA	167.61	156.53	174.38	174.63	115.32	108.3	104.24	163.69	153.31	171.45	172.23	60.24	51.33	59.07	5.69	4.5	3435	1770.58
Kdm6b	lysine-specific demethylase 6B	chr11	69212020	69227177	17.48	12.12	6.27	-0.63	-1.54	7.77e-18	1.29e-24	13.13	15.4	NA	1	1	1	NA	NA	chr11:69231179-69232962	-4005	52.44	-2.08	1.25e-06	1	1	NA	NA	1	1	1	167.61	156.53	174.38	174.63	115.32	108.3	104.24	163.69	153.31	171.45	172.23	60.24	51.33	59.07	57.26	63.88	18519.1	11508.8
Zfp36l1	zinc finger protein 36, C3H1 type-like 1	chr12	81208747	81214000	107.76	36.37	38.07	-1.66	-1.54	7.01e-39	6.78e-09	37.6	40	NA	1	NA	NA	NA	1	chr12:81213757-81214376	0	34.16	-1.16	0.00173	1	1	NA	1	NA	NA	NA	463	499.22	457.61	446.03	147.11	149.99	144.51	452.16	488.93	449.92	439.88	115.08	241.72	114.88	13.02	11.33	4629.78	3910.03
Zfp36l1	zinc finger protein 36, C3H1 type-like 1	chr12	81208747	81214000	107.76	36.37	38.07	-1.66	-1.54	7.01e-39	6.78e-09	37.6	40	NA	1	NA	NA	NA	1	chr12:81215322-81216297	-1323	21.53	-2.04	2.42e-07	1	1	1	NA	1	NA	NA	463	499.22	457.61	446.03	147.11	149.99	144.51	452.16	488.93	449.92	439.88	115.08	241.72	114.88	11.76	12.69	5376.52	3467.39
Efna4	ephrin-A4 precursor	chr3	89137315	89141950	11.2	6.19	4.01	-0.96	-1.54	2.69e-15	6.8e-15	9.91	10.65	NA	1	NA	NA	NA	NA	chr3:89141449-89142008	0	13.44	-1.62	0.00557	1	1	1	1	NA	NA	NA	24.2	28.7	25.16	25.69	14.39	13.73	12.13	23.63	28.11	24.74	25.34	9.07	8.55	8.63	3.79	3.96	2090.87	1770.58
Mtss1l	MTSS1-like protein	chr8	113245384	113265300	107.82	57.63	38.09	-1	-1.54	2.09e-20	6.77e-11	12.05	10.1	1	1	NA	NA	NA	NA	chr8:113245097-113245320	-64	19.45	-1.72	0.000616	1	NA	1	1	NA	NA	NA	797.18	756.91	723.17	667.83	372.9	376.06	355.46	778.51	741.31	711.02	658.64	189.6	349.1	204.19	2.53	2.05	1045.44	1032.84
B4galt3	beta-1,4-galactosyltransferase 3	chr1	173200459	173207026	15.6	8.4	5.64	-1	-1.53	8.03e-25	2.15e-21	9.08	9.5	NA	1	1	NA	NA	NA	chr1:173192781-173193877	-6582	11.03	-3.51	6.95e-11	1	1	1	NA	1	NA	NA	47.73	47.04	43.87	42.16	25.33	22.52	20.56	46.61	46.07	43.14	41.58	15.34	14.77	16.08	3.79	5.05	4181.74	4352.68
B4galt3	beta-1,4-galactosyltransferase 3	chr1	173200459	173207026	15.6	8.4	5.64	-1	-1.53	8.03e-25	2.15e-21	9.08	9.5	NA	1	1	NA	NA	NA	chr1:173200590-173201165	0	4.98	-1.67	0.00417	1	1	1	1	NA	NA	NA	47.73	47.04	43.87	42.16	25.33	22.52	20.56	46.61	46.07	43.14	41.58	15.34	14.77	16.08	1.26	1.5	746.74	811.52
Ifngr2	interferon gamma receptor 2	chr16	91547339	91564252	23.65	15.59	8.51	-0.69	-1.53	2.28e-21	1.34e-24	6.93	5.26	1	1	1	NA	NA	1	chr16:91522665-91522893	-24446	5.1	-0.24	0.785	1	1	1	NA	1	NA	NA	70.73	69.77	69.73	73.76	43.46	42.15	45.57	69.08	68.33	68.56	72.74	24.07	23.77	24.42	0.88	0	298.7	442.65
Ifngr2	interferon gamma receptor 2	chr16	91547339	91564252	23.65	15.59	8.51	-0.69	-1.53	2.28e-21	1.34e-24	6.93	5.26	1	1	1	NA	NA	1	chr16:91547028-91547780	0	8.45	-2.35	0.000153	1	1	1	1	NA	NA	NA	70.73	69.77	69.73	73.76	43.46	42.15	45.57	69.08	68.33	68.56	72.74	24.07	23.77	24.42	3.03	3.96	896.09	1696.81
Acox3	peroxisomal acyl-coenzyme A oxidase 3	chr5	35925709	35956450	8.88	6.84	3.19	-0.48	-1.53	3.17e-07	1.18e-20	2.36	1.87	1	1	NA	NA	NA	1	chr5:35925361-35926006	0	7.09	-1.25	0.0145	1	1	1	1	NA	NA	NA	50.63	50.91	53.46	48.78	38.69	39.54	31.98	49.44	49.87	52.56	48.11	16.31	19.65	16.01	2.78	2.05	1493.48	885.29
Efnb1	ephrin-B1 precursor	chrX	96331469	96344330	6.59	4.05	2.35	-0.81	-1.53	1.19e-08	1.24e-11	20.91	20.23	NA	1	1	1	1	NA	chrX:96331150-96331686	0	18.5	-2.7	5.81e-06	1	1	1	1	NA	NA	NA	33.61	33.49	28.99	28.55	19.01	20.88	14.01	32.82	32.8	28.5	28.16	8.2	14.33	9.19	5.56	5.87	2240.22	1696.81
Proser2	NA	chr2	6019546	6051231	1	0.07	0.36	-3.88	-1.53	1.03e-29	0.000326	0.22	0.14	1	NA	1	NA	1	1	NA	NA	NA	NA	NA	NA	NA	NA	NA	NA	NA	NA	6.61	5.05	4.48	4.83	0.22	0.4	0.39	6.45	4.95	4.41	4.77	1.68	2.5	1.15	NA	NA	NA	NA
Vwa5a	von Willebrand factor A domain-containing	chr9	38525853	38550922	50.23	34.72	18.02	-0.63	-1.53	3.66e-06	1.08e-13	2.87	2.11	1	1	NA	NA	NA	NA	NA	NA	NA	NA	NA	NA	NA	NA	NA	NA	NA	NA	309.93	301.96	290.07	309.26	205.17	208.08	174.75	302.68	295.73	285.2	305	85.96	136.6	87.09	NA	NA	NA	NA
Bcas3	breast carcinoma-amplified sequence 3 homolog	chr11	85166666	85639560	9.89	8.06	3.58	-0.4	-1.52	0.000313	1.19e-17	3.05	4.25	NA	1	NA	NA	NA	NA	chr11:85165932-85166801	0	16.76	-1.82	1.05e-05	1	1	NA	1	NA	NA	NA	54.95	51.08	52.84	50.84	42.94	44.65	32.63	53.66	50.03	51.95	50.14	16.43	22.15	15.34	6.7	7.92	4032.39	3688.71
Bcas3	breast carcinoma-amplified sequence 3 homolog	chr11	85166666	85639560	9.89	8.06	3.58	-0.4	-1.52	0.000313	1.19e-17	3.05	4.25	NA	1	NA	NA	NA	NA	chr11:85599809-85600085	0	5.05	-1.27	0.0981	1	NA	1	NA	1	NA	NA	54.95	51.08	52.84	50.84	42.94	44.65	32.63	53.66	50.03	51.95	50.14	16.43	22.15	15.34	0.63	0.55	597.39	368.87
Pacs2	phosphofurin acidic cluster sorting protein 2	chr12	114252719	114312612	19.91	10.15	7.22	-1.07	-1.52	4.03e-34	9.79e-23	10.64	10.71	NA	1	NA	NA	NA	1	chr12:114252152-114252607	-112	15.49	-1.85	0.00168	1	1	1	1	NA	NA	NA	158.91	169.41	158.1	146.71	76.49	84.41	65.74	155.19	165.92	155.44	144.69	50.91	61.82	50.06	4.42	5.73	448.04	811.52
Pacs2	phosphofurin acidic cluster sorting protein 2	chr12	114252719	114312612	19.91	10.15	7.22	-1.07	-1.52	4.03e-34	9.79e-23	10.64	10.71	NA	1	NA	NA	NA	1	chr12:114252913-114253227	0	8.63	-3.42	3.94e-05	1	NA	1	1	NA	NA	NA	158.91	169.41	158.1	146.71	76.49	84.41	65.74	155.19	165.92	155.44	144.69	50.91	61.82	50.06	1.77	1.23	597.39	590.19
Pacs2	phosphofurin acidic cluster sorting protein 2	chr12	114252719	114312612	19.91	10.15	7.22	-1.07	-1.52	4.03e-34	9.79e-23	10.64	10.71	NA	1	NA	NA	NA	1	chr12:114261235-114261514	0	8.05	-3.25	0.00391	1	NA	1	NA	1	NA	NA	158.91	169.41	158.1	146.71	76.49	84.41	65.74	155.19	165.92	155.44	144.69	50.91	61.82	50.06	0.25	1.91	746.74	590.19
Zfp219	zinc finger protein 219	chr14	52625750	52640408	17.6	6.6	6.38	-1.52	-1.52	4.59e-59	6.3e-23	6.57	9.73	NA	1	NA	NA	NA	1	chr14:52625960-52626176	0	8.97	-1.72	0.0307	1	NA	1	NA	1	NA	NA	87.28	91.82	85.54	74.02	32.15	30.18	26.91	85.23	89.92	84.11	73.01	29.87	27	29.87	0.51	0.96	1045.44	516.42
Zfp219	zinc finger protein 219	chr14	52625750	52640408	17.6	6.6	6.38	-1.52	-1.52	4.59e-59	6.3e-23	6.57	9.73	NA	1	NA	NA	NA	1	chr14:52639179-52640415	0	24.69	-1.44	0.00132	1	1	NA	1	NA	NA	NA	87.28	91.82	85.54	74.02	32.15	30.18	26.91	85.23	89.92	84.11	73.01	29.87	27	29.87	14.79	18.97	7168.7	6492.13
Shc4	SHC-transforming protein 4	chr2	125453183	125549884	2.31	1.24	0.84	-1	-1.52	1.11e-07	3.6e-06	0.31	0.18	1	NA	NA	NA	NA	1	chr2:125498781-125499055	0	6.78	-1.69	0.0196	1	1	1	1	NA	NA	NA	16.78	19.95	14.77	13.07	9.76	6.92	7.71	16.39	19.53	14.52	12.89	6.45	3.03	7.08	1.01	1.09	149.35	516.42
Shc4	SHC-transforming protein 4	chr2	125453183	125549884	2.31	1.24	0.84	-1	-1.52	1.11e-07	3.6e-06	0.31	0.18	1	NA	NA	NA	NA	1	chr2:125549144-125549828	0	6.46	-1.49	0.00329	1	1	1	1	NA	NA	NA	16.78	19.95	14.77	13.07	9.76	6.92	7.71	16.39	19.53	14.52	12.89	6.45	3.03	7.08	1.39	2.18	1493.48	1475.48
Shc4	SHC-transforming protein 4	chr2	125453183	125549884	2.31	1.24	0.84	-1	-1.52	1.11e-07	3.6e-06	0.31	0.18	1	NA	NA	NA	NA	1	chr2:125549144-125549828	0	6.46	-1.49	0.00329	1	1	1	1	NA	NA	NA	16.78	19.95	14.77	13.07	9.76	6.92	7.71	16.39	19.53	14.52	12.89	6.45	3.03	7.08	1.39	2.18	1493.48	1475.48
Shc4	SHC-transforming protein 4	chr2	125453183	125549884	2.31	1.24	0.84	-1	-1.52	1.11e-07	3.6e-06	0.31	0.18	1	NA	NA	NA	NA	1	chr2:125557647-125557866	-7764	9.2	-2.94	0.00171	1	NA	1	NA	1	NA	NA	16.78	19.95	14.77	13.07	9.76	6.92	7.71	16.39	19.53	14.52	12.89	6.45	3.03	7.08	1.39	0.82	298.7	516.42
Shc4	SHC-transforming protein 4	chr2	125453183	125549884	2.31	1.24	0.84	-1	-1.52	1.11e-07	3.6e-06	0.31	0.18	1	NA	NA	NA	NA	1	chr2:125557647-125557866	-7764	9.2	-2.94	0.00171	1	NA	1	NA	1	NA	NA	16.78	19.95	14.77	13.07	9.76	6.92	7.71	16.39	19.53	14.52	12.89	6.45	3.03	7.08	1.39	0.82	298.7	516.42
Flrt3	fibronectin leucine rich transmembrane protein	chr2	140483934	140497212	3.45	2.33	1.26	-0.67	-1.52	1.54e-05	1.79e-06	9.05	11.02	NA	NA	1	NA	NA	1	chr2:140496419-140496674	0	7.9	-1.91	0.0137	1	NA	1	NA	1	NA	NA	23.67	22.72	25.47	18.8	14.02	12.03	16.78	23.12	22.25	25.05	18.54	10.41	3.79	9	0.25	0.41	1194.78	959.06
Flrt3	fibronectin leucine rich transmembrane protein	chr2	140483934	140497212	3.45	2.33	1.26	-0.67	-1.52	1.54e-05	1.79e-06	9.05	11.02	NA	NA	1	NA	NA	1	chr2:140496969-140497323	0	9.19	-0.99	0.0504	1	1	1	1	NA	NA	NA	23.67	22.72	25.47	18.8	14.02	12.03	16.78	23.12	22.25	25.05	18.54	10.41	3.79	9	1.14	1.36	1194.78	1106.61
Fam210b	NA	chr2	172171077	172181249	3.07	2.49	1.11	-0.41	-1.52	0.0136	2.72e-09	2.22	1.68	1	1	NA	NA	NA	NA	NA	NA	NA	NA	NA	NA	NA	NA	NA	NA	NA	NA	17.59	17.17	16.62	12.71	13.8	11.57	11.2	17.18	16.81	16.34	12.54	5.99	5.12	5.3	NA	NA	NA	NA
Adcy3	adenylate cyclase type 3 isoform 2	chr12	4133397	4213524	2.58	0.17	0.93	-3.96	-1.51	6.04e-71	3.75e-06	4.19	3.43	1	NA	1	NA	1	1	chr12:4188196-4188626	0	6.12	-3.23	0.00117	1	1	1	NA	1	NA	NA	17.92	19.27	15.81	17.72	1.32	0.62	1.36	17.5	18.87	15.54	17.48	4.55	9.73	4.04	1.14	1.91	896.09	368.87
Il1rap	interleukin-1 receptor accessory protein isoform	chr16	26581791	26725233	12.36	6.66	4.47	-0.99	-1.51	4.38e-18	3.34e-10	0.71	0.66	NA	1	1	NA	NA	1	chr16:26581491-26582248	0	8.39	-2.26	0.000246	1	1	1	1	NA	NA	NA	156.49	158.05	156.67	136.86	83.61	87.25	59.64	152.82	154.79	154.04	134.98	39.1	79.9	38.61	1.52	3.82	3285.65	1475.48
Il1rap	interleukin-1 receptor accessory protein isoform	chr16	26581791	26725233	12.36	6.66	4.47	-0.99	-1.51	4.38e-18	3.34e-10	0.71	0.66	NA	1	1	NA	NA	1	chr16:26668804-26669084	0	2.77	-2.3	0.0632	1	NA	1	NA	1	NA	NA	156.49	158.05	156.67	136.86	83.61	87.25	59.64	152.82	154.79	154.04	134.98	39.1	79.9	38.61	0.63	0.55	149.35	0
Snx30	sorting nexin-30	chr4	59818522	59917612	3.52	2.46	1.29	-0.61	-1.51	6.95e-09	3.05e-18	3.09	2.63	NA	1	NA	NA	NA	NA	chr4:59818398-59818964	0	6.98	-2.61	0.000258	1	1	1	1	NA	NA	NA	41.97	41.24	35.64	34.55	22.83	25.19	26.95	40.99	40.39	35.04	34.07	13.78	13.36	12.49	1.64	2.32	1344.13	885.29
Rhobtb1	rho-related BTB domain-containing protein 1	chr10	68671300	68754532	6.58	2.68	2.41	-1.4	-1.5	3.47e-41	3.79e-18	3.95	3.1	1	1	NA	NA	NA	NA	chr10:68648370-68649398	-26007	6.93	-1.83	0.000132	1	1	1	NA	1	NA	NA	45.54	49.23	42.21	39.56	16.44	18.21	15.78	44.47	48.22	41.5	39.02	13.91	17.27	14.75	4.55	2.59	1941.52	1770.58
Rhobtb1	rho-related BTB domain-containing protein 1	chr10	68671300	68754532	6.58	2.68	2.41	-1.4	-1.5	3.47e-41	3.79e-18	3.95	3.1	1	1	NA	NA	NA	NA	chr10:68674975-68676491	0	10.32	-1.22	0.0132	1	1	NA	1	NA	NA	NA	45.54	49.23	42.21	39.56	16.44	18.21	15.78	44.47	48.22	41.5	39.02	13.91	17.27	14.75	7.96	9.83	4629.78	2508.32
Narf	nuclear prelamin A recognition factor	chr11	121098550	121117170	8.47	6.11	3.11	-0.57	-1.5	1.65e-12	1.73e-19	8.58	8.81	NA	1	NA	NA	NA	1	chr11:121097887-121098788	0	44.1	-1.57	3.23e-05	1	1	NA	1	NA	NA	NA	53.43	53.86	56.44	52.99	33.99	37.9	37.66	52.18	52.75	55.49	52.26	17.43	21.95	17.19	19.84	25.12	9110.22	8041.39
Nlgn2	neuroligin-2 precursor	chr11	69636625	69648351	13.32	11.02	4.87	-0.37	-1.5	1.12e-05	1.67e-13	23.9	18.22	1	1	NA	NA	NA	NA	chr11:69651064-69652072	0	51.49	-1.7	0.000319	1	1	NA	1	NA	NA	NA	93.36	95.85	99.34	97.66	81.26	77.89	65.45	91.17	93.88	97.68	96.31	27.25	47.25	26.42	31.22	34.12	11350.4	7008.55
Smpd2	sphingomyelin phosphodiesterase 2	chr10	41206978	41210146	14.88	7.75	5.49	-1.04	-1.49	5.28e-24	4.44e-16	6.09	5.99	NA	1	1	1	NA	1	chr10:41209693-41210465	0	12.74	-1.24	0.0044	1	1	NA	1	NA	NA	NA	34.65	32.82	36.65	34.01	15.27	18.49	16.72	33.84	32.14	36.03	33.55	10.16	14.16	11.93	5.94	4.37	1493.48	2803.42
Foxo3	forkhead box protein O3	chr10	41905592	41996548	50.02	25.36	18.39	-1.08	-1.49	1.85e-35	2.1e-11	5.48	5.16	NA	1	NA	NA	NA	NA	chr10:41971011-41971344	0	6.51	-5.57	0.000955	1	NA	1	NA	1	NA	NA	232.4	221	193.51	191.82	96.82	99.56	101.49	226.96	216.44	190.26	189.18	57.77	105.28	57.07	1.9	0	597.39	663.97
Foxo3	forkhead box protein O3	chr10	41905592	41996548	50.02	25.36	18.39	-1.08	-1.49	1.85e-35	2.1e-11	5.48	5.16	NA	1	NA	NA	NA	NA	chr10:41996249-41996852	0	26.98	-1.41	0.000125	1	1	NA	1	NA	NA	NA	232.4	221	193.51	191.82	96.82	99.56	101.49	226.96	216.44	190.26	189.18	57.77	105.28	57.07	9.86	8.33	4181.74	3098.52
Foxo3	forkhead box protein O3	chr10	41905592	41996548	50.02	25.36	18.39	-1.08	-1.49	1.85e-35	2.1e-11	5.48	5.16	NA	1	NA	NA	NA	NA	chr10:41997058-41998129	-511	26.04	-1.55	0.00055	1	1	NA	NA	1	NA	NA	232.4	221	193.51	191.82	96.82	99.56	101.49	226.96	216.44	190.26	189.18	57.77	105.28	57.07	16.68	18.97	6123.26	3541.16
Serpinf1	pigment epithelium-derived factor precursor	chr11	75223531	75236125	133.02	112.38	48.73	-0.34	-1.49	0.0237	6.53e-12	26.37	17.01	1	1	1	1	1	1	chr11:75234747-75235673	0	9.2	-1.73	0.000469	1	1	1	1	NA	NA	NA	270.76	282.77	295.52	303.26	251.64	233.33	199.43	264.42	276.94	290.56	299.08	78.01	137.81	85.45	3.92	3.82	2389.57	2582.1
Tiam2	T-lymphoma invasion and metastasis-inducing	chr17	3326573	3519397	11.41	7.42	4.22	-0.71	-1.49	1.81e-17	1.52e-21	4.77	3.61	1	1	1	NA	NA	NA	chr17:3314129-3314801	-11772	5.07	-1.27	0.0443	1	1	1	NA	1	NA	NA	99.68	102.17	95.71	118.33	60.12	65.86	63.51	97.35	100.06	94.1	116.7	34.7	41.77	32.65	1.01	2.05	448.04	1032.84
Tiam2	T-lymphoma invasion and metastasis-inducing	chr17	3326573	3519397	11.41	7.42	4.22	-0.71	-1.49	1.81e-17	1.52e-21	4.77	3.61	1	1	1	NA	NA	NA	chr17:3331608-3331996	0	10.18	-1.72	0.00229	1	1	1	NA	1	1	1	99.68	102.17	95.71	118.33	60.12	65.86	63.51	97.35	100.06	94.1	116.7	34.7	41.77	32.65	2.28	1.91	1493.48	663.97
Tiam2	T-lymphoma invasion and metastasis-inducing	chr17	3326573	3519397	11.41	7.42	4.22	-0.71	-1.49	1.81e-17	1.52e-21	4.77	3.61	1	1	1	NA	NA	NA	chr17:3349914-3350435	0	9.81	-1.4	0.00505	1	1	NA	NA	1	NA	NA	99.68	102.17	95.71	118.33	60.12	65.86	63.51	97.35	100.06	94.1	116.7	34.7	41.77	32.65	3.29	2.59	1194.78	959.06
Tiam2	T-lymphoma invasion and metastasis-inducing	chr17	3326573	3519397	11.41	7.42	4.22	-0.71	-1.49	1.81e-17	1.52e-21	4.77	3.61	1	1	1	NA	NA	NA	chr17:3419397-3419698	0	4.63	-1.99	0.0256	1	1	1	NA	1	NA	NA	99.68	102.17	95.71	118.33	60.12	65.86	63.51	97.35	100.06	94.1	116.7	34.7	41.77	32.65	0.38	0.96	448.04	368.87
Tiam2	T-lymphoma invasion and metastasis-inducing	chr17	3326573	3519397	11.41	7.42	4.22	-0.71	-1.49	1.81e-17	1.52e-21	4.77	3.61	1	1	1	NA	NA	NA	chr17:3464249-3464536	0	5.4	-0.38	0.52	1	1	1	NA	1	1	1	99.68	102.17	95.71	118.33	60.12	65.86	63.51	97.35	100.06	94.1	116.7	34.7	41.77	32.65	1.14	0.82	298.7	221.32
Tiam2	T-lymphoma invasion and metastasis-inducing	chr17	3326573	3519397	11.41	7.42	4.22	-0.71	-1.49	1.81e-17	1.52e-21	4.77	3.61	1	1	1	NA	NA	NA	chr17:3509432-3509995	0	3.44	-1.72	0.0344	1	NA	1	NA	1	NA	NA	99.68	102.17	95.71	118.33	60.12	65.86	63.51	97.35	100.06	94.1	116.7	34.7	41.77	32.65	0.88	0.14	746.74	885.29
Csf2ra	granulocyte-macrophage colony-stimulating factor	chr19	61300305	61304321	6.44	5.25	2.38	-0.4	-1.49	0.0182	1.24e-07	5.83	6.01	NA	1	NA	NA	NA	NA	chr19:61302784-61303545	0	13.74	-2.26	7.66e-05	1	1	NA	NA	1	1	NA	15.35	16.49	19.79	17.36	14.61	14.3	10.71	14.99	16.15	19.46	17.13	4.27	7.95	5.97	5.81	6.55	3435	1327.94
Csf2ra	granulocyte-macrophage colony-stimulating factor	chr19	61300305	61304321	6.44	5.25	2.38	-0.4	-1.49	0.0182	1.24e-07	5.83	6.01	NA	1	NA	NA	NA	NA	chr19:61341116-61341758	-36796	6.52	-2.97	8.87e-05	1	1	1	NA	1	1	1	15.35	16.49	19.79	17.36	14.61	14.3	10.71	14.99	16.15	19.46	17.13	4.27	7.95	5.97	1.26	1.5	2986.96	959.06
Plekhg2	pleckstrin homology domain-containing family G	chr7	29144623	29157681	13.79	6.65	5.07	-1.15	-1.49	9.36e-49	7.51e-11	17.76	18.24	NA	1	NA	NA	NA	NA	chr7:29157254-29158147	0	20.64	-1.31	0.0029	1	1	1	1	NA	NA	NA	102.49	104.44	106.11	91.03	48.01	45.84	42.98	100.09	102.29	104.33	89.78	26.66	52.82	26.76	12.13	11.6	2986.96	2434.55
Zfp658	zinc finger protein 658	chr7	50817740	50830831	2.49	1.79	0.91	-0.59	-1.49	0.00137	5.46e-06	1.89	1.77	NA	1	NA	NA	NA	NA	chr7:50817630-50817997	0	7.81	-2.49	0.00375	1	1	1	1	NA	NA	NA	12.55	11.36	14.53	10.29	7.49	9.08	8	12.26	11.13	14.29	10.15	3.87	5.93	3	2.15	1.09	597.39	590.19
Rgs16	regulator of G-protein signaling 16	chr1	155587483	155592598	19.65	10.38	7.26	-1.01	-1.49	1.5e-18	1.83e-17	0.91	0.86	NA	NA	NA	NA	NA	NA	NA	NA	NA	NA	NA	NA	NA	NA	NA	NA	NA	NA	68.78	66.15	59.14	72.23	27.45	39.6	31.56	67.17	64.78	58.15	71.24	28.22	20.66	20.53	NA	NA	NA	NA
Npc2	epididymal secretory protein E1 precursor	chr12	86095509	86114062	112.13	57.85	41.5	-1.05	-1.49	2.24e-17	6.03e-17	14.49	13.64	NA	1	NA	NA	NA	NA	NA	NA	NA	NA	NA	NA	NA	NA	NA	NA	NA	NA	507.4	538.86	511.99	563.91	258.17	272.7	237.45	495.52	527.75	503.39	556.15	185.64	188.05	182.21	NA	NA	NA	NA
Hexim1	protein HEXIM1	chr11	102977639	102981038	11.75	6.1	4.39	-1.05	-1.48	2.57e-35	5.55e-21	4.54	3.57	1	NA	1	NA	NA	1	chr11:102976667-102978009	0	37.63	-1.24	0.00056	1	1	NA	1	1	NA	NA	57.99	56.81	57.64	59.26	30.76	25.3	28.27	56.64	55.64	56.67	58.44	20.95	18.28	21.98	25.28	26.34	13142.6	12320.3
Ttc3	E3 ubiquitin-protein ligase TTC3	chr16	94592346	94690828	45.33	26.8	16.81	-0.86	-1.48	6.94e-12	9.68e-16	31.31	30.81	NA	1	NA	NA	NA	NA	chr16:94592035-94593496	0	16.91	-2.2	1.81e-06	1	1	NA	1	NA	NA	NA	468.8	474.65	469.98	504.57	252.08	255.22	286.92	457.82	464.86	462.08	497.62	155.46	191.48	158.05	13.78	13.24	7318.04	4721.55
Rgs3	regulator of G-protein signaling 3 isoform 1	chr4	62220881	62364053	4.96	3.22	1.83	-0.72	-1.48	1.24e-14	6.05e-09	1.96	1.48	1	1	NA	NA	NA	NA	chr4:62358542-62358756	0	10.86	-0.71	0.182	1	NA	1	NA	1	NA	NA	57.23	50.58	47.7	54.6	34.57	29.67	31.4	55.89	49.54	46.9	53.85	13.28	28.41	13.67	1.14	1.36	746.74	442.65
Rgs3	regulator of G-protein signaling 3 isoform 1	chr4	62220881	62364053	4.96	3.22	1.83	-0.72	-1.48	1.24e-14	6.05e-09	1.96	1.48	1	1	NA	NA	NA	NA	chr4:62360320-62360821	0	14.22	-1.63	0.0013	1	1	NA	1	NA	NA	NA	57.23	50.58	47.7	54.6	34.57	29.67	31.4	55.89	49.54	46.9	53.85	13.28	28.41	13.67	3.92	5.05	1642.83	885.29
Rgs3	regulator of G-protein signaling 3 isoform 1	chr4	62220881	62364053	4.96	3.22	1.83	-0.72	-1.48	1.24e-14	6.05e-09	1.96	1.48	1	1	NA	NA	NA	NA	chr4:62366132-62366500	2080	7.58	-0.77	0.124	1	1	1	NA	1	NA	NA	57.23	50.58	47.7	54.6	34.57	29.67	31.4	55.89	49.54	46.9	53.85	13.28	28.41	13.67	1.14	1.64	746.74	737.74
Wbscr27	Williams-Beuren syndrome chromosomal region 27	chr5	135408243	135418507	14.24	11.8	5.31	-0.37	-1.48	0.00315	2.45e-16	1.44	1.84	NA	1	NA	NA	NA	NA	chr5:135369349-135369596	-38647	4.39	-1.05	0.453	1	NA	1	NA	NA	NA	NA	56.14	52.51	67.22	55.23	50.06	48.39	36.53	54.83	51.43	66.09	54.47	23.63	16.71	20.53	1.14	0.41	149.35	0
Wbscr27	Williams-Beuren syndrome chromosomal region 27	chr5	135408243	135418507	14.24	11.8	5.31	-0.37	-1.48	0.00315	2.45e-16	1.44	1.84	NA	1	NA	NA	NA	NA	chr5:135408130-135408864	0	11.29	-1.85	3.23e-05	1	1	1	1	NA	NA	NA	56.14	52.51	67.22	55.23	50.06	48.39	36.53	54.83	51.43	66.09	54.47	23.63	16.71	20.53	4.17	5.05	2240.22	1623.03
Dcaf6	DDB1- and CUL4-associated factor 6	chr1	167259632	167390594	33.49	22.41	12.57	-0.67	-1.47	2.91e-24	1.82e-20	4.55	3.98	NA	1	1	1	NA	NA	chr1:167212760-167213016	46616	6.96	-1.23	0.133	1	NA	1	NA	1	NA	NA	164.19	160.23	153.62	163.98	96.16	103.08	101.91	160.34	156.93	151.04	161.72	53.78	66.87	50.51	1.01	0.14	746.74	663.97
Dcaf6	DDB1- and CUL4-associated factor 6	chr1	167259632	167390594	33.49	22.41	12.57	-0.67	-1.47	2.91e-24	1.82e-20	4.55	3.98	NA	1	1	1	NA	NA	chr1:167390367-167391550	0	57.23	-1.88	6.12e-07	1	1	NA	1	NA	NA	NA	164.19	160.23	153.62	163.98	96.16	103.08	101.91	160.34	156.93	151.04	161.72	53.78	66.87	50.51	38.93	45.18	14038.7	9959.52
Ddt	D-dopachrome decarboxylase	chr10	75233978	75236119	26.94	18.48	10.12	-0.64	-1.47	1.72e-06	8.1e-12	8.33	7.8	NA	1	NA	NA	NA	NA	chr10:75235931-75236355	0	6.03	-1.78	0.007	1	1	1	1	NA	NA	NA	20.92	25.67	22.61	26.05	14.61	17.13	14.07	20.43	25.14	22.23	25.69	8.61	7.79	8.86	1.39	1.23	298.7	663.97
Nfatc1	nuclear factor of activated T-cells, cytoplasmic	chr18	80802944	80909810	2.36	2.07	0.88	-0.29	-1.47	0.00956	8.98e-13	1.96	1.74	NA	NA	1	1	1	NA	chr18:80833759-80833975	0	9.32	-3.23	0.00684	1	1	1	NA	1	NA	NA	25.24	25.67	24.28	26.58	22.54	20.88	19.2	24.65	25.14	23.87	26.22	8.48	10.61	8	0.63	1.36	1344.13	147.55
Nfatc1	nuclear factor of activated T-cells, cytoplasmic	chr18	80802944	80909810	2.36	2.07	0.88	-0.29	-1.47	0.00956	8.98e-13	1.96	1.74	NA	NA	1	1	1	NA	chr18:80904985-80905352	0	9.5	-3.77	5.3e-06	1	NA	1	1	NA	NA	NA	25.24	25.67	24.28	26.58	22.54	20.88	19.2	24.65	25.14	23.87	26.22	8.48	10.61	8	2.4	1.91	746.74	442.65
Nfatc1	nuclear factor of activated T-cells, cytoplasmic	chr18	80802944	80909810	2.36	2.07	0.88	-0.29	-1.47	0.00956	8.98e-13	1.96	1.74	NA	NA	1	1	1	NA	chr18:80909319-80909812	0	11.16	-2.32	0.00247	1	NA	1	1	NA	NA	NA	25.24	25.67	24.28	26.58	22.54	20.88	19.2	24.65	25.14	23.87	26.22	8.48	10.61	8	3.41	4.5	746.74	442.65
Nfatc1	nuclear factor of activated T-cells, cytoplasmic	chr18	80802944	80909810	2.36	2.07	0.88	-0.29	-1.47	0.00956	8.98e-13	1.96	1.74	NA	NA	1	1	1	NA	chr18:80911626-80912310	-1817	16.53	-1.36	0.0357	1	1	1	NA	1	NA	NA	25.24	25.67	24.28	26.58	22.54	20.88	19.2	24.65	25.14	23.87	26.22	8.48	10.61	8	7.58	8.05	1493.48	1106.61
Ppap2b	lipid phosphate phosphohydrolase 3	chr4	104829952	104905372	10.8	5.96	3.99	-0.96	-1.47	5.63e-24	1.4e-05	25.21	20.62	1	1	NA	NA	NA	NA	chr4:104829855-104830343	0	9.52	-1.18	0.024	1	1	NA	1	NA	NA	NA	49.01	49.57	48.67	50.75	26.13	28.42	22.23	47.86	48.55	47.85	50.05	11.13	31.8	9.82	3.16	1.77	896.09	1180.39
Ppap2b	lipid phosphate phosphohydrolase 3	chr4	104829952	104905372	10.8	5.96	3.99	-0.96	-1.47	5.63e-24	1.4e-05	25.21	20.62	1	1	NA	NA	NA	NA	chr4:104830654-104830868	0	5.43	-0.51	0.524	1	NA	1	NA	1	NA	NA	49.01	49.57	48.67	50.75	26.13	28.42	22.23	47.86	48.55	47.85	50.05	11.13	31.8	9.82	1.14	0.27	149.35	221.32
Slc24a6	sodium/potassium/calcium exchanger 6 isoform 1	chr5	120961201	120984033	6.93	4.23	2.61	-0.82	-1.47	9.88e-08	2.09e-10	0.66	0.47	1	1	NA	NA	NA	NA	chr5:120961031-120961390	0	10.79	-1.9	0.00237	1	1	1	1	NA	NA	NA	34.13	27.52	31	23.09	19.89	15.6	14.17	33.33	26.95	30.48	22.78	11.38	7.38	11.9	2.65	2.87	448.04	368.87
Slc24a6	sodium/potassium/calcium exchanger 6 isoform 1	chr5	120961201	120984033	6.93	4.23	2.61	-0.82	-1.47	9.88e-08	2.09e-10	0.66	0.47	1	1	NA	NA	NA	NA	chr5:120967454-120967938	0	9.12	-1.36	0.0668	1	1	1	NA	1	NA	NA	34.13	27.52	31	23.09	19.89	15.6	14.17	33.33	26.95	30.48	22.78	11.38	7.38	11.9	1.77	3.69	1045.44	663.97
Zscan21	zinc finger and SCAN domain-containing protein	chr5	138558133	138575487	20.32	9.51	7.63	-1.2	-1.47	1.33e-41	1.81e-18	10.3	11.43	NA	1	1	1	NA	NA	chr5:138557996-138559061	0	8	-1.31	0.00619	1	1	1	1	1	NA	NA	69.88	75.32	67.34	60.51	30.39	30.01	29.17	68.24	73.77	66.21	59.68	23.45	27.8	21.53	2.91	4.78	1642.83	3024.74
Fam115a	hypothetical protein LOC77574	chr6	42622546	42643058	19.05	13.66	7.1	-0.58	-1.47	2.09e-14	2.58e-16	12.94	13.39	NA	1	NA	NA	NA	NA	chr6:42642419-42643156	0	12.82	-1.92	1.97e-05	1	1	NA	1	NA	NA	NA	102.73	100.57	100.39	109.38	71.57	73.01	63.38	100.32	98.49	98.7	107.87	30.74	48.06	30.94	4.93	3.69	2240.22	3024.74
Cmtm3	CKLF-like MARVEL transmembrane domain-containing	chr8	106864494	106871572	92.1	51.01	34.59	-0.95	-1.47	7.36e-20	8.84e-19	24.31	21.55	NA	1	NA	NA	NA	NA	chr8:106864301-106865557	0	19.49	-1.3	0.00042	1	1	NA	1	NA	NA	NA	223.13	230.76	221.3	188.15	115.76	122.82	97.33	217.91	226	217.58	185.56	80.22	66.18	82.42	13.78	10.65	7915.44	5459.29
Cmtm3	CKLF-like MARVEL transmembrane domain-containing	chr8	106864494	106871572	92.1	51.01	34.59	-0.95	-1.47	7.36e-20	8.84e-19	24.31	21.55	NA	1	NA	NA	NA	NA	chr8:106873977-106874202	2406	5.51	-1.17	0.189	1	NA	1	NA	1	NA	NA	223.13	230.76	221.3	188.15	115.76	122.82	97.33	217.91	226	217.58	185.56	80.22	66.18	82.42	0.38	0.41	448.04	516.42
Psmb10	proteasome subunit beta type-10 precursor	chr8	108459628	108462292	14.1	9.49	5.31	-0.66	-1.47	5.19e-09	7.04e-14	1.1	0.67	1	1	NA	NA	NA	NA	chr8:108461012-108461562	0	9.15	-1.67	0.00126	1	1	1	NA	1	NA	NA	26.76	25.67	26.09	25.33	14.75	16.11	18.07	26.14	25.14	25.65	24.98	9.88	8.07	9.63	2.02	2.18	1792.17	1549.26
2410004N09Rik	NA	chr18	33954546	33955643	22.68	11.83	8.5	-1.03	-1.47	9.39e-11	1.39e-08	6.3	6.2	NA	NA	1	NA	NA	NA	NA	NA	NA	NA	NA	NA	NA	NA	NA	NA	NA	NA	12.93	13.63	15.23	15.13	6.61	7.09	7.13	12.63	13.35	14.97	14.92	4.8	4.76	5.52	NA	NA	NA	NA
Igsf3	immunoglobulin superfamily member 3 precursor	chr3	101181048	101266983	20.06	10.93	7.49	-0.97	-1.46	1.1e-22	2.1e-07	19.93	20.84	NA	1	NA	NA	NA	NA	chr3:101180868-101181139	0	12.01	-1.67	0.0207	1	NA	1	1	NA	NA	NA	226.32	224.11	207.58	194.95	116.2	117.32	93.17	221.02	219.49	204.09	192.27	52.6	125.05	50.95	2.15	1.91	597.39	516.42
Igsf3	immunoglobulin superfamily member 3 precursor	chr3	101181048	101266983	20.06	10.93	7.49	-0.97	-1.46	1.1e-22	2.1e-07	19.93	20.84	NA	1	NA	NA	NA	NA	chr3:101201778-101202076	0	8.58	-3.32	0.000359	1	NA	1	NA	1	NA	NA	226.32	224.11	207.58	194.95	116.2	117.32	93.17	221.02	219.49	204.09	192.27	52.6	125.05	50.95	0.76	0.41	1941.52	811.52
Igsf3	immunoglobulin superfamily member 3 precursor	chr3	101181048	101266983	20.06	10.93	7.49	-0.97	-1.46	1.1e-22	2.1e-07	19.93	20.84	NA	1	NA	NA	NA	NA	chr3:101265784-101266277	0	7.07	-2.12	0.000426	1	1	1	NA	1	NA	NA	226.32	224.11	207.58	194.95	116.2	117.32	93.17	221.02	219.49	204.09	192.27	52.6	125.05	50.95	1.39	1.77	896.09	1106.61
Mthfr	methylenetetrahydrofolate reductase isoform b	chr4	147413186	147433671	16.41	8.55	6.18	-1.04	-1.46	6.28e-24	2.21e-17	3.76	3.46	NA	1	1	1	NA	NA	chr4:147412714-147413466	0	24.82	-1.39	0.000111	1	1	NA	1	NA	NA	NA	165.9	151.15	146.16	121.38	77.52	72.95	63.54	162.02	148.03	143.7	119.7	45.96	62.22	48.29	12.39	10.37	3733.7	2803.42
Spp1	osteopontin precursor	chr5	104864130	104870072	859.89	406.25	326.39	-1.18	-1.46	1.82e-72	2.84e-11	1.92	2.15	NA	NA	NA	NA	NA	1	chr5:104864034-104864303	0	5.47	-0.19	0.81	1	1	1	1	NA	NA	NA	1940.37	2142.8	1800.97	2393.85	943.34	927.58	870.99	1894.93	2098.64	1770.7	2360.88	835.34	539.77	834.02	0.51	0	1194.78	516.42
Spp1	osteopontin precursor	chr5	104864130	104870072	859.89	406.25	326.39	-1.18	-1.46	1.82e-72	2.84e-11	1.92	2.15	NA	NA	NA	NA	NA	1	chr5:104875387-104875617	5316	6.06	-2.41	0.0218	1	NA	1	NA	1	NA	NA	1940.37	2142.8	1800.97	2393.85	943.34	927.58	870.99	1894.93	2098.64	1770.7	2360.88	835.34	539.77	834.02	0.88	0.14	298.7	590.19
Scx	basic helix-loop-helix transcription factor	chr15	76287868	76289898	27.09	16.57	10.3	-0.81	-1.46	2.24e-18	5.28e-10	3.22	3.04	NA	1	1	NA	NA	NA	NA	NA	NA	NA	NA	NA	NA	NA	NA	NA	NA	NA	49.34	44.52	43.6	41	25.18	24.73	26.59	48.19	43.6	42.87	40.43	18.52	9.44	19.68	NA	NA	NA	NA
Csrp1	cysteine and glycine-rich protein 1	chr1	137625774	137648806	139.39	58.36	51.73	-1.35	-1.45	5.2e-27	0.00111	13.63	9.12	1	1	1	1	1	NA	chr1:137626913-137627127	0	9.05	-0.7	0.522	1	1	1	NA	1	NA	NA	360.75	363.56	362.2	344.34	143.29	139.84	137.22	352.3	356.07	356.12	339.6	57.71	266.98	60.03	0.63	0.14	597.39	1106.61
Csrp1	cysteine and glycine-rich protein 1	chr1	137625774	137648806	139.39	58.36	51.73	-1.35	-1.45	5.2e-27	0.00111	13.63	9.12	1	1	1	1	1	NA	chr1:137649478-137649754	673	20.21	-1.56	0.00946	1	1	1	NA	1	NA	NA	360.75	363.56	362.2	344.34	143.29	139.84	137.22	352.3	356.07	356.12	339.6	57.71	266.98	60.03	2.02	3.41	2837.61	885.29
Il1r1	interleukin-1 receptor type 1 isoform 1	chr1	40281925	40373022	8.96	4.41	3.42	-1.11	-1.45	1.57e-31	4.55e-20	1.27	0.69	1	NA	NA	NA	NA	NA	chr1:40281701-40281938	0	4.58	-1.03	0.393	1	1	1	1	NA	NA	NA	63.7	64.21	64.71	68.92	27.09	28.25	34.72	62.21	62.89	63.62	67.97	25.16	20.5	24.9	1.01	0.55	149.35	73.77
Il1r1	interleukin-1 receptor type 1 isoform 1	chr1	40281925	40373022	8.96	4.41	3.42	-1.11	-1.45	1.57e-31	4.55e-20	1.27	0.69	1	NA	NA	NA	NA	NA	chr1:40282602-40282818	0	5.38	-1.54	0.235	1	NA	1	NA	NA	NA	NA	63.7	64.21	64.71	68.92	27.09	28.25	34.72	62.21	62.89	63.62	67.97	25.16	20.5	24.9	0	0	149.35	1032.84
Il1r1	interleukin-1 receptor type 1 isoform 1	chr1	40281925	40373022	8.96	4.41	3.42	-1.11	-1.45	1.57e-31	4.55e-20	1.27	0.69	1	NA	NA	NA	NA	NA	chr1:40292301-40292564	0	8.25	-2.47	0.00257	1	NA	1	NA	1	NA	NA	63.7	64.21	64.71	68.92	27.09	28.25	34.72	62.21	62.89	63.62	67.97	25.16	20.5	24.9	0.76	0.55	896.09	885.29
Il1r1	interleukin-1 receptor type 1 isoform 1	chr1	40281925	40373022	8.96	4.41	3.42	-1.11	-1.45	1.57e-31	4.55e-20	1.27	0.69	1	NA	NA	NA	NA	NA	chr1:40323336-40323637	0	7.72	-2.05	0.00385	1	1	1	1	NA	NA	NA	63.7	64.21	64.71	68.92	27.09	28.25	34.72	62.21	62.89	63.62	67.97	25.16	20.5	24.9	0.88	0.82	896.09	811.52
Nck2	non-catalytic region of tyrosine kinase adaptor	chr1	43502596	43627363	14.64	9.13	5.52	-0.78	-1.45	8.01e-20	8.12e-14	8.15	9.43	NA	1	NA	NA	NA	NA	chr1:43502979-43503208	0	5.75	-1.89	0.0626	1	NA	1	1	NA	NA	NA	56.66	59.41	55.93	63.73	37	33.53	32.66	55.34	58.19	54.99	62.85	17.24	27.92	18.16	0.76	0.14	448.04	516.42
Serinc5	serine incorporator 5	chr13	93381093	93481901	16.85	10.18	6.39	-0.82	-1.45	1.26e-27	5.69e-21	2.88	2.51	NA	1	NA	NA	NA	NA	chr13:93380705-93381579	0	9.75	-1.73	0.000324	1	1	NA	1	NA	NA	NA	128.96	125.65	127.25	137.76	73.99	79.36	67.22	125.94	123.06	125.12	135.86	46.14	52.9	40.87	4.04	4.09	3733.7	1696.81
Serinc5	serine incorporator 5	chr13	93381093	93481901	16.85	10.18	6.39	-0.82	-1.45	1.26e-27	5.69e-21	2.88	2.51	NA	1	NA	NA	NA	NA	chr13:93406966-93407311	0	7.41	-1.86	0.0351	1	1	1	NA	1	NA	NA	128.96	125.65	127.25	137.76	73.99	79.36	67.22	125.94	123.06	125.12	135.86	46.14	52.9	40.87	1.64	0.68	1344.13	442.65
Fryl	protein furry homolog-like	chr5	73411430	73647857	35.77	23.68	13.52	-0.69	-1.45	9.12e-06	5.68e-13	3.39	3.91	NA	1	NA	NA	NA	NA	chr5:73647339-73648171	0	15.55	-1.92	1.85e-06	1	1	NA	1	NA	NA	NA	638.07	642.12	596.77	503.31	393.38	419.23	295.34	623.13	628.88	586.74	496.38	188.29	258.3	192.85	7.46	6.96	3136.3	2213.23
Mmp2	72 kDa type IV collagenase precursor	chr8	95351227	95377319	233.65	116.05	89.2	-1.11	-1.45	2.93e-44	4.39e-16	49.29	28.45	1	1	NA	NA	NA	NA	chr8:95374045-95374445	0	11.04	-1.85	0.00133	1	NA	1	NA	1	NA	NA	1067.42	1057.85	984.95	1012.27	488.08	493.66	454.86	1042.42	1036.05	968.39	998.33	363.92	381.74	368.61	2.15	1.91	1792.17	1032.84
Fahd2a	fumarylacetoacetate hydrolase domain-containing	chr2	127261951	127270301	2.84	1.42	1.08	-1.12	-1.45	1.42e-05	0.000158	2.67	3.86	NA	1	NA	NA	NA	NA	NA	NA	NA	NA	NA	NA	NA	NA	NA	NA	NA	NA	5.04	4.12	5.45	5.55	2.42	2.78	1.9	4.92	4.04	5.36	5.47	2.28	1.49	1.63	NA	NA	NA	NA
Mospd1	motile sperm domain-containing protein 1	chrX	50698198	50723669	12.54	9.13	4.77	-0.56	-1.45	5.55e-08	3.16e-16	2.59	2.66	NA	1	NA	NA	NA	NA	NA	NA	NA	NA	NA	NA	NA	NA	NA	NA	NA	NA	31.66	32.06	33.79	29.99	24.3	20.2	20.72	30.92	31.4	33.22	29.57	11.19	12.47	10.71	NA	NA	NA	NA
Foxn3	forkhead box protein N3	chr12	100433304	100688284	17.13	8.72	6.54	-1.07	-1.44	2.74e-30	1.65e-18	8.18	8.14	NA	1	1	1	NA	NA	chr12:100574841-100575196	0	5.02	-3.64	0.00209	1	1	1	NA	1	NA	NA	70.02	62.19	59.88	67.4	28.48	34.43	29.75	68.38	60.91	58.87	66.47	22.76	27	20.6	1.64	0.41	448.04	295.1
Foxn3	forkhead box protein N3	chr12	100433304	100688284	17.13	8.72	6.54	-1.07	-1.44	2.74e-30	1.65e-18	8.18	8.14	NA	1	1	1	NA	NA	chr12:100630156-100630984	0	15.62	-2.7	1.17e-05	1	1	1	1	NA	NA	NA	70.02	62.19	59.88	67.4	28.48	34.43	29.75	68.38	60.91	58.87	66.47	22.76	27	20.6	7.58	8.46	2389.57	2065.68
Foxn3	forkhead box protein N3	chr12	100433304	100688284	17.13	8.72	6.54	-1.07	-1.44	2.74e-30	1.65e-18	8.18	8.14	NA	1	1	1	NA	NA	chr12:100630156-100630984	0	15.62	-2.7	1.17e-05	1	1	1	1	NA	NA	NA	70.02	62.19	59.88	67.4	28.48	34.43	29.75	68.38	60.91	58.87	66.47	22.76	27	20.6	7.58	8.46	2389.57	2065.68
Foxn3	forkhead box protein N3	chr12	100433304	100688284	17.13	8.72	6.54	-1.07	-1.44	2.74e-30	1.65e-18	8.18	8.14	NA	1	1	1	NA	NA	chr12:100631286-100631995	0	12.89	-1.57	0.000142	1	1	NA	1	NA	NA	NA	70.02	62.19	59.88	67.4	28.48	34.43	29.75	68.38	60.91	58.87	66.47	22.76	27	20.6	5.81	4.37	2538.91	1696.81
Foxn3	forkhead box protein N3	chr12	100433304	100688284	17.13	8.72	6.54	-1.07	-1.44	2.74e-30	1.65e-18	8.18	8.14	NA	1	1	1	NA	NA	chr12:100631286-100631995	0	12.89	-1.57	0.000142	1	1	NA	1	NA	NA	NA	70.02	62.19	59.88	67.4	28.48	34.43	29.75	68.38	60.91	58.87	66.47	22.76	27	20.6	5.81	4.37	2538.91	1696.81
Gcnt4	glucosaminyl transferase 4, core 2	chr13	97694644	97720869	3.39	0.94	1.3	-1.92	-1.44	2.13e-32	2.54e-12	0.12	0.08	NA	NA	1	NA	NA	1	chr13:97694581-97694851	0	12.34	-2.86	0.000125	1	1	1	1	NA	NA	NA	25.43	27.6	24.2	22.91	4.7	6.86	7.81	24.84	27.03	23.79	22.6	9.14	7.99	10.01	1.9	1.23	896.09	959.06
Gcnt4	glucosaminyl transferase 4, core 2	chr13	97694644	97720869	3.39	0.94	1.3	-1.92	-1.44	2.13e-32	2.54e-12	0.12	0.08	NA	NA	1	NA	NA	1	chr13:97695082-97695360	0	5.85	-1.61	0.0957	1	NA	1	1	1	NA	NA	25.43	27.6	24.2	22.91	4.7	6.86	7.81	24.84	27.03	23.79	22.6	9.14	7.99	10.01	0.38	1.36	597.39	221.32
Prodh	SubName: Full=Putative uncharacterized protein;	chr16	18071819	18089283	6.37	3.61	2.46	-0.92	-1.44	5.29e-08	7.36e-08	0.92	0.71	NA	NA	NA	NA	NA	1	chr16:18066199-18066746	0	13.45	-2.13	4.66e-06	1	1	1	1	NA	NA	NA	21.15	22.55	24.89	15.66	11.89	9.81	11.81	20.66	22.09	24.48	15.45	9.04	5.49	8.37	3.16	2.73	2240.22	2582.1
Prodh	SubName: Full=Putative uncharacterized protein;	chr16	18071819	18089283	6.37	3.61	2.46	-0.92	-1.44	5.29e-08	7.36e-08	0.92	0.71	NA	NA	NA	NA	NA	1	chr16:18089045-18089439	0	8.06	-0.95	0.0772	1	1	1	1	NA	NA	NA	21.15	22.55	24.89	15.66	11.89	9.81	11.81	20.66	22.09	24.48	15.45	9.04	5.49	8.37	1.52	1.91	1194.78	516.42
Prodh	SubName: Full=Putative uncharacterized protein;	chr16	18071819	18089283	6.37	3.61	2.46	-0.92	-1.44	5.29e-08	7.36e-08	0.92	0.71	NA	NA	NA	NA	NA	1	chr16:18089045-18089439	0	8.06	-0.95	0.0772	1	1	1	1	NA	NA	NA	21.15	22.55	24.89	15.66	11.89	9.81	11.81	20.66	22.09	24.48	15.45	9.04	5.49	8.37	1.52	1.91	1194.78	516.42
Ccnj	cyclin-J	chr19	40905769	40923060	2.13	1	0.82	-1.18	-1.44	2.82e-09	2.36e-07	3.1	2.5	1	NA	NA	NA	NA	NA	chr19:40905367-40906006	0	8.73	-2.62	0.000766	1	1	1	1	NA	NA	NA	12.07	11.78	12.83	10.47	4.26	4.77	6.39	11.79	11.54	12.62	10.33	4.46	4.16	4.15	2.78	3.55	2538.91	516.42
Grb14	growth factor receptor-bound protein 14	chr2	64750540	64860823	9.59	5.21	3.64	-0.99	-1.44	3.09e-09	6.9e-07	1.22	1.14	NA	NA	1	NA	1	1	chr2:64860638-64861178	0	5.31	-1.8	0.0168	1	1	1	1	NA	NA	NA	27.62	30.97	23	27.84	16.88	14.47	10.39	26.97	30.33	22.61	27.45	6.95	15.58	7.15	1.01	1.91	1344.13	442.65
Dffb	DNA fragmentation factor subunit beta	chr4	153338558	153349190	2.47	1.68	0.95	-0.66	-1.44	0.00985	3.8e-05	2.3	1.93	NA	NA	NA	NA	NA	NA	chr4:153348917-153349587	0	8.79	-1.58	0.0086	1	1	1	1	NA	NA	NA	6.7	5.89	8.16	8.5	5.73	3.69	4.58	6.55	5.77	8.02	8.39	2.93	2.46	2.56	3.79	3.69	896.09	663.97
Zfp637	zinc finger protein 32	chr6	117791260	117795974	44.35	30.44	17	-0.64	-1.44	8.63e-15	5.93e-20	13.04	11.96	NA	1	NA	NA	NA	NA	chr6:117790859-117791880	0	8.5	-1.63	0.000335	1	1	NA	1	NA	NA	NA	70.26	69.01	68.42	75.01	50.21	43.97	42.08	68.61	67.59	67.27	73.98	23.51	28.57	24.79	3.67	2.87	3883.04	2655.87
Plekhg4	SubName: Full=Putative uncharacterized protein;	chr8	107899281	107906762	4.69	3.9	1.78	-0.36	-1.44	0.0135	1.01e-10	0.44	0.35	NA	1	NA	NA	NA	NA	chr8:107896359-107897112	-1692	10.9	-1.77	0.000218	1	1	1	NA	1	NA	NA	23.2	26	31.47	32.49	25.1	19.46	21.56	22.65	25.47	30.94	32.04	9.88	12.35	8.41	4.04	5.87	1045.44	1770.58
Acvr2b	activin receptor type-2B precursor	chr9	119311619	119342624	1.26	0.65	0.49	-1.13	-1.44	0.000329	0.000126	2.72	3.05	NA	NA	NA	NA	NA	NA	chr9:119310941-119311306	-313	10.19	-2.97	1.21e-05	1	1	1	1	NA	NA	NA	3.61	2.95	3.29	2.6	1.98	1.65	0.9	3.53	2.88	3.23	2.56	1.12	1.01	1.26	2.15	1.64	896.09	959.06
Acvr2b	activin receptor type-2B precursor	chr9	119311619	119342624	1.26	0.65	0.49	-1.13	-1.44	0.000329	0.000126	2.72	3.05	NA	NA	NA	NA	NA	NA	chr9:119311698-119312106	0	6.27	-2.68	0.00413	1	NA	1	1	NA	NA	NA	3.61	2.95	3.29	2.6	1.98	1.65	0.9	3.53	2.88	3.23	2.56	1.12	1.01	1.26	1.77	1.36	0	516.42
Col12a1	collagen alpha-1(XII) chain	chr9	79446798	79566485	409.74	184.25	151.46	-1.25	-1.44	3e-29	0.0408	33.33	20.12	1	1	1	1	1	NA	chr9:79565557-79565821	0	6.75	-1.41	0.0527	1	NA	1	NA	1	NA	NA	6935.86	7329.06	6502.92	6958.14	3015.23	3111.7	2624.05	6773.45	7178.01	6393.65	6862.31	518.53	6473.48	509.91	0.63	1.09	746.74	368.87
Col12a1	collagen alpha-1(XII) chain	chr9	79446798	79566485	409.74	184.25	151.46	-1.25	-1.44	3e-29	0.0408	33.33	20.12	1	1	1	1	1	NA	chr9:79566240-79566750	0	9.27	-1.99	0.012	1	1	1	1	NA	NA	NA	6935.86	7329.06	6502.92	6958.14	3015.23	3111.7	2624.05	6773.45	7178.01	6393.65	6862.31	518.53	6473.48	509.91	2.28	4.09	1045.44	442.65
Marcks	myristoylated alanine-rich C-kinase substrate	chr10	36853049	36858732	116.7	65.05	44.45	-0.94	-1.44	1.39e-19	1.92e-09	73.26	59.84	1	1	1	1	NA	NA	NA	NA	NA	NA	NA	NA	NA	NA	NA	NA	NA	NA	721.55	730.57	679.41	702.74	347.65	370.21	388.67	704.65	715.51	667.99	693.06	198.61	368.87	203.45	NA	NA	NA	NA
Eya4	eyes absent homolog 4	chr10	22823974	23069709	14.45	10.24	5.56	-0.59	-1.43	1.16e-06	2.98e-15	6.12	6.46	NA	1	1	1	1	NA	chr10:22923059-22923321	0	5.03	-1.06	0.184	1	1	1	NA	1	NA	NA	91.17	82.98	85.16	84.23	49.48	48.67	71.87	89.04	81.27	83.73	83.07	26.22	40.8	27.09	0.25	0.27	448.04	590.19
Eya4	eyes absent homolog 4	chr10	22823974	23069709	14.45	10.24	5.56	-0.59	-1.43	1.16e-06	2.98e-15	6.12	6.46	NA	1	1	1	1	NA	chr10:23069563-23069982	0	5.92	-0.47	0.556	1	1	1	1	NA	NA	NA	91.17	82.98	85.16	84.23	49.48	48.67	71.87	89.04	81.27	83.73	83.07	26.22	40.8	27.09	0.88	0.68	1194.78	885.29
Itga8	integrin alpha-8 precursor	chr2	12028287	12223547	26.91	10.09	10.08	-1.51	-1.43	1.95e-18	0.0131	6.58	4.84	1	1	1	1	1	NA	chr2:12134813-12135241	0	4.16	-2.07	0.0789	1	1	1	NA	1	NA	NA	279.56	257.18	224.01	142.23	76.71	85.55	75.29	273.01	251.88	220.25	140.27	30.03	191.6	24.49	0.13	1.91	298.7	295.1
Itga8	integrin alpha-8 precursor	chr2	12028287	12223547	26.91	10.09	10.08	-1.51	-1.43	1.95e-18	0.0131	6.58	4.84	1	1	1	1	1	NA	chr2:12223335-12223585	0	3.72	-1.62	0.21	1	1	1	1	NA	NA	NA	279.56	257.18	224.01	142.23	76.71	85.55	75.29	273.01	251.88	220.25	140.27	30.03	191.6	24.49	0.25	0.27	1045.44	73.77
Itga8	integrin alpha-8 precursor	chr2	12028287	12223547	26.91	10.09	10.08	-1.51	-1.43	1.95e-18	0.0131	6.58	4.84	1	1	1	1	1	NA	chr2:12246951-12247569	-23405	4.14	-1.74	0.0274	1	1	1	NA	1	NA	NA	279.56	257.18	224.01	142.23	76.71	85.55	75.29	273.01	251.88	220.25	140.27	30.03	191.6	24.49	2.15	0.82	597.39	442.65
Fam109a	family with sequence similarity 109, member A	chr5	122299037	122304608	7.35	3.22	2.83	-1.31	-1.43	8.09e-21	3.71e-13	5.22	5.27	NA	1	NA	NA	NA	NA	chr5:122298028-122298423	-614	7.45	-1.41	0.0722	1	1	1	NA	1	NA	NA	25.53	24.41	25.44	24.17	11.6	10.89	8.16	24.93	23.9	25.01	23.83	9.32	9.16	8.67	1.26	0.14	1194.78	1401.71
Sesn3	sestrin-3	chr9	14080745	14130578	53.76	37.18	20.65	-0.63	-1.43	1.28e-15	1.72e-15	15.54	16.36	NA	1	NA	NA	NA	NA	chr9:14079622-14079982	-763	7.1	-4.03	0.000107	1	NA	1	NA	1	NA	NA	166.61	178.75	151.61	176.6	112.68	111.08	102.91	162.71	175.07	149.06	174.17	50.42	77.8	55.73	0.88	1.5	298.7	959.06
Sesn3	sestrin-3	chr9	14080745	14130578	53.76	37.18	20.65	-0.63	-1.43	1.28e-15	1.72e-15	15.54	16.36	NA	1	NA	NA	NA	NA	chr9:14080210-14080935	0	13.89	-1.27	0.0102	1	1	NA	1	NA	NA	NA	166.61	178.75	151.61	176.6	112.68	111.08	102.91	162.71	175.07	149.06	174.17	50.42	77.8	55.73	7.71	4.09	2240.22	1623.03
Birc3	baculoviral IAP repeat-containing protein 3	chr9	7848701	7873170	6.36	4.92	2.46	-0.47	-1.43	1.92e-05	4.66e-10	2.19	1.01	1	1	NA	NA	NA	NA	chr9:7836527-7837486	11215	18.34	-1.94	4.62e-05	1	1	NA	NA	1	NA	NA	27.05	23.9	27.06	25.6	17.91	18.44	19.91	26.41	23.41	26.6	25.25	10.41	6.54	11.3	7.08	14.61	4629.78	2287
Birc3	baculoviral IAP repeat-containing protein 3	chr9	7848701	7873170	6.36	4.92	2.46	-0.47	-1.43	1.92e-05	4.66e-10	2.19	1.01	1	1	NA	NA	NA	NA	chr9:7872346-7873226	0	5.46	-2.05	0.000644	1	1	1	1	NA	NA	NA	27.05	23.9	27.06	25.6	17.91	18.44	19.91	26.41	23.41	26.6	25.25	10.41	6.54	11.3	1.39	2.18	1792.17	1623.03
D330023K18Rik	NA	chr2	31006569	31007811	2.43	1.22	0.93	-1.04	-1.43	0.000366	0.000466	1.73	2.02	NA	1	NA	NA	NA	NA	NA	NA	NA	NA	NA	NA	NA	NA	NA	NA	NA	NA	1.9	1.35	1.97	1.97	0.66	0.79	1.06	1.86	1.32	1.94	1.94	0.9	0.56	0.48	NA	NA	NA	NA
Sgtb	small glutamine-rich tetratricopeptide	chr13	104899870	104931521	3.82	2.44	1.48	-0.74	-1.42	1.02e-05	4.61e-08	2.5	2.85	NA	1	NA	NA	NA	NA	chr13:104899163-104900108	0	13.03	-1.25	0.00348	1	1	NA	1	NA	NA	NA	17.83	13.89	13.22	14.95	9.62	7.94	9.29	17.41	13.6	13	14.74	5.46	5.81	5.19	5.69	6.82	2538.91	2950.97
Itm2b	integral membrane protein 2B	chr14	73762039	73785078	276.8	187.97	107.12	-0.65	-1.42	1.57e-09	1.2e-13	27.19	24.3	NA	1	NA	NA	NA	NA	chr14:73725865-73726101	35938	13.46	-3.15	4.74e-05	1	1	1	1	NA	NA	NA	699.59	724.59	683.28	738.28	482.13	471.02	404.03	683.2	709.66	671.8	728.11	231.03	310.68	240.73	1.39	1.91	597.39	885.29
Itm2b	integral membrane protein 2B	chr14	73762039	73785078	276.8	187.97	107.12	-0.65	-1.42	1.57e-09	1.2e-13	27.19	24.3	NA	1	NA	NA	NA	NA	chr14:73784664-73785183	0	10.3	-1.45	0.00455	1	1	NA	1	NA	NA	NA	699.59	724.59	683.28	738.28	482.13	471.02	404.03	683.2	709.66	671.8	728.11	231.03	310.68	240.73	1.9	3	1642.83	1549.26
Itm2b	integral membrane protein 2B	chr14	73762039	73785078	276.8	187.97	107.12	-0.65	-1.42	1.57e-09	1.2e-13	27.19	24.3	NA	1	NA	NA	NA	NA	chr14:73788287-73788646	-3210	9.71	-1.27	0.0201	1	NA	1	NA	1	NA	NA	699.59	724.59	683.28	738.28	482.13	471.02	404.03	683.2	709.66	671.8	728.11	231.03	310.68	240.73	1.9	1.64	1045.44	663.97
Dennd3	DENN domain-containing protein 3	chr15	73342990	73402672	2.6	2.03	1	-0.45	-1.42	0.000982	3.45e-09	0.46	0.31	1	1	NA	NA	NA	NA	chr15:73342650-73343594	0	15.84	-2.25	4.1e-06	1	1	NA	1	NA	NA	NA	18.97	17.25	20.49	23	15.05	14.18	14.49	18.52	16.9	20.14	22.69	7.51	8.11	6.26	6.32	6.69	7616.74	3172.29
Gabbr1	gamma-aminobutyric acid type B receptor subunit	chr17	37182911	37211250	18.65	10.09	7.2	-0.98	-1.42	3.6e-16	3.12e-12	11.79	14.53	NA	1	NA	NA	NA	NA	chr17:37182845-37183753	0	10.32	-1.93	3.5e-06	1	1	1	1	NA	NA	NA	126.49	129.6	139.24	89.51	62.25	62.52	59.41	123.53	126.93	136.9	88.28	38.01	57.02	38.28	4.68	5.6	2240.22	2065.68
Gabbr1	gamma-aminobutyric acid type B receptor subunit	chr17	37182911	37211250	18.65	10.09	7.2	-0.98	-1.42	3.6e-16	3.12e-12	11.79	14.53	NA	1	NA	NA	NA	NA	chr17:37182845-37183753	0	10.32	-1.93	3.5e-06	1	1	1	1	NA	NA	NA	126.49	129.6	139.24	89.51	62.25	62.52	59.41	123.53	126.93	136.9	88.28	38.01	57.02	38.28	4.68	5.6	2240.22	2065.68
Epb4.1	protein 4.1 isoform 3	chr4	131479341	131631228	14.43	7.78	5.63	-0.99	-1.42	2.87e-50	1.46e-18	14.11	14.94	NA	1	NA	NA	NA	NA	chr4:131605001-131605408	0	8.56	-1.65	0.00799	1	1	1	1	NA	NA	NA	142.32	146.01	148.82	141.07	73.92	69.49	75.13	138.99	143	146.32	139.12	55.9	42.65	60.4	1.14	1.36	746.74	1549.26
Epb4.1	protein 4.1 isoform 3	chr4	131479341	131631228	14.43	7.78	5.63	-0.99	-1.42	2.87e-50	1.46e-18	14.11	14.94	NA	1	NA	NA	NA	NA	chr4:131630380-131631568	0	16.17	-1.73	4.41e-05	1	1	NA	1	NA	NA	NA	142.32	146.01	148.82	141.07	73.92	69.49	75.13	138.99	143	146.32	139.12	55.9	42.65	60.4	10.11	8.74	8064.78	3541.16
Zfp30	zinc finger protein 30	chr7	30569809	30579559	3.54	2.38	1.37	-0.68	-1.42	2.89e-05	1.44e-07	2.63	2.64	NA	1	NA	NA	NA	NA	chr7:30568938-30569637	-172	7.2	-2.18	0.000581	1	1	NA	1	NA	NA	NA	14.31	14.14	13.07	11.9	8.29	9.19	7.71	13.97	13.85	12.85	11.74	4.74	5.61	4.37	2.02	2.73	2240.22	1032.84
Dynlt1b	dynein light chain Tctex-type 1	chr17	6429260	6435443	59.51	48.44	23.1	-0.39	-1.42	1.88e-06	8.6e-21	3.47	5.07	NA	1	NA	NA	NA	NA	NA	NA	NA	NA	NA	NA	NA	NA	NA	NA	NA	NA	65.22	64.72	63.2	72.68	54.03	47.88	49.89	63.69	63.38	62.14	71.68	24.26	24.33	24.42	NA	NA	NA	NA
Slc9a3r2	Na(+)/H(+) exchange regulatory cofactor NHE-RF2	chr17	24776227	24787250	8.44	5.3	3.26	-0.78	-1.42	2.57e-09	1.22e-09	5.49	4.79	NA	1	1	1	1	NA	NA	NA	NA	NA	NA	NA	NA	NA	NA	NA	NA	NA	27.52	27.27	30.65	24.97	19.16	15.66	14.01	26.88	26.7	30.14	24.63	8.2	13.88	8.34	NA	NA	NA	NA
Mpzl1	myelin protein zero-like protein 1 isoform a	chr1	167522312	167564672	47.18	19.93	18.51	-1.34	-1.41	1.72e-79	4.8e-22	17.23	21.42	NA	1	NA	NA	NA	NA	chr1:167540712-167541278	0	4.38	-4.09	4.98e-05	1	1	1	NA	1	NA	NA	157.49	154.68	158.76	173.74	60.85	64.16	65.87	153.8	151.49	156.09	171.35	61.39	60.45	57.25	1.26	0.96	1194.78	516.42
Mpzl1	myelin protein zero-like protein 1 isoform a	chr1	167522312	167564672	47.18	19.93	18.51	-1.34	-1.41	1.72e-79	4.8e-22	17.23	21.42	NA	1	NA	NA	NA	NA	chr1:167564375-167565039	0	25.9	-1.27	0.00274	1	1	NA	1	NA	NA	NA	157.49	154.68	158.76	173.74	60.85	64.16	65.87	153.8	151.49	156.09	171.35	61.39	60.45	57.25	8.22	11.88	5376.52	2508.32
Mpzl1	myelin protein zero-like protein 1 isoform a	chr1	167522312	167564672	47.18	19.93	18.51	-1.34	-1.41	1.72e-79	4.8e-22	17.23	21.42	NA	1	NA	NA	NA	NA	chr1:167572448-167573332	-7777	11.65	-1.38	0.00351	1	1	NA	NA	1	NA	NA	157.49	154.68	158.76	173.74	60.85	64.16	65.87	153.8	151.49	156.09	171.35	61.39	60.45	57.25	2.28	6.28	4480.43	2877.19
2810408A11Rik	protein phosphatase inhibitor 2-like	chr11	69710860	69714488	3.52	2.57	1.38	-0.56	-1.41	0.00602	1.82e-05	2.62	3.35	NA	1	NA	NA	NA	NA	chr11:69714036-69715310	0	33.38	-1.76	0.000453	1	1	NA	1	NA	NA	NA	8.27	9.59	8.81	7.52	6.53	5.62	5.39	8.08	9.4	8.67	7.42	3.62	2.62	3.22	23.76	24.57	9707.61	8410.26
Gpr146	probable G-protein coupled receptor 146 isoform	chr5	139856621	139872368	3.2	2.44	1.25	-0.5	-1.41	0.000507	2.01e-09	0.11	0.11	NA	1	NA	NA	NA	NA	chr5:139856214-139856719	0	11.04	-2.2	0.00016	1	1	1	1	NA	NA	NA	19.44	19.02	19.83	19.96	16.15	14.13	11.81	18.99	18.63	19.5	19.69	6.14	7.26	8.3	3.41	3.55	1045.44	811.52
Dysf	dysferlin isoform 2	chr6	83958584	84161036	20.58	17.39	8.02	-0.34	-1.41	0.0154	5.01e-16	0.49	0.45	NA	1	NA	NA	NA	NA	chr6:83959861-83960355	0	9.41	-1.26	0.138	1	1	1	NA	NA	NA	NA	217.24	225.62	217.4	181.88	160.17	168.88	169.84	212.15	220.97	213.75	179.38	69.72	94.51	69.15	3.41	2.18	1642.83	442.65
Dysf	dysferlin isoform 2	chr6	83958584	84161036	20.58	17.39	8.02	-0.34	-1.41	0.0154	5.01e-16	0.49	0.45	NA	1	NA	NA	NA	NA	chr6:83960623-83961110	0	12.57	-0.99	0.0171	1	1	1	NA	1	NA	NA	217.24	225.62	217.4	181.88	160.17	168.88	169.84	212.15	220.97	213.75	179.38	69.72	94.51	69.15	3.54	3.14	1194.78	1475.48
Dysf	dysferlin isoform 2	chr6	83958584	84161036	20.58	17.39	8.02	-0.34	-1.41	0.0154	5.01e-16	0.49	0.45	NA	1	NA	NA	NA	NA	chr6:84175430-84175686	14395	7.87	-3.69	0.000446	1	NA	1	NA	1	NA	NA	217.24	225.62	217.4	181.88	160.17	168.88	169.84	212.15	220.97	213.75	179.38	69.72	94.51	69.15	1.39	0.96	149.35	516.42
Dysf	dysferlin isoform 2	chr6	83958584	84161036	20.58	17.39	8.02	-0.34	-1.41	0.0154	5.01e-16	0.49	0.45	NA	1	NA	NA	NA	NA	chr6:84184225-84184505	23190	4.15	-3.23	0.0231	1	NA	1	NA	1	NA	NA	217.24	225.62	217.4	181.88	160.17	168.88	169.84	212.15	220.97	213.75	179.38	69.72	94.51	69.15	0.38	0	1493.48	147.55
Cbr1	carbonyl reductase [NADPH] 1	chr16	93608082	93610594	20.99	18.28	8.19	-0.3	-1.41	0.00178	2.29e-16	15.83	16.45	NA	1	NA	NA	NA	NA	NA	NA	NA	NA	NA	NA	NA	NA	NA	NA	NA	NA	31.71	31.64	33.13	35.09	27.67	27	25.75	30.96	30.99	32.57	34.6	12.38	11.74	12.19	NA	NA	NA	NA
Wdfy1	WD repeat and FYVE domain containing 1 isoform	chr1	79698837	79758344	19.7	12.73	7.73	-0.73	-1.4	9.01e-14	2.36e-13	1.57	1.22	NA	1	1	1	1	NA	chr1:79757513-79758593	0	7.39	-2.06	5.29e-05	1	1	1	1	NA	NA	NA	151.78	143.91	132.78	110.19	80.82	84.53	78.9	148.23	140.94	130.55	108.67	41.87	64.2	44.36	3.16	3.96	2090.87	2508.32
Cdk19	SubName: Full=Cdc2l6 protein; SubName: Full=Cell division cycle 2-like 6 (CDK8-like), isoform CRA_a;	chr10	40069114	40203624	16.78	6.98	6.59	-1.36	-1.4	2.87e-64	1.59e-19	5.34	5.28	NA	1	NA	NA	NA	NA	chr10:40068569-40069512	0	26.04	-1.2	0.000492	1	1	NA	1	NA	NA	NA	136.86	142.56	140.98	144.83	49.7	53.04	61.73	133.65	139.62	138.61	142.83	48.55	60.49	48.62	12.89	11.47	6571.3	6123.26
Cdk19	SubName: Full=Cdc2l6 protein; SubName: Full=Cell division cycle 2-like 6 (CDK8-like), isoform CRA_a;	chr10	40069114	40203624	16.78	6.98	6.59	-1.36	-1.4	2.87e-64	1.59e-19	5.34	5.28	NA	1	NA	NA	NA	NA	chr10:40068569-40069512	0	26.04	-1.2	0.000492	1	1	NA	1	NA	NA	NA	136.86	142.56	140.98	144.83	49.7	53.04	61.73	133.65	139.62	138.61	142.83	48.55	60.49	48.62	12.89	11.47	6571.3	6123.26
Cdk19	SubName: Full=Cdc2l6 protein; SubName: Full=Cell division cycle 2-like 6 (CDK8-like), isoform CRA_a;	chr10	40069114	40203624	16.78	6.98	6.59	-1.36	-1.4	2.87e-64	1.59e-19	5.34	5.28	NA	1	NA	NA	NA	NA	chr10:40092020-40092422	0	9.06	-1.25	0.0293	1	1	1	NA	1	1	1	136.86	142.56	140.98	144.83	49.7	53.04	61.73	133.65	139.62	138.61	142.83	48.55	60.49	48.62	1.77	0.82	1493.48	1254.16
Cdk19	SubName: Full=Cdc2l6 protein; SubName: Full=Cell division cycle 2-like 6 (CDK8-like), isoform CRA_a;	chr10	40069114	40203624	16.78	6.98	6.59	-1.36	-1.4	2.87e-64	1.59e-19	5.34	5.28	NA	1	NA	NA	NA	NA	chr10:40092020-40092422	0	9.06	-1.25	0.0293	1	1	1	NA	1	1	1	136.86	142.56	140.98	144.83	49.7	53.04	61.73	133.65	139.62	138.61	142.83	48.55	60.49	48.62	1.77	0.82	1493.48	1254.16
Cdk19	SubName: Full=Cdc2l6 protein; SubName: Full=Cell division cycle 2-like 6 (CDK8-like), isoform CRA_a;	chr10	40069114	40203624	16.78	6.98	6.59	-1.36	-1.4	2.87e-64	1.59e-19	5.34	5.28	NA	1	NA	NA	NA	NA	chr10:40230309-40230671	26686	6.63	-1.73	0.0498	1	1	1	NA	1	NA	NA	136.86	142.56	140.98	144.83	49.7	53.04	61.73	133.65	139.62	138.61	142.83	48.55	60.49	48.62	1.01	0.27	746.74	1180.39
Cdk19	SubName: Full=Cdc2l6 protein; SubName: Full=Cell division cycle 2-like 6 (CDK8-like), isoform CRA_a;	chr10	40069114	40203624	16.78	6.98	6.59	-1.36	-1.4	2.87e-64	1.59e-19	5.34	5.28	NA	1	NA	NA	NA	NA	chr10:40230309-40230671	26686	6.63	-1.73	0.0498	1	1	1	NA	1	NA	NA	136.86	142.56	140.98	144.83	49.7	53.04	61.73	133.65	139.62	138.61	142.83	48.55	60.49	48.62	1.01	0.27	746.74	1180.39
Trib2	tribbles homolog 2	chr12	15798533	15823591	42.68	15.13	16.75	-1.59	-1.4	3.41e-33	3.03e-16	8.35	8.71	NA	1	NA	NA	NA	1	chr12:15823484-15824131	0	21.07	-1.45	0.00683	1	1	NA	1	NA	NA	NA	254.32	259.46	239.24	286.79	79.94	87.76	90.49	248.36	254.11	235.22	282.84	90.98	105.93	92.31	6.19	6.01	5376.52	3319.84
Fmn1	formin-1 isoform 1	chr2	113167893	113556924	5.26	3	2.06	-0.9	-1.4	9.53e-25	1.35e-10	0.23	0.16	NA	NA	1	1	1	1	chr2:113260692-113261068	0	4.53	-2.79	0.00544	1	1	1	NA	1	NA	NA	86.42	91.14	87.28	98.73	43.02	48.45	53.96	84.4	89.26	85.82	97.37	26.75	48.83	25.98	1.14	0.41	597.39	442.65
Fmn1	formin-1 isoform 1	chr2	113167893	113556924	5.26	3	2.06	-0.9	-1.4	9.53e-25	1.35e-10	0.23	0.16	NA	NA	1	1	1	1	chr2:113280787-113281482	0	9.14	-1.62	0.00363	1	1	NA	1	NA	NA	NA	86.42	91.14	87.28	98.73	43.02	48.45	53.96	84.4	89.26	85.82	97.37	26.75	48.83	25.98	1.77	3.69	2090.87	1844.36
Fmn1	formin-1 isoform 1	chr2	113167893	113556924	5.26	3	2.06	-0.9	-1.4	9.53e-25	1.35e-10	0.23	0.16	NA	NA	1	1	1	1	chr2:113378289-113378564	0	5.35	-5.08	0.000167	1	1	1	NA	1	NA	NA	86.42	91.14	87.28	98.73	43.02	48.45	53.96	84.4	89.26	85.82	97.37	26.75	48.83	25.98	1.01	1.09	149.35	147.55
Fmn1	formin-1 isoform 1	chr2	113167893	113556924	5.26	3	2.06	-0.9	-1.4	9.53e-25	1.35e-10	0.23	0.16	NA	NA	1	1	1	1	chr2:113424456-113424828	0	3.33	-1.29	0.173	1	1	1	NA	1	NA	NA	86.42	91.14	87.28	98.73	43.02	48.45	53.96	84.4	89.26	85.82	97.37	26.75	48.83	25.98	0.76	0.27	896.09	147.55
Fmn1	formin-1 isoform 1	chr2	113167893	113556924	5.26	3	2.06	-0.9	-1.4	9.53e-25	1.35e-10	0.23	0.16	NA	NA	1	1	1	1	chr2:113461846-113462833	0	17.27	-2.36	8.31e-07	1	1	NA	NA	1	NA	NA	86.42	91.14	87.28	98.73	43.02	48.45	53.96	84.4	89.26	85.82	97.37	26.75	48.83	25.98	11.88	11.06	2986.96	1844.36
Fmn1	formin-1 isoform 1	chr2	113167893	113556924	5.26	3	2.06	-0.9	-1.4	9.53e-25	1.35e-10	0.23	0.16	NA	NA	1	1	1	1	chr2:113496293-113496507	0	4.71	-2.91	0.0172	1	NA	1	NA	1	NA	NA	86.42	91.14	87.28	98.73	43.02	48.45	53.96	84.4	89.26	85.82	97.37	26.75	48.83	25.98	0.51	0.27	746.74	147.55
Fmn1	formin-1 isoform 1	chr2	113167893	113556924	5.26	3	2.06	-0.9	-1.4	9.53e-25	1.35e-10	0.23	0.16	NA	NA	1	1	1	1	chr2:113529823-113530085	0	7.98	-3.52	0.00825	1	1	1	NA	1	1	1	86.42	91.14	87.28	98.73	43.02	48.45	53.96	84.4	89.26	85.82	97.37	26.75	48.83	25.98	2.4	0.55	0	295.1
Cyth3	cytohesin-3 isoform 1	chr5	144383316	144471117	59.2	23.49	23.37	-1.43	-1.4	1.68e-27	2.27e-15	6.87	6.62	NA	1	NA	NA	NA	NA	chr5:144383178-144383948	0	8.75	-1.23	0.00698	1	1	NA	1	NA	NA	NA	385.71	391.92	353.27	341.84	134.19	135.75	139.51	376.67	383.84	347.34	337.13	134.79	143.94	133.04	2.15	4.37	1792.17	1918.13
Cyth3	cytohesin-3 isoform 1	chr5	144383316	144471117	59.2	23.49	23.37	-1.43	-1.4	1.68e-27	2.27e-15	6.87	6.62	NA	1	NA	NA	NA	NA	chr5:144393849-144394635	0	8.97	-2.21	0.000253	1	1	1	NA	1	1	1	385.71	391.92	353.27	341.84	134.19	135.75	139.51	376.67	383.84	347.34	337.13	134.79	143.94	133.04	4.04	4.23	2240.22	885.29
Cyth3	cytohesin-3 isoform 1	chr5	144383316	144471117	59.2	23.49	23.37	-1.43	-1.4	1.68e-27	2.27e-15	6.87	6.62	NA	1	NA	NA	NA	NA	chr5:144398953-144399292	0	11.88	-1.27	0.00954	1	1	1	NA	1	NA	NA	385.71	391.92	353.27	341.84	134.19	135.75	139.51	376.67	383.84	347.34	337.13	134.79	143.94	133.04	2.28	2.73	597.39	737.74
Cyth3	cytohesin-3 isoform 1	chr5	144383316	144471117	59.2	23.49	23.37	-1.43	-1.4	1.68e-27	2.27e-15	6.87	6.62	NA	1	NA	NA	NA	NA	chr5:144417598-144418421	0	16.19	-1.87	0.00018	1	1	NA	NA	1	NA	NA	385.71	391.92	353.27	341.84	134.19	135.75	139.51	376.67	383.84	347.34	337.13	134.79	143.94	133.04	5.81	5.05	5227.17	3836.26
Cyth3	cytohesin-3 isoform 1	chr5	144383316	144471117	59.2	23.49	23.37	-1.43	-1.4	1.68e-27	2.27e-15	6.87	6.62	NA	1	NA	NA	NA	NA	chr5:144429888-144430418	0	13.88	-1.55	0.0038	1	1	1	NA	1	NA	NA	385.71	391.92	353.27	341.84	134.19	135.75	139.51	376.67	383.84	347.34	337.13	134.79	143.94	133.04	2.65	3.41	2986.96	1991.9
Cyth3	cytohesin-3 isoform 1	chr5	144383316	144471117	59.2	23.49	23.37	-1.43	-1.4	1.68e-27	2.27e-15	6.87	6.62	NA	1	NA	NA	NA	NA	chr5:144439697-144440097	0	9.49	-1.78	0.0135	1	1	NA	NA	1	1	NA	385.71	391.92	353.27	341.84	134.19	135.75	139.51	376.67	383.84	347.34	337.13	134.79	143.94	133.04	0.76	2.18	2090.87	959.06
Cyth3	cytohesin-3 isoform 1	chr5	144383316	144471117	59.2	23.49	23.37	-1.43	-1.4	1.68e-27	2.27e-15	6.87	6.62	NA	1	NA	NA	NA	NA	chr5:144493202-144493658	22086	8.66	-2.06	0.00567	1	1	1	1	NA	NA	NA	385.71	391.92	353.27	341.84	134.19	135.75	139.51	376.67	383.84	347.34	337.13	134.79	143.94	133.04	2.53	1.64	298.7	1254.16
Siae	sialate O-acetylesterase	chr9	37421432	37455903	10.45	7.79	4.13	-0.52	-1.4	4.29e-10	3.92e-18	1.87	1.28	1	1	NA	NA	NA	NA	chr9:37420922-37421658	0	7.47	-2.47	1.67e-05	1	1	1	1	NA	NA	NA	51.43	48.47	53.34	54.78	34.35	38.41	35.98	50.23	47.48	52.45	54.03	17.83	20.98	19.42	1.9	2.32	2389.57	1696.81
Gramd1b	GRAM domain-containing protein 1B	chr9	40105492	40263349	1.46	0.76	0.58	-1.07	-1.4	0.000127	0.00179	2.29	1.58	1	NA	1	NA	NA	1	chr9:40128813-40129349	0	20.38	-1.81	0.00099	1	1	NA	NA	1	NA	NA	6.94	4.63	5.76	6.53	3.52	3.06	2.13	6.78	4.53	5.66	6.44	2.77	1.09	2.78	6.07	7.37	3733.7	1032.84
Ankrd24	ankyrin repeat domain-containing protein 24	chr10	81091285	81110357	2.86	1.72	1.14	-0.85	-1.39	6.99e-07	7.35e-08	3.44	4.18	NA	1	NA	NA	NA	NA	chr10:81096464-81096678	0	8.33	-2.29	0.00637	1	1	1	1	NA	NA	NA	14.45	13.63	18.25	14.32	9.76	8.17	7.65	14.11	13.35	17.94	14.12	5.24	5.73	6.11	1.01	0.68	298.7	590.19
Nr1d1	nuclear receptor subfamily 1 group D member 1	chr11	98629249	98636556	2.3	1.83	0.92	-0.42	-1.39	0.0413	0.00015	0.23	0.21	NA	NA	NA	NA	NA	NA	chr11:98634986-98635672	0	22.58	-1.24	0.00392	1	1	NA	NA	1	NA	NA	9.13	7.32	8.58	9.94	7.27	5.84	6.49	8.91	7.17	8.44	9.8	3.96	1.98	3.85	9.23	9.28	3584.35	2582.1
Nr1d1	nuclear receptor subfamily 1 group D member 1	chr11	98629249	98636556	2.3	1.83	0.92	-0.42	-1.39	0.0413	0.00015	0.23	0.21	NA	NA	NA	NA	NA	NA	chr11:98636242-98637382	0	24.94	-1.24	0.013	1	1	NA	1	NA	NA	NA	9.13	7.32	8.58	9.94	7.27	5.84	6.49	8.91	7.17	8.44	9.8	3.96	1.98	3.85	19.34	16.11	4331.09	4942.87
Nr1d1	nuclear receptor subfamily 1 group D member 1	chr11	98629249	98636556	2.3	1.83	0.92	-0.42	-1.39	0.0413	0.00015	0.23	0.21	NA	NA	NA	NA	NA	NA	chr11:98644605-98644870	-8050	19.29	-1.82	0.00155	1	1	1	NA	1	NA	NA	9.13	7.32	8.58	9.94	7.27	5.84	6.49	8.91	7.17	8.44	9.8	3.96	1.98	3.85	2.78	3	1941.52	663.97
Ebpl	emopamil-binding protein-like	chr14	61958600	61979282	4.45	3.44	1.74	-0.46	-1.39	0.00411	4.64e-05	2.37	2	NA	1	NA	NA	NA	NA	chr14:61979005-61979633	0	9.74	-1.3	0.00832	1	1	NA	1	NA	NA	NA	13.79	12.96	14.07	12.71	8.52	9.47	10.97	13.46	12.69	13.83	12.54	3.34	7.91	3.82	2.78	1.77	2538.91	1991.9
Igf2r	cation-independent mannose-6-phosphate receptor	chr17	12875272	12962572	39.19	18.79	15.63	-1.16	-1.39	1.93e-16	1.23e-14	26.94	32.42	NA	NA	1	NA	NA	1	chr17:12917171-12918239	0	5.51	-1.19	0.0251	1	1	1	NA	1	NA	NA	509.06	521.02	491.82	508.42	241.95	251.82	190.33	497.14	510.28	483.55	501.41	199.04	177.15	195.89	3.67	1.5	2389.57	1401.71
Igf2r	cation-independent mannose-6-phosphate receptor	chr17	12875272	12962572	39.19	18.79	15.63	-1.16	-1.39	1.93e-16	1.23e-14	26.94	32.42	NA	NA	1	NA	NA	1	chr17:12934989-12935398	0	7.01	-0.91	0.139	1	NA	1	NA	NA	NA	NA	509.06	521.02	491.82	508.42	241.95	251.82	190.33	497.14	510.28	483.55	501.41	199.04	177.15	195.89	1.52	1.09	1045.44	737.74
Fkbp7	peptidyl-prolyl cis-trans isomerase FKBP7	chr2	76501091	76511155	25.23	15.65	9.95	-0.79	-1.39	1.62e-15	6.52e-10	9.42	6.12	1	1	NA	NA	NA	1	chr2:76510983-76511419	0	13.68	-2.36	5.67e-05	1	1	1	1	NA	NA	NA	33.94	31.39	33.51	32.49	19.23	20.37	17.62	33.15	30.74	32.95	32.04	9.73	17.27	10.01	2.02	2.32	3285.65	1623.03
Smarcd3	SWI/SNF-related matrix-associated	chr5	24098440	24107820	8.56	6.64	3.39	-0.48	-1.39	0.00143	1.17e-08	10.98	7.53	1	1	1	1	1	NA	chr5:24110260-24110875	-2441	10.2	-2.06	0.000464	1	NA	1	NA	1	NA	NA	23.77	19.44	24.66	17.63	16.74	15.32	14.59	23.21	19.04	24.25	17.39	7.7	9.56	6.86	3.16	2.87	2090.87	1401.71
Klf15	Krueppel-like factor 15	chr6	90412620	90425203	6.7	2.87	2.57	-1.33	-1.39	1.59e-09	0.042	0.51	0.31	NA	1	NA	NA	NA	1	chr6:90457115-90457407	31913	6.37	-5.42	6.36e-05	1	1	1	NA	1	1	1	25.81	25.5	23.97	13.87	9.47	10.44	6.97	25.21	24.97	23.56	13.68	2.12	20.94	1.96	1.14	1.23	448.04	221.32
Il17ra	interleukin-17 receptor A precursor	chr6	120413215	120433745	3.05	1.66	1.21	-0.96	-1.39	3.59e-10	1.14e-08	1.41	0.98	1	1	1	1	1	NA	NA	NA	NA	NA	NA	NA	NA	NA	NA	NA	NA	NA	16.59	15.65	17.36	20.59	8.07	8.79	9.84	16.2	15.33	17.06	20.3	6.98	6.74	5.93	NA	NA	NA	NA
Gm16576	NA	chr15	79573128	79587824	1.97	1.29	0.78	-0.7	-1.39	1.46e-05	6.31e-08	0.43	0.49	NA	1	NA	NA	NA	NA	NA	NA	NA	NA	NA	NA	NA	NA	NA	NA	NA	NA	13.98	13.47	16	18.35	8.66	10.1	9.58	13.65	13.19	15.73	18.1	5.46	6.13	5.71	NA	NA	NA	NA
Ldb1	LIM domain-binding protein 1 isoform 1	chr19	46107091	46119701	72.91	60.37	29.2	-0.37	-1.38	0.0223	3.5e-16	34.83	36.04	NA	1	NA	NA	NA	NA	chr19:46113931-46114385	0	21.33	-1.29	0.00907	1	1	1	1	NA	NA	NA	283.65	290.26	293.59	261.46	240.55	237.47	179.49	277	284.28	288.66	257.86	103.95	111.25	105.13	3.54	5.46	4032.39	2213.23
Pcmtd2	protein-L-isoaspartate O-methyltransferase	chr2	181572608	181592155	28.39	18.57	11.34	-0.71	-1.38	7.11e-24	8.24e-22	6.22	6.13	NA	1	NA	NA	NA	NA	chr2:181573106-181573383	0	6.15	-5.2	6.14e-05	1	1	1	1	NA	NA	NA	145.27	142.23	138.27	152.08	83.54	94.51	87.03	141.87	139.29	135.95	149.98	53.66	56.82	53.07	0.51	0.27	746.74	811.52
Ldlrad4	NA	chr18	68092911	68415203	5.84	4.03	2.33	-0.64	-1.38	1.6e-05	5.28e-10	2.38	2.09	NA	1	1	1	1	NA	NA	NA	NA	NA	NA	NA	NA	NA	NA	NA	NA	NA	22.53	22.3	21.72	17.9	16.22	11.57	13.13	22	21.84	21.36	17.66	8.04	7.43	8.37	NA	NA	NA	NA
Plce1	1-phosphatidylinositol-4,5-bisphosphate	chr19	38598687	38859590	10.63	7.23	4.17	-0.65	-1.37	0.00133	0.00347	1.55	0.89	1	1	NA	NA	NA	NA	chr19:38555237-38555451	-43236	4.34	-4.3	0.00636	1	NA	1	NA	1	NA	NA	174.5	165.7	153	93.18	103.14	111.25	66.51	170.42	162.29	150.43	91.9	25.91	116.94	23.79	0.38	0	448.04	442.65
Chd6	chromodomain helicase DNA binding protein 6	chr2	160772714	160934792	17	10.61	6.82	-0.78	-1.37	7.65e-10	1.13e-14	10.45	10.22	NA	1	NA	NA	NA	NA	chr2:160934597-160935265	0	11.36	-2.01	0.000199	1	1	NA	1	NA	NA	NA	269.2	260.21	256.17	254.48	161.93	146.59	146.93	262.89	254.85	251.87	250.97	91.17	117.39	87.83	5.56	4.64	1792.17	590.19
Chd6	chromodomain helicase DNA binding protein 6	chr2	160772714	160934792	17	10.61	6.82	-0.78	-1.37	7.65e-10	1.13e-14	10.45	10.22	NA	1	NA	NA	NA	NA	chr2:160934597-160935265	0	11.36	-2.01	0.000199	1	1	NA	1	NA	NA	NA	269.2	260.21	256.17	254.48	161.93	146.59	146.93	262.89	254.85	251.87	250.97	91.17	117.39	87.83	5.56	4.64	1792.17	590.19
Chd6	chromodomain helicase DNA binding protein 6	chr2	160772714	160934792	17	10.61	6.82	-0.78	-1.37	7.65e-10	1.13e-14	10.45	10.22	NA	1	NA	NA	NA	NA	chr2:160934597-160935265	0	11.36	-2.01	0.000199	1	1	NA	1	NA	NA	NA	269.2	260.21	256.17	254.48	161.93	146.59	146.93	262.89	254.85	251.87	250.97	91.17	117.39	87.83	5.56	4.64	1792.17	590.19
Tmeff1	tomoregulin-1 precursor	chr4	48598065	48676003	12.65	7.3	5.07	-0.88	-1.37	4.54e-21	8.7e-17	11.9	13.73	NA	1	1	NA	NA	NA	chr4:48598467-48598726	0	5.68	-5.03	5.04e-05	1	1	1	1	1	NA	NA	44.92	46.71	43.76	43.86	21.43	24.28	26.69	43.87	45.74	43.02	43.26	17.74	18.56	14.6	0.51	0.68	298.7	590.19
Tmeff1	tomoregulin-1 precursor	chr4	48598065	48676003	12.65	7.3	5.07	-0.88	-1.37	4.54e-21	8.7e-17	11.9	13.73	NA	1	1	NA	NA	NA	chr4:48598960-48599372	0	3.76	-1	0.199	1	1	1	NA	1	NA	NA	44.92	46.71	43.76	43.86	21.43	24.28	26.69	43.87	45.74	43.02	43.26	17.74	18.56	14.6	0.63	1.09	597.39	221.32
Ube2h	ubiquitin-conjugating enzyme E2 H isoform 2	chr6	30161289	30254539	50.29	34.72	20.16	-0.63	-1.37	7.22e-07	2.52e-12	10.59	11.21	NA	1	NA	NA	NA	NA	chr6:30160783-30161029	260	4.09	-1.23	0.235	1	NA	1	NA	NA	NA	NA	360.99	344.54	343.11	345.6	232.26	229.47	213.83	352.53	337.44	337.34	340.84	119.79	165.77	112.17	0.25	0.14	298.7	590.19
Ube2h	ubiquitin-conjugating enzyme E2 H isoform 2	chr6	30161289	30254539	50.29	34.72	20.16	-0.63	-1.37	7.22e-07	2.52e-12	10.59	11.21	NA	1	NA	NA	NA	NA	chr6:30160783-30161029	260	4.09	-1.23	0.235	1	NA	1	NA	NA	NA	NA	360.99	344.54	343.11	345.6	232.26	229.47	213.83	352.53	337.44	337.34	340.84	119.79	165.77	112.17	0.25	0.14	298.7	590.19
Ube2h	ubiquitin-conjugating enzyme E2 H isoform 2	chr6	30161289	30254539	50.29	34.72	20.16	-0.63	-1.37	7.22e-07	2.52e-12	10.59	11.21	NA	1	NA	NA	NA	NA	chr6:30250664-30251126	0	13.41	-2.78	0.00012	1	1	1	NA	1	NA	NA	360.99	344.54	343.11	345.6	232.26	229.47	213.83	352.53	337.44	337.34	340.84	119.79	165.77	112.17	3.03	4.37	2090.87	516.42
Ube2h	ubiquitin-conjugating enzyme E2 H isoform 2	chr6	30161289	30254539	50.29	34.72	20.16	-0.63	-1.37	7.22e-07	2.52e-12	10.59	11.21	NA	1	NA	NA	NA	NA	chr6:30253736-30254012	0	10.95	-1.12	0.0926	1	NA	1	NA	NA	NA	NA	360.99	344.54	343.11	345.6	232.26	229.47	213.83	352.53	337.44	337.34	340.84	119.79	165.77	112.17	0.88	2.05	746.74	811.52
Ube2h	ubiquitin-conjugating enzyme E2 H isoform 2	chr6	30161289	30254539	50.29	34.72	20.16	-0.63	-1.37	7.22e-07	2.52e-12	10.59	11.21	NA	1	NA	NA	NA	NA	chr6:30254339-30254709	0	17.59	-1.74	9.15e-05	1	1	1	1	NA	NA	NA	360.99	344.54	343.11	345.6	232.26	229.47	213.83	352.53	337.44	337.34	340.84	119.79	165.77	112.17	3.79	3.96	1493.48	1106.61
Mical2	protein MICAL-2 isoform B	chr7	119369350	119498708	7.45	3.85	2.97	-1.05	-1.37	1.53e-29	1.3e-10	0.34	0.29	NA	NA	1	1	1	1	chr7:119369006-119369676	0	12.83	-1.27	0.0145	1	1	NA	1	NA	NA	NA	92.69	77.76	75.38	72.5	39.05	39.09	37.21	90.52	76.16	74.11	71.5	22.26	41.89	26.38	3.03	6.14	2837.61	1696.81
Mical2	protein MICAL-2 isoform B	chr7	119369350	119498708	7.45	3.85	2.97	-1.05	-1.37	1.53e-29	1.3e-10	0.34	0.29	NA	NA	1	1	1	1	chr7:119369983-119370243	0	12.81	-1.72	0.00429	1	NA	1	NA	NA	NA	NA	92.69	77.76	75.38	72.5	39.05	39.09	37.21	90.52	76.16	74.11	71.5	22.26	41.89	26.38	1.64	1.5	1344.13	737.74
Mical2	protein MICAL-2 isoform B	chr7	119369350	119498708	7.45	3.85	2.97	-1.05	-1.37	1.53e-29	1.3e-10	0.34	0.29	NA	NA	1	1	1	1	chr7:119410502-119410761	0	5.08	-1.85	0.0436	1	1	1	NA	1	NA	NA	92.69	77.76	75.38	72.5	39.05	39.09	37.21	90.52	76.16	74.11	71.5	22.26	41.89	26.38	0.88	0.41	149.35	442.65
Mical2	protein MICAL-2 isoform B	chr7	119369350	119498708	7.45	3.85	2.97	-1.05	-1.37	1.53e-29	1.3e-10	0.34	0.29	NA	NA	1	1	1	1	chr7:119433831-119434158	0	6.87	-1.72	0.00878	1	1	1	NA	1	1	NA	92.69	77.76	75.38	72.5	39.05	39.09	37.21	90.52	76.16	74.11	71.5	22.26	41.89	26.38	1.01	0.82	746.74	737.74
Mical2	protein MICAL-2 isoform B	chr7	119369350	119498708	7.45	3.85	2.97	-1.05	-1.37	1.53e-29	1.3e-10	0.34	0.29	NA	NA	1	1	1	1	chr7:119442345-119442636	0	5.32	-0.98	0.22	1	1	1	NA	1	NA	NA	92.69	77.76	75.38	72.5	39.05	39.09	37.21	90.52	76.16	74.11	71.5	22.26	41.89	26.38	0	0.68	896.09	663.97
Mical2	protein MICAL-2 isoform B	chr7	119369350	119498708	7.45	3.85	2.97	-1.05	-1.37	1.53e-29	1.3e-10	0.34	0.29	NA	NA	1	1	1	1	chr7:119447945-119448271	0	6.18	-1.43	0.0566	1	1	1	NA	1	NA	NA	92.69	77.76	75.38	72.5	39.05	39.09	37.21	90.52	76.16	74.11	71.5	22.26	41.89	26.38	0.63	0.82	298.7	959.06
Mical2	protein MICAL-2 isoform B	chr7	119369350	119498708	7.45	3.85	2.97	-1.05	-1.37	1.53e-29	1.3e-10	0.34	0.29	NA	NA	1	1	1	1	chr7:119480049-119480485	0	4.8	-3.76	0.00139	1	NA	1	NA	1	NA	NA	92.69	77.76	75.38	72.5	39.05	39.09	37.21	90.52	76.16	74.11	71.5	22.26	41.89	26.38	0.63	0.14	1941.52	590.19
Lpin1	phosphatidate phosphatase LPIN1 isoform b	chr12	16542475	16596576	13.89	11.39	5.69	-0.39	-1.36	4.15e-06	1.16e-06	1.38	1.33	NA	1	NA	NA	NA	1	chr12:16539485-16540230	2245	9.05	-1.11	0.0515	1	1	1	NA	1	NA	NA	117.7	110.67	118.29	114.48	96.16	92.24	77.42	114.94	108.39	116.3	112.91	55.4	20.34	56.48	2.78	3.28	2837.61	1623.03
Lpin1	phosphatidate phosphatase LPIN1 isoform b	chr12	16542475	16596576	13.89	11.39	5.69	-0.39	-1.36	4.15e-06	1.16e-06	1.38	1.33	NA	1	NA	NA	NA	1	chr12:16598308-16598657	-1733	10.43	-1.63	0.0106	1	1	1	NA	1	NA	NA	117.7	110.67	118.29	114.48	96.16	92.24	77.42	114.94	108.39	116.3	112.91	55.4	20.34	56.48	1.26	1.91	448.04	1327.94
Atxn1	ataxin-1	chr13	45645125	46060360	10.65	4.91	4.25	-1.21	-1.36	3.02e-53	0.000102	1.21	0.81	1	1	NA	NA	NA	NA	chr13:45722655-45722869	0	3.62	-1.76	0.101	1	1	1	NA	1	NA	NA	183.11	162	158.91	151.36	69.44	68.3	74.09	178.82	158.66	156.24	149.28	37.23	116.22	34.83	0.13	0.41	448.04	221.32
Atxn1	ataxin-1	chr13	45645125	46060360	10.65	4.91	4.25	-1.21	-1.36	3.02e-53	0.000102	1.21	0.81	1	1	NA	NA	NA	NA	chr13:45780058-45780833	0	10	-1.99	0.000477	1	1	NA	NA	1	NA	NA	183.11	162	158.91	151.36	69.44	68.3	74.09	178.82	158.66	156.24	149.28	37.23	116.22	34.83	4.3	4.09	2538.91	1106.61
Atxn1	ataxin-1	chr13	45645125	46060360	10.65	4.91	4.25	-1.21	-1.36	3.02e-53	0.000102	1.21	0.81	1	1	NA	NA	NA	NA	chr13:45915831-45916231	0	4.07	-1.13	0.17	1	1	1	NA	1	NA	NA	183.11	162	158.91	151.36	69.44	68.3	74.09	178.82	158.66	156.24	149.28	37.23	116.22	34.83	0.38	0.96	1194.78	221.32
Atxn1	ataxin-1	chr13	45645125	46060360	10.65	4.91	4.25	-1.21	-1.36	3.02e-53	0.000102	1.21	0.81	1	1	NA	NA	NA	NA	chr13:45922817-45923069	0	6.15	-1.26	0.1	1	1	1	NA	1	NA	NA	183.11	162	158.91	151.36	69.44	68.3	74.09	178.82	158.66	156.24	149.28	37.23	116.22	34.83	0.88	0.41	746.74	368.87
Atxn1	ataxin-1	chr13	45645125	46060360	10.65	4.91	4.25	-1.21	-1.36	3.02e-53	0.000102	1.21	0.81	1	1	NA	NA	NA	NA	chr13:46018349-46018689	0	6.38	-2.15	0.0117	1	1	1	NA	1	1	1	183.11	162	158.91	151.36	69.44	68.3	74.09	178.82	158.66	156.24	149.28	37.23	116.22	34.83	0.63	0.27	448.04	1327.94
Atxn1	ataxin-1	chr13	45645125	46060360	10.65	4.91	4.25	-1.21	-1.36	3.02e-53	0.000102	1.21	0.81	1	1	NA	NA	NA	NA	chr13:46059012-46059593	0	9.47	-0.74	0.215	1	NA	1	NA	NA	NA	NA	183.11	162	158.91	151.36	69.44	68.3	74.09	178.82	158.66	156.24	149.28	37.23	116.22	34.83	2.02	2.87	2389.57	1327.94
Atxn1	ataxin-1	chr13	45645125	46060360	10.65	4.91	4.25	-1.21	-1.36	3.02e-53	0.000102	1.21	0.81	1	1	NA	NA	NA	NA	chr13:46060199-46061296	0	20.48	-0.95	0.0142	1	1	NA	1	NA	NA	NA	183.11	162	158.91	151.36	69.44	68.3	74.09	178.82	158.66	156.24	149.28	37.23	116.22	34.83	11.63	11.06	6272.61	5385.52
Fermt2	fermitin family homolog 2	chr14	46078467	46149740	52.39	21.07	20.93	-1.41	-1.36	1.36e-31	2.61e-07	13.86	13.17	NA	1	1	1	1	1	chr14:46083444-46083707	0	6.19	-1.62	0.137	1	1	1	NA	1	NA	NA	256.88	249.44	243.38	235.86	91.76	91.11	95.01	250.87	244.3	239.29	232.61	66.82	148.18	67.11	0.63	0.82	896.09	147.55
Fermt2	fermitin family homolog 2	chr14	46078467	46149740	52.39	21.07	20.93	-1.41	-1.36	1.36e-31	2.61e-07	13.86	13.17	NA	1	1	1	1	1	chr14:46127473-46127849	0	3.3	-2.16	0.0418	1	NA	1	NA	1	1	1	256.88	249.44	243.38	235.86	91.76	91.11	95.01	250.87	244.3	239.29	232.61	66.82	148.18	67.11	0	0.41	597.39	516.42
Fermt2	fermitin family homolog 2	chr14	46078467	46149740	52.39	21.07	20.93	-1.41	-1.36	1.36e-31	2.61e-07	13.86	13.17	NA	1	1	1	1	1	chr14:46149600-46150267	0	10.1	-3.13	4.08e-06	1	1	1	1	NA	NA	NA	256.88	249.44	243.38	235.86	91.76	91.11	95.01	250.87	244.3	239.29	232.61	66.82	148.18	67.11	3.41	4.64	1045.44	1254.16
Txnrd2	thioredoxin reductase 2, mitochondrial	chr16	18426510	18479166	7.12	4.56	2.9	-0.74	-1.36	1.26e-08	5.81e-06	1.34	0.85	1	NA	1	NA	NA	1	chr16:18426287-18426939	0	8.2	-1.35	0.00259	1	1	1	1	NA	NA	NA	20.35	18.01	21.38	18.8	11.23	12.25	11.84	19.87	17.64	21.02	18.54	8.29	4.2	10.01	2.65	2.59	1344.13	1475.48
Txnrd2	thioredoxin reductase 2, mitochondrial	chr16	18426510	18479166	7.12	4.56	2.9	-0.74	-1.36	1.26e-08	5.81e-06	1.34	0.85	1	NA	1	NA	NA	1	chr16:18426287-18426939	0	8.2	-1.35	0.00259	1	1	1	1	NA	NA	NA	20.35	18.01	21.38	18.8	11.23	12.25	11.84	19.87	17.64	21.02	18.54	8.29	4.2	10.01	2.65	2.59	1344.13	1475.48
Txnrd2	thioredoxin reductase 2, mitochondrial	chr16	18426510	18479166	7.12	4.56	2.9	-0.74	-1.36	1.26e-08	5.81e-06	1.34	0.85	1	NA	1	NA	NA	1	chr16:18484364-18484578	5199	5.43	-4.73	0.000891	1	NA	1	NA	NA	NA	NA	20.35	18.01	21.38	18.8	11.23	12.25	11.84	19.87	17.64	21.02	18.54	8.29	4.2	10.01	0.51	0.55	448.04	295.1
Cramp1l	protein cramped-like	chr17	25098171	25152175	12.74	8.64	5.13	-0.66	-1.36	9.31e-16	5.6e-17	7.08	6.05	1	1	NA	NA	NA	NA	chr17:25152671-25153494	0	23.53	-1.23	0.00275	1	1	NA	1	NA	NA	NA	140.42	144.16	144.19	126.93	93.89	92.41	78.35	137.13	141.19	141.76	125.18	48.64	63.23	47.25	12.39	9.96	4181.74	3319.84
Pot1b	protection of telomeres 1B	chr17	55791323	55851926	2.41	1.77	0.97	-0.52	-1.36	0.00472	2.63e-06	4.39	5.14	NA	1	NA	NA	NA	NA	chr17:55851489-55852010	0	5.06	-5.9	1.11e-06	1	NA	1	1	NA	NA	NA	12.64	11.78	10.98	13.43	6.61	8.96	9.55	12.35	11.54	10.79	13.24	4.99	3.59	5.34	1.64	1.09	1045.44	442.65
Hspb1	heat shock protein beta-1	chr5	136363789	136365433	9.92	0.39	3.97	-4.92	-1.36	1.2e-41	0.00234	1.43	1.12	NA	1	1	1	1	NA	chr5:136353490-136354015	-9774	6.93	-1.52	0.00896	1	NA	1	NA	1	NA	NA	13.74	15.15	14.84	8.23	0.73	0.51	0.19	13.42	14.84	14.59	8.12	2.93	9.2	2.85	1.64	1.09	1344.13	1254.16
Rbms3	RNA-binding motif, single-stranded-interacting	chr9	116481864	117539031	7.95	6.15	3.19	-0.47	-1.36	4.4e-12	9.21e-11	9.09	6.97	1	1	NA	NA	NA	NA	chr9:116828074-116828288	0	3.98	-2.77	0.0436	1	NA	1	NA	1	1	1	98.59	96.44	91.77	92.02	68.78	68.07	68.77	96.28	94.46	90.23	90.75	29.4	51.85	27.46	0	0.41	896.09	147.55
Rbms3	RNA-binding motif, single-stranded-interacting	chr9	116481864	117539031	7.95	6.15	3.19	-0.47	-1.36	4.4e-12	9.21e-11	9.09	6.97	1	1	NA	NA	NA	NA	chr9:117101810-117102024	0	3.62	-0.76	0.46	1	1	1	NA	1	NA	NA	98.59	96.44	91.77	92.02	68.78	68.07	68.77	96.28	94.46	90.23	90.75	29.4	51.85	27.46	0.51	0	597.39	147.55
Rbms3	RNA-binding motif, single-stranded-interacting	chr9	116481864	117539031	7.95	6.15	3.19	-0.47	-1.36	4.4e-12	9.21e-11	9.09	6.97	1	1	NA	NA	NA	NA	chr9:117160754-117161191	0	4.96	-1.71	0.0298	1	NA	1	1	NA	NA	NA	98.59	96.44	91.77	92.02	68.78	68.07	68.77	96.28	94.46	90.23	90.75	29.4	51.85	27.46	0.76	0.55	597.39	885.29
Zfp182	zinc finger protein 182	chrX	20603310	20639164	5.61	4.07	2.27	-0.55	-1.36	8.22e-11	1.92e-17	1.51	1.08	1	1	NA	NA	NA	NA	chrX:20638878-20639092	0	3.98	-2.13	0.129	1	1	1	1	NA	NA	NA	45.21	46.71	50.06	51.29	31.93	32.17	34.27	44.15	45.74	49.22	50.58	18.21	19.17	18.08	0.63	0.27	597.39	0
1300002E11Rik	NA	chr16	21794420	21809112	1.85	0.92	0.75	-1.1	-1.36	1.01e-07	5.39e-06	1.08	1.05	NA	1	NA	NA	NA	NA	NA	NA	NA	NA	NA	NA	NA	NA	NA	NA	NA	NA	11.41	11.78	10.44	8.95	4.99	3.97	5.78	11.14	11.54	10.26	8.83	4.18	4.52	3.48	NA	NA	NA	NA
Hmga2-ps1	NA	chr1	178764755	178766264	1.11	0.76	0.45	-0.67	-1.36	0.0422	0.0031	0.06	0.1	NA	NA	1	NA	NA	1	NA	NA	NA	NA	NA	NA	NA	NA	NA	NA	NA	NA	3.33	2.78	2.28	1.34	1.61	1.42	1.61	3.25	2.72	2.24	1.32	1.28	0.65	0.85	NA	NA	NA	NA
Zfp760	zinc finger protein 760	chr17	21844708	21862603	6.74	4.92	2.73	-0.55	-1.36	1.07e-09	1.94e-16	3.6	3.09	NA	1	NA	NA	NA	NA	NA	NA	NA	NA	NA	NA	NA	NA	NA	NA	NA	NA	42.78	39.3	41.98	40.28	25.62	29.9	28.66	41.78	38.49	41.27	39.72	17.05	13.88	16.12	NA	NA	NA	NA
Osgep	probable O-sialoglycoprotein endopeptidase	chr14	51535049	51544568	23.83	13.66	9.74	-0.9	-1.35	7.79e-26	6.68e-18	10.87	10.05	NA	1	1	NA	NA	1	chr14:51543949-51544899	0	16.39	-1.94	3.24e-06	1	1	NA	1	NA	NA	NA	56.04	60.09	54.93	51.29	28.19	29.78	31.3	54.73	58.85	54.01	50.58	21.58	20.82	21.86	9.99	7.64	4032.39	2729.65
Dip2b	disco-interacting protein 2 homolog B isoform 1	chr15	99869095	100049904	23.05	17.14	9.4	-0.52	-1.35	7.36e-05	5.21e-15	4.16	4.02	NA	1	1	1	NA	NA	chr15:99868824-99869501	0	9.84	-1.55	0.0015	1	1	1	1	NA	NA	NA	301.28	313.23	293.51	304.15	216.03	221.87	194.85	294.23	306.78	288.58	299.97	112.99	128.4	109.25	3.67	3.55	1642.83	1475.48
Dip2b	disco-interacting protein 2 homolog B isoform 1	chr15	99869095	100049904	23.05	17.14	9.4	-0.52	-1.35	7.36e-05	5.21e-15	4.16	4.02	NA	1	1	1	NA	NA	chr15:99891708-99892090	0	6.49	-2.31	0.00502	1	NA	1	NA	1	NA	NA	301.28	313.23	293.51	304.15	216.03	221.87	194.85	294.23	306.78	288.58	299.97	112.99	128.4	109.25	1.01	0.68	1792.17	516.42
Dip2b	disco-interacting protein 2 homolog B isoform 1	chr15	99869095	100049904	23.05	17.14	9.4	-0.52	-1.35	7.36e-05	5.21e-15	4.16	4.02	NA	1	1	1	NA	NA	chr15:99912435-99912698	0	7.07	-5.37	1.19e-05	1	1	1	NA	1	NA	NA	301.28	313.23	293.51	304.15	216.03	221.87	194.85	294.23	306.78	288.58	299.97	112.99	128.4	109.25	1.14	0.55	597.39	516.42
Dip2b	disco-interacting protein 2 homolog B isoform 1	chr15	99869095	100049904	23.05	17.14	9.4	-0.52	-1.35	7.36e-05	5.21e-15	4.16	4.02	NA	1	1	1	NA	NA	chr15:99920040-99920604	0	24.58	-2.56	8.4e-08	1	1	1	NA	1	1	1	301.28	313.23	293.51	304.15	216.03	221.87	194.85	294.23	306.78	288.58	299.97	112.99	128.4	109.25	7.33	7.64	3435	2950.97
Dip2b	disco-interacting protein 2 homolog B isoform 1	chr15	99869095	100049904	23.05	17.14	9.4	-0.52	-1.35	7.36e-05	5.21e-15	4.16	4.02	NA	1	1	1	NA	NA	chr15:99930849-99931695	0	5.22	-4.05	7.37e-07	1	NA	1	NA	1	NA	NA	301.28	313.23	293.51	304.15	216.03	221.87	194.85	294.23	306.78	288.58	299.97	112.99	128.4	109.25	2.02	1.09	1642.83	1623.03
Dip2b	disco-interacting protein 2 homolog B isoform 1	chr15	99869095	100049904	23.05	17.14	9.4	-0.52	-1.35	7.36e-05	5.21e-15	4.16	4.02	NA	1	1	1	NA	NA	chr15:99957085-99957327	0	10.88	-2.51	0.00109	1	1	1	NA	1	NA	NA	301.28	313.23	293.51	304.15	216.03	221.87	194.85	294.23	306.78	288.58	299.97	112.99	128.4	109.25	1.64	0.96	746.74	663.97
Dip2b	disco-interacting protein 2 homolog B isoform 1	chr15	99869095	100049904	23.05	17.14	9.4	-0.52	-1.35	7.36e-05	5.21e-15	4.16	4.02	NA	1	1	1	NA	NA	chr15:99997676-99998033	0	5.64	-2.46	0.00252	1	NA	1	NA	1	NA	NA	301.28	313.23	293.51	304.15	216.03	221.87	194.85	294.23	306.78	288.58	299.97	112.99	128.4	109.25	1.39	0.96	448.04	368.87
Gpcpd1	putative glycerophosphocholine phosphodiesterase	chr2	132354819	132403984	6.78	4.76	2.77	-0.61	-1.35	2.96e-10	6.31e-16	4.15	4.31	NA	1	1	1	NA	NA	chr2:132403237-132404142	0	8.39	-1.15	0.0075	1	1	NA	1	NA	NA	NA	55.43	49.57	48.47	45.29	31.12	36.08	30.75	54.13	48.55	47.66	44.67	18.3	21.55	17.75	3.67	3.41	2688.26	1918.13
Casp6	caspase-6 precursor	chr3	129604343	129617020	21.4	14.03	8.71	-0.7	-1.35	3.74e-14	1.65e-16	7.11	7.25	NA	1	NA	NA	NA	NA	chr3:129604111-129604767	0	12.52	-1.39	0.00321	1	1	1	1	NA	NA	NA	41.55	42.92	45.11	51.02	27.89	27.8	27.33	40.57	42.04	44.35	50.32	16.84	17.11	18.08	3.54	2.87	3733.7	2360.78
Obsl1	obscurin-like 1	chr1	75482400	75503027	14.45	7.51	5.91	-1.04	-1.34	3.71e-31	7.99e-18	10.65	8.05	1	1	1	1	NA	1	chr1:75502118-75502494	0	6.39	-1.31	0.0417	1	1	1	NA	1	NA	NA	128.25	120.77	126.29	107.95	61.22	63.65	51.7	125.25	118.28	124.17	106.46	43.15	53.55	43.8	1.26	1.5	448.04	516.42
Obsl1	obscurin-like 1	chr1	75482400	75503027	14.45	7.51	5.91	-1.04	-1.34	3.71e-31	7.99e-18	10.65	8.05	1	1	1	1	NA	1	chr1:75502855-75503301	0	11.81	-2.4	9.14e-05	1	1	1	1	NA	NA	NA	128.25	120.77	126.29	107.95	61.22	63.65	51.7	125.25	118.28	124.17	106.46	43.15	53.55	43.8	2.15	3.82	1344.13	1032.84
B4galnt1	beta-1,4 N-acetylgalactosaminyltransferase 1	chr10	126602212	126609396	25.92	15.04	10.57	-0.88	-1.34	2.09e-19	3.63e-15	1.17	0.85	1	1	1	1	NA	NA	chr10:126586869-126587098	-15183	6.77	-3.35	0.00372	1	NA	1	NA	1	NA	NA	128.77	127.16	128.68	109.65	74.36	70.85	56.57	125.76	124.54	126.52	108.14	42.06	59.16	42.28	0.88	0.14	448.04	663.97
B4galnt1	beta-1,4 N-acetylgalactosaminyltransferase 1	chr10	126602212	126609396	25.92	15.04	10.57	-0.88	-1.34	2.09e-19	3.63e-15	1.17	0.85	1	1	1	1	NA	NA	chr10:126602044-126603219	0	12.2	-2.24	2.67e-07	1	1	1	1	NA	NA	NA	128.77	127.16	128.68	109.65	74.36	70.85	56.57	125.76	124.54	126.52	108.14	42.06	59.16	42.28	7.71	5.73	3883.04	3983.81
Flcn	folliculin	chr11	59604910	59623541	17.8	16.03	7.33	-0.25	-1.34	0.0214	2.26e-19	4.3	3.94	NA	1	NA	NA	NA	NA	chr11:59622659-59624007	0	25.86	-1.51	0.000176	1	1	NA	1	NA	NA	NA	98.11	101.41	107.23	91.03	92.34	90.54	69.12	95.82	99.32	105.43	89.78	38.47	34.26	42.95	15.93	17.2	11201.1	8926.68
Fbxl20	F-box/LRR-repeat protein 20	chr11	97943868	98010930	18.4	12.78	7.5	-0.62	-1.34	1.5e-05	6.12e-12	4.65	5.48	NA	1	NA	NA	NA	NA	chr11:97920969-97921393	22475	10.96	-1.98	0.00321	1	1	1	NA	1	NA	NA	231.45	240.94	221.88	224.49	160.25	162.7	125.57	226.03	235.98	218.15	221.4	73.46	117.15	76.34	2.78	2.73	1493.48	590.19
Fbxl20	F-box/LRR-repeat protein 20	chr11	97943868	98010930	18.4	12.78	7.5	-0.62	-1.34	1.5e-05	6.12e-12	4.65	5.48	NA	1	NA	NA	NA	NA	chr11:98010350-98011942	0	13.87	-1.25	0.00258	1	1	NA	1	NA	NA	NA	231.45	240.94	221.88	224.49	160.25	162.7	125.57	226.03	235.98	218.15	221.4	73.46	117.15	76.34	11	9.96	8960.87	4500.23
Serac1	protein SERAC1 isoform 3	chr17	6040571	6079739	3.49	2.81	1.44	-0.42	-1.34	0.0011	2.03e-08	2.51	2.73	NA	1	NA	NA	NA	NA	chr17:6079234-6080098	0	12.1	-1.9	0.000185	1	1	1	1	NA	NA	NA	31.14	28.02	29.65	25.06	24.96	21.1	18.39	30.41	27.45	29.15	24.72	13.34	7.06	12.6	5.44	8.05	1792.17	1549.26
Lix1l	LIX1-like protein	chr3	96405056	96429275	107.13	88.76	44.03	-0.37	-1.34	0.00557	6.96e-15	17.32	15	NA	1	NA	NA	NA	NA	chr3:96404724-96405186	0	18.95	-1.83	2.32e-05	1	1	1	1	NA	NA	NA	388.65	389.81	378.17	402.62	304.64	323.47	278.69	379.55	381.78	371.81	397.07	148.19	154.39	151.08	5.94	5.19	1642.83	1106.61
Adam12	disintegrin and metalloproteinase	chr7	141074883	141416780	9.45	6.93	3.87	-0.54	-1.34	1.54e-11	1.1e-17	2.22	1.22	1	NA	1	1	1	1	chr7:141199536-141199926	0	6.36	-2.39	0.00547	1	1	1	NA	1	NA	NA	99.4	101.24	111.6	108.13	69.66	79.53	67.38	97.07	99.15	109.72	106.64	39.44	47.98	34.83	1.26	0.55	1194.78	590.19
Adam12	disintegrin and metalloproteinase	chr7	141074883	141416780	9.45	6.93	3.87	-0.54	-1.34	1.54e-11	1.1e-17	2.22	1.22	1	NA	1	1	1	1	chr7:141224823-141225159	0	5.53	-2.3	0.00479	1	1	1	NA	1	NA	NA	99.4	101.24	111.6	108.13	69.66	79.53	67.38	97.07	99.15	109.72	106.64	39.44	47.98	34.83	0.38	0.55	896.09	811.52
Adam12	disintegrin and metalloproteinase	chr7	141074883	141416780	9.45	6.93	3.87	-0.54	-1.34	1.54e-11	1.1e-17	2.22	1.22	1	NA	1	1	1	1	chr7:141416645-141417263	0	6.39	-2.02	0.00689	1	1	1	1	NA	NA	NA	99.4	101.24	111.6	108.13	69.66	79.53	67.38	97.07	99.15	109.72	106.64	39.44	47.98	34.83	2.15	1.23	2389.57	663.97
Arhgap42	rho GTPase-activating protein 42	chr9	8994953	9239013	4.4	3.4	1.81	-0.46	-1.34	9.08e-06	6.14e-12	5.68	4.05	1	NA	1	NA	NA	1	chr9:9238552-9239273	0	8.27	-3.5	3.62e-06	1	1	1	1	NA	NA	NA	32.75	32.06	34.25	38.76	23.42	24.45	26.88	31.99	31.4	33.67	38.22	11.16	12.39	16.56	3.67	1.77	2240.22	1475.48
Abtb1	ankyrin repeat and BTB/POZ domain-containing	chr6	88785908	88791929	12.96	8.15	5.32	-0.78	-1.34	4.87e-14	7.9e-12	2.98	3.05	NA	1	NA	NA	NA	NA	NA	NA	NA	NA	NA	NA	NA	NA	NA	NA	NA	NA	36.08	36.27	38.27	30.61	21.73	20.93	19.75	35.23	35.52	37.63	30.19	13.44	16.83	10.97	NA	NA	NA	NA
Mbtd1	Mus musculus 0 day neonate skin cDNA, RIKEN full-length enriched library, clone:4632408J12 product:hypothetical mbt repeat containing protein, full insert sequence.	chr11	93747533	93808298	13.74	7.25	5.66	-1.02	-1.33	2.39e-52	3.06e-19	11.89	13.09	NA	1	NA	NA	NA	NA	chr11:93746496-93747704	0	25.78	-1.62	4.24e-06	1	1	NA	1	NA	NA	NA	99.83	105.95	103.91	107.23	50.8	51.4	52.09	97.49	103.77	102.16	105.76	38.51	46.97	36.39	18.45	19.25	7019.35	4869.1
Svil	SubName: Full=Putative uncharacterized protein; SubName: Full=Svil protein;	chr18	5046587	5119291	20.33	12.48	8.35	-0.8	-1.33	2.22e-11	1.45e-14	6.85	5.85	1	1	1	1	NA	NA	chr18:4920555-4920956	0	7.53	-1.07	0.079	1	1	1	1	NA	NA	NA	224.75	227.22	211.1	212.59	123.91	125.77	127.21	219.49	222.54	207.55	209.66	74.49	103.1	77.93	1.26	1.5	746.74	959.06
Svil	SubName: Full=Putative uncharacterized protein; SubName: Full=Svil protein;	chr18	5046587	5119291	20.33	12.48	8.35	-0.8	-1.33	2.22e-11	1.45e-14	6.85	5.85	1	1	1	1	NA	NA	chr18:4921353-4921827	0	8.01	-1.71	0.00983	1	1	1	NA	NA	NA	NA	224.75	227.22	211.1	212.59	123.91	125.77	127.21	219.49	222.54	207.55	209.66	74.49	103.1	77.93	1.77	1.09	1792.17	1106.61
Svil	SubName: Full=Putative uncharacterized protein; SubName: Full=Svil protein;	chr18	5046587	5119291	20.33	12.48	8.35	-0.8	-1.33	2.22e-11	1.45e-14	6.85	5.85	1	1	1	1	NA	NA	chr18:4981337-4981670	0	4.19	-1.62	0.0737	1	NA	1	NA	1	NA	NA	224.75	227.22	211.1	212.59	123.91	125.77	127.21	219.49	222.54	207.55	209.66	74.49	103.1	77.93	0.13	0.68	896.09	442.65
Svil	SubName: Full=Putative uncharacterized protein; SubName: Full=Svil protein;	chr18	5046587	5119291	20.33	12.48	8.35	-0.8	-1.33	2.22e-11	1.45e-14	6.85	5.85	1	1	1	1	NA	NA	chr18:5133440-5134592	14150	10.69	-1.68	7.49e-05	1	1	1	NA	1	1	NA	224.75	227.22	211.1	212.59	123.91	125.77	127.21	219.49	222.54	207.55	209.66	74.49	103.1	77.93	6.19	8.05	3733.7	1918.13
Aif1l	allograft inflammatory factor 1-like	chr2	31805823	31828962	4.29	0.83	1.78	-2.45	-1.33	8.47e-17	8.18e-06	7.66	9.05	NA	NA	1	1	1	NA	chr2:31805639-31805853	0	7.24	-2.18	0.0648	1	NA	1	1	NA	NA	NA	24.96	17.93	18.48	11.99	2.35	2.5	5	24.37	17.56	18.17	11.83	8.51	5.57	7.41	1.52	0.55	149.35	221.32
Rn45s	NA	chr17	39979942	39985774	604.56	402.61	251.88	-0.68	-1.33	0.000981	1.3e-08	437.66	417.4	NA	1	NA	NA	NA	1	NA	NA	NA	NA	NA	NA	NA	NA	NA	NA	NA	NA	4272.19	5462.79	4507.75	6236.87	3966.72	3589.93	2050.66	4172.15	5350.21	4432	6150.97	1819.65	1598.15	2588.24	NA	NA	NA	NA
Ptges3l	NA	chr11	101280128	101286647	5.42	4.26	2.22	-0.46	-1.33	0.0165	0.000415	0.6	0.34	1	1	NA	NA	NA	NA	NA	NA	NA	NA	NA	NA	NA	NA	NA	NA	NA	NA	10.55	10.94	14.15	10.2	9.1	8.4	7.84	10.31	10.71	13.91	10.06	2.74	7.14	3.59	NA	NA	NA	NA
Osbpl7	oxysterol-binding protein-related protein 7	chr11	96912134	96930218	3.65	2.96	1.51	-0.42	-1.32	0.00751	1.24e-08	2.12	2.09	NA	1	NA	NA	NA	NA	chr11:96912054-96912274	0	6.34	-2.41	0.00952	1	NA	1	1	NA	NA	NA	19.2	18.43	20.49	16.56	16.59	13.96	12.07	18.75	18.05	20.14	16.33	7.45	7.75	6.78	0.38	0.41	597.39	590.19
Runx2	runt-related transcription factor 2 isoform type	chr17	44632936	44951746	9.56	5.26	4.01	-0.96	-1.32	2.68e-39	5.48e-17	6.67	6.18	NA	NA	1	NA	NA	NA	chr17:44725098-44725312	15638	4.34	-4.4	0.00271	1	NA	1	NA	1	NA	NA	123.74	118.58	116.51	115.47	61.44	56.33	65.19	120.84	116.13	114.55	113.88	52.66	38.78	48.73	0.38	0.27	448.04	295.1
Runx2	runt-related transcription factor 2 isoform type	chr17	44632936	44951746	9.56	5.26	4.01	-0.96	-1.32	2.68e-39	5.48e-17	6.67	6.18	NA	NA	1	NA	NA	NA	chr17:44855272-44855868	0	6.37	-2.29	0.00266	1	1	1	NA	1	NA	NA	123.74	118.58	116.51	115.47	61.44	56.33	65.19	120.84	116.13	114.55	113.88	52.66	38.78	48.73	0.76	2.59	1493.48	885.29
Runx2	runt-related transcription factor 2 isoform type	chr17	44632936	44951746	9.56	5.26	4.01	-0.96	-1.32	2.68e-39	5.48e-17	6.67	6.18	NA	NA	1	NA	NA	NA	chr17:44864826-44865749	0	7.39	-2.24	0.000264	1	1	1	NA	1	NA	NA	123.74	118.58	116.51	115.47	61.44	56.33	65.19	120.84	116.13	114.55	113.88	52.66	38.78	48.73	3.03	1.09	3285.65	2213.23
Runx2	runt-related transcription factor 2 isoform type	chr17	44632936	44951746	9.56	5.26	4.01	-0.96	-1.32	2.68e-39	5.48e-17	6.67	6.18	NA	NA	1	NA	NA	NA	chr17:44874843-44875447	0	13.21	-1.35	0.00277	1	1	NA	NA	1	NA	NA	123.74	118.58	116.51	115.47	61.44	56.33	65.19	120.84	116.13	114.55	113.88	52.66	38.78	48.73	3.29	3	3136.3	2508.32
Runx2	runt-related transcription factor 2 isoform type	chr17	44632936	44951746	9.56	5.26	4.01	-0.96	-1.32	2.68e-39	5.48e-17	6.67	6.18	NA	NA	1	NA	NA	NA	chr17:44913819-44914564	0	13.31	-1.36	0.004	1	1	NA	1	NA	NA	NA	123.74	118.58	116.51	115.47	61.44	56.33	65.19	120.84	116.13	114.55	113.88	52.66	38.78	48.73	3.41	6.55	2986.96	2139.45
Runx2	runt-related transcription factor 2 isoform type	chr17	44632936	44951746	9.56	5.26	4.01	-0.96	-1.32	2.68e-39	5.48e-17	6.67	6.18	NA	NA	1	NA	NA	NA	chr17:44951684-44952135	0	9.45	-2.8	1.77e-05	1	1	1	1	NA	NA	NA	123.74	118.58	116.51	115.47	61.44	56.33	65.19	120.84	116.13	114.55	113.88	52.66	38.78	48.73	1.39	1.36	1642.83	1696.81
Lpin3	phosphatidate phosphatase LPIN3	chr2	160706406	160731736	9.82	7.74	4.05	-0.44	-1.32	0.00183	4.55e-06	0.13	0.16	NA	1	NA	NA	NA	NA	chr2:160706321-160706675	0	6.13	-1.94	0.0062	1	NA	1	1	NA	NA	NA	46.92	55.21	57.87	40.55	41.69	39.77	29.79	45.82	54.07	56.9	39.99	15.09	31.68	12.53	1.01	1.09	746.74	516.42
Sowahc	NA	chr10	58684670	58689181	8.74	4.26	3.63	-1.13	-1.32	1.25e-36	3.46e-16	1.84	1.6	NA	1	NA	NA	NA	NA	NA	NA	NA	NA	NA	NA	NA	NA	NA	NA	NA	NA	52.95	60.34	55.74	59.79	25.33	28.42	24.43	51.71	59.1	54.8	58.97	22.01	25.22	20.16	NA	NA	NA	NA
Csrp2	cysteine and glycine-rich protein 2	chr10	110357232	110376570	99.67	43.76	41.72	-1.28	-1.31	1.71e-55	9.62e-19	31.82	40.2	NA	NA	1	NA	NA	1	chr10:110356865-110357793	0	11.52	-0.83	0.0383	1	1	NA	1	NA	NA	NA	120.98	121.19	130.08	141.52	49.11	52.3	56.64	118.15	118.69	127.89	139.57	49.85	49.92	52.44	4.93	5.73	2837.61	2803.42
Zfpm2	zinc finger protein ZFPM2	chr15	40486588	40936138	7.12	4.16	3	-0.87	-1.31	1.12e-16	2.82e-09	0.62	0.45	1	NA	1	NA	NA	1	chr15:40486323-40486811	0	14.76	-3.27	4.3e-07	1	1	1	1	NA	NA	NA	48.53	49.4	46.7	60.96	27.89	30.07	26.3	47.4	48.38	45.91	60.12	23.51	13.24	24.05	2.53	3.82	3435	1623.03
Zfpm2	zinc finger protein ZFPM2	chr15	40486588	40936138	7.12	4.16	3	-0.87	-1.31	1.12e-16	2.82e-09	0.62	0.45	1	NA	1	NA	NA	1	chr15:40487331-40487902	0	16.01	-1.51	0.00018	1	1	1	NA	1	NA	NA	48.53	49.4	46.7	60.96	27.89	30.07	26.3	47.4	48.38	45.91	60.12	23.51	13.24	24.05	3.67	2.87	3285.65	3393.61
Zfpm2	zinc finger protein ZFPM2	chr15	40486588	40936138	7.12	4.16	3	-0.87	-1.31	1.12e-16	2.82e-09	0.62	0.45	1	NA	1	NA	NA	1	chr15:40578768-40578982	0	4.71	-4.56	0.00717	1	NA	1	NA	NA	NA	NA	48.53	49.4	46.7	60.96	27.89	30.07	26.3	47.4	48.38	45.91	60.12	23.51	13.24	24.05	0.13	0.14	1344.13	147.55
Zfpm2	zinc finger protein ZFPM2	chr15	40486588	40936138	7.12	4.16	3	-0.87	-1.31	1.12e-16	2.82e-09	0.62	0.45	1	NA	1	NA	NA	1	chr15:40655751-40656384	0	6.98	-1.63	0.0134	1	1	1	NA	1	NA	NA	48.53	49.4	46.7	60.96	27.89	30.07	26.3	47.4	48.38	45.91	60.12	23.51	13.24	24.05	0.88	0.68	1941.52	2360.78
Zbtb34	zinc finger and BTB domain-containing protein	chr2	33261628	33286844	3.98	2.04	1.67	-1.06	-1.31	4.02e-28	3.67e-15	3.86	3.98	NA	1	NA	NA	NA	NA	chr2:33286907-33287169	-64	7.39	-0.64	0.275	1	NA	1	1	NA	NA	NA	40.98	36.86	38.42	35.98	16.96	19	18.88	40.02	36.1	37.78	35.49	14.93	16.26	14.19	0.88	1.23	298.7	516.42
Accs	1-aminocyclopropane-1-carboxylate synthase-like	chr2	93675610	93689933	5.33	4.37	2.23	-0.38	-1.31	0.00919	5.64e-08	2.38	2.1	NA	1	NA	NA	NA	NA	chr2:93689752-93690274	0	7.72	-1.34	0.026	1	1	NA	1	NA	NA	NA	14.78	15.4	16.39	15.22	10.57	13.27	11.65	14.44	15.08	16.11	15.01	6.05	6.01	6.26	0.88	2.73	1045.44	1327.94
Panx1	pannexin-1	chr9	14810229	14849922	3.43	1.87	1.44	-0.95	-1.31	1.52e-05	0.000222	4.66	4.69	NA	NA	NA	NA	NA	NA	chr9:14793059-14793470	16759	4.71	-0.27	0.654	1	NA	1	NA	NA	NA	NA	11.31	10.52	9.93	9.49	4.33	4.48	6.91	11.05	10.3	9.77	9.36	5.24	2.26	4.67	0.76	1.36	298.7	516.42
Pros1	vitamin K-dependent protein S precursor	chr16	62854160	62929166	12.46	11.01	5.25	-0.28	-1.31	0.00148	2.44e-14	7.11	3.42	1	1	NA	NA	NA	NA	NA	NA	NA	NA	NA	NA	NA	NA	NA	NA	NA	NA	58.09	60.59	59.95	57.64	51.97	51.17	43.6	56.73	59.34	58.95	56.85	24.97	18.28	26.87	NA	NA	NA	NA
Zfp874b	regulator of sex-limitation candidate 16	chr13	67572449	67585189	3.9	2.99	1.64	-0.49	-1.31	0.000197	1.66e-09	1.05	0.85	NA	1	NA	NA	NA	NA	NA	NA	NA	NA	NA	NA	NA	NA	NA	NA	NA	NA	21.82	19.95	22.92	20.59	17.32	15.2	13.46	21.31	19.53	22.54	20.3	7.95	8.64	8.86	NA	NA	NA	NA
Vangl2	vang-like protein 2	chr1	173934502	173957399	3.65	1.8	1.55	-1.13	-1.3	8.43e-09	9.76e-05	7.63	7.83	NA	NA	NA	NA	NA	NA	chr1:173957285-173957529	0	9.21	-2.32	0.00408	1	NA	1	NA	NA	NA	NA	13.17	12.46	10.32	11.9	5.73	6.3	4.55	12.86	12.2	10.15	11.74	5.33	2.78	6.11	1.14	1.5	746.74	295.1
Khnyn	protein KHNYN	chr14	56503806	56515618	15.46	8.75	6.5	-0.92	-1.3	8.27e-37	3.76e-18	6.41	6.41	NA	1	NA	NA	NA	1	chr14:56503024-56504051	0	14.93	-2.26	3.85e-07	1	1	NA	1	NA	NA	NA	89.41	87.52	86.32	84.41	43.97	49.41	44.66	87.32	85.72	84.87	83.25	30.4	38.58	34.72	7.08	7.23	4480.44	4352.68
Plin3	perilipin-3	chr17	56418385	56429934	70.03	60.07	29.61	-0.32	-1.3	0.0212	8.96e-17	10.24	9.07	NA	1	NA	NA	NA	NA	chr17:56429256-56430721	0	15.23	-1.36	7.67e-05	1	1	NA	1	1	NA	NA	222.42	221.75	218.71	214.11	184.4	186.58	157.39	217.21	217.18	215.04	211.16	89.64	83.61	88.97	12.13	9.69	6571.3	5680.62
Ctnnd1	catenin delta-1 isoform 1	chr2	84440938	84490897	92.43	52.04	38.52	-0.93	-1.3	4.9e-19	3.79e-07	18.76	16.52	NA	1	1	1	1	NA	chr2:84475726-84476190	0	14.69	-1.07	0.19	1	1	1	NA	1	1	1	778.21	766.75	710.45	680.63	390.23	390.81	378.31	759.99	750.95	698.51	671.26	214.38	436.91	223.83	3.67	5.32	1792.17	590.19
Ctnnd1	catenin delta-1 isoform 1	chr2	84440938	84490897	92.43	52.04	38.52	-0.93	-1.3	4.9e-19	3.79e-07	18.76	16.52	NA	1	1	1	1	NA	chr2:84490677-84491106	0	10.11	-2.03	0.000909	1	1	1	1	NA	NA	NA	778.21	766.75	710.45	680.63	390.23	390.81	378.31	759.99	750.95	698.51	671.26	214.38	436.91	223.83	2.28	1.77	1344.13	1180.39
Rab43	ras-related protein Rab-43 isoform a	chr6	87738847	87761773	12.19	9.76	5.14	-0.42	-1.3	6.71e-09	2.05e-17	2.82	2.75	NA	1	NA	NA	NA	NA	chr6:87761243-87762685	0	27.13	-1.05	0.0304	1	1	NA	1	NA	NA	NA	84.9	79.95	87.01	83.15	64.3	65.3	58.86	82.91	78.3	85.55	82.01	30.59	38.25	31.54	22.37	22.66	9259.57	7229.87
Rab43	ras-related protein Rab-43 isoform a	chr6	87738847	87761773	12.19	9.76	5.14	-0.42	-1.3	6.71e-09	2.05e-17	2.82	2.75	NA	1	NA	NA	NA	NA	chr6:87761243-87762685	0	27.13	-1.05	0.0304	1	1	NA	1	NA	NA	NA	84.9	79.95	87.01	83.15	64.3	65.3	58.86	82.91	78.3	85.55	82.01	30.59	38.25	31.54	22.37	22.66	9259.57	7229.87
Lars2	probable leucyl-tRNA synthetase, mitochondrial	chr9	123276058	123371782	132.26	99.71	56.09	-0.5	-1.3	0.0294	1.13e-07	63.86	72.28	NA	NA	NA	NA	NA	NA	chr9:123275712-123276517	0	4.72	-1.73	0.00956	1	1	1	1	NA	NA	NA	610.41	766.5	719.46	882.48	659.11	610.18	314.77	596.11	750.7	707.37	870.32	273.72	208.83	405.63	2.4	1.5	597.39	1106.61
Atp5sl	ATP synthase subunit s-like protein	chr7	26404512	26410569	4.26	3.63	1.8	-0.32	-1.3	0.0275	1.51e-07	2.93	2.46	NA	1	NA	NA	NA	1	NA	NA	NA	NA	NA	NA	NA	NA	NA	NA	NA	NA	13.83	14.9	15.35	14.95	10.79	12.31	12.17	13.51	14.59	15.09	14.74	5.64	5.69	6.26	NA	NA	NA	NA
Mlf1	myeloid leukemia factor 1 isoform a	chr3	67178019	67203922	1.06	0.54	0.45	-1.09	-1.3	0.000131	0.00128	2.21	1.65	NA	1	NA	NA	NA	NA	NA	NA	NA	NA	NA	NA	NA	NA	NA	NA	NA	NA	2.04	1.68	1.86	1.52	0.81	0.91	0.84	2	1.65	1.82	1.5	0.56	1.01	0.59	NA	NA	NA	NA
Prkce	protein kinase C epsilon type	chr17	86567125	87057259	2.43	1.11	1.03	-1.25	-1.29	4.19e-16	6.83e-08	2.84	2.41	NA	1	1	1	NA	NA	chr17:86556682-86557103	-10022	3.68	-2.43	0.0333	1	NA	1	NA	1	NA	NA	23.01	22.89	24.58	17.63	9.98	9.87	8.33	22.47	22.42	24.17	17.39	7.51	10.81	8.19	0.63	0.14	298.7	885.29
Prkce	protein kinase C epsilon type	chr17	86567125	87057259	2.43	1.11	1.03	-1.25	-1.29	4.19e-16	6.83e-08	2.84	2.41	NA	1	1	1	NA	NA	chr17:86565964-86567374	0	8.79	-3.33	4.16e-08	1	1	1	1	NA	NA	NA	23.01	22.89	24.58	17.63	9.98	9.87	8.33	22.47	22.42	24.17	17.39	7.51	10.81	8.19	7.08	7.23	4480.44	1549.26
Mccc1	methylcrotonoyl-CoA carboxylase subunit alpha,	chr3	35858231	35899600	10.84	9.75	4.6	-0.25	-1.29	0.00505	2.28e-15	4.07	4.27	NA	1	NA	NA	NA	NA	chr3:35832093-35832437	25794	7.21	-2.15	0.0172	1	1	1	1	NA	NA	NA	44.21	50.07	47.62	45.38	41.47	40.16	36.63	43.17	49.04	46.82	44.76	17.46	20.82	18.16	0.76	1.91	896.09	295.1
[truncated: 2,877 more rows]
[truncated: 5 more columns]

## Sheet: D3_BRD4_bound_targets
	Table S2: Genes that lose expression in both Brd4KO1 and Brd4KO2 at D3 of osteogenesis.
[truncated: 3,408 more rows]
[truncated: 5 more columns]

## Sheet: D3_BRD4_bound_target_enhancers
	Table S2: Genes that lose expression in both Brd4KO1 and Brd4KO2 at D3 of osteogenesis.
[truncated: 1,686 more rows]
[truncated: 5 more columns]

## Sheet: D3_BRD4_bound_osteo_enhancers
	Table S2: Genes that lose expression in both Brd4KO1 and Brd4KO2 at D3 of osteogenesis.
[truncated: 1,250 more rows]
[truncated: 5 more columns]
