# Supplementary material for: BRD4 binds to active cranial neural crest enhancers to regulate RUNX2 activity during osteoblast differentiation
Source: Development. 2024 Jan 24;151(2):dev202110. doi: 10.1242/dev.202110 (PMC10905746; doi:10.1242/dev.202110)
Supplement: Table S3. — Sheet 1: D6_culture_RNA_sig_down: List of genes that significantly lose expression (FDR ≤ 0.05) in both Brd4KO1 and Brd4KO2 cNCCs at day 6 of osteoblast differentiation. Listed are columns for gene information, average RPKM normalized gene expression levels (WT, Brd4KO1 = ko1, Brd4KO2 = ko2), logFC relative to WT based on edgeR analysis, false discovery rate (FDR) based on edgeR analysis, E13.5 average RPKM normalized gene expression levels from reporter sorted cNCCs from Brd4cS10Het or Brd4cS10KO (het or ko), information on if gene is significantly downregulated in E13.5 cNCC (e13_ko_rna_dn: details in Table S4), if gene is significantly downregulated in Brd4KO1 and Brd4KO2 at D3 of osteoblast differentiation (rna_d3_b4ko_sig_dn: details in Table S2), if gene significantly increases between D0-D3 of WT osteoblast differentiation (rna_osteogenic_d3), if gene significantly increases between D0-D6 of WT osteoblast differentiation (rna_osteogenic_d6), if gene significantly increases between D3-D6 of WT osteoblast differentiation (rna_osteogenic_d3_d6), if gene is significantly downregulated in Brd4KO1 and Brd4KO2 at D0 of osteoblast differentiation (rna_d0_b4ko_sig_dn: details in Table S1), if BRD4 is bound in proximity to gene (within 50 kb: brd4_peak_coordinate) and associated BRD4 peak information such as the distance to gene body (gene_distance), the BRD4 CUT&Tag RPKM value at this peak (rpkm.brd4), the BRD4 CUT&Tag logFC (logFC.b4ko2.brd4 ) and FDR significance (FDR.b4ko2.brd4 ) for Brd4KO2 compared to WT, whether there is a called BRD4 peak at the gene (brd4_d6_peaks), if that BRD4 peak can be called in 2 or more individual WT replicates (brd4_peak_replicated), if that BRD4 peak is only called in WT cNCC (wt_only_brd4_d6_peaks), if the BRD4 peak is at the TSS +/- 1 Kb (brd4_d6_tss_pk) or if the BRD4 peak is at an enhancer annotated by H3K27ac (brd4_d6_enhancer_pk). The final several columns are raw read counts of individual replicates for RNA-seq (.rna.raw) or BR [file develop-151-202110-TableS3.xlsx]

## Sheet: D6_culture_RNA_sig_down
	Table S3: Genes that lose expression in both Brd4KO1 and Brd4KO2 at D6 of osteogenesis.
	Sheet 1: D6_culture_RNA_sig_down: List of genes that significantly lose expression (FDR £ 0.05) in both Brd4KO1 and Brd4KO2 cNCCs at day 6 of osteoblast differentiation. Listed are columns for gene information, average RPKM normalized gene expression levels (WT, Brd4KO1 = ko1, Brd4KO2 = ko2), logFC relative to WT based on edgeR analysis, false discovery rate (FDR) based on edgeR analysis, E13.5 a…
	Sheet 2: D6_BRD4_bound_targets: Subset of sheet 1 with list of genes that are directly bound within 50 Kb of a peak of BRD4 (brd4_d6_peaks = 1).
	Sheet 3: D6_BRD4_bound_target_enhancers: Subset of sheet 2 with BRD4 peaks that overlap enhancers (brd4_d6_enhancer_pk = 1).
	Sheet 4: D6_BRD4_bound_osteo_enhancers: Subset of sheet 3 with BRD4 bound enhancers whereby the nearby gene increases expression during osteoblast differentiation (rna_osteogenic_d3 = 1, rna_osteogenic_d6 = 1, or rna_osteogenic_d3_d6 = 1).
	All sheets are sorted based on if d6_avg_wt_rpkm>=1, then by smallest logFC.b4ko2.rna.
genes	description.gene	chr.gene	wide_start	wide_stop	d6_avg_wt_rpkm	d6_avg_ko1_rpkm	d6_avg_ko2_rpkm	logFC.b4ko1.rna	logFC.b4ko2.rna	FDR.b4ko1.rna	FDR.b4ko2.rna	e13_avg_het_rpkm	e13_avg_ko_rpkm	e13_ko_rna_dn	rna_d3_b4ko_sig_dn	rna_osteogenic_d3	rna_osteogenic_d6	rna_osteogenic_d3_d6	rna_d0_b4ko_sig_dn	brd4_peak_coordinate	gene_distance	rpkm.brd4	logFC.b4ko2.brd4	FDRb4ko2.brd4	brd4_d6_peaks	brd4_peak_replicated	wt_only_d6_peaks	brd4_d6_tss_pk	brd4_d6_enhancer_pk	enh_runx2_TGTGGT	enh_runx2_homer	wt1.b4ko1.rna.raw	wt2.b4ko1.rna.raw	wt3.b4ko1.rna.raw	ko1.b4ko1.rna.raw	ko2.b4ko1.rna.raw	wt1.b4ko2.rna.raw	wt2.b4ko2.rna.raw	wt3.b4ko2.rna.raw	ko1.b4ko2.rna.raw	ko2.b4ko2.rna.raw	ko3.b4ko2.rna.raw	wt1.b4ko2.brd4.raw	wt2.b4ko2.brd4.raw	wt3.b4ko2.brd4.raw	wt4.b4ko2.brd4.raw	ko1.b4ko2.brd4.raw	ko2.b4ko2.brd4.raw	ko3.b4ko2.brd4.raw
Pcsk6	paired basic amino acid cleaving system 4	chr7	73007022	73195272	4.31	0.02	0	-7.51	-12.84	0	1.24e-110	3.64	2.27	1	NA	NA	1	1	1	NA	NA	NA	NA	NA	NA	NA	NA	NA	NA	NA	NA	23	23.45	23.62	0.06	0.18	24.13	24.65	24.61	0	0	0	NA	NA	NA	NA	NA	NA	NA
Gria3	glutamate receptor 3 precursor	chrX	38754481	39031778	3.33	0.03	0	-6.89	-10.91	1.53780135390794e-313	2.25e-105	3.07	2.44	NA	1	1	1	1	1	NA	NA	NA	NA	NA	NA	NA	NA	NA	NA	NA	NA	22.18	22.37	20.85	0.25	0.13	23.27	23.51	21.73	0	0.02	0	NA	NA	NA	NA	NA	NA	NA
Rian	Mus musculus strain Swiss Webster imprinted Irm mRNA, complete sequence.	chr12	110842155	110899921	4.56	0	0	-12.58	-10.82	5.32e-279	6.71e-102	53.91	57.69	NA	1	NA	1	1	1	NA	NA	NA	NA	NA	NA	NA	NA	NA	NA	NA	NA	22.18	19.41	20.23	0	0	23.27	20.4	21.08	0	0.02	0	NA	NA	NA	NA	NA	NA	NA
Prr5	proline-rich protein 5	chr15	84511428	84534103	2.11	0.67	0	-1.61	-10.59	2.13e-13	2.28e-31	2.85	2.43	NA	1	NA	NA	1	1	chr15:84511219-84511608	0	6.96	-3.28	0.0226	1	NA	1	1	NA	NA	NA	5.71	4.66	4.28	1.82	1.39	5.99	4.9	4.46	0	0	0	1.9	5.78	0	1026.13	0.7	0	0
Meg3	Mus musculus adult male medulla oblongata cDNA, RIKEN full-length enriched library, clone:6330403F08 product:Mus musculus GTL2, imprinted maternally expressed untranslated mRNA (Gtl2), mRNA., full insert sequence.	chr12	110779206	110809939	2.23	0	0	-10.19	-10.35	0	4e-154	26.61	31.61	NA	1	NA	1	1	1	NA	NA	NA	NA	NA	NA	NA	NA	NA	NA	NA	NA	35.4	35.76	37.89	0	0.05	37.14	37.59	39.48	0.05	0	0.03	NA	NA	NA	NA	NA	NA	NA
Col2a1	collagen alpha-1(II) chain isoform 1 precursor	chr15	97806033	97835155	12.5	0.01	0.01	-9.87	-10.2	0	6.4e-221	76.62	46.46	1	1	1	1	1	NA	chr15:97856806-97857110	-21652	7.64	-4.07	0.00574	1	NA	1	NA	1	NA	NA	77.96	80.74	84.23	0.09	0.08	81.8	84.86	87.78	0.03	0.05	0.14	0.69	5.01	1573.4	3078.4	0.7	0	0
Col2a1	collagen alpha-1(II) chain isoform 1 precursor	chr15	97806033	97835155	12.5	0.01	0.01	-9.87	-10.2	0	6.4e-221	76.62	46.46	1	1	1	1	1	NA	chr15:97857420-97857802	-22266	9.37	-4.6	0.00014	1	NA	1	NA	1	NA	NA	77.96	80.74	84.23	0.09	0.08	81.8	84.86	87.78	0.03	0.05	0.14	2.6	4.24	11013.8	2052.27	0	0	0
Sulf1	extracellular sulfatase Sulf-1 precursor	chr1	12682511	12850453	6.15	0	0.01	-10.24	-10.03	0	2.08e-155	24.41	19.9	1	1	1	1	1	1	chr1:12682397-12682787	0	4.96	-1.78	0.197	1	NA	1	1	NA	NA	NA	35.79	39.64	37.72	0	0.05	37.55	41.66	39.31	0.03	0	0.08	2.25	2.7	0	0	0.7	0	0
Sulf1	extracellular sulfatase Sulf-1 precursor	chr1	12682511	12850453	6.15	0	0.01	-10.24	-10.03	0	2.08e-155	24.41	19.9	1	1	1	1	1	1	chr1:12705442-12705822	0	8.4	-1.33	0.196	1	1	1	NA	1	NA	NA	35.79	39.64	37.72	0	0.05	37.55	41.66	39.31	0.03	0	0.08	2.42	6.55	0	1026.13	2.11	0	0
Igfbp2	insulin-like growth factor-binding protein 2	chr1	72871054	72899045	1.73	0.07	0	-4.49	-9.83	8.24e-31	1.79e-25	31.94	33.42	NA	NA	NA	1	1	NA	chr1:72827324-72827654	-43423	9.09	-1.61	0.318	1	NA	1	NA	1	NA	NA	3.85	2.33	2.5	0.09	0.15	4.04	2.45	2.6	0	0	0	4.67	1.54	0	0	0	0	0
Creb3l1	cyclic AMP-responsive element-binding protein	chr2	91822485	91864327	15.24	2.67	0.02	-2.47	-9.7	1.57e-188	1.18e-170	6.34	2.84	1	NA	NA	1	1	NA	chr2:91847589-91849569	0	46.01	-3.24	3.23e-07	1	1	1	NA	1	NA	NA	47.26	39.99	43.7	7.99	7.73	49.58	42.03	45.54	0.08	0.05	0.03	86.56	156.46	6293.62	15392	16.17	0	1187.48
Creb3l1	cyclic AMP-responsive element-binding protein	chr2	91822485	91864327	15.24	2.67	0.02	-2.47	-9.7	1.57e-188	1.18e-170	6.34	2.84	1	NA	NA	1	1	NA	chr2:91852967-91853419	0	28.24	-2.8	0.000262	1	NA	1	NA	1	1	1	47.26	39.99	43.7	7.99	7.73	49.58	42.03	45.54	0.08	0.05	0.03	12.98	15.8	6293.62	5643.73	1.41	0	0
Creb3l1	cyclic AMP-responsive element-binding protein	chr2	91822485	91864327	15.24	2.67	0.02	-2.47	-9.7	1.57e-188	1.18e-170	6.34	2.84	1	NA	NA	1	1	NA	chr2:91907134-91907399	-42808	6.93	-4.78	0.0404	1	NA	1	NA	1	NA	NA	47.26	39.99	43.7	7.99	7.73	49.58	42.03	45.54	0.08	0.05	0.03	1.39	4.24	0	0	0	0	0
Gli2	GLI-Kruppel family member GLI2	chr1	120730638	120950196	2.19	0.07	0	-4.91	-9.38	2.49e-238	1.01e-90	10.7	9.87	NA	1	1	1	1	1	chr1:120873269-120873565	0	6.21	-5.41	0.0117	1	NA	1	NA	1	1	NA	18.44	18.46	18.64	0.71	0.53	19.35	19.41	19.43	0.03	0.02	0.03	1.56	3.47	0	513.07	0	0	0
Gli2	GLI-Kruppel family member GLI2	chr1	120730638	120950196	2.19	0.07	0	-4.91	-9.38	2.49e-238	1.01e-90	10.7	9.87	NA	1	1	1	1	1	chr1:120930722-120931160	0	3.09	-2.5	0.161	1	NA	1	NA	1	NA	NA	18.44	18.46	18.64	0.71	0.53	19.35	19.41	19.43	0.03	0.02	0.03	0.35	4.24	0	513.07	0.7	0	0
Pmp2	myelin P2 protein	chr3	10179851	10183885	1.11	0	0	-9.13	-9.23	5.55e-39	2.7e-24	0.01	0	NA	NA	NA	1	1	NA	NA	NA	NA	NA	NA	NA	NA	NA	NA	NA	NA	NA	2.28	2.06	1.37	0	0	2.39	2.17	1.43	0	0	0	NA	NA	NA	NA	NA	NA	NA
1810013D10Rik	hypothetical protein LOC66278	chr5	53658345	53669779	1.53	0	0	-9.09	-9.18	7e-43	1.03e-27	3.97	3.85	NA	1	NA	NA	NA	1	NA	NA	NA	NA	NA	NA	NA	NA	NA	NA	NA	NA	2.05	1.65	1.8	0	0	2.15	1.74	1.88	0	0	0	NA	NA	NA	NA	NA	NA	NA
Gas6	growth arrest-specific protein 6 precursor	chr8	13465374	13494535	3.01	0.03	0.01	-6.61	-8.98	4.44e-98	4.35e-51	1.09	0.81	NA	NA	NA	1	1	NA	chr8:13516747-13517673	-22213	7.21	-2.24	0.0808	1	NA	1	NA	1	NA	NA	9.03	11.31	9.25	0.15	0.05	9.47	11.88	9.64	0.03	0.02	0	5.02	15.41	0	0	1.41	0	296.87
Tmem141	transmembrane protein 141 isoform 2	chr2	25475586	25477525	1.13	0	0	-8.79	-8.88	4.66e-35	6.87e-23	1.74	1.14	1	1	NA	NA	NA	1	NA	NA	NA	NA	NA	NA	NA	NA	NA	NA	NA	NA	1.49	1.92	1.08	0	0	1.56	2.02	1.13	0	0	0	NA	NA	NA	NA	NA	NA	NA
Plxdc2	plexin domain-containing protein 2 precursor	chr2	16277949	16673742	1.27	0.81	0	-0.61	-8.81	0.000412	1.59e-34	4.81	4.62	NA	NA	NA	1	1	NA	NA	NA	NA	NA	NA	NA	NA	NA	NA	NA	NA	NA	5.43	5.15	4.78	3.67	3.07	5.69	5.41	4.98	0	0	0.03	NA	NA	NA	NA	NA	NA	NA
Cyp4f16	cytochrome P450, family 4, subfamily f,	chr17	32673574	32688742	1.58	0.07	0	-4.55	-8.58	4.56e-52	1.75e-32	3.64	3.14	NA	1	NA	NA	NA	1	NA	NA	NA	NA	NA	NA	NA	NA	NA	NA	NA	NA	4.81	3.74	4.42	0.22	0.15	5.04	3.93	4.61	0	0.02	0	NA	NA	NA	NA	NA	NA	NA
Fabp3	fatty acid-binding protein, heart	chr4	129986022	129992707	1.39	0.42	0	-1.72	-8.46	5.98e-09	2.96e-22	0.58	0.53	NA	1	1	1	NA	NA	NA	NA	NA	NA	NA	NA	NA	NA	NA	NA	NA	NA	1.38	1.14	0.84	0.49	0.2	1.45	1.2	0.88	0	0	0	NA	NA	NA	NA	NA	NA	NA
Itga11	integrin alpha-11 precursor	chr9	62525662	62631786	2.94	0.01	0.01	-7.98	-8.44	7.31e-218	1e-84	4.28	2.97	1	1	1	1	1	NA	chr9:62485785-62486103	-39559	9.12	-1.09	0.244	1	NA	1	NA	1	NA	NA	17.68	17.13	20.16	0.03	0.1	18.55	18.01	21.01	0.05	0.02	0.08	2.42	5.4	0	1026.13	1.41	0	593.74
Itga11	integrin alpha-11 precursor	chr9	62525662	62631786	2.94	0.01	0.01	-7.98	-8.44	7.31e-218	1e-84	4.28	2.97	1	1	1	1	1	NA	chr9:62518921-62519314	-6348	8.37	-3.87	0.00662	1	NA	1	NA	1	NA	1	17.68	17.13	20.16	0.03	0.1	18.55	18.01	21.01	0.05	0.02	0.08	2.08	7.32	3146.81	513.07	0.7	0	0
Itga11	integrin alpha-11 precursor	chr9	62525662	62631786	2.94	0.01	0.01	-7.98	-8.44	7.31e-218	1e-84	4.28	2.97	1	1	1	1	1	NA	chr9:62625240-62625665	0	5.69	-1.33	0.249	1	NA	1	NA	1	NA	NA	17.68	17.13	20.16	0.03	0.1	18.55	18.01	21.01	0.05	0.02	0.08	1.56	5.4	1573.4	513.07	0	0	1187.48
Igf2bp3	insulin-like growth factor 2 mRNA-binding	chr6	49035217	49164953	1.92	0.03	0.01	-5.96	-8.2	3.23e-101	2.15e-51	13.09	11.35	NA	1	NA	NA	1	1	chr6:49046256-49047281	0	15.85	-4.35	1.61e-06	1	1	1	NA	1	NA	NA	11.25	9.11	11.29	0.12	0.2	11.8	9.57	11.77	0	0.05	0.06	14.89	26.59	3146.81	4617.6	1.41	0	296.87
Igf2bp3	insulin-like growth factor 2 mRNA-binding	chr6	49035217	49164953	1.92	0.03	0.01	-5.96	-8.2	3.23e-101	2.15e-51	13.09	11.35	NA	1	NA	NA	1	1	chr6:49059146-49059364	0	7.1	0.81	0.411	1	NA	1	NA	1	1	NA	11.25	9.11	11.29	0.12	0.2	11.8	9.57	11.77	0	0.05	0.06	1.73	2.31	0	0	3.52	0	593.74
Igf2bp3	insulin-like growth factor 2 mRNA-binding	chr6	49035217	49164953	1.92	0.03	0.01	-5.96	-8.2	3.23e-101	2.15e-51	13.09	11.35	NA	1	NA	NA	1	1	chr6:49100866-49101134	0	3.25	-0.21	0.866	1	NA	1	NA	NA	NA	NA	11.25	9.11	11.29	0.12	0.2	11.8	9.57	11.77	0	0.05	0.06	0.87	1.16	1573.4	0	0.7	0	0
Igf2bp3	insulin-like growth factor 2 mRNA-binding	chr6	49035217	49164953	1.92	0.03	0.01	-5.96	-8.2	3.23e-101	2.15e-51	13.09	11.35	NA	1	NA	NA	1	1	chr6:49191707-49192027	-26755	3.02	0.11	0.925	1	NA	1	NA	1	NA	NA	11.25	9.11	11.29	0.12	0.2	11.8	9.57	11.77	0	0.05	0.06	1.21	0.77	1573.4	0	1.41	0	0
Auts2	autism susceptibility gene 2 protein	chr5	131913552	133018213	3.82	0.78	0.02	-2.25	-7.86	2.09e-140	1.1e-116	14.34	16.37	NA	1	1	1	NA	1	chr5:131991598-131992104	0	5.16	-0.97	0.358	1	NA	1	NA	1	NA	NA	30.2	27.33	30.1	5.61	6.61	31.68	28.72	31.37	0.11	0.16	0.11	3.12	3.47	0	0	1.41	0	0
Auts2	autism susceptibility gene 2 protein	chr5	131913552	133018213	3.82	0.78	0.02	-2.25	-7.86	2.09e-140	1.1e-116	14.34	16.37	NA	1	1	1	NA	1	chr5:132013222-132013428	0	5.63	-2.4	0.117	1	1	1	NA	NA	NA	NA	30.2	27.33	30.1	5.61	6.61	31.68	28.72	31.37	0.11	0.16	0.11	0.87	2.31	0	513.07	0	0	296.87
Auts2	autism susceptibility gene 2 protein	chr5	131913552	133018213	3.82	0.78	0.02	-2.25	-7.86	2.09e-140	1.1e-116	14.34	16.37	NA	1	1	1	NA	1	chr5:132013900-132014719	0	6.02	-1.89	0.0931	1	1	1	1	NA	NA	NA	30.2	27.33	30.1	5.61	6.61	31.68	28.72	31.37	0.11	0.16	0.11	2.08	13.87	1573.4	1026.13	2.81	0	593.74
Nkd2	protein naked cuticle homolog 2	chr13	73956776	73985079	8.29	0.39	0.04	-4.37	-7.78	0	4.22e-113	8.04	8.91	NA	1	1	1	1	1	chr13:74001153-74001451	-16075	5.19	-0.37	0.701	1	NA	1	NA	1	NA	NA	34.13	33.97	32.96	1.51	1.72	35.81	35.7	34.35	0.25	0	0.25	1.56	1.54	0	1539.2	2.11	0	296.87
Nkd2	protein naked cuticle homolog 2	chr13	73956776	73985079	8.29	0.39	0.04	-4.37	-7.78	0	4.22e-113	8.04	8.91	NA	1	1	1	1	1	chr13:74029435-74029875	-44357	9.89	-5.96	0.00555	1	1	1	NA	1	NA	NA	34.13	33.97	32.96	1.51	1.72	35.81	35.7	34.35	0.25	0	0.25	3.81	8.86	0	0	0	0	0
Rspo1	R-spondin-1 precursor	chr4	124663674	124686343	1.86	0.62	0.01	-1.53	-7.78	9.4e-10	2.06e-30	5.87	3.04	1	1	1	1	1	NA	NA	NA	NA	NA	NA	NA	NA	NA	NA	NA	NA	NA	3.66	4.53	4.73	1.05	1.9	3.83	4.76	4.93	0.05	0	0	NA	NA	NA	NA	NA	NA	NA
Acan	aggrecan core protein precursor	chr7	86198369	86259985	11.54	1.11	0.06	-3.34	-7.6	0	4.5e-147	6.71	2.2	1	1	NA	1	1	1	NA	NA	NA	NA	NA	NA	NA	NA	NA	NA	NA	NA	105.38	110.42	105.35	9.96	11.1	110.55	116.06	109.79	0.46	0.95	0.25	NA	NA	NA	NA	NA	NA	NA
Bmp8a	bone morphogenetic protein 8A precursor	chr4	122989891	123020495	1.24	0.15	0.01	-3.04	-7.59	1.12e-29	1.29e-29	0.01	0.02	NA	NA	NA	1	1	NA	NA	NA	NA	NA	NA	NA	NA	NA	NA	NA	NA	NA	3.09	3.85	4.37	0.37	0.53	3.24	4.05	4.56	0.03	0.02	0	NA	NA	NA	NA	NA	NA	NA
Fndc3c1	fibronectin type III domain containing protein	chrX	103615382	103680568	2.4	1.46	0.01	-0.68	-7.56	1.49e-08	2.62e-65	5.93	8.08	NA	1	1	1	NA	NA	NA	NA	NA	NA	NA	NA	NA	NA	NA	NA	NA	NA	13.35	14.37	15.98	8.2	9.96	14.01	15.1	16.65	0.08	0.07	0.08	NA	NA	NA	NA	NA	NA	NA
Smoc2	SPARC-related modular calcium-binding protein 2	chr17	14416513	14541797	7.59	1.5	0.04	-2.3	-7.55	1.49e-128	2.39e-93	18.57	16.51	NA	1	1	1	1	NA	chr17:14476708-14477404	0	10.84	-2.4	0.0128	1	1	1	NA	1	NA	NA	24.94	28.63	27.75	5.68	5.37	26.16	30.09	28.92	0.27	0.02	0.17	6.23	13.49	6293.62	513.07	1.41	0	890.61
Igdcc4	RecName: Full=Immunoglobulin superfamily DCC subclass member 4; AltName: Full=Neighbor of punc e11; AltName: Full=Protein DDM36; Flags: Precursor;	chr9	64949302	64985750	1.88	0.22	0.01	-3.04	-7.42	6.92e-90	4.57e-61	13.66	9.84	1	1	1	1	1	1	NA	NA	NA	NA	NA	NA	NA	NA	NA	NA	NA	NA	13.3	16.02	14.8	1.94	1.65	13.95	16.84	15.42	0.16	0.02	0.08	NA	NA	NA	NA	NA	NA	NA
Cyba	cytochrome b-245 light chain	chr8	124948671	124956840	22.64	0.34	0.14	-6.01	-7.34	7.97e-266	1.7e-89	4.93	3.25	1	1	NA	1	1	1	NA	NA	NA	NA	NA	NA	NA	NA	NA	NA	NA	NA	20.97	23.26	20.81	0.34	0.33	22	24.45	21.68	0.08	0.18	0.14	NA	NA	NA	NA	NA	NA	NA
Nid2	nidogen-2 precursor	chr14	20570479	20631009	12.76	1.95	0.08	-2.67	-7.32	0	4.59e-46	17.33	13.34	1	1	1	1	1	1	chr14:20556797-20557223	-13256	5.9	-1.63	0.136	1	NA	1	NA	1	1	1	79.48	78.24	78.15	12.4	12.27	83.39	82.24	81.44	0.79	0.02	0.76	2.42	3.08	3146.81	0	1.41	0	0
Nid2	nidogen-2 precursor	chr14	20570479	20631009	12.76	1.95	0.08	-2.67	-7.32	0	4.59e-46	17.33	13.34	1	1	1	1	1	1	chr14:20570354-20570662	0	6.91	-0.21	0.856	1	NA	1	1	NA	NA	NA	79.48	78.24	78.15	12.4	12.27	83.39	82.24	81.44	0.79	0.02	0.76	2.08	3.85	0	0	2.81	0	0
Tgm2	protein-glutamine gamma-glutamyltransferase 2	chr2	157942141	157972128	49.39	14.72	0.34	-1.71	-7.23	8.7e-175	2.14e-179	2.76	1.29	1	NA	NA	1	1	NA	chr2:157965280-157965777	0	15.96	0	0.997	1	1	1	NA	1	NA	NA	227.91	222.85	212.69	66.31	69.04	239.1	234.23	221.65	1.09	2.13	1.36	8.31	12.72	0	0	5.62	0	2078.08
Cnn1	calponin-1	chr9	21903697	21913665	21.67	1.25	0.15	-4.08	-7.23	0	2.42e-54	0.04	0.05	NA	NA	NA	1	1	NA	chr9:21900337-21901019	-2678	8.37	-2.16	0.0188	1	1	1	NA	1	NA	NA	51.59	57.5	53.84	3.36	3.09	54.13	60.44	56.11	0.46	0	0.71	6.23	7.32	4720.21	513.07	2.81	0	296.87
Crispld2	cysteine-rich secretory protein LCCL	chr8	122516370	122576693	2.42	0.55	0.02	-2.1	-7.07	6.05e-49	1.83e-55	1.48	1.19	NA	NA	NA	1	1	NA	chr8:122494036-122494398	-21972	4.54	-0.37	0.742	1	NA	1	NA	1	NA	NA	12.12	13.58	12.3	2.5	3.37	12.71	14.28	12.82	0.14	0.05	0.11	2.08	1.93	0	0	1.41	0	296.87
Crispld2	cysteine-rich secretory protein LCCL	chr8	122516370	122576693	2.42	0.55	0.02	-2.1	-7.07	6.05e-49	1.83e-55	1.48	1.19	NA	NA	NA	1	1	NA	chr8:122505096-122505560	-10810	5.21	-1.59	0.211	1	NA	1	NA	1	NA	NA	12.12	13.58	12.3	2.5	3.37	12.71	14.28	12.82	0.14	0.05	0.11	1.9	4.62	0	1026.13	0	0	0
Crispld2	cysteine-rich secretory protein LCCL	chr8	122516370	122576693	2.42	0.55	0.02	-2.1	-7.07	6.05e-49	1.83e-55	1.48	1.19	NA	NA	NA	1	1	NA	chr8:122540111-122540620	0	14.06	-1.31	0.194	1	1	1	NA	1	NA	NA	12.12	13.58	12.3	2.5	3.37	12.71	14.28	12.82	0.14	0.05	0.11	5.89	15.03	0	513.07	2.11	0	296.87
Crispld2	cysteine-rich secretory protein LCCL	chr8	122516370	122576693	2.42	0.55	0.02	-2.1	-7.07	6.05e-49	1.83e-55	1.48	1.19	NA	NA	NA	1	1	NA	chr8:122563266-122563543	0	6.98	-0.62	0.55	1	NA	1	NA	1	NA	NA	12.12	13.58	12.3	2.5	3.37	12.71	14.28	12.82	0.14	0.05	0.11	1.73	3.08	0	1026.13	2.81	0	0
Crispld2	cysteine-rich secretory protein LCCL	chr8	122516370	122576693	2.42	0.55	0.02	-2.1	-7.07	6.05e-49	1.83e-55	1.48	1.19	NA	NA	NA	1	1	NA	chr8:122587198-122587488	10506	7.34	0.15	0.864	1	NA	1	NA	1	NA	NA	12.12	13.58	12.3	2.5	3.37	12.71	14.28	12.82	0.14	0.05	0.11	2.6	1.93	1573.4	513.07	4.22	0	0
Hapln1	hyaluronan and proteoglycan link protein 1	chr13	89680241	89751437	2.6	0.01	0.02	-8.14	-7.03	2.96e-235	6.99e-68	7.47	2.49	1	1	1	1	1	1	NA	NA	NA	NA	NA	NA	NA	NA	NA	NA	NA	NA	15.91	16.51	17.3	0.03	0.08	16.7	17.35	18.03	0.08	0.09	0.23	NA	NA	NA	NA	NA	NA	NA
Gfra2	GDNF family receptor alpha-2	chr14	71289937	71379645	34.31	9.84	0.27	-1.76	-6.98	3.63e-236	5.19e-36	4.05	1.42	1	1	1	1	1	1	chr14:71332958-71333505	0	5.13	-1.18	0.263	1	NA	1	NA	1	1	NA	148.93	155.72	144.85	43.98	44.33	156.25	163.68	150.95	1.36	0.2	2.17	2.08	5.78	0	1026.13	2.11	0	593.74
Col10a1	collagen alpha-1(X) chain precursor	chr10	34109787	34116891	2.93	0.07	0.02	-5.29	-6.93	1.73e-133	4.24e-45	0	0.01	NA	NA	NA	1	1	NA	NA	NA	NA	NA	NA	NA	NA	NA	NA	NA	NA	NA	11.89	11.06	11.72	0.28	0.3	12.48	11.63	12.22	0.22	0	0.08	NA	NA	NA	NA	NA	NA	NA
AF357359	Mus musculus snoRNA AF357359 (AF357359), small nucleolar RNA.	chr12	110888919	110888948	9.02	0	0	-6.66	-6.75	7.72e-07	4.58e-06	110.86	110.73	NA	NA	NA	NA	1	1	NA	NA	NA	NA	NA	NA	NA	NA	NA	NA	NA	NA	0.51	0.33	0.19	0	0	0.53	0.34	0.2	0	0	0	NA	NA	NA	NA	NA	NA	NA
Cdkn1c	cyclin-dependent kinase inhibitor 1C isoform 1	chr7	150644244	150646955	2.61	0.4	0.02	-2.68	-6.73	1.11e-40	2.27e-33	104.02	107.16	NA	1	1	1	1	NA	NA	NA	NA	NA	NA	NA	NA	NA	NA	NA	NA	NA	6.38	6.86	5.93	1.11	0.89	6.7	7.21	6.18	0.03	0.09	0.06	NA	NA	NA	NA	NA	NA	NA
Ppp1r14a	protein phosphatase 1 regulatory subunit 14A	chr7	30074339	30078409	1.79	0.39	0.01	-2.17	-6.72	1.16e-12	2.62e-20	1.14	0.44	1	NA	NA	1	1	NA	NA	NA	NA	NA	NA	NA	NA	NA	NA	NA	NA	NA	0.82	1.57	1.2	0.34	0.2	0.86	1.65	1.25	0	0	0.03	NA	NA	NA	NA	NA	NA	NA
Manba	beta-mannosidase precursor	chr3	135148575	135234367	1.74	0.21	0.02	-2.97	-6.71	1.07e-45	1.36e-37	0.58	0.37	1	1	1	1	NA	1	chr3:135148322-135148764	0	4.38	-0.25	0.812	1	NA	1	1	NA	NA	NA	8.18	8.76	7.23	0.8	1.22	8.58	9.2	7.54	0.03	0.09	0.11	1.9	3.08	0	513.07	2.81	0	0
Manba	beta-mannosidase precursor	chr3	135148575	135234367	1.74	0.21	0.02	-2.97	-6.71	1.07e-45	1.36e-37	0.58	0.37	1	1	1	1	NA	1	chr3:135161917-135162360	0	4.37	-0.05	0.972	1	NA	1	NA	1	1	1	8.18	8.76	7.23	0.8	1.22	8.58	9.2	7.54	0.03	0.09	0.11	1.73	3.47	0	513.07	3.52	0	0
Manba	beta-mannosidase precursor	chr3	135148575	135234367	1.74	0.21	0.02	-2.97	-6.71	1.07e-45	1.36e-37	0.58	0.37	1	1	1	1	NA	1	chr3:135182701-135183075	0	8.79	-2.54	0.0405	1	NA	1	NA	1	1	NA	8.18	8.76	7.23	0.8	1.22	8.58	9.2	7.54	0.03	0.09	0.11	3.64	5.01	0	0	0.7	0	0
Igf2	insulin-like growth factor II isoform 2	chr7	149836673	149846940	1.11	0.03	0.01	-5.25	-6.63	1.3e-61	8.68e-30	194.58	212.5	NA	1	1	1	NA	NA	chr7:149832654-149832960	3713	4.11	-2.27	0.0768	1	NA	1	NA	1	1	1	5.76	6.86	5.24	0.12	0.18	6.05	7.21	5.46	0.08	0.09	0	0.69	1.54	1573.4	2052.27	1.41	0	0
Cacna1g	calcium channel, voltage-dependent, T type,	chr11	94269705	94335512	1.91	0.06	0.02	-5.03	-6.59	1.28e-126	1.37e-53	33.13	30.85	NA	1	1	1	1	NA	chr11:94334651-94334892	0	8.83	-1.55	0.138	1	NA	1	NA	1	NA	NA	17.04	22.45	20.04	0.93	0.33	17.88	23.59	20.88	0.3	0	0.37	1.56	3.85	1573.4	1026.13	1.41	0	0
Slc7a2	low affinity cationic amino acid transporter 2	chr8	41947721	42007424	2.84	1.27	0.03	-1.13	-6.54	3.31e-57	3.63e-46	3.27	2.03	1	1	1	1	1	NA	chr8:41947465-41947998	0	4.35	-0.04	0.972	1	1	1	1	NA	NA	NA	28.34	28.6	27.51	13.76	12.04	29.73	30.06	28.67	0.38	0	0.59	2.94	2.7	0	0	2.81	0	0
Slc7a2	low affinity cationic amino acid transporter 2	chr8	41947721	42007424	2.84	1.27	0.03	-1.13	-6.54	3.31e-57	3.63e-46	3.27	2.03	1	1	1	1	1	NA	chr8:41979556-41979849	0	8.58	-3.75	0.0058	1	NA	1	NA	1	1	1	28.34	28.6	27.51	13.76	12.04	29.73	30.06	28.67	0.38	0	0.59	2.25	3.85	3146.81	513.07	0	0	296.87
Dkk3	dickkopf-related protein 3 precursor	chr7	119259533	119302571	7.94	0.1	0.09	-6.32	-6.45	0	2.23e-97	6.53	5.92	NA	1	1	1	NA	1	chr7:119298306-119298512	0	9.86	-1.31	0.237	1	NA	1	NA	1	NA	NA	33.54	33.37	34	0.37	0.46	35.19	35.08	35.43	0.25	0.29	0.68	2.6	1.93	1573.4	0	0.7	0	296.87
Dkk3	dickkopf-related protein 3 precursor	chr7	119259533	119302571	7.94	0.1	0.09	-6.32	-6.45	0	2.23e-97	6.53	5.92	NA	1	1	1	NA	1	chr7:119326841-119327047	-24271	8.45	-4.5	0.00177	1	NA	1	NA	1	NA	NA	33.54	33.37	34	0.37	0.46	35.19	35.08	35.43	0.25	0.29	0.68	0.52	2.7	4720.21	2052.27	0	0	0
Decr1	2,4-dienoyl-CoA reductase, mitochondrial	chr4	15844387	15872654	1.88	0.68	0.02	-1.43	-6.36	2.49e-20	1.26e-32	3.03	2.76	NA	1	1	NA	NA	1	NA	NA	NA	NA	NA	NA	NA	NA	NA	NA	NA	NA	6.94	7.32	6.8	2.59	2.61	7.29	7.69	7.09	0.16	0.07	0.03	NA	NA	NA	NA	NA	NA	NA
Atp9a	probable phospholipid-transporting ATPase IIA	chr2	168459938	168567300	1.42	0.04	0.02	-5.11	-6.34	5.77e-70	3.2e-30	12.58	12.1	NA	1	1	1	NA	1	chr2:168446662-168447020	12918	10.54	-5.78	0.00846	1	1	1	NA	1	NA	NA	5.79	6.99	6.22	0.09	0.25	6.08	7.35	6.48	0.08	0.02	0.14	3.12	8.09	0	0	0	0	0
Myom1	myomesin-1 isoform 1	chr17	71368897	71476196	5.02	1.68	0.07	-1.54	-6.3	4.67e-91	5.83e-108	0.42	0.72	NA	1	1	1	1	NA	chr17:71408526-71408931	0	18.39	-2.85	0.00627	1	1	1	NA	1	NA	NA	34.47	38.28	33.95	11.72	12.7	36.16	40.24	35.38	0.57	0.29	0.56	7.1	13.1	1573.4	513.07	2.11	0	0
Myom1	myomesin-1 isoform 1	chr17	71368897	71476196	5.02	1.68	0.07	-1.54	-6.3	4.67e-91	5.83e-108	0.42	0.72	NA	1	1	1	1	NA	chr17:71438791-71439539	0	8.4	-3.21	0.00362	1	1	1	NA	1	1	NA	34.47	38.28	33.95	11.72	12.7	36.16	40.24	35.38	0.57	0.29	0.56	6.23	9.63	0	1026.13	0	0	296.87
Myom1	myomesin-1 isoform 1	chr17	71368897	71476196	5.02	1.68	0.07	-1.54	-6.3	4.67e-91	5.83e-108	0.42	0.72	NA	1	1	1	1	NA	chr17:71451913-71452377	0	8.34	-2.14	0.042	1	1	1	NA	1	NA	NA	34.47	38.28	33.95	11.72	12.7	36.16	40.24	35.38	0.57	0.29	0.56	3.12	7.32	0	1539.2	0.7	0	0
Actg2	actin, gamma-enteric smooth muscle	chr6	83462903	83486245	95.4	24.63	1.26	-1.92	-6.23	9.33e-203	7.09e-12	0.38	0.29	NA	NA	NA	1	1	NA	NA	NA	NA	NA	NA	NA	NA	NA	NA	NA	NA	NA	148.56	166.73	159.55	43.61	40.35	155.86	175.25	166.27	2.56	0.05	4.01	NA	NA	NA	NA	NA	NA	NA
Foxs1	forkhead box protein S1	chr2	152757634	152758944	1.2	0.17	0.02	-2.75	-6.16	1.37e-23	8.54e-25	0.17	0.29	NA	1	NA	1	1	1	NA	NA	NA	NA	NA	NA	NA	NA	NA	NA	NA	NA	1.74	2.36	1.85	0.28	0.3	1.83	2.48	1.93	0.05	0.02	0	NA	NA	NA	NA	NA	NA	NA
Aplp1	amyloid-like protein 1	chr7	31219999	31230601	1.01	0.16	0.01	-2.63	-6.09	7.23e-29	3.38e-23	8.47	10.34	NA	1	1	1	1	NA	NA	NA	NA	NA	NA	NA	NA	NA	NA	NA	NA	NA	3.23	2.87	3.05	0.68	0.33	3.39	3.02	3.18	0	0	0.14	NA	NA	NA	NA	NA	NA	NA
Cd200	OX-2 membrane glycoprotein precursor	chr16	45382248	45409166	2.73	0.84	0.04	-1.66	-6.07	1.37e-19	1.74e-28	2.49	1.37	1	1	1	1	NA	1	chr16:45369789-45369995	12253	4.69	-1.02	0.538	1	NA	1	NA	1	1	1	6.92	9.14	8.24	2.41	2.69	7.26	9.6	8.59	0.05	0.05	0.28	0.69	2.31	0	0	0.7	0	0
Cd200	OX-2 membrane glycoprotein precursor	chr16	45382248	45409166	2.73	0.84	0.04	-1.66	-6.07	1.37e-19	1.74e-28	2.49	1.37	1	1	1	1	NA	1	chr16:45377677-45377914	4334	3.67	-0.13	0.926	1	NA	1	NA	1	NA	NA	6.92	9.14	8.24	2.41	2.69	7.26	9.6	8.59	0.05	0.05	0.28	1.39	0.39	0	0	0.7	0	0
Pappa2	pappalysin 2	chr1	160641862	160887569	5.28	0.26	0.09	-4.32	-5.92	0	3e-78	3.03	1.5	1	1	1	1	1	1	chr1:160663206-160663712	0	13.76	-1.05	0.201	1	1	1	NA	1	NA	NA	58.9	53.81	58.72	2.93	2.81	61.8	56.56	61.19	1.55	0.45	0.99	7.27	10.41	0	513.07	2.81	0	890.61
Pappa2	pappalysin 2	chr1	160641862	160887569	5.28	0.26	0.09	-4.32	-5.92	0	3e-78	3.03	1.5	1	1	1	1	1	1	chr1:160748197-160748403	0	7.04	-4.23	0.0449	1	NA	1	NA	1	1	1	58.9	53.81	58.72	2.93	2.81	61.8	56.56	61.19	1.55	0.45	0.99	1.73	1.93	0	0	0	0	0
Pappa2	pappalysin 2	chr1	160641862	160887569	5.28	0.26	0.09	-4.32	-5.92	0	3e-78	3.03	1.5	1	1	1	1	1	1	chr1:160783232-160783783	0	5.27	-0.77	0.423	1	1	1	NA	1	NA	NA	58.9	53.81	58.72	2.93	2.81	61.8	56.56	61.19	1.55	0.45	0.99	2.77	4.24	0	513.07	2.11	0	0
Pappa2	pappalysin 2	chr1	160641862	160887569	5.28	0.26	0.09	-4.32	-5.92	0	3e-78	3.03	1.5	1	1	1	1	1	1	chr1:160827423-160827749	0	4.75	-0.96	0.433	1	1	1	NA	1	1	1	58.9	53.81	58.72	2.93	2.81	61.8	56.56	61.19	1.55	0.45	0.99	1.73	2.31	0	0	0.7	0	296.87
Pappa2	pappalysin 2	chr1	160641862	160887569	5.28	0.26	0.09	-4.32	-5.92	0	3e-78	3.03	1.5	1	1	1	1	1	1	chr1:160878386-160878592	0	6.1	-4.14	0.08	1	1	1	NA	1	NA	NA	58.9	53.81	58.72	2.93	2.81	61.8	56.56	61.19	1.55	0.45	0.99	1.21	2.31	0	0	0	0	0
Mcam	cell surface glycoprotein MUC18 precursor	chr9	43942741	43950809	9.94	2.78	0.17	-1.8	-5.9	1.93e-123	1.44e-110	5.57	5.5	NA	NA	NA	1	1	NA	chr9:43937671-43938588	-4153	11.5	-3.34	4.34e-05	1	1	1	NA	1	NA	NA	33.74	37.01	38.08	10.61	10.26	35.4	38.9	39.68	0.74	0.5	0.68	10.56	13.49	1573.4	6156.8	2.11	0	296.87
Ptp4a3	protein tyrosine phosphatase type IVA 3 isoform	chr15	73553575	73589196	2.55	0.88	0.05	-1.5	-5.8	1.8e-35	4.67e-51	1.34	1.09	NA	1	NA	NA	1	1	chr15:73546902-73547153	-6422	5.78	-1.75	0.0944	1	NA	1	NA	1	NA	NA	16.22	14.91	13.43	5.09	5.4	17.02	15.67	14	0.41	0.23	0.2	1.39	0.77	0	2565.33	0.7	0	296.87
Tnc	tenascin	chr4	63620819	63708049	50.71	3.37	0.98	-3.87	-5.71	0	3.89e-27	28.65	21.46	1	1	NA	1	1	NA	chr4:63619668-63619971	848	5.43	-1.02	0.399	1	1	1	NA	1	NA	NA	456.15	465.03	441.53	31.18	30.77	478.56	488.78	460.13	12.42	2.26	12.68	1.9	2.31	0	0	0.7	0	296.87
Tnc	tenascin	chr4	63620819	63708049	50.71	3.37	0.98	-3.87	-5.71	0	3.89e-27	28.65	21.46	1	1	NA	1	1	NA	chr4:63707913-63708270	0	4.88	-2.77	0.0507	1	NA	1	1	NA	NA	NA	456.15	465.03	441.53	31.18	30.77	478.56	488.78	460.13	12.42	2.26	12.68	2.08	1.54	3146.81	0	0.7	0	0
Tnc	tenascin	chr4	63620819	63708049	50.71	3.37	0.98	-3.87	-5.71	0	3.89e-27	28.65	21.46	1	1	NA	1	1	NA	chr4:63707913-63708270	0	4.88	-2.77	0.0507	1	NA	1	1	NA	NA	NA	456.15	465.03	441.53	31.18	30.77	478.56	488.78	460.13	12.42	2.26	12.68	2.08	1.54	3146.81	0	0.7	0	0
Pdgfrl	platelet-derived growth factor receptor-like	chr8	42011587	42076124	37.75	25.37	0.72	-0.53	-5.7	1.69e-11	1.36e-09	2.16	0.96	1	1	1	1	1	NA	chr8:42011795-42012001	0	5.16	-6.46	0.00229	1	NA	1	1	NA	NA	NA	65.48	79.95	73.64	48.76	52.03	68.7	84.03	76.74	2.04	0	2.37	0.69	0.77	0	2565.33	0	0	0
Pdgfrl	platelet-derived growth factor receptor-like	chr8	42011587	42076124	37.75	25.37	0.72	-0.53	-5.7	1.69e-11	1.36e-09	2.16	0.96	1	1	1	1	1	NA	chr8:42048383-42049052	0	17.49	-1.87	0.0786	1	1	1	NA	1	NA	NA	65.48	79.95	73.64	48.76	52.03	68.7	84.03	76.74	2.04	0	2.37	9.18	25.43	0	1026.13	2.81	0	1187.48
Rgcc	NA	chr14	79688557	79701442	43.02	6.13	0.86	-2.77	-5.68	2.14e-265	1.13e-104	2.86	2.29	NA	1	NA	1	1	1	NA	NA	NA	NA	NA	NA	NA	NA	NA	NA	NA	NA	46.98	53.3	48.53	7.25	7.27	49.29	56.02	50.57	0.95	0.68	1.44	NA	NA	NA	NA	NA	NA	NA
Sema3g	semaphorin-3G precursor	chr14	32031059	32042697	2.15	0.31	0.04	-2.76	-5.62	8.06e-63	4.39e-35	0.47	0.13	1	1	1	1	1	NA	NA	NA	NA	NA	NA	NA	NA	NA	NA	NA	NA	NA	9.56	10.63	9.83	1.42	1.52	10.03	11.17	10.24	0.22	0.09	0.34	NA	NA	NA	NA	NA	NA	NA
Clip3	CAP-Gly domain-containing linker protein 3	chr7	31076772	31093386	6.48	2.8	0.14	-1.16	-5.56	1.96e-30	1.48e-47	27.15	30.35	NA	1	1	1	NA	1	chr7:31080242-31080564	0	5.71	-5.47	0.0112	1	NA	1	NA	1	NA	NA	27.13	29.33	24.41	10.89	13.08	28.46	30.83	25.44	0.87	0.18	0.76	1.56	3.47	1573.4	0	0	0	0
Cela1	chymotrypsin-like elastase family, member 1	chr15	100504853	100518351	1.2	0.64	0.02	-0.88	-5.55	9.26e-05	2.33e-22	0.06	0.03	NA	NA	NA	NA	NA	NA	NA	NA	NA	NA	NA	NA	NA	NA	NA	NA	NA	NA	1.55	1.46	2.02	0.89	0.94	1.62	1.54	2.1	0.03	0.07	0	NA	NA	NA	NA	NA	NA	NA
Nebl	nebulette	chr2	17268361	17652695	2.11	0.64	0.05	-1.67	-5.48	1.41e-21	9.42e-32	0.6	0.44	NA	NA	NA	1	1	1	chr2:17652478-17652989	0	7.57	-4.22	0.000498	1	1	1	1	NA	NA	NA	7.87	7.4	8.53	2.1	2.84	8.26	7.78	8.89	0.19	0.11	0.25	3.12	5.4	1573.4	2565.33	0.7	0	0
Nebl	nebulette	chr2	17268361	17652695	2.11	0.64	0.05	-1.67	-5.48	1.41e-21	9.42e-32	0.6	0.44	NA	NA	NA	1	1	1	chr2:17663294-17663526	-10600	9.17	-2.33	0.216	1	NA	1	NA	1	NA	NA	7.87	7.4	8.53	2.1	2.84	8.26	7.78	8.89	0.19	0.11	0.25	1.04	6.17	0	0	0.7	0	0
Nebl	nebulette	chr2	17268361	17652695	2.11	0.64	0.05	-1.67	-5.48	1.41e-21	9.42e-32	0.6	0.44	NA	NA	NA	1	1	1	chr2:17664045-17664326	-11351	6.54	-2.18	0.123	1	NA	1	NA	1	NA	NA	7.87	7.4	8.53	2.1	2.84	8.26	7.78	8.89	0.19	0.11	0.25	2.08	2.7	0	0	0	0	296.87
Pnck	calcium/calmodulin-dependent protein kinase type	chrX	70901331	70905409	1.57	0.59	0.04	-1.37	-5.43	5.93e-12	1.72e-25	1.53	1.73	NA	1	1	1	1	NA	NA	NA	NA	NA	NA	NA	NA	NA	NA	NA	NA	NA	2.9	3.5	3.56	1.26	1.29	3.04	3.68	3.71	0.08	0.07	0.08	NA	NA	NA	NA	NA	NA	NA
Casq2	calsequestrin-2 precursor	chr3	101890378	101950435	8.91	1.72	0.22	-2.34	-5.39	3.54e-133	9.64e-42	0.02	0.01	NA	NA	NA	1	1	NA	chr3:101886039-101886245	-4188	4.23	-0.6	0.641	1	NA	1	NA	1	NA	NA	26.99	30.07	27.68	6.23	4.99	28.32	31.6	28.84	1.12	0.2	0.82	1.04	0.39	0	1026.13	1.41	0	0
Casq2	calsequestrin-2 precursor	chr3	101890378	101950435	8.91	1.72	0.22	-2.34	-5.39	3.54e-133	9.64e-42	0.02	0.01	NA	NA	NA	1	1	NA	chr3:101907908-101908318	0	11.09	-3.81	0.00144	1	1	1	NA	1	NA	NA	26.99	30.07	27.68	6.23	4.99	28.32	31.6	28.84	1.12	0.2	0.82	5.37	5.01	1573.4	1026.13	0.7	0	0
Ltbp2	latent-transforming growth factor beta-binding	chr12	86124162	86217445	11.29	0.14	0.28	-6.28	-5.36	0	1.27e-35	0.79	0.37	1	1	NA	1	1	1	chr12:86125717-86125923	0	10.8	-3.38	0.00736	1	NA	1	NA	1	NA	NA	89.97	96.54	95.62	1.23	1.19	94.39	101.47	99.65	3.57	0.72	2.91	1.21	3.85	6293.62	1026.13	0.7	0	0
Ltbp2	latent-transforming growth factor beta-binding	chr12	86124162	86217445	11.29	0.14	0.28	-6.28	-5.36	0	1.27e-35	0.79	0.37	1	1	NA	1	1	1	chr12:86187639-86188270	0	12.11	-0.99	0.336	1	1	1	NA	1	1	1	89.97	96.54	95.62	1.23	1.19	94.39	101.47	99.65	3.57	0.72	2.91	6.41	13.49	0	2565.33	3.52	0	2968.69
Ltbp2	latent-transforming growth factor beta-binding	chr12	86124162	86217445	11.29	0.14	0.28	-6.28	-5.36	0	1.27e-35	0.79	0.37	1	1	NA	1	1	1	chr12:86188523-86188890	0	8.96	-2.14	0.0367	1	1	1	NA	1	NA	NA	89.97	96.54	95.62	1.23	1.19	94.39	101.47	99.65	3.57	0.72	2.91	3.12	5.01	0	1539.2	1.41	0	0
Ltbp2	latent-transforming growth factor beta-binding	chr12	86124162	86217445	11.29	0.14	0.28	-6.28	-5.36	0	1.27e-35	0.79	0.37	1	1	NA	1	1	1	chr12:86202994-86203503	0	7.03	-4.25	0.00097	1	1	1	NA	1	NA	NA	89.97	96.54	95.62	1.23	1.19	94.39	101.47	99.65	3.57	0.72	2.91	2.77	5.4	0	3591.47	0.7	0	0
Rasgrp3	RAS, guanyl releasing protein 3	chr17	75835245	75928393	1.33	0.02	0.03	-6.01	-5.35	1.32e-107	1.94e-30	0.1	0.03	1	NA	NA	1	1	1	chr17:75864696-75864983	0	4.38	-0.93	0.468	1	NA	1	1	NA	NA	NA	8.27	8.11	8.5	0.15	0.1	8.67	8.52	8.86	0.27	0.09	0.28	1.21	1.93	1573.4	0	1.41	0	0
Gpx3	glutathione peroxidase 3 isoform 2	chr11	54716356	54723884	2.86	0.23	0.07	-3.56	-5.31	8.61e-41	5.16e-20	2.34	1.57	1	1	1	1	NA	NA	NA	NA	NA	NA	NA	NA	NA	NA	NA	NA	NA	NA	5.68	6.18	4.54	0.46	0.46	5.96	6.5	4.73	0.16	0.02	0.25	NA	NA	NA	NA	NA	NA	NA
Lmod1	leiomodin-1	chr1	137221390	137264642	27.01	19.34	0.72	-0.44	-5.22	8.23e-15	7.15e-10	0.12	0.07	NA	1	1	1	1	NA	chr1:137221158-137221505	0	9.48	-3.78	0.00315	1	NA	1	1	NA	NA	NA	143.84	128.94	130.22	99.32	98.33	150.91	135.52	135.7	5.15	0.14	6.02	2.94	5.01	0	2052.27	0.7	0	0
Lmod1	leiomodin-1	chr1	137221390	137264642	27.01	19.34	0.72	-0.44	-5.22	8.23e-15	7.15e-10	0.12	0.07	NA	1	1	1	1	NA	chr1:137263585-137264023	0	18.55	-1.58	0.0684	1	1	1	NA	1	NA	NA	143.84	128.94	130.22	99.32	98.33	150.91	135.52	135.7	5.15	0.14	6.02	8.14	11.18	6293.62	2052.27	8.44	0	890.61
Anpep	aminopeptidase N	chr7	86966689	86987238	1.25	0.08	0.03	-3.94	-5.22	1.29e-53	6.81e-24	4.85	2.75	1	1	1	1	NA	1	chr7:86977861-86978067	0	4.69	0.51	0.649	1	NA	1	NA	1	1	1	5.09	6.02	5.07	0.4	0.3	5.34	6.33	5.28	0.22	0.07	0.17	1.21	0.77	0	513.07	2.81	0	0
Anpep	aminopeptidase N	chr7	86966689	86987238	1.25	0.08	0.03	-3.94	-5.22	1.29e-53	6.81e-24	4.85	2.75	1	1	1	1	NA	1	chr7:86992535-86992824	0	3.35	-6.03	0.0165	1	NA	1	1	NA	NA	NA	5.09	6.02	5.07	0.4	0.3	5.34	6.33	5.28	0.22	0.07	0.17	0.35	2.31	3146.81	0	0	0	0
Penk	proenkephalin-A	chr4	4060683	4065592	65.93	4.38	1.98	-3.87	-5.07	1.79e-207	1.88e-33	28.05	21.93	1	1	1	1	1	1	NA	NA	NA	NA	NA	NA	NA	NA	NA	NA	NA	NA	109	139.24	104.12	8.3	7.76	114.36	146.35	108.51	4.77	1.2	5.03	NA	NA	NA	NA	NA	NA	NA
Myl9	myosin regulatory light polypeptide 9	chr2	156601200	156607393	273.68	68.18	8.64	-1.97	-4.98	5.38e-274	2.14e-05	22.79	19.01	NA	1	1	1	1	NA	NA	NA	NA	NA	NA	NA	NA	NA	NA	NA	NA	NA	369.83	385.79	366.17	95.49	95.87	388	405.49	381.59	18.85	0.05	18.25	NA	NA	NA	NA	NA	NA	NA
Eya1	eyes absent homolog 1	chr1	14159039	14300280	1.06	0.1	0.04	-3.45	-4.94	9.1e-52	1.46e-16	5.32	8.99	NA	1	1	1	NA	1	chr1:14263985-14264348	0	3.46	0.12	0.937	1	1	1	NA	1	1	NA	5.76	6.13	5.6	0.71	0.38	6.05	6.44	5.83	0.35	0.02	0.23	1.9	0.77	0	0	0.7	0	593.74
Cyp4f17	cytochrome P450, family 4, subfamily f,	chr17	32643407	32665839	1.94	0.07	0.06	-4.72	-4.94	1.4e-55	4.04e-22	3.24	3.29	NA	1	1	1	NA	1	chr17:32643390-32643624	0	5.37	-3.63	0.0237	1	NA	1	1	NA	NA	NA	3.91	4.61	3.92	0.25	0.08	4.1	4.84	4.08	0.22	0.09	0.11	0.52	1.54	6293.62	513.07	0.7	0	0
Pdlim4	PDZ and LIM domain protein 4	chr11	53868430	53882519	2.64	0.01	0.09	-7.84	-4.84	2.2e-67	6.51e-16	10.43	9.43	NA	1	NA	NA	NA	1	chr11:53873791-53874301	0	37.93	-2.91	0.000404	1	1	1	NA	1	NA	NA	3.51	4.01	4.32	0	0.03	3.69	4.22	4.51	0.08	0.29	0.03	18.87	28.13	3146.81	8209.06	7.73	0	593.74
Pdlim4	PDZ and LIM domain protein 4	chr11	53868430	53882519	2.64	0.01	0.09	-7.84	-4.84	2.2e-67	6.51e-16	10.43	9.43	NA	1	NA	NA	NA	1	chr11:53875445-53876050	0	41.08	-2.06	0.00294	1	1	1	NA	1	NA	NA	3.51	4.01	4.32	0	0.03	3.69	4.22	4.51	0.08	0.29	0.03	23.55	38.54	7867.02	6156.8	14.76	0	1781.21
Rassf4	ras association domain-containing protein 4	chr6	116583026	116623854	3.07	0.42	0.11	-2.84	-4.82	6.02e-158	1.98e-21	1.27	0.75	1	1	1	1	1	NA	chr6:116607780-116607986	0	3.76	-0.96	0.466	1	NA	1	NA	NA	NA	NA	23.22	26.16	24.34	3.79	3.12	24.36	27.5	25.36	1.36	0.16	1.24	0.87	0.77	0	513.07	0	0	0
Tbc1d16	TBC1 domain family, member 16	chr11	119004357	119089813	2.69	0.4	0.1	-2.7	-4.81	2.39e-172	4.12e-67	10.26	10.77	NA	1	1	NA	NA	1	chr11:118987661-118988122	16235	26.22	-1.19	0.0661	1	1	1	NA	1	1	NA	24.4	22.66	24.15	3.86	3.47	25.6	23.82	25.16	0.9	1	0.73	11.77	18.5	3146.81	1539.2	7.73	0	593.74
Tbc1d16	TBC1 domain family, member 16	chr11	119004357	119089813	2.69	0.4	0.1	-2.7	-4.81	2.39e-172	4.12e-67	10.26	10.77	NA	1	1	NA	NA	1	chr11:119013472-119014139	0	17.4	-3.11	0.000166	1	1	1	NA	1	NA	NA	24.4	22.66	24.15	3.86	3.47	25.6	23.82	25.16	0.9	1	0.73	11.25	18.5	1573.4	3078.4	1.41	0	593.74
Tbc1d16	TBC1 domain family, member 16	chr11	119004357	119089813	2.69	0.4	0.1	-2.7	-4.81	2.39e-172	4.12e-67	10.26	10.77	NA	1	1	NA	NA	1	chr11:119027546-119027752	0	5.16	-0.97	0.486	1	1	1	NA	1	1	NA	24.4	22.66	24.15	3.86	3.47	25.6	23.82	25.16	0.9	1	0.73	1.21	1.54	0	0	0	0	593.74
Tbc1d16	TBC1 domain family, member 16	chr11	119004357	119089813	2.69	0.4	0.1	-2.7	-4.81	2.39e-172	4.12e-67	10.26	10.77	NA	1	1	NA	NA	1	chr11:119051961-119052266	0	14.9	-3.2	0.0025	1	NA	1	NA	1	NA	NA	24.4	22.66	24.15	3.86	3.47	25.6	23.82	25.16	0.9	1	0.73	3.29	6.55	0	4617.6	0.7	0	593.74
Tbc1d16	TBC1 domain family, member 16	chr11	119004357	119089813	2.69	0.4	0.1	-2.7	-4.81	2.39e-172	4.12e-67	10.26	10.77	NA	1	1	NA	NA	1	chr11:119089606-119090374	0	16.12	-1.53	0.0296	1	1	1	1	NA	NA	NA	24.4	22.66	24.15	3.86	3.47	25.6	23.82	25.16	0.9	1	0.73	13.33	18.5	0	1539.2	5.62	0	593.74
Fam150a	hypothetical protein LOC620393	chr1	6349412	6384812	1.78	0.31	0.07	-2.54	-4.78	8.4e-09	8.38e-16	0	0	NA	NA	NA	1	1	NA	chr1:6372797-6373125	0	3.83	-3.53	0.0112	1	NA	1	NA	1	NA	NA	2.42	1.22	2.14	0.59	0.1	2.54	1.28	2.23	0.11	0	0.11	1.04	1.16	0	2052.27	0	0	0
Fam150a	hypothetical protein LOC620393	chr1	6349412	6384812	1.78	0.31	0.07	-2.54	-4.78	8.4e-09	8.38e-16	0	0	NA	NA	NA	1	1	NA	chr1:6379940-6380160	0	4.4	-3.74	0.123	1	NA	1	NA	NA	NA	NA	2.42	1.22	2.14	0.59	0.1	2.54	1.28	2.23	0.11	0	0.11	1.04	1.54	0	0	0	0	0
Tmem176b	transmembrane protein 176B	chr6	48783811	48791373	12	6.85	0.46	-0.77	-4.74	3.16e-34	4.49e-59	10.25	10.18	NA	1	1	1	NA	1	NA	NA	NA	NA	NA	NA	NA	NA	NA	NA	NA	NA	30.2	31.23	31.62	17.67	18.65	31.68	32.83	32.95	1.61	0.7	1.36	NA	NA	NA	NA	NA	NA	NA
Tmem176a	transmembrane protein 176A	chr6	48791482	48795363	12.6	8.41	0.49	-0.54	-4.71	1.21e-11	6.04e-44	6.09	4.91	1	1	1	1	NA	1	NA	NA	NA	NA	NA	NA	NA	NA	NA	NA	NA	NA	17.38	17.46	18.52	11.78	12.6	18.23	18.35	19.3	0.93	0.38	0.85	NA	NA	NA	NA	NA	NA	NA
Adamts4	A disintegrin and metalloproteinase with	chr1	173180553	173190053	4.5	1.03	0.18	-2.08	-4.64	7.2e-116	2.47e-38	3.46	1.8	1	1	1	1	NA	NA	chr1:173192771-173193547	2719	12.09	-3.3	7.97e-06	1	1	1	NA	1	NA	NA	20.64	21.53	20.35	4.78	5.02	21.65	22.63	21.21	0.44	1.4	0.73	6.23	13.1	9440.42	10774.4	1.41	0	890.61
Cyp1b1	cytochrome P450 1B1	chr17	80106293	80114381	9.08	1.12	0.37	-2.98	-4.62	4.21e-213	8.34e-44	1.77	1.28	1	1	1	1	1	NA	chr17:80100107-80100748	5486	5.28	-0.94	0.369	1	1	1	NA	1	NA	NA	60.5	52.49	63.23	7.28	7.6	63.48	55.17	65.9	2.97	1.13	3.42	3.46	5.78	0	0	2.11	0	296.87
Cyp1b1	cytochrome P450 1B1	chr17	80106293	80114381	9.08	1.12	0.37	-2.98	-4.62	4.21e-213	8.34e-44	1.77	1.28	1	1	1	1	1	NA	chr17:80113146-80113587	0	7.24	-1.03	0.262	1	NA	1	1	NA	NA	NA	60.5	52.49	63.23	7.28	7.6	63.48	55.17	65.9	2.97	1.13	3.42	3.46	3.85	0	1539.2	3.52	0	0
Cyp1b1	cytochrome P450 1B1	chr17	80106293	80114381	9.08	1.12	0.37	-2.98	-4.62	4.21e-213	8.34e-44	1.77	1.28	1	1	1	1	1	NA	chr17:80114018-80114444	0	9.76	-2.84	0.0174	1	NA	1	1	NA	NA	NA	60.5	52.49	63.23	7.28	7.6	63.48	55.17	65.9	2.97	1.13	3.42	2.94	8.09	0	2565.33	2.11	0	0
Cyp1b1	cytochrome P450 1B1	chr17	80106293	80114381	9.08	1.12	0.37	-2.98	-4.62	4.21e-213	8.34e-44	1.77	1.28	1	1	1	1	1	NA	chr17:80138067-80138748	-23687	7.67	-6.77	0.000637	1	1	1	NA	1	1	NA	60.5	52.49	63.23	7.28	7.6	63.48	55.17	65.9	2.97	1.13	3.42	4.33	10.41	0	1026.13	0	0	0
Cyp1b1	cytochrome P450 1B1	chr17	80106293	80114381	9.08	1.12	0.37	-2.98	-4.62	4.21e-213	8.34e-44	1.77	1.28	1	1	1	1	1	NA	chr17:80145444-80145800	-31064	17.66	-1.52	0.107	1	1	1	NA	1	1	1	60.5	52.49	63.23	7.28	7.6	63.48	55.17	65.9	2.97	1.13	3.42	5.19	11.95	0	1026.13	4.22	0	0
Serpine1	plasminogen activator inhibitor 1 precursor	chr5	137537376	137548142	136.02	56.43	5.71	-1.23	-4.59	2.25e-234	1.84e-43	0.26	0.43	NA	NA	NA	1	1	NA	chr5:137547850-137548903	0	24.98	-3.37	9.7e-05	1	1	1	1	NA	NA	NA	513.14	522.07	520.5	224.08	217.98	538.35	548.74	542.42	28.08	11.83	27.68	24.06	48.17	4720.21	1539.2	2.11	0	593.74
Serpine1	plasminogen activator inhibitor 1 precursor	chr5	137537376	137548142	136.02	56.43	5.71	-1.23	-4.59	2.25e-234	1.84e-43	0.26	0.43	NA	NA	NA	1	1	NA	chr5:137555700-137556163	-7559	36.14	-8.12	2.9e-06	1	1	1	NA	1	NA	NA	513.14	522.07	520.5	224.08	217.98	538.35	548.74	542.42	28.08	11.83	27.68	15.41	29.67	0	1539.2	0	0	0
Serpine1	plasminogen activator inhibitor 1 precursor	chr5	137537376	137548142	136.02	56.43	5.71	-1.23	-4.59	2.25e-234	1.84e-43	0.26	0.43	NA	NA	NA	1	1	NA	chr5:137577934-137579303	-29793	40.41	-3.88	8.55e-07	1	1	1	NA	1	NA	NA	513.14	522.07	520.5	224.08	217.98	538.35	548.74	542.42	28.08	11.83	27.68	48.99	104.05	6293.62	5643.73	4.92	0	1187.48
Sorl1	sortilin-related receptor	chr9	41776572	41932372	1.54	0.28	0.07	-2.41	-4.57	1.16e-75	7.04e-31	3.68	2.6	1	1	1	1	NA	1	chr9:41895955-41896342	0	7	-5.3	0.0177	1	NA	1	NA	1	1	1	13.78	14.07	12.71	2.5	2.59	14.45	14.79	13.24	0.33	0.95	0.48	2.25	5.78	0	0	0	0	0
Sorl1	sortilin-related receptor	chr9	41776572	41932372	1.54	0.28	0.07	-2.41	-4.57	1.16e-75	7.04e-31	3.68	2.6	1	1	1	1	NA	1	chr9:41917969-41918470	0	7.14	-2.92	0.0213	1	1	1	NA	1	NA	NA	13.78	14.07	12.71	2.5	2.59	14.45	14.79	13.24	0.33	0.95	0.48	2.42	7.71	0	1539.2	1.41	0	0
Trpv2	transient receptor potential cation channel	chr11	62387988	62413807	2.04	0.99	0.09	-1	-4.56	2.97e-09	8e-25	0.39	0.24	1	1	1	1	NA	NA	chr11:62372295-62372796	-15192	13.71	-1.69	0.0328	1	1	1	NA	1	NA	NA	6.33	7.56	7.35	3.21	3.85	6.64	7.95	7.66	0.41	0.25	0.28	7.62	7.71	4720.21	2052.27	3.52	0	1484.34
Megf10	multiple epidermal growth factor-like domains	chr18	57292744	57457121	2.52	1.34	0.11	-0.87	-4.56	7.68e-37	1.52e-56	1.18	0.99	NA	1	1	1	NA	NA	chr18:57364037-57364434	0	4.14	-2.15	0.118	1	NA	1	NA	1	NA	NA	24.04	24.51	23.16	12.68	13.41	25.22	25.76	24.14	0.79	1.38	0.99	1.9	1.93	0	513.07	0.7	0	0
Megf10	multiple epidermal growth factor-like domains	chr18	57292744	57457121	2.52	1.34	0.11	-0.87	-4.56	7.68e-37	1.52e-56	1.18	0.99	NA	1	1	1	NA	NA	chr18:57490309-57490673	33189	4.52	-0.82	0.369	1	NA	1	NA	NA	NA	NA	24.04	24.51	23.16	12.68	13.41	25.22	25.76	24.14	0.79	1.38	0.99	1.73	1.16	1573.4	1539.2	1.41	0	890.61
Podxl2	podocalyxin-like protein 2	chr6	88792552	88824038	1.63	0.38	0.07	-2.03	-4.52	3.09e-18	1.34e-16	12.97	12.98	NA	1	1	1	NA	NA	chr6:88819423-88819760	0	12.34	-1.81	0.081	1	1	1	NA	1	NA	NA	4.44	4.01	3.92	0.65	1.32	4.66	4.22	4.08	0.27	0.05	0.25	5.54	3.85	1573.4	0	1.41	0	0
Podxl2	podocalyxin-like protein 2	chr6	88792552	88824038	1.63	0.38	0.07	-2.03	-4.52	3.09e-18	1.34e-16	12.97	12.98	NA	1	1	1	NA	NA	chr6:88819423-88819760	0	12.34	-1.81	0.081	1	1	1	NA	1	NA	NA	4.44	4.01	3.92	0.65	1.32	4.66	4.22	4.08	0.27	0.05	0.25	5.54	3.85	1573.4	0	1.41	0	0
1700024P16Rik	hypothetical protein LOC242594	chr4	104586061	104689468	1.78	0.24	0.08	-2.87	-4.45	3.51e-51	1.31e-25	0.01	0.01	NA	NA	NA	NA	1	NA	chr4:104608362-104609057	0	11.41	-2.81	0.0334	1	1	1	NA	1	NA	NA	6.72	7.35	7.06	1.05	0.89	7.05	7.72	7.36	0.33	0.34	0.34	9	11.18	0	0	0	0	0
Megf6	multiple epidermal growth factor-like domains	chr4	153544822	153649830	11.12	3.72	0.51	-1.54	-4.45	3.93e-70	7.73e-06	14.99	10.89	1	1	1	1	1	NA	chr4:153619640-153619872	0	20.01	-2.6	0.0146	1	NA	1	NA	1	1	1	84.74	104.84	99.73	31.68	34.57	88.9	110.19	103.93	8.2	0.05	5.59	3.64	9.25	1573.4	1026.13	1.41	0	0
Megf6	multiple epidermal growth factor-like domains	chr4	153544822	153649830	11.12	3.72	0.51	-1.54	-4.45	3.93e-70	7.73e-06	14.99	10.89	1	1	1	1	1	NA	chr4:153622513-153622979	0	16.19	-2.98	0.018	1	1	1	NA	1	1	1	84.74	104.84	99.73	31.68	34.57	88.9	110.19	103.93	8.2	0.05	5.59	6.58	13.87	4720.21	0	0.7	0	0
Hes1	transcription factor HES-1	chr16	30065443	30067882	17.3	4.94	0.82	-1.76	-4.44	5.01e-107	1.45e-68	4.59	5.57	NA	NA	NA	1	1	NA	chr16:30059375-30059951	-5492	40.13	-3.54	0.000142	1	1	1	NA	1	NA	NA	30.25	32.91	31.83	8.48	10.09	31.74	34.59	33.17	1.93	1.4	1.24	23.89	35.45	0	3591.47	4.92	0	0
Hes1	transcription factor HES-1	chr16	30065443	30067882	17.3	4.94	0.82	-1.76	-4.44	5.01e-107	1.45e-68	4.59	5.57	NA	NA	NA	1	1	NA	chr16:30063991-30064503	-940	80.47	-4.42	7.8e-08	1	1	1	NA	1	NA	NA	30.25	32.91	31.83	8.48	10.09	31.74	34.59	33.17	1.93	1.4	1.24	40.34	67.83	6293.62	4104.53	3.52	0	296.87
Hes1	transcription factor HES-1	chr16	30065443	30067882	17.3	4.94	0.82	-1.76	-4.44	5.01e-107	1.45e-68	4.59	5.57	NA	NA	NA	1	1	NA	chr16:30065119-30065478	0	78.93	-2.87	0.000915	1	1	1	1	NA	NA	NA	30.25	32.91	31.83	8.48	10.09	31.74	34.59	33.17	1.93	1.4	1.24	26.49	52.03	1573.4	1026.13	4.22	0	0
Hes1	transcription factor HES-1	chr16	30065443	30067882	17.3	4.94	0.82	-1.76	-4.44	5.01e-107	1.45e-68	4.59	5.57	NA	NA	NA	1	1	NA	chr16:30069744-30070319	1863	32.97	-2.7	0.00107	1	1	1	NA	1	NA	NA	30.25	32.91	31.83	8.48	10.09	31.74	34.59	33.17	1.93	1.4	1.24	16.97	33.91	0	4104.53	4.92	0	0
Hes1	transcription factor HES-1	chr16	30065443	30067882	17.3	4.94	0.82	-1.76	-4.44	5.01e-107	1.45e-68	4.59	5.57	NA	NA	NA	1	1	NA	chr16:30096931-30097235	29050	7	-2.09	0.118	1	1	1	NA	1	NA	NA	30.25	32.91	31.83	8.48	10.09	31.74	34.59	33.17	1.93	1.4	1.24	1.73	4.24	0	513.07	0	0	593.74
Acot1	acyl-coenzyme A thioesterase 1	chr12	85350452	85358619	4.04	0.13	0.2	-4.89	-4.38	8.49e-68	2.36e-18	3	2.69	NA	1	1	NA	NA	1	chr12:85350149-85350630	0	4.02	-2.33	0.0857	1	1	1	1	NA	NA	NA	6.78	9.03	8	0.28	0.25	7.11	9.49	8.34	0.71	0.18	0.31	2.25	2.31	0	513.07	0.7	0	0
Dusp27	inactive dual specificity phosphatase 27	chr1	168028279	168058029	1.75	1.38	0.09	-0.3	-4.36	0.0336	1.5e-08	0.25	0.1	1	NA	NA	1	1	NA	NA	NA	NA	NA	NA	NA	NA	NA	NA	NA	NA	NA	9.87	8.7	8.05	7.56	6.82	10.35	9.15	8.39	0.54	0	0.82	NA	NA	NA	NA	NA	NA	NA
Limch1	LIM and calponin homology domains-containing	chr5	67137079	67448398	19.53	5.58	0.96	-1.77	-4.34	2.46e-267	5.99e-05	13.89	10.58	1	NA	NA	1	1	NA	chr5:67359437-67360087	0	8.18	-6.99	0.000134	1	NA	1	1	NA	NA	NA	161.38	160.85	155.37	47.47	45.9	169.31	169.06	161.91	11.44	0.05	13.22	5.02	8.86	1573.4	1026.13	0	0	0
Limch1	LIM and calponin homology domains-containing	chr5	67137079	67448398	19.53	5.58	0.96	-1.77	-4.34	2.46e-267	5.99e-05	13.89	10.58	1	NA	NA	1	1	NA	chr5:67371071-67371429	0	7.83	-1.38	0.186	1	1	1	NA	1	NA	NA	161.38	160.85	155.37	47.47	45.9	169.31	169.06	161.91	11.44	0.05	13.22	2.6	5.01	0	513.07	0.7	0	296.87
Syk	Mus musculus ES cells cDNA, RIKEN full-length enriched library, clone:C330013E14 product:spleen tyrosine kinase, full insert sequence.	chr13	52678806	52744161	2.98	0.38	0.16	-2.95	-4.3	2.51e-160	7.22e-35	0.28	0.35	NA	1	NA	1	1	1	NA	NA	NA	NA	NA	NA	NA	NA	NA	NA	NA	NA	20.27	19.03	20.21	2.5	2.64	21.27	20	21.06	0.65	1.7	0.76	NA	NA	NA	NA	NA	NA	NA
Tnnt3	troponin T, fast skeletal muscle isoform 1	chr7	149684741	149701914	2.61	0.71	0.13	-1.83	-4.3	6.23e-18	2.4e-16	0.33	0.3	NA	NA	NA	1	1	NA	NA	NA	NA	NA	NA	NA	NA	NA	NA	NA	NA	NA	4.19	3.58	3.29	1.08	0.99	4.4	3.76	3.43	0.25	0.07	0.28	NA	NA	NA	NA	NA	NA	NA
Wisp2	WNT1-inducible-signaling pathway protein 2	chr2	163646570	163658883	42.98	8.62	2.2	-2.28	-4.29	2.26e-304	2.13e-10	0.03	0.03	NA	1	1	1	1	1	chr2:163613456-163614065	-32505	4.61	-2.19	0.0326	1	NA	1	NA	1	NA	NA	94.44	100.5	93.77	19.49	20.17	99.08	105.63	97.72	7.79	0.5	7.15	3.29	2.31	3146.81	1026.13	1.41	0	296.87
Wisp2	WNT1-inducible-signaling pathway protein 2	chr2	163646570	163658883	42.98	8.62	2.2	-2.28	-4.29	2.26e-304	2.13e-10	0.03	0.03	NA	1	1	1	1	1	chr2:163614352-163614661	-31909	7.2	-6.65	0.00109	1	1	1	NA	1	NA	NA	94.44	100.5	93.77	19.49	20.17	99.08	105.63	97.72	7.79	0.5	7.15	2.6	1.16	0	2565.33	0	0	0
Wisp2	WNT1-inducible-signaling pathway protein 2	chr2	163646570	163658883	42.98	8.62	2.2	-2.28	-4.29	2.26e-304	2.13e-10	0.03	0.03	NA	1	1	1	1	1	chr2:163626612-163627595	-18975	25.88	-4.28	1e-05	1	1	1	NA	1	NA	NA	94.44	100.5	93.77	19.49	20.17	99.08	105.63	97.72	7.79	0.5	7.15	23.2	42.78	0	6156.8	1.41	0	593.74
Wisp2	WNT1-inducible-signaling pathway protein 2	chr2	163646570	163658883	42.98	8.62	2.2	-2.28	-4.29	2.26e-304	2.13e-10	0.03	0.03	NA	1	1	1	1	1	chr2:163635574-163635791	-10779	13.82	-1.89	0.226	1	NA	1	NA	1	NA	NA	94.44	100.5	93.77	19.49	20.17	99.08	105.63	97.72	7.79	0.5	7.15	2.42	6.55	0	0	0	0	0
Wisp2	WNT1-inducible-signaling pathway protein 2	chr2	163646570	163658883	42.98	8.62	2.2	-2.28	-4.29	2.26e-304	2.13e-10	0.03	0.03	NA	1	1	1	1	1	chr2:163640511-163640935	-5635	20.3	-4.16	0.000627	1	1	1	NA	1	1	1	94.44	100.5	93.77	19.49	20.17	99.08	105.63	97.72	7.79	0.5	7.15	9.7	12.33	0	513.07	0	0	0
Wisp2	WNT1-inducible-signaling pathway protein 2	chr2	163646570	163658883	42.98	8.62	2.2	-2.28	-4.29	2.26e-304	2.13e-10	0.03	0.03	NA	1	1	1	1	1	chr2:163646299-163646691	0	12.09	-1.63	0.0863	1	1	1	1	NA	NA	NA	94.44	100.5	93.77	19.49	20.17	99.08	105.63	97.72	7.79	0.5	7.15	5.02	7.32	0	513.07	2.11	0	0
Wisp2	WNT1-inducible-signaling pathway protein 2	chr2	163646570	163658883	42.98	8.62	2.2	-2.28	-4.29	2.26e-304	2.13e-10	0.03	0.03	NA	1	1	1	1	1	chr2:163652325-163652550	0	9.03	-5.45	0.00995	1	NA	1	NA	1	NA	1	94.44	100.5	93.77	19.49	20.17	99.08	105.63	97.72	7.79	0.5	7.15	2.42	2.31	1573.4	0	0	0	0
Jph2	junctophilin-2	chr2	163161978	163223729	4.72	1.2	0.25	-1.94	-4.23	4.43e-91	6.11e-09	0.15	0.07	1	NA	NA	1	1	NA	chr2:163170870-163171113	0	17.11	-1.63	0.176	1	NA	1	NA	1	NA	NA	26.06	23.13	26.88	6.6	6.61	27.34	24.31	28.02	2.04	0.07	2.15	3.64	8.48	0	0	2.11	0	0
Jph2	junctophilin-2	chr2	163161978	163223729	4.72	1.2	0.25	-1.94	-4.23	4.43e-91	6.11e-09	0.15	0.07	1	NA	NA	1	1	NA	chr2:163175167-163175501	0	15.64	-1.48	0.103	1	1	1	NA	1	NA	NA	26.06	23.13	26.88	6.6	6.61	27.34	24.31	28.02	2.04	0.07	2.15	4.33	9.25	1573.4	1026.13	4.22	0	0
Jph2	junctophilin-2	chr2	163161978	163223729	4.72	1.2	0.25	-1.94	-4.23	4.43e-91	6.11e-09	0.15	0.07	1	NA	NA	1	1	NA	chr2:163207269-163207475	0	4.23	-4.7	0.05	1	NA	1	NA	NA	NA	NA	26.06	23.13	26.88	6.6	6.61	27.34	24.31	28.02	2.04	0.07	2.15	0.87	0.77	0	513.07	0	0	0
Tcn2	transcobalamin-2 precursor	chr11	3817081	3832081	1.5	0.68	0.08	-1.1	-4.23	2.54e-06	5.65e-14	5.65	5.03	NA	1	1	1	NA	NA	NA	NA	NA	NA	NA	NA	NA	NA	NA	NA	NA	NA	4.67	4.26	3.17	2.1	1.67	4.9	4.47	3.3	0.25	0.07	0.37	NA	NA	NA	NA	NA	NA	NA
Tbxa2r	thromboxane A2 receptor	chr10	80791476	80797917	1.11	0.17	0.06	-2.72	-4.22	2.04e-24	2.73e-17	0.54	0.25	1	1	1	1	1	NA	chr10:80792355-80792754	0	12.85	-1.72	0.0628	1	1	1	NA	NA	NA	NA	2.31	3.2	2.55	0.56	0.28	2.42	3.36	2.65	0.22	0.07	0.17	4.5	8.86	1573.4	513.07	2.11	0	296.87
Gpr64	G-protein coupled receptor 64 isoform 1	chrX	156828622	156936002	1.56	0.36	0.09	-2.1	-4.21	1.23e-33	3.78e-20	0.45	0.23	1	NA	NA	1	1	NA	NA	NA	NA	NA	NA	NA	NA	NA	NA	NA	NA	NA	10.23	9.22	8.41	2.41	1.95	10.74	9.69	8.76	0.74	0.2	0.65	NA	NA	NA	NA	NA	NA	NA
Slc16a4	monocarboxylate transporter 5	chr3	107094210	107115033	1.1	0.31	0.06	-1.8	-4.19	1.37e-15	7.46e-19	0.47	0.35	NA	1	1	1	NA	1	chr3:107160005-107160254	44973	7.38	-1.59	0.149	1	NA	1	NA	1	NA	NA	3.23	3.28	2.59	1.05	0.71	3.39	3.45	2.7	0.11	0.23	0.17	1.73	2.7	0	1026.13	0.7	0	0
Mtus1	microtubule-associated tumor suppressor 1	chr8	42076266	42219080	2.94	0.82	0.17	-1.81	-4.14	6.74e-129	6.02e-51	1.54	1.28	NA	1	1	1	1	NA	chr8:42126837-42127206	0	3.67	-0.45	0.726	1	NA	1	1	NA	NA	NA	26.4	26.54	27.82	7.93	7.45	27.7	27.9	28.99	1.8	1.09	1.95	1.39	2.31	0	0	1.41	0	0
Mtus1	microtubule-associated tumor suppressor 1	chr8	42076266	42219080	2.94	0.82	0.17	-1.81	-4.14	6.74e-129	6.02e-51	1.54	1.28	NA	1	1	1	1	NA	chr8:42211762-42212120	0	8.64	-2.43	0.0617	1	NA	1	NA	1	1	NA	26.4	26.54	27.82	7.93	7.45	27.7	27.9	28.99	1.8	1.09	1.95	2.42	6.55	0	513.07	0	0	296.87
Mtus1	microtubule-associated tumor suppressor 1	chr8	42076266	42219080	2.94	0.82	0.17	-1.81	-4.14	6.74e-129	6.02e-51	1.54	1.28	NA	1	1	1	1	NA	chr8:42218906-42219322	0	4.18	-1.98	0.095	1	NA	1	1	NA	NA	NA	26.4	26.54	27.82	7.93	7.45	27.7	27.9	28.99	1.8	1.09	1.95	1.9	1.93	1573.4	513.07	0.7	0	0
Artn	artemin precursor	chr4	117598767	117602368	3.79	0.61	0.22	-2.59	-4.13	4.28e-52	5.34e-20	0.17	0.14	NA	1	NA	NA	1	NA	chr4:117601515-117602096	0	6.99	-3.35	0.00761	1	NA	1	1	NA	NA	NA	9.42	10.87	10.98	1.51	1.93	9.88	11.43	11.44	0.38	1.09	0.37	2.77	8.48	0	2052.27	0	0	0
Rgs4	regulator of G-protein signaling 4	chr1	171671608	171677773	5.25	1.07	0.31	-2.25	-4.12	6.77e-112	6.09e-32	0.59	0.81	NA	1	1	1	1	NA	chr1:171656976-171657286	14322	5.93	-2.75	0.0507	1	NA	1	NA	1	NA	NA	19.46	20.14	18.84	3.79	4.36	20.41	21.17	19.63	0.98	0.68	1.89	2.08	2.31	1573.4	0	0	0	0
Rgs4	regulator of G-protein signaling 4	chr1	171671608	171677773	5.25	1.07	0.31	-2.25	-4.12	6.77e-112	6.09e-32	0.59	0.81	NA	1	1	1	1	NA	chr1:171693302-171693508	-15530	6.57	-0.95	0.416	1	NA	1	NA	1	NA	NA	19.46	20.14	18.84	3.79	4.36	20.41	21.17	19.63	0.98	0.68	1.89	1.39	1.93	0	513.07	0.7	0	593.74
Rgs4	regulator of G-protein signaling 4	chr1	171671608	171677773	5.25	1.07	0.31	-2.25	-4.12	6.77e-112	6.09e-32	0.59	0.81	NA	1	1	1	1	NA	chr1:171694415-171694969	-16643	5.24	-3.22	0.0498	1	NA	1	NA	1	NA	NA	19.46	20.14	18.84	3.79	4.36	20.41	21.17	19.63	0.98	0.68	1.89	1.39	8.09	0	513.07	0.7	0	0
Kif26b	kinesin-like protein KIF26B	chr1	180459256	180862988	1.55	0.32	0.09	-2.24	-4.12	1.12e-76	1.59e-26	18.56	15.15	NA	1	1	1	NA	NA	chr1:180458691-180459104	-152	11.94	-2.17	0.0256	1	1	1	1	NA	NA	NA	13.89	14.31	15.16	2.9	3.19	14.57	15.05	15.8	0.49	1.38	0.71	3.81	8.09	4720.21	2565.33	4.22	0	296.87
Kif26b	kinesin-like protein KIF26B	chr1	180459256	180862988	1.55	0.32	0.09	-2.24	-4.12	1.12e-76	1.59e-26	18.56	15.15	NA	1	1	1	NA	NA	chr1:180460592-180461000	0	9.72	-1.24	0.18	1	NA	1	NA	1	NA	NA	13.89	14.31	15.16	2.9	3.19	14.57	15.05	15.8	0.49	1.38	0.71	3.98	6.17	1573.4	513.07	0.7	0	593.74
Kif26b	kinesin-like protein KIF26B	chr1	180459256	180862988	1.55	0.32	0.09	-2.24	-4.12	1.12e-76	1.59e-26	18.56	15.15	NA	1	1	1	NA	NA	chr1:180841238-180841560	0	6.61	-2.24	0.119	1	NA	1	NA	1	NA	1	13.89	14.31	15.16	2.9	3.19	14.57	15.05	15.8	0.49	1.38	0.71	2.94	1.93	0	0	0	0	296.87
Lrrc17	leucine-rich repeat-containing protein 17	chr5	21049345	21081720	1.71	0.01	0.1	-7.24	-4.11	1.51e-71	0.00102	21.96	13.84	1	1	1	1	NA	1	NA	NA	NA	NA	NA	NA	NA	NA	NA	NA	NA	NA	4.75	4.23	5.17	0	0.05	4.98	4.45	5.38	0	0.84	0	NA	NA	NA	NA	NA	NA	NA
Zbtb16	zinc finger and BTB domain-containing protein	chr9	48462402	48644050	9.32	6.72	0.56	-0.43	-4.06	7.94e-16	2.15e-09	0.3	0.29	NA	1	1	1	1	NA	chr9:48515438-48516006	0	19.75	-4.6	0.000152	1	1	1	NA	1	NA	NA	61.07	60.51	58.84	45.9	43.26	64.07	63.6	61.32	5.26	0.34	5.73	11.77	16.96	0	1026.13	0	0	0
Zbtb16	zinc finger and BTB domain-containing protein	chr9	48462402	48644050	9.32	6.72	0.56	-0.43	-4.06	7.94e-16	2.15e-09	0.3	0.29	NA	1	1	1	1	NA	chr9:48531880-48532436	0	10.26	-1.75	0.0337	1	NA	1	NA	1	NA	NA	61.07	60.51	58.84	45.9	43.26	64.07	63.6	61.32	5.26	0.34	5.73	5.71	6.55	1573.4	4104.53	3.52	0	1187.48
Zbtb16	zinc finger and BTB domain-containing protein	chr9	48462402	48644050	9.32	6.72	0.56	-0.43	-4.06	7.94e-16	2.15e-09	0.3	0.29	NA	1	1	1	1	NA	chr9:48545486-48545976	0	16.78	-4.17	0.00177	1	NA	1	NA	1	NA	NA	61.07	60.51	58.84	45.9	43.26	64.07	63.6	61.32	5.26	0.34	5.73	7.44	15.03	0	513.07	0.7	0	0
Zbtb16	zinc finger and BTB domain-containing protein	chr9	48462402	48644050	9.32	6.72	0.56	-0.43	-4.06	7.94e-16	2.15e-09	0.3	0.29	NA	1	1	1	1	NA	chr9:48583546-48584185	0	4.39	-3.1	0.0296	1	NA	1	NA	1	1	1	61.07	60.51	58.84	45.9	43.26	64.07	63.6	61.32	5.26	0.34	5.73	2.42	5.4	0	513.07	0	0	296.87
Zbtb16	zinc finger and BTB domain-containing protein	chr9	48462402	48644050	9.32	6.72	0.56	-0.43	-4.06	7.94e-16	2.15e-09	0.3	0.29	NA	1	1	1	1	NA	chr9:48643894-48644880	0	10.89	-3.59	4.25e-05	1	1	1	1	NA	NA	NA	61.07	60.51	58.84	45.9	43.26	64.07	63.6	61.32	5.26	0.34	5.73	8.48	17.73	3146.81	7182.93	1.41	0	890.61
Ctsf	cathepsin F precursor	chr19	4855129	4860912	1.86	0.86	0.11	-1.07	-4.05	2.59e-06	1.7e-05	4.23	3.19	1	1	1	1	NA	NA	NA	NA	NA	NA	NA	NA	NA	NA	NA	NA	NA	NA	3.77	5.48	4.66	1.91	2.48	3.95	5.76	4.86	0.74	0	0.14	NA	NA	NA	NA	NA	NA	NA
Tagln	transgelin	chr9	45737711	45744141	255.76	161.75	15.44	-0.62	-4.05	1.1e-83	0.000102	4.26	2.88	1	NA	NA	1	1	NA	NA	NA	NA	NA	NA	NA	NA	NA	NA	NA	NA	NA	512.43	515	507.79	336.23	328.76	537.61	541.3	529.18	48.66	0.38	48.16	NA	NA	NA	NA	NA	NA	NA
Ada	adenosine deaminase	chr2	163552307	163575975	1.25	0.4	0.08	-1.6	-4.04	5.14e-13	2.97e-14	1.05	0.79	NA	1	NA	NA	1	NA	chr2:163575708-163575965	0	5.27	-6.75	0.000405	1	NA	1	1	NA	NA	NA	2.47	3.12	2.45	1.02	0.76	2.6	3.28	2.55	0.08	0.32	0.08	0.87	1.54	3146.81	1539.2	0	0	0
Coro6	coronin-6 isoform C	chr11	77277415	77283003	7.03	3.47	0.44	-0.98	-4.03	2.32e-15	1.81e-35	0.05	0.06	NA	NA	NA	1	1	NA	chr11:77278106-77278686	0	16.67	-0.46	0.726	1	1	1	NA	1	NA	NA	14	14.61	12.23	7.53	6.29	14.69	15.36	12.74	0.87	0.88	0.85	8.66	19.27	0	0	2.81	0	296.87
Adamts12	A disintegrin and metalloproteinase with	chr15	10994545	11276622	11.35	2.39	0.72	-2.21	-4.02	0	8.36e-92	3.93	2.14	1	NA	NA	1	1	NA	chr15:10994210-10995139	0	11.14	-2.21	0.00249	1	1	1	1	NA	NA	NA	88.93	87.76	91.22	19.25	19.41	93.3	92.24	95.06	4.96	6.2	6.16	9.52	15.8	1573.4	5130.67	1.41	0	1781.21
Adamts12	A disintegrin and metalloproteinase with	chr15	10994545	11276622	11.35	2.39	0.72	-2.21	-4.02	0	8.36e-92	3.93	2.14	1	NA	NA	1	1	NA	chr15:11014439-11015129	0	8.97	-2.71	0.032	1	1	1	NA	1	NA	NA	88.93	87.76	91.22	19.25	19.41	93.3	92.24	95.06	4.96	6.2	6.16	5.71	11.95	0	0	1.41	0	0
Adamts12	A disintegrin and metalloproteinase with	chr15	10994545	11276622	11.35	2.39	0.72	-2.21	-4.02	0	8.36e-92	3.93	2.14	1	NA	NA	1	1	NA	chr15:11034922-11035130	0	6.51	-0.52	0.7	1	NA	1	NA	1	1	1	88.93	87.76	91.22	19.25	19.41	93.3	92.24	95.06	4.96	6.2	6.16	1.21	2.7	0	0	1.41	0	0
Adamts12	A disintegrin and metalloproteinase with	chr15	10994545	11276622	11.35	2.39	0.72	-2.21	-4.02	0	8.36e-92	3.93	2.14	1	NA	NA	1	1	NA	chr15:11104640-11104846	0	4.69	-6.42	0.00153	1	NA	1	NA	1	NA	NA	88.93	87.76	91.22	19.25	19.41	93.3	92.24	95.06	4.96	6.2	6.16	0.52	1.16	3146.81	1026.13	0	0	0
Col6a3	SubName: Full=Collagen alpha3(VI); Flags: Precursor; Fragment;	chr1	92663435	92740548	99.59	64.52	6.31	-0.59	-4.01	2.05e-38	2.54e-60	42.84	18.28	1	1	1	1	NA	1	chr1:92626063-92626354	46138	9.64	-6.13	0.000846	1	1	1	NA	1	NA	NA	1288.37	1392.73	1405.35	895.5	917.28	1351.67	1463.87	1464.53	96.08	73.96	95.87	2.94	3.85	0	1026.13	0	0	0
Col6a3	SubName: Full=Collagen alpha3(VI); Flags: Precursor; Fragment;	chr1	92663435	92740548	99.59	64.52	6.31	-0.59	-4.01	2.05e-38	2.54e-60	42.84	18.28	1	1	1	1	NA	1	chr1:92640093-92640333	32159	4.84	0.8	0.55	1	NA	1	NA	NA	NA	NA	1288.37	1392.73	1405.35	895.5	917.28	1351.67	1463.87	1464.53	96.08	73.96	95.87	1.73	0.77	0	0	2.81	0	0
Col6a3	SubName: Full=Collagen alpha3(VI); Flags: Precursor; Fragment;	chr1	92663435	92740548	99.59	64.52	6.31	-0.59	-4.01	2.05e-38	2.54e-60	42.84	18.28	1	1	1	1	NA	1	chr1:92646722-92647068	25424	14.53	-1.17	0.314	1	1	1	NA	1	1	NA	1288.37	1392.73	1405.35	895.5	917.28	1351.67	1463.87	1464.53	96.08	73.96	95.87	4.67	9.25	0	513.07	0.7	0	1484.34
Col6a3	SubName: Full=Collagen alpha3(VI); Flags: Precursor; Fragment;	chr1	92663435	92740548	99.59	64.52	6.31	-0.59	-4.01	2.05e-38	2.54e-60	42.84	18.28	1	1	1	1	NA	1	chr1:92650790-92651086	21406	11.76	-1.51	0.131	1	1	1	NA	1	NA	NA	1288.37	1392.73	1405.35	895.5	917.28	1351.67	1463.87	1464.53	96.08	73.96	95.87	3.46	5.4	1573.4	513.07	2.81	0	0
Col6a3	SubName: Full=Collagen alpha3(VI); Flags: Precursor; Fragment;	chr1	92663435	92740548	99.59	64.52	6.31	-0.59	-4.01	2.05e-38	2.54e-60	42.84	18.28	1	1	1	1	NA	1	chr1:92731423-92731678	0	19.34	-2.04	0.0632	1	1	1	NA	1	NA	NA	1288.37	1392.73	1405.35	895.5	917.28	1351.67	1463.87	1464.53	96.08	73.96	95.87	2.94	11.95	0	1539.2	2.81	0	296.87
Pdgfb	platelet-derived growth factor subunit B	chr15	79826306	79845238	3.5	0.96	0.22	-1.82	-3.99	1e-35	2.46e-33	0.12	0.04	1	NA	NA	1	1	NA	chr15:79854676-79855509	-9439	40.4	-2.93	3.5e-05	1	1	1	NA	1	1	NA	11.27	13.23	14.51	3.58	3.78	11.83	13.91	15.12	0.84	0.81	0.9	28.74	58.58	6293.62	13339.7	4.92	0	2968.69
Pmepa1	transmembrane prostate androgen-induced protein	chr2	173049966	173102034	10.41	3.9	0.67	-1.38	-3.98	3.84e-123	6.18e-65	4.46	4.07	NA	1	NA	1	1	NA	chr2:173055256-173055477	0	5.25	-1.14	0.378	1	NA	1	NA	1	NA	NA	58.85	58.07	61.67	22.92	22.83	61.74	61.04	64.27	3.73	2.96	5.17	1.04	1.16	0	1539.2	2.11	0	0
Pmepa1	transmembrane prostate androgen-induced protein	chr2	173049966	173102034	10.41	3.9	0.67	-1.38	-3.98	3.84e-123	6.18e-65	4.46	4.07	NA	1	NA	1	1	NA	chr2:173083018-173083965	0	22.37	-2.29	0.0105	1	1	1	NA	1	NA	NA	58.85	58.07	61.67	22.92	22.83	61.74	61.04	64.27	3.73	2.96	5.17	17.31	42.78	0	1539.2	3.52	0	890.61
Pmepa1	transmembrane prostate androgen-induced protein	chr2	173049966	173102034	10.41	3.9	0.67	-1.38	-3.98	3.84e-123	6.18e-65	4.46	4.07	NA	1	NA	1	1	NA	chr2:173089116-173089701	0	26.62	-1.37	0.27	1	1	1	NA	1	NA	NA	58.85	58.07	61.67	22.92	22.83	61.74	61.04	64.27	3.73	2.96	5.17	13.33	29.67	0	1026.13	0.7	0	1484.34
Pmepa1	transmembrane prostate androgen-induced protein	chr2	173049966	173102034	10.41	3.9	0.67	-1.38	-3.98	3.84e-123	6.18e-65	4.46	4.07	NA	1	NA	1	1	NA	chr2:173100385-173101090	0	19.07	-2.7	0.00174	1	1	1	NA	1	NA	NA	58.85	58.07	61.67	22.92	22.83	61.74	61.04	64.27	3.73	2.96	5.17	15.06	19.27	0	1026.13	2.81	0	296.87
Pmepa1	transmembrane prostate androgen-induced protein	chr2	173049966	173102034	10.41	3.9	0.67	-1.38	-3.98	3.84e-123	6.18e-65	4.46	4.07	NA	1	NA	1	1	NA	chr2:173101998-173102656	0	15.14	-2.14	0.00382	1	1	1	1	NA	NA	NA	58.85	58.07	61.67	22.92	22.83	61.74	61.04	64.27	3.73	2.96	5.17	10.21	14.64	3146.81	2052.27	2.11	0	1187.48
Pmepa1	transmembrane prostate androgen-induced protein	chr2	173049966	173102034	10.41	3.9	0.67	-1.38	-3.98	3.84e-123	6.18e-65	4.46	4.07	NA	1	NA	1	1	NA	chr2:173132995-173133201	-30962	3.76	-1.54	0.339	1	NA	1	NA	1	NA	NA	58.85	58.07	61.67	22.92	22.83	61.74	61.04	64.27	3.73	2.96	5.17	0.52	1.54	0	513.07	0.7	0	0
Fam129a	protein Niban	chr1	153418503	153566477	1.57	0.28	0.1	-2.44	-3.97	6.4e-42	8.61e-22	1.81	1.04	1	NA	NA	1	1	NA	chr1:153524540-153525513	0	15.41	-3.6	0.000522	1	1	1	1	NA	NA	NA	8.43	7.48	7.47	1.51	1.37	8.85	7.86	7.79	0.41	0.7	0.42	11.25	32.76	0	2565.33	2.11	0	0
Fam129a	protein Niban	chr1	153418503	153566477	1.57	0.28	0.1	-2.44	-3.97	6.4e-42	8.61e-22	1.81	1.04	1	NA	NA	1	1	NA	chr1:153524540-153525513	0	15.41	-3.6	0.000522	1	1	1	1	NA	NA	NA	8.43	7.48	7.47	1.51	1.37	8.85	7.86	7.79	0.41	0.7	0.42	11.25	32.76	0	2565.33	2.11	0	0
Fam129a	protein Niban	chr1	153418503	153566477	1.57	0.28	0.1	-2.44	-3.97	6.4e-42	8.61e-22	1.81	1.04	1	NA	NA	1	1	NA	chr1:153536301-153536547	0	14.94	-1.66	0.122	1	1	1	NA	1	1	NA	8.43	7.48	7.47	1.51	1.37	8.85	7.86	7.79	0.41	0.7	0.42	3.46	6.55	1573.4	0	0.7	0	593.74
Fam129a	protein Niban	chr1	153418503	153566477	1.57	0.28	0.1	-2.44	-3.97	6.4e-42	8.61e-22	1.81	1.04	1	NA	NA	1	1	NA	chr1:153536301-153536547	0	14.94	-1.66	0.122	1	1	1	NA	1	1	NA	8.43	7.48	7.47	1.51	1.37	8.85	7.86	7.79	0.41	0.7	0.42	3.46	6.55	1573.4	0	0.7	0	593.74
Ephx2	epoxide hydrolase 2	chr14	66703209	66743359	5.21	0.43	0.34	-3.55	-3.97	9.52e-138	1.72e-16	0.78	0.33	1	1	1	1	1	1	chr14:66723883-66724349	0	10.17	-2.74	0.0317	1	1	1	NA	1	1	1	15.69	17.46	17.85	1.57	1.34	16.46	18.35	18.6	1.88	0.29	1.24	3.81	10.02	1573.4	0	0.7	0	296.87
Ephx2	epoxide hydrolase 2	chr14	66703209	66743359	5.21	0.43	0.34	-3.55	-3.97	9.52e-138	1.72e-16	0.78	0.33	1	1	1	1	1	1	chr14:66729969-66730455	0	10.35	-2.43	0.0156	1	1	1	NA	1	NA	NA	15.69	17.46	17.85	1.57	1.34	16.46	18.35	18.6	1.88	0.29	1.24	4.5	8.48	3146.81	1026.13	2.81	0	0
Cpt1c	carnitine O-palmitoyltransferase 1, brain	chr7	52214742	52230221	7.72	2.79	0.5	-1.43	-3.97	1.38e-96	1.92e-54	6.75	4.78	1	1	1	1	NA	1	chr7:52230246-52230630	-102	8.06	-6.83	0.000137	1	NA	1	1	NA	NA	NA	26.93	26.98	27.75	9.81	10.42	28.26	28.35	28.92	1.39	2.1	1.95	2.94	4.24	3146.81	1026.13	0	0	0
Nppb	natriuretic peptides B precursor	chr4	147359898	147361314	3.89	1.39	0.25	-1.43	-3.96	1.14e-14	1.44e-15	0.04	0	NA	NA	NA	NA	1	NA	chr4:147359594-147359867	-31	4.96	-1.24	0.372	1	1	1	1	NA	NA	NA	3.66	3.96	3.87	1.3	1.52	3.83	4.16	4.03	0.33	0.11	0.34	1.39	2.31	0	0	0	0	0
Glipr2	Golgi-associated plant pathogenesis-related	chr4	43970574	43991990	32.97	25.41	2.19	-0.34	-3.95	6.99e-11	1.45e-94	9.71	9.56	NA	NA	NA	1	1	NA	chr4:43970299-43971072	0	11.39	-3.2	0.00169	1	1	1	1	NA	NA	NA	83.48	81.39	87.11	66.16	66.81	87.58	85.54	90.78	5.94	5.54	5.65	9.18	11.95	0	3591.47	2.81	0	0
Glipr2	Golgi-associated plant pathogenesis-related	chr4	43970574	43991990	32.97	25.41	2.19	-0.34	-3.95	6.99e-11	1.45e-94	9.71	9.56	NA	NA	NA	1	1	NA	chr4:43984946-43985227	0	8.6	-5.07	0.0178	1	1	1	NA	1	NA	NA	83.48	81.39	87.11	66.16	66.81	87.58	85.54	90.78	5.94	5.54	5.65	2.25	4.62	0	0	0	0	0
Glipr2	Golgi-associated plant pathogenesis-related	chr4	43970574	43991990	32.97	25.41	2.19	-0.34	-3.95	6.99e-11	1.45e-94	9.71	9.56	NA	NA	NA	1	1	NA	chr4:43995182-43995394	3193	5.47	-3.93	0.07	1	NA	1	NA	1	NA	NA	83.48	81.39	87.11	66.16	66.81	87.58	85.54	90.78	5.94	5.54	5.65	1.39	1.54	0	0	0	0	0
Capn6	calpain-6	chrX	140236780	140261955	3.5	1.23	0.24	-1.47	-3.95	9.16e-48	3.7e-13	47.77	34.11	1	1	1	1	NA	NA	NA	NA	NA	NA	NA	NA	NA	NA	NA	NA	NA	NA	14.9	16.19	16	5.49	5.83	15.63	17.01	16.67	0.38	2.24	0.54	NA	NA	NA	NA	NA	NA	NA
Serpinb9b	serine (or cysteine) proteinase inhibitor, clade	chr13	33119283	33132427	2.12	0.39	0.14	-2.41	-3.94	5.7e-28	7.59e-09	0	0	NA	NA	NA	NA	1	NA	chr13:33120154-33120616	0	5.86	-5.33	0.0188	1	1	1	NA	1	NA	NA	5.88	4.66	4.9	1.08	0.86	6.16	4.9	5.11	0.14	0.77	0.11	2.08	6.17	0	0	0	0	0
Serpinb9b	serine (or cysteine) proteinase inhibitor, clade	chr13	33119283	33132427	2.12	0.39	0.14	-2.41	-3.94	5.7e-28	7.59e-09	0	0	NA	NA	NA	NA	1	NA	chr13:33165912-33166323	33486	4.24	-1.56	0.191	1	NA	1	NA	1	1	1	5.88	4.66	4.9	1.08	0.86	6.16	4.9	5.11	0.14	0.77	0.11	1.9	2.31	0	513.07	0.7	0	296.87
Cdo1	cysteine dioxygenase type 1	chr18	46872859	46887996	3.93	0.33	0.26	-3.5	-3.94	1.16e-69	4.55e-23	26.37	24.09	NA	1	1	1	1	NA	chr18:46835530-46836005	36854	11.2	-6.59	0.00186	1	1	1	NA	1	NA	NA	7.56	7.7	7.47	0.62	0.71	7.93	8.09	7.79	0.49	0.59	0.45	4.16	11.56	0	513.07	0	0	0
Fah	fumarylacetoacetase	chr7	91733670	91754452	2.01	0.05	0.13	-5.31	-3.93	8.09e-37	5.96e-14	0.84	0.71	NA	1	1	NA	NA	1	chr7:91753999-91754314	0	2.76	-0.51	0.694	1	1	1	1	NA	NA	NA	5.26	3.25	3.53	0.19	0.03	5.52	3.42	3.68	0.38	0.14	0.31	1.21	0.39	0	513.07	0.7	0	0
Plau	urokinase-type plasminogen activator	chr14	21655884	21662610	18.99	4.6	1.28	-2.01	-3.92	2.21e-240	1.38e-80	0.33	0.18	1	1	NA	1	1	1	chr14:21650409-21650739	-5145	12.6	-1.62	0.225	1	1	1	NA	1	NA	NA	55.02	56.74	56.6	13.79	14.14	57.73	59.64	58.99	4.41	3.6	3.64	3.12	8.86	0	0	0.7	0	0
Plau	urokinase-type plasminogen activator	chr14	21655884	21662610	18.99	4.6	1.28	-2.01	-3.92	2.21e-240	1.38e-80	0.33	0.18	1	1	NA	1	1	1	chr14:21655562-21656286	0	11.35	-2.19	0.0112	1	1	1	1	NA	NA	NA	55.02	56.74	56.6	13.79	14.14	57.73	59.64	58.99	4.41	3.6	3.64	9.87	8.48	0	2052.27	1.41	0	0
Plau	urokinase-type plasminogen activator	chr14	21655884	21662610	18.99	4.6	1.28	-2.01	-3.92	2.21e-240	1.38e-80	0.33	0.18	1	1	NA	1	1	1	chr14:21693091-21693374	30482	6.83	-3.92	0.0036	1	NA	1	NA	1	NA	NA	55.02	56.74	56.6	13.79	14.14	57.73	59.64	58.99	4.41	3.6	3.64	1.39	2.7	0	2565.33	0	0	0
Plau	urokinase-type plasminogen activator	chr14	21655884	21662610	18.99	4.6	1.28	-2.01	-3.92	2.21e-240	1.38e-80	0.33	0.18	1	1	NA	1	1	1	chr14:21711031-21711444	48422	14.52	-2.04	0.0197	1	1	1	NA	1	1	1	55.02	56.74	56.6	13.79	14.14	57.73	59.64	58.99	4.41	3.6	3.64	6.75	6.94	0	2052.27	2.81	0	296.87
Plau	urokinase-type plasminogen activator	chr14	21655884	21662610	18.99	4.6	1.28	-2.01	-3.92	2.21e-240	1.38e-80	0.33	0.18	1	1	NA	1	1	1	chr14:21712058-21712333	49449	11.96	-2.97	0.00938	1	1	1	NA	1	NA	NA	55.02	56.74	56.6	13.79	14.14	57.73	59.64	58.99	4.41	3.6	3.64	2.94	5.4	0	1539.2	0	0	296.87
Mmp17	matrix metalloproteinase-17 precursor	chr5	130090089	130114086	1.13	0.71	0.08	-0.63	-3.91	0.000569	1.1e-07	1.47	1	1	1	1	1	1	NA	chr5:130089784-130090034	-55	17.02	-0.82	0.343	1	1	1	1	NA	NA	NA	4.47	5.48	4.93	2.9	3.47	4.69	5.76	5.13	0.65	0.02	0.37	5.37	4.62	0	513.07	3.52	0	0
Masp1	mannan-binding lectin serine protease 1	chr16	23451858	23520663	18.2	2.35	1.23	-2.93	-3.9	6.91e-189	6.09e-19	0.84	0.5	NA	1	1	1	1	1	chr16:23423997-23424281	27577	4.77	-2.5	0.0868	1	NA	1	NA	1	NA	NA	65.62	62.57	61.38	9.87	6.89	68.85	65.77	63.97	6.37	1.27	5.65	1.56	1.54	1573.4	0	0	0	296.87
Masp1	mannan-binding lectin serine protease 1	chr16	23451858	23520663	18.2	2.35	1.23	-2.93	-3.9	6.91e-189	6.09e-19	0.84	0.5	NA	1	1	1	1	1	chr16:23450861-23451140	718	8.67	-1.63	0.164	1	NA	1	NA	1	NA	NA	65.62	62.57	61.38	9.87	6.89	68.85	65.77	63.97	6.37	1.27	5.65	2.42	3.47	0	513.07	1.41	0	0
Masp1	mannan-binding lectin serine protease 1	chr16	23451858	23520663	18.2	2.35	1.23	-2.93	-3.9	6.91e-189	6.09e-19	0.84	0.5	NA	1	1	1	1	1	chr16:23456773-23457125	0	5.22	-2.78	0.0107	1	1	1	NA	1	NA	NA	65.62	62.57	61.38	9.87	6.89	68.85	65.77	63.97	6.37	1.27	5.65	1.73	1.16	1573.4	2565.33	0	0	0
Masp1	mannan-binding lectin serine protease 1	chr16	23451858	23520663	18.2	2.35	1.23	-2.93	-3.9	6.91e-189	6.09e-19	0.84	0.5	NA	1	1	1	1	1	chr16:23513592-23513821	0	5.49	-0.13	0.935	1	1	1	NA	1	NA	NA	65.62	62.57	61.38	9.87	6.89	68.85	65.77	63.97	6.37	1.27	5.65	2.08	0.39	0	0	1.41	0	0
Col8a2	collagen alpha-2(VIII) chain precursor	chr4	125964038	125991574	49.44	4.84	3.31	-3.31	-3.9	0	8.13e-05	13.98	13.4	NA	NA	NA	1	1	NA	chr4:125978080-125978906	0	19.08	-2.55	5.59e-05	1	1	1	NA	1	NA	NA	247.95	277.86	284.7	28.22	26.15	260.13	292.05	296.69	30.91	0.29	25.65	14.54	23.89	7867.02	6156.8	4.22	0	890.61
Col8a2	collagen alpha-2(VIII) chain precursor	chr4	125964038	125991574	49.44	4.84	3.31	-3.31	-3.9	0	8.13e-05	13.98	13.4	NA	NA	NA	1	1	NA	chr4:125979341-125979547	0	9.86	-1	0.371	1	NA	1	NA	1	NA	NA	247.95	277.86	284.7	28.22	26.15	260.13	292.05	296.69	30.91	0.29	25.65	2.77	1.54	0	513.07	1.41	0	0
Col8a2	collagen alpha-2(VIII) chain precursor	chr4	125964038	125991574	49.44	4.84	3.31	-3.31	-3.9	0	8.13e-05	13.98	13.4	NA	NA	NA	1	1	NA	chr4:125991611-125992105	38	15.66	-2.37	0.0359	1	1	1	NA	1	NA	NA	247.95	277.86	284.7	28.22	26.15	260.13	292.05	296.69	30.91	0.29	25.65	6.75	14.26	3146.81	0	0.7	0	593.74
Cdh3	cadherin-3 isoform b	chr8	109034791	109080808	1.12	0.66	0.08	-0.74	-3.9	1.9e-06	3.24e-11	2.68	2.02	1	1	NA	1	1	NA	chr8:109035066-109035404	0	3.43	0.54	0.625	1	NA	1	1	NA	NA	NA	5.65	5.69	5.62	3.61	3.19	5.93	5.98	5.86	0.65	0.09	0.45	1.56	1.16	0	0	2.11	0	296.87
Cdh3	cadherin-3 isoform b	chr8	109034791	109080808	1.12	0.66	0.08	-0.74	-3.9	1.9e-06	3.24e-11	2.68	2.02	1	1	NA	1	1	NA	chr8:109053686-109054196	0	13.46	-4.17	0.00109	1	1	1	NA	1	NA	NA	5.65	5.69	5.62	3.61	3.19	5.93	5.98	5.86	0.65	0.09	0.45	6.58	11.95	0	1026.13	0	0	0
Cdh3	cadherin-3 isoform b	chr8	109034791	109080808	1.12	0.66	0.08	-0.74	-3.9	1.9e-06	3.24e-11	2.68	2.02	1	1	NA	1	1	NA	chr8:109085107-109085444	4300	11.77	-4.46	0.00037	1	1	1	NA	1	1	1	5.65	5.69	5.62	3.61	3.19	5.93	5.98	5.86	0.65	0.09	0.45	3.81	5.4	4720.21	1026.13	0	0	0
Ckb	creatine kinase B-type	chr12	112907566	112910549	5.4	1.04	0.37	-2.32	-3.89	5.88e-50	1.87e-19	3.92	4.62	NA	1	1	1	NA	NA	NA	NA	NA	NA	NA	NA	NA	NA	NA	NA	NA	NA	9.59	10.3	10.33	1.76	2.23	10.06	10.83	10.77	0.49	1.18	0.42	NA	NA	NA	NA	NA	NA	NA
Slco3a1	solute carrier organic anion transporter family	chr7	81420304	81699666	1.29	0.92	0.09	-0.45	-3.89	0.00919	2.69e-19	1.24	0.87	1	NA	NA	1	1	NA	NA	NA	NA	NA	NA	NA	NA	NA	NA	NA	NA	NA	7.48	9.49	9.27	5.4	7.32	7.85	9.97	9.66	0.84	0.32	0.71	NA	NA	NA	NA	NA	NA	NA
Rhoj	rho-related GTP-binding protein RhoJ precursor	chr12	76409300	76502442	12.22	4.58	0.84	-1.38	-3.88	7.91e-83	4.02e-18	3	2.19	1	1	NA	1	1	1	chr12:76409040-76409781	0	8.48	-1.65	0.187	1	1	1	1	NA	NA	NA	38.35	36.71	34.02	14.47	13.56	40.23	38.58	35.45	3.43	0.7	3.64	5.71	11.18	0	513.07	0.7	0	1187.48
Rhoj	rho-related GTP-binding protein RhoJ precursor	chr12	76409300	76502442	12.22	4.58	0.84	-1.38	-3.88	7.91e-83	4.02e-18	3	2.19	1	1	NA	1	1	1	chr12:76430767-76431208	0	3.95	-5.22	0.016	1	NA	1	NA	1	NA	NA	38.35	36.71	34.02	14.47	13.56	40.23	38.58	35.45	3.43	0.7	3.64	1.9	1.54	1573.4	0	0	0	0
Rhoj	rho-related GTP-binding protein RhoJ precursor	chr12	76409300	76502442	12.22	4.58	0.84	-1.38	-3.88	7.91e-83	4.02e-18	3	2.19	1	1	NA	1	1	1	chr12:76455678-76455884	0	4.69	-3.8	0.114	1	NA	1	NA	1	NA	NA	38.35	36.71	34.02	14.47	13.56	40.23	38.58	35.45	3.43	0.7	3.64	0.87	1.93	0	0	0	0	0
Cthrc1	collagen triple helix repeat-containing protein	chr15	38908478	38918665	13.73	4.53	0.96	-1.55	-3.87	1.84e-67	1.68e-36	14.51	12.42	NA	1	1	1	1	NA	chr15:38879312-38879693	-28785	6.85	-3.09	0.0195	1	1	1	NA	1	NA	NA	20.61	19.25	20.61	6.42	7.25	21.62	20.23	21.48	0.93	1.4	2.01	2.6	3.85	0	1026.13	0.7	0	0
Cthrc1	collagen triple helix repeat-containing protein	chr15	38908478	38918665	13.73	4.53	0.96	-1.55	-3.87	1.84e-67	1.68e-36	14.51	12.42	NA	1	1	1	1	NA	chr15:38908587-38908976	0	6.96	-1.49	0.153	1	1	1	1	NA	NA	NA	20.61	19.25	20.61	6.42	7.25	21.62	20.23	21.48	0.93	1.4	2.01	0.87	5.78	3146.81	3078.4	3.52	0	593.74
Cth	cystathionine gamma-lyase	chr3	157557212	157588027	11.99	2.63	0.85	-2.15	-3.87	3.78e-123	9.47e-19	1.22	1.01	NA	NA	NA	1	1	1	chr3:157587861-157588331	0	9.47	-2.19	0.0291	1	1	1	1	NA	NA	NA	25.28	28.98	27.48	6.2	6.08	26.52	30.46	28.64	1.01	3.73	1.07	3.98	6.94	3146.81	1539.2	3.52	0	0
Loxl2	lysyl oxidase homolog 2 precursor	chr14	70009283	70095641	51.27	6.08	3.61	-3.04	-3.84	0	4.41e-21	22.79	19.38	NA	1	1	1	1	1	chr14:70039081-70039549	0	19.43	-2.95	0.00174	1	1	1	NA	NA	NA	NA	329.71	335.12	340.29	39.48	42.12	345.91	352.23	354.62	30.61	8.82	34.15	8.14	16.57	1573.4	1539.2	2.11	0	0
Loxl2	lysyl oxidase homolog 2 precursor	chr14	70009283	70095641	51.27	6.08	3.61	-3.04	-3.84	0	4.41e-21	22.79	19.38	NA	1	1	1	1	1	chr14:70048246-70048790	0	6.04	-1.2	0.193	1	NA	1	NA	1	NA	NA	329.71	335.12	340.29	39.48	42.12	345.91	352.23	354.62	30.61	8.82	34.15	2.94	5.78	0	1026.13	1.41	0	296.87
Loxl2	lysyl oxidase homolog 2 precursor	chr14	70009283	70095641	51.27	6.08	3.61	-3.04	-3.84	0	4.41e-21	22.79	19.38	NA	1	1	1	1	1	chr14:70056142-70057243	0	24.33	-3.02	0.00541	1	1	1	NA	1	NA	NA	329.71	335.12	340.29	39.48	42.12	345.91	352.23	354.62	30.61	8.82	34.15	21.12	56.65	4720.21	1539.2	2.11	0	1781.21
Loxl2	lysyl oxidase homolog 2 precursor	chr14	70009283	70095641	51.27	6.08	3.61	-3.04	-3.84	0	4.41e-21	22.79	19.38	NA	1	1	1	1	1	chr14:70065243-70065449	0	16.43	-2.78	0.013	1	NA	1	NA	1	NA	NA	329.71	335.12	340.29	39.48	42.12	345.91	352.23	354.62	30.61	8.82	34.15	3.12	5.4	0	1539.2	0.7	0	296.87
Loxl2	lysyl oxidase homolog 2 precursor	chr14	70009283	70095641	51.27	6.08	3.61	-3.04	-3.84	0	4.41e-21	22.79	19.38	NA	1	1	1	1	1	chr14:70086106-70086506	0	13.54	-2.08	0.0258	1	1	1	NA	1	NA	NA	329.71	335.12	340.29	39.48	42.12	345.91	352.23	354.62	30.61	8.82	34.15	5.71	8.09	0	1026.13	1.41	0	0
Loxl2	lysyl oxidase homolog 2 precursor	chr14	70009283	70095641	51.27	6.08	3.61	-3.04	-3.84	0	4.41e-21	22.79	19.38	NA	1	1	1	1	1	chr14:70092195-70092811	0	18.37	-2.77	0.00125	1	1	1	NA	1	1	1	329.71	335.12	340.29	39.48	42.12	345.91	352.23	354.62	30.61	8.82	34.15	10.04	20.42	1573.4	2565.33	2.81	0	593.74
Loxl2	lysyl oxidase homolog 2 precursor	chr14	70009283	70095641	51.27	6.08	3.61	-3.04	-3.84	0	4.41e-21	22.79	19.38	NA	1	1	1	1	1	chr14:70093130-70093433	0	22.66	-1.55	0.173	1	1	1	NA	1	NA	NA	329.71	335.12	340.29	39.48	42.12	345.91	352.23	354.62	30.61	8.82	34.15	5.71	14.26	0	0	2.11	0	0
Pid1	PTB-containing, cubilin and LRP1-interacting	chr1	84032868	84281220	1.39	0.17	0.1	-3.03	-3.82	7.53e-32	0.000124	5.89	4.93	NA	1	NA	NA	NA	1	chr1:84281047-84281342	0	4.59	-1.26	0.359	1	1	1	1	NA	NA	NA	3.82	5.34	4.83	0.59	0.56	4.01	5.61	5.03	0.11	0.91	0	1.21	2.7	0	0	0	0	296.87
Pid1	PTB-containing, cubilin and LRP1-interacting	chr1	84032868	84281220	1.39	0.17	0.1	-3.03	-3.82	7.53e-32	0.000124	5.89	4.93	NA	1	NA	NA	NA	1	chr1:84281047-84281342	0	4.59	-1.26	0.359	1	1	1	1	NA	NA	NA	3.82	5.34	4.83	0.59	0.56	4.01	5.61	5.03	0.11	0.91	0	1.21	2.7	0	0	0	0	296.87
Glipr1	glioma pathogenesis-related protein 1 precursor	chr10	111422504	111434320	21.07	2.01	1.51	-3.34	-3.82	1.01e-195	5.16e-28	0.06	0.06	NA	1	1	1	1	1	chr10:111433631-111433837	0	8.92	-2.2	0.217	1	1	1	1	NA	NA	NA	30.93	26.7	28.57	2.5	3.12	32.45	28.07	29.77	2.72	0.95	2.74	1.04	5.01	0	0	0	0	0
Glipr1	glioma pathogenesis-related protein 1 precursor	chr10	111422504	111434320	21.07	2.01	1.51	-3.34	-3.82	1.01e-195	5.16e-28	0.06	0.06	NA	1	1	1	1	1	chr10:111434084-111434290	0	7.51	-4.46	0.0617	1	1	1	1	NA	NA	NA	30.93	26.7	28.57	2.5	3.12	32.45	28.07	29.77	2.72	0.95	2.74	1.04	3.47	0	0	0	0	0
Man2b2	epididymis-specific alpha-mannosidase precursor	chr5	37198052	37221888	11.09	5.37	0.81	-1.01	-3.79	1.6e-58	1.94e-18	1.76	1.11	1	1	1	1	NA	1	chr5:37188692-37189167	8885	11.81	-1.98	0.0423	1	1	1	NA	1	1	1	48.19	49.86	46.03	24.71	23.14	50.56	52.4	47.97	4.55	1.06	5.31	3.98	10.79	0	1539.2	2.11	0	296.87
Man2b2	epididymis-specific alpha-mannosidase precursor	chr5	37198052	37221888	11.09	5.37	0.81	-1.01	-3.79	1.6e-58	1.94e-18	1.76	1.11	1	1	1	1	NA	1	chr5:37221654-37222024	0	7.84	-2.12	0.0661	1	NA	1	1	NA	NA	NA	48.19	49.86	46.03	24.71	23.14	50.56	52.4	47.97	4.55	1.06	5.31	3.12	4.24	1573.4	0	0.7	0	0
Synpo2	synaptopodin-2	chr3	122779437	122939067	2.1	0.44	0.16	-2.21	-3.78	1.01e-89	1e-38	1.97	1.67	NA	1	1	1	NA	1	chr3:122756531-122757450	21987	10.1	-2.1	0.0357	1	1	1	NA	1	NA	NA	20.07	19.03	17.54	3.92	4.23	21.06	20	18.28	1.12	1.86	1.3	6.75	20.42	1573.4	513.07	4.22	0	0
Synpo2	synaptopodin-2	chr3	122779437	122939067	2.1	0.44	0.16	-2.21	-3.78	1.01e-89	1e-38	1.97	1.67	NA	1	1	1	NA	1	chr3:122807363-122807709	0	14.53	-1.73	0.0345	1	1	1	NA	1	NA	NA	20.07	19.03	17.54	3.92	4.23	21.06	20	18.28	1.12	1.86	1.3	4.67	7.71	0	2565.33	2.11	0	593.74
Synpo2	synaptopodin-2	chr3	122779437	122939067	2.1	0.44	0.16	-2.21	-3.78	1.01e-89	1e-38	1.97	1.67	NA	1	1	1	NA	1	chr3:122825403-122825943	0	25.97	-2.52	0.0088	1	1	1	NA	1	NA	NA	20.07	19.03	17.54	3.92	4.23	21.06	20	18.28	1.12	1.86	1.3	13.68	24.28	3146.81	513.07	2.11	0	0
Synpo2	synaptopodin-2	chr3	122779437	122939067	2.1	0.44	0.16	-2.21	-3.78	1.01e-89	1e-38	1.97	1.67	NA	1	1	1	NA	1	chr3:122862206-122862498	0	4.97	-1.85	0.135	1	NA	1	NA	1	NA	NA	20.07	19.03	17.54	3.92	4.23	21.06	20	18.28	1.12	1.86	1.3	1.21	2.31	0	1026.13	0.7	0	0
Synpo2	synaptopodin-2	chr3	122779437	122939067	2.1	0.44	0.16	-2.21	-3.78	1.01e-89	1e-38	1.97	1.67	NA	1	1	1	NA	1	chr3:122909312-122909624	0	5.89	-4.55	0.0225	1	NA	1	NA	1	NA	NA	20.07	19.03	17.54	3.92	4.23	21.06	20	18.28	1.12	1.86	1.3	2.25	2.31	0	0	0	0	0
Mylk	myosin light chain kinase, smooth muscle	chr16	34785036	35002520	21.01	4.81	1.54	-2.09	-3.77	0	6.2e-15	3.53	2.39	1	1	1	1	1	1	chr16:34804706-34805006	0	5.16	-2.92	0.0174	1	NA	1	NA	1	NA	NA	205.55	210.24	205.22	49.66	47.75	215.65	220.98	213.86	21.11	3.85	22.6	1.56	1.16	3146.81	1026.13	0	0	0
Mylk	myosin light chain kinase, smooth muscle	chr16	34785036	35002520	21.01	4.81	1.54	-2.09	-3.77	0	6.2e-15	3.53	2.39	1	1	1	1	1	1	chr16:34839881-34840168	0	5.39	-3.83	0.00537	1	NA	1	NA	1	1	NA	205.55	210.24	205.22	49.66	47.75	215.65	220.98	213.86	21.11	3.85	22.6	1.04	1.93	0	2565.33	0	0	0
Mylk	myosin light chain kinase, smooth muscle	chr16	34785036	35002520	21.01	4.81	1.54	-2.09	-3.77	0	6.2e-15	3.53	2.39	1	1	1	1	1	1	chr16:34967622-34967932	0	7.18	-4.37	0.000464	1	NA	1	NA	1	NA	NA	205.55	210.24	205.22	49.66	47.75	215.65	220.98	213.86	21.11	3.85	22.6	1.73	2.31	1573.4	3078.4	0	0	0
Ankrd1	ankyrin repeat domain-containing protein 1	chr19	36186455	36194334	96.85	25.13	7.24	-1.91	-3.76	1.97e-204	1.28e-41	0.08	0.09	NA	NA	NA	1	1	NA	chr19:36194259-36194740	0	12.27	-2.99	0.0152	1	1	1	1	NA	NA	NA	221.1	210.51	215.34	54.01	60.88	231.96	221.27	224.41	20.94	9.34	19.72	4.67	11.56	0	2052.27	0	0	890.61
Ankrd1	ankyrin repeat domain-containing protein 1	chr19	36186455	36194334	96.85	25.13	7.24	-1.91	-3.76	1.97e-204	1.28e-41	0.08	0.09	NA	NA	NA	1	1	NA	chr19:36203581-36203844	-9248	10.3	-2.44	0.105	1	1	1	NA	1	NA	NA	221.1	210.51	215.34	54.01	60.88	231.96	221.27	224.41	20.94	9.34	19.72	2.25	5.78	0	0	0.7	0	0
Adm	ADM precursor	chr7	117771183	117773333	9.95	1.71	0.74	-2.49	-3.75	1.02e-98	1.43e-08	0.23	0.19	NA	1	NA	1	1	1	chr7:117773661-117774023	329	6.95	-3.06	0.00663	1	1	1	NA	1	NA	NA	18.19	17.46	16.34	2.81	3.32	19.08	18.35	17.03	2.02	0.11	1.92	2.6	2.7	1573.4	1539.2	0	0	0
Scn1b	sodium channel subunit beta-1 precursor	chr7	31901543	31911964	5.05	2.03	0.41	-1.27	-3.67	1.55e-22	3.66e-25	1.17	0.59	1	1	1	1	1	NA	NA	NA	NA	NA	NA	NA	NA	NA	NA	NA	NA	NA	9.22	9.79	9.92	3.95	4.03	9.68	10.29	10.34	0.84	0.77	0.76	NA	NA	NA	NA	NA	NA	NA
4632428N05Rik	platelet receptor Gi24 isoform 2 precursor	chr10	59809599	59835432	1.85	1.47	0.15	-0.29	-3.66	0.00401	5.99e-25	0.13	0.08	NA	NA	NA	1	1	NA	chr10:59814457-59815099	0	45.95	-2.74	5.54e-06	1	1	1	NA	1	1	1	10.97	11.71	11.32	9.13	9.35	11.5	12.31	11.79	0.76	0.79	1.27	27.01	47.02	7867.02	10261.3	7.03	0	1187.48
4632428N05Rik	platelet receptor Gi24 isoform 2 precursor	chr10	59809599	59835432	1.85	1.47	0.15	-0.29	-3.66	0.00401	5.99e-25	0.13	0.08	NA	NA	NA	1	1	NA	chr10:59816208-59816600	0	36.27	-3.31	5.7e-05	1	NA	1	NA	1	NA	NA	10.97	11.71	11.32	9.13	9.35	11.5	12.31	11.79	0.76	0.79	1.27	13.68	20.42	1573.4	6156.8	2.11	0	890.61
4632428N05Rik	platelet receptor Gi24 isoform 2 precursor	chr10	59809599	59835432	1.85	1.47	0.15	-0.29	-3.66	0.00401	5.99e-25	0.13	0.08	NA	NA	NA	1	1	NA	chr10:59817954-59818218	0	29.31	-1.85	0.0563	1	1	1	NA	1	NA	NA	10.97	11.71	11.32	9.13	9.35	11.5	12.31	11.79	0.76	0.79	1.27	5.54	16.96	0	2052.27	3.52	0	890.61
4632428N05Rik	platelet receptor Gi24 isoform 2 precursor	chr10	59809599	59835432	1.85	1.47	0.15	-0.29	-3.66	0.00401	5.99e-25	0.13	0.08	NA	NA	NA	1	1	NA	chr10:59858410-59858733	0	14.37	-2.22	0.0599	1	1	1	NA	1	NA	1	10.97	11.71	11.32	9.13	9.35	11.5	12.31	11.79	0.76	0.79	1.27	5.54	5.78	0	513.07	0	0	0
Gbp1	interferon-induced guanylate-binding protein 1	chr3	142257811	142282140	1.72	1.11	0.14	-0.59	-3.61	0.00159	5.05e-13	0	0	NA	1	1	1	NA	NA	chr3:142223335-142223667	0	5.24	-3.04	0.0089	1	1	1	1	NA	NA	NA	6.72	6.56	5.09	4.26	3.85	7.05	6.9	5.31	0.33	0.88	0.34	1.04	2.31	3146.81	2052.27	0.7	0	0
4930429B21Rik	SubName: Full=Putative uncharacterized protein; SubName: Full=RIKEN cDNA 4930429B21;	chr3	32264411	32266360	3.36	1.85	0.28	-0.83	-3.59	1.35e-08	1.39e-17	0.1	0.09	NA	NA	NA	1	1	NA	chr3:32295480-32296148	29121	31.27	-2.23	0.00372	1	1	1	NA	1	NA	NA	8.46	7.51	8.79	4.87	4.46	8.88	7.89	9.16	1.06	0.45	0.65	20.95	31.99	1573.4	4104.53	4.92	0	0
4930429B21Rik	SubName: Full=Putative uncharacterized protein; SubName: Full=RIKEN cDNA 4930429B21;	chr3	32264411	32266360	3.36	1.85	0.28	-0.83	-3.59	1.35e-08	1.39e-17	0.1	0.09	NA	NA	NA	1	1	NA	chr3:32296443-32296942	30084	18.99	-3.56	0.00147	1	1	1	NA	1	NA	NA	8.46	7.51	8.79	4.87	4.46	8.88	7.89	9.16	1.06	0.45	0.65	10.39	13.87	0	1026.13	0	0	0
4930429B21Rik	SubName: Full=Putative uncharacterized protein; SubName: Full=RIKEN cDNA 4930429B21;	chr3	32264411	32266360	3.36	1.85	0.28	-0.83	-3.59	1.35e-08	1.39e-17	0.1	0.09	NA	NA	NA	1	1	NA	chr3:32307987-32308269	41628	7.89	-1.16	0.339	1	1	1	NA	1	1	1	8.46	7.51	8.79	4.87	4.46	8.88	7.89	9.16	1.06	0.45	0.65	2.25	3.85	0	0	1.41	0	0
Emc9	NA	chr14	56200361	56204091	1.66	0.08	0.14	-4.28	-3.56	2.14e-31	1.41e-15	0.29	0.27	NA	1	NA	NA	NA	1	NA	NA	NA	NA	NA	NA	NA	NA	NA	NA	NA	NA	1.8	1.57	1.68	0.03	0.13	1.89	1.65	1.75	0.22	0.14	0.08	NA	NA	NA	NA	NA	NA	NA
Serpinb9	serine (or cysteine) proteinase inhibitor, clade	chr13	33096410	33109824	13.73	5.34	1.2	-1.32	-3.55	2.23e-50	1.82e-65	0.25	0.14	1	1	1	1	1	NA	chr13:33096427-33096864	0	10.18	-7.72	4.54e-06	1	1	1	1	NA	NA	NA	56.71	65.61	54.18	24.58	22.43	59.5	68.96	56.46	4.9	4.77	6.1	3.98	4.62	3146.81	3591.47	0	0	0
Adm2	ADM2 precursor	chr15	89153403	89155161	4.77	1.53	0.43	-1.6	-3.53	8.42e-17	7.31e-06	0.01	0.02	NA	NA	NA	NA	1	1	NA	NA	NA	NA	NA	NA	NA	NA	NA	NA	NA	NA	5.57	7.21	6.08	2.04	2.1	5.84	7.58	6.33	0.05	1.29	0.34	NA	NA	NA	NA	NA	NA	NA
Postn	periostin isoform 1	chr3	54165029	54194963	945.66	323.3	82.34	-1.51	-3.52	2.97e-54	5.98e-07	79.11	45.22	1	1	1	1	1	1	chr3:54164777-54165064	0	5.39	-3.98	0.00388	1	NA	1	1	NA	NA	NA	3864.6	4074.06	3854.53	1406.89	1354.66	4054.49	4282.16	4016.86	491.41	34.91	549.47	0.87	2.31	3146.81	1539.2	0	0	296.87
Isg15	ubiquitin-like protein ISG15 precursor	chr4	155573533	155574927	5.26	2.7	0.47	-0.92	-3.51	2.58e-08	2.17e-16	0.05	0.03	NA	1	NA	NA	NA	NA	chr4:155571754-155572310	1223	37.75	-3.44	8.53e-06	1	1	1	1	NA	NA	NA	5.09	5.1	4.88	2.47	2.81	5.34	5.36	5.08	0.57	0.38	0.42	22.68	29.67	3146.81	3078.4	2.11	0	0
Hist1h2ab	histone H2A type 1	chr13	23842957	23843462	1.65	1.09	0.15	-0.58	-3.48	0.0266	2.15e-09	0.15	0.49	NA	NA	NA	1	1	NA	chr13:23841628-23841877	-1080	37.68	-4.42	0.000331	1	NA	1	NA	1	NA	NA	0.7	1.33	1.13	0.77	0.66	0.74	1.4	1.18	0	0.05	0.25	9.18	14.64	0	1026.13	0.7	0	0
E030013I19Rik	NA	chr2	12222873	12233942	1.73	0.84	0.16	-1.01	-3.47	9.67e-11	2.79e-11	0.25	0.13	1	1	1	1	1	NA	NA	NA	NA	NA	NA	NA	NA	NA	NA	NA	NA	NA	6.21	5.75	6.2	3.12	2.89	6.52	6.04	6.46	0.65	0.2	0.88	NA	NA	NA	NA	NA	NA	NA
Scube3	signal peptide, CUB and EGF-like	chr17	28279471	28308290	5.34	1.17	0.49	-2.16	-3.46	4.28e-101	3.36e-35	7.46	5.78	1	1	1	1	1	NA	chr17:28259825-28260178	-19293	6.58	-2.4	0.0952	1	NA	1	NA	1	NA	1	19.88	20.96	19.39	4.97	4.08	20.85	22.03	20.2	2.4	1.45	1.89	2.25	3.85	0	0	0	0	0
Mcf2l	guanine nucleotide exchange factor DBS isoform	chr8	12915893	13020509	1.27	0.82	0.12	-0.59	-3.46	0.000961	6.15e-20	1.5	1.11	1	NA	NA	1	1	NA	chr8:12996501-12997385	0	40.37	-2.95	9.02e-05	1	1	1	NA	1	1	1	8.66	7.21	10.72	5.92	5.85	9.09	7.58	11.17	0.93	0.72	0.88	35.49	59.73	4720.21	2052.27	4.22	0	593.74
Col11a1	collagen alpha-1(XI) chain precursor	chr3	113733458	113923244	447.6	176.8	40.96	-1.3	-3.45	3.58e-39	2.12e-07	27.82	18.4	1	1	1	1	1	1	chr3:113701467-113701673	-31785	5.63	-4	0.0949	1	NA	1	NA	1	NA	NA	4190.15	4129.21	4004.59	1676.04	1657.82	4396.03	4340.12	4173.24	559.79	46.32	574.19	1.21	1.93	0	0	0	0	0
Col11a1	collagen alpha-1(XI) chain precursor	chr3	113733458	113923244	447.6	176.8	40.96	-1.3	-3.45	3.58e-39	2.12e-07	27.82	18.4	1	1	1	1	1	1	chr3:113734636-113735024	0	7.23	-2.38	0.0231	1	NA	1	NA	1	NA	NA	4190.15	4129.21	4004.59	1676.04	1657.82	4396.03	4340.12	4173.24	559.79	46.32	574.19	2.77	3.85	0	1539.2	0	0	296.87
Cables1	CDK5 and ABL1 enzyme substrate 1 isoform 1	chr18	11997783	12104136	1.52	0.4	0.14	-1.88	-3.42	6.33e-22	4.13e-10	0.52	0.51	NA	1	1	1	1	1	chr18:12041650-12042335	0	10.87	-2.66	0.0128	1	1	1	NA	1	NA	NA	6.47	6.05	6.73	1.36	2.08	6.78	6.35	7.01	0.87	0.18	0.85	5.54	15.41	0	2565.33	0.7	0	0
Nt5e	5'-nucleotidase precursor	chr9	88222447	88266927	1.99	0.63	0.19	-1.62	-3.41	2.82e-22	9.12e-15	0.76	0.21	1	NA	NA	NA	1	NA	chr9:88222278-88222716	0	4.42	-0.2	0.843	1	1	1	1	NA	NA	NA	10.18	8.46	8.26	2.78	3.04	10.68	8.89	8.61	0.38	1.22	1.02	2.08	2.31	0	1026.13	2.81	0	890.61
Nacad	NAC-alpha domain-containing protein 1	chr11	6497826	6506057	1.32	1.04	0.13	-0.31	-3.38	0.0477	2.31e-06	0.4	0.57	NA	NA	NA	1	1	NA	NA	NA	NA	NA	NA	NA	NA	NA	NA	NA	NA	NA	9.14	8.16	7.18	6.82	6.36	9.59	8.58	7.49	1.28	0.07	1.13	NA	NA	NA	NA	NA	NA	NA
Nexn	nexilin	chr3	151899948	151929284	66.53	36.58	6.48	-0.82	-3.37	1.83e-25	9.18e-25	1.5	0.95	NA	1	1	1	1	1	chr3:151901715-151901921	0	5.16	-5.56	0.00973	1	NA	1	NA	1	NA	NA	236.17	205.77	203.56	125.72	117.47	247.78	216.28	212.14	26.01	10.05	29.21	1.04	1.16	0	1026.13	0	0	0
Nexn	nexilin	chr3	151899948	151929284	66.53	36.58	6.48	-0.82	-3.37	1.83e-25	9.18e-25	1.5	0.95	NA	1	1	1	1	1	chr3:151928607-151929109	0	10.98	-4.59	0.000369	1	1	1	1	1	NA	NA	236.17	205.77	203.56	125.72	117.47	247.78	216.28	212.14	26.01	10.05	29.21	4.33	10.02	0	3078.4	0	0	296.87
Plcg2	1-phosphatidylinositol-4,5-bisphosphate	chr8	120022191	120159042	3.36	1.81	0.34	-0.85	-3.35	9.27e-21	5.67e-21	0.22	0.17	NA	1	NA	NA	NA	NA	chr8:120099972-120100825	0	9.52	-2.99	0.0015	1	1	1	NA	1	NA	NA	18.58	19.19	16.89	9.78	10.39	19.5	20.17	17.6	1.53	2.99	1.07	7.27	13.49	6293.62	1539.2	1.41	0	890.61
Serping1	plasma protease C1 inhibitor precursor	chr2	84605517	84615586	15.49	4.35	1.53	-1.79	-3.35	1.29e-92	1.57e-15	4.18	2.41	1	1	1	1	NA	1	NA	NA	NA	NA	NA	NA	NA	NA	NA	NA	NA	NA	33.49	38.52	34.69	9.28	11.2	35.13	40.49	36.15	4.17	1.18	5.65	NA	NA	NA	NA	NA	NA	NA
Ldb3	LIM domain-binding protein 3 isoform d	chr14	35339885	35401867	11.8	7.01	1.17	-0.71	-3.33	1.2e-43	1.48e-10	0.06	0.19	NA	1	1	1	1	NA	chr14:35345825-35346165	0	4.55	-1.95	0.243	1	NA	1	NA	1	NA	NA	92.11	88.41	88.12	56.01	53.35	96.63	92.92	91.84	12.01	1.9	14.04	1.04	3.47	0	0	0	0	296.87
Ldb3	LIM domain-binding protein 3 isoform d	chr14	35339885	35401867	11.8	7.01	1.17	-0.71	-3.33	1.2e-43	1.48e-10	0.06	0.19	NA	1	1	1	1	NA	chr14:35362270-35362841	0	15.24	-4.11	1.71e-05	1	1	1	NA	1	NA	NA	92.11	88.41	88.12	56.01	53.35	96.63	92.92	91.84	12.01	1.9	14.04	7.1	11.95	6293.62	6156.8	2.11	0	0
Ldb3	LIM domain-binding protein 3 isoform d	chr14	35339885	35401867	11.8	7.01	1.17	-0.71	-3.33	1.2e-43	1.48e-10	0.06	0.19	NA	1	1	1	1	NA	chr14:35401693-35401941	0	7.41	-2.74	0.0435	1	NA	1	1	NA	NA	NA	92.11	88.41	88.12	56.01	53.35	96.63	92.92	91.84	12.01	1.9	14.04	1.9	2.31	0	1026.13	0.7	0	0
Cldn1	claudin-1	chr16	26356732	26371925	6.95	0.58	0.71	-3.52	-3.32	1.7e-240	6.77e-48	0.88	0.62	NA	1	1	NA	NA	1	chr16:26371474-26371944	0	4.32	-3.74	0.00579	1	1	1	1	NA	NA	NA	27.98	27.76	29.55	1.85	2.99	29.35	29.18	30.8	2.86	2.96	3.14	1.56	3.08	0	2052.27	0	0	0
Cldn1	claudin-1	chr16	26356732	26371925	6.95	0.58	0.71	-3.52	-3.32	1.7e-240	6.77e-48	0.88	0.62	NA	1	1	NA	NA	1	chr16:26400613-26401429	-28689	12.33	-1.36	0.0887	1	1	1	NA	1	1	1	27.98	27.76	29.55	1.85	2.99	29.35	29.18	30.8	2.86	2.96	3.14	10.56	15.03	0	1026.13	2.81	0	593.74
Bst1	ADP-ribosyl cyclase 2	chr5	44210132	44234707	16.68	2.77	1.67	-2.55	-3.32	5.01260748544915e-316	4.53e-06	0.01	0.02	NA	NA	NA	1	1	1	chr5:44212021-44212227	0	8.92	-4.55	0.0225	1	NA	1	NA	NA	NA	NA	48.72	48.91	49.83	8.79	8.01	51.12	51.41	51.93	7.43	0.36	7.71	2.25	2.31	0	0	0	0	0
Cd97	CD97 antigen isoform 1	chr8	86247150	86265210	1.61	0.22	0.17	-2.86	-3.3	5.43e-50	5.19e-11	4.73	3.67	1	1	1	1	1	1	chr8:86261923-86262476	0	11.54	-2.64	0.00306	1	1	1	NA	1	1	1	6.55	6.64	6.68	1.05	0.79	6.87	6.98	6.96	0.71	0.29	1.13	7.1	7.71	0	2565.33	1.41	0	0
Sorcs2	VPS10 domain-containing receptor SorCS2	chr5	36359830	36740788	23.66	13.61	2.45	-0.76	-3.28	1.06e-45	2.89e-08	5.73	3.92	1	1	1	1	1	NA	chr5:36417627-36418287	0	35.9	-2.33	0.00339	1	1	1	NA	1	1	NA	163.1	171.48	177.76	101.23	100.64	171.11	180.23	185.25	24.07	2.74	28.61	25.1	35.45	3146.81	1026.13	4.92	0	0
Sorcs2	VPS10 domain-containing receptor SorCS2	chr5	36359830	36740788	23.66	13.61	2.45	-0.76	-3.28	1.06e-45	2.89e-08	5.73	3.92	1	1	1	1	1	NA	chr5:36471481-36471687	0	9.39	-2.28	0.0947	1	NA	1	NA	1	NA	NA	163.1	171.48	177.76	101.23	100.64	171.11	180.23	185.25	24.07	2.74	28.61	2.08	2.31	0	513.07	0.7	0	0
Sorcs2	VPS10 domain-containing receptor SorCS2	chr5	36359830	36740788	23.66	13.61	2.45	-0.76	-3.28	1.06e-45	2.89e-08	5.73	3.92	1	1	1	1	1	NA	chr5:36530909-36531263	0	4.92	-2.09	0.142	1	1	1	NA	1	NA	NA	163.1	171.48	177.76	101.23	100.64	171.11	180.23	185.25	24.07	2.74	28.61	2.25	1.93	0	0	0	0	0
Sorcs2	VPS10 domain-containing receptor SorCS2	chr5	36359830	36740788	23.66	13.61	2.45	-0.76	-3.28	1.06e-45	2.89e-08	5.73	3.92	1	1	1	1	1	NA	chr5:36568721-36569341	0	17	-1.94	0.0356	1	1	1	NA	1	NA	NA	163.1	171.48	177.76	101.23	100.64	171.11	180.23	185.25	24.07	2.74	28.61	7.27	24.66	1573.4	1026.13	2.81	0	593.74
Sorcs2	VPS10 domain-containing receptor SorCS2	chr5	36359830	36740788	23.66	13.61	2.45	-0.76	-3.28	1.06e-45	2.89e-08	5.73	3.92	1	1	1	1	1	NA	chr5:36597714-36598044	0	9.96	-2.19	0.0748	1	1	1	NA	1	1	NA	163.1	171.48	177.76	101.23	100.64	171.11	180.23	185.25	24.07	2.74	28.61	2.94	6.17	0	513.07	1.41	0	0
Sorcs2	VPS10 domain-containing receptor SorCS2	chr5	36359830	36740788	23.66	13.61	2.45	-0.76	-3.28	1.06e-45	2.89e-08	5.73	3.92	1	1	1	1	1	NA	chr5:36636196-36636456	0	7.44	-1.81	0.129	1	1	1	NA	1	NA	NA	163.1	171.48	177.76	101.23	100.64	171.11	180.23	185.25	24.07	2.74	28.61	1.9	2.7	0	1026.13	1.41	0	0
Sorcs2	VPS10 domain-containing receptor SorCS2	chr5	36359830	36740788	23.66	13.61	2.45	-0.76	-3.28	1.06e-45	2.89e-08	5.73	3.92	1	1	1	1	1	NA	chr5:36666393-36666600	0	7.01	-1.03	0.364	1	NA	1	NA	1	NA	NA	163.1	171.48	177.76	101.23	100.64	171.11	180.23	185.25	24.07	2.74	28.61	1.39	2.31	0	513.07	0.7	0	296.87
Sorcs2	VPS10 domain-containing receptor SorCS2	chr5	36359830	36740788	23.66	13.61	2.45	-0.76	-3.28	1.06e-45	2.89e-08	5.73	3.92	1	1	1	1	1	NA	chr5:36699453-36699842	0	7.21	-0.57	0.573	1	1	1	NA	1	1	NA	163.1	171.48	177.76	101.23	100.64	171.11	180.23	185.25	24.07	2.74	28.61	2.77	4.24	0	0	1.41	0	296.87
Sorcs2	VPS10 domain-containing receptor SorCS2	chr5	36359830	36740788	23.66	13.61	2.45	-0.76	-3.28	1.06e-45	2.89e-08	5.73	3.92	1	1	1	1	1	NA	chr5:36722635-36723162	0	12.3	-3.96	0.00544	1	1	1	NA	1	1	1	163.1	171.48	177.76	101.23	100.64	171.11	180.23	185.25	24.07	2.74	28.61	5.19	13.1	1573.4	0	0.7	0	0
Sorcs2	VPS10 domain-containing receptor SorCS2	chr5	36359830	36740788	23.66	13.61	2.45	-0.76	-3.28	1.06e-45	2.89e-08	5.73	3.92	1	1	1	1	1	NA	chr5:36740877-36741341	-90	8.75	-2.64	0.0075	1	NA	1	1	NA	NA	NA	163.1	171.48	177.76	101.23	100.64	171.11	180.23	185.25	24.07	2.74	28.61	3.98	5.4	0	2565.33	1.41	0	0
Sorcs2	VPS10 domain-containing receptor SorCS2	chr5	36359830	36740788	23.66	13.61	2.45	-0.76	-3.28	1.06e-45	2.89e-08	5.73	3.92	1	1	1	1	1	NA	chr5:36757386-36757755	-16599	3.41	-1.52	0.247	1	1	1	NA	1	1	1	163.1	171.48	177.76	101.23	100.64	171.11	180.23	185.25	24.07	2.74	28.61	1.21	1.54	3146.81	0	1.41	0	0
Kcnab1	voltage-gated potassium channel subunit beta-1	chr3	64913565	65182141	2.29	0.53	0.24	-2.08	-3.27	2.13e-27	1.93e-16	0.33	0.16	1	1	NA	NA	NA	1	chr3:64922262-64922670	0	4.27	-4.73	0.047	1	1	1	NA	1	NA	NA	7.79	10.11	8.02	2.16	1.93	8.17	10.63	8.36	0.68	0.81	1.33	1.21	4.24	0	0	0	0	0
Kcnab1	voltage-gated potassium channel subunit beta-1	chr3	64913565	65182141	2.29	0.53	0.24	-2.08	-3.27	2.13e-27	1.93e-16	0.33	0.16	1	1	NA	NA	NA	1	chr3:64955707-64956162	0	7.44	-2.82	0.0353	1	1	1	NA	1	NA	NA	7.79	10.11	8.02	2.16	1.93	8.17	10.63	8.36	0.68	0.81	1.33	3.98	4.62	0	0	0	0	296.87
Kcnab1	voltage-gated potassium channel subunit beta-1	chr3	64913565	65182141	2.29	0.53	0.24	-2.08	-3.27	2.13e-27	1.93e-16	0.33	0.16	1	1	NA	NA	NA	1	chr3:65100940-65101256	0	7.04	-1.09	0.336	1	1	1	NA	1	NA	NA	7.79	10.11	8.02	2.16	1.93	8.17	10.63	8.36	0.68	0.81	1.33	2.08	3.85	0	513.07	2.11	0	0
Kcnab1	voltage-gated potassium channel subunit beta-1	chr3	64913565	65182141	2.29	0.53	0.24	-2.08	-3.27	2.13e-27	1.93e-16	0.33	0.16	1	1	NA	NA	NA	1	chr3:65100940-65101256	0	7.04	-1.09	0.336	1	1	1	NA	1	NA	NA	7.79	10.11	8.02	2.16	1.93	8.17	10.63	8.36	0.68	0.81	1.33	2.08	3.85	0	513.07	2.11	0	0
Wisp1	WNT1-inducible-signaling pathway protein 1	chr15	66722955	66754761	22.41	6.48	2.4	-1.75	-3.26	1.09e-275	4.25e-84	3.56	2.33	1	NA	NA	1	1	NA	chr15:66693229-66693736	-29219	12.4	-1	0.304	1	1	1	NA	1	NA	NA	142.55	140.24	143.07	42.38	41.99	149.55	147.41	149.09	15.09	15.54	15.99	6.58	10.41	0	0	2.81	0	0
Wisp1	WNT1-inducible-signaling pathway protein 1	chr15	66722955	66754761	22.41	6.48	2.4	-1.75	-3.26	1.09e-275	4.25e-84	3.56	2.33	1	NA	NA	1	1	NA	chr15:66707256-66707853	-15102	9.72	-1.91	0.0246	1	1	1	NA	1	1	NA	142.55	140.24	143.07	42.38	41.99	149.55	147.41	149.09	15.09	15.54	15.99	4.5	10.79	4720.21	1539.2	3.52	0	296.87
Wisp1	WNT1-inducible-signaling pathway protein 1	chr15	66722955	66754761	22.41	6.48	2.4	-1.75	-3.26	1.09e-275	4.25e-84	3.56	2.33	1	NA	NA	1	1	NA	chr15:66714889-66715616	-7339	11.84	-1.98	0.0678	1	1	1	NA	1	NA	NA	142.55	140.24	143.07	42.38	41.99	149.55	147.41	149.09	15.09	15.54	15.99	7.62	16.96	0	0	3.52	0	0
Wisp1	WNT1-inducible-signaling pathway protein 1	chr15	66722955	66754761	22.41	6.48	2.4	-1.75	-3.26	1.09e-275	4.25e-84	3.56	2.33	1	NA	NA	1	1	NA	chr15:66722305-66723300	0	54.72	-3.52	1.91e-07	1	1	1	1	NA	NA	NA	142.55	140.24	143.07	42.38	41.99	149.55	147.41	149.09	15.09	15.54	15.99	52.98	90.56	11013.8	6669.86	6.33	0	296.87
Wisp1	WNT1-inducible-signaling pathway protein 1	chr15	66722955	66754761	22.41	6.48	2.4	-1.75	-3.26	1.09e-275	4.25e-84	3.56	2.33	1	NA	NA	1	1	NA	chr15:66731304-66731650	0	7.55	-1.49	0.189	1	NA	1	NA	1	NA	NA	142.55	140.24	143.07	42.38	41.99	149.55	147.41	149.09	15.09	15.54	15.99	1.56	5.78	0	1026.13	1.41	0	0
Pbxip1	pre-B-cell leukemia transcription	chr3	89240626	89254874	40.32	28.8	4.26	-0.45	-3.25	5e-14	5.29e-18	4.02	3.75	NA	1	1	1	1	1	chr3:89240450-89240855	0	14.81	-3.76	0.000133	1	1	1	1	NA	NA	NA	226.08	233.91	223.84	162.02	172.39	237.19	245.86	233.27	31.67	9.48	34.01	5.02	7.71	9440.42	2565.33	1.41	0	0
Pbxip1	pre-B-cell leukemia transcription	chr3	89240626	89254874	40.32	28.8	4.26	-0.45	-3.25	5e-14	5.29e-18	4.02	3.75	NA	1	1	1	1	1	chr3:89241221-89241437	0	15.22	-6.91	0.000551	1	1	1	NA	NA	NA	NA	226.08	233.91	223.84	162.02	172.39	237.19	245.86	233.27	31.67	9.48	34.01	1.9	7.32	1573.4	1539.2	0	0	0
Klhl30	kelch-like protein 30	chr1	93247650	93258981	4.31	3.29	0.46	-0.35	-3.25	8.59e-06	4.01e-22	0.11	0.04	1	NA	NA	1	1	NA	NA	NA	NA	NA	NA	NA	NA	NA	NA	NA	NA	NA	16.11	17	16.19	13.02	12.72	16.9	17.87	16.87	2.4	1	2.06	NA	NA	NA	NA	NA	NA	NA
Pygo1	pygopus homolog 1	chr9	72773457	72793822	1.37	0.03	0.15	-5.38	-3.24	4.72e-54	7.63e-13	9.34	7.47	1	1	1	1	NA	1	chr9:72773106-72773312	-145	6.57	-1.38	0.239	1	NA	1	1	NA	NA	NA	3.12	2.79	3.15	0.06	0.08	3.27	2.94	3.28	0.27	0.23	0.51	1.04	2.31	0	1026.13	0.7	0	0
Fam26e	hypothetical protein LOC103511	chr10	33811158	33816325	8.39	3.18	0.91	-1.36	-3.23	7.92e-38	2.54e-14	0.27	0.21	NA	1	1	1	1	1	chr10:33816124-33816652	0	9.34	-1.35	0.227	1	1	1	1	NA	NA	NA	17.15	20.25	19.29	6.88	7.83	17.99	21.29	20.1	3.13	0.72	2.51	5.71	5.4	3146.81	0	1.41	0	0
Gjb3	gap junction beta-3 protein	chr4	127002479	127008080	8.75	3.62	0.97	-1.24	-3.21	1.02e-40	1.72e-25	0.01	0	NA	NA	NA	1	1	NA	chr4:127007516-127007997	0	9.65	-1.51	0.125	1	NA	1	1	NA	NA	NA	21.03	19.93	22.68	9.59	8.44	22.06	20.94	23.63	2.07	3.48	1.58	4.5	8.09	1573.4	0	1.41	0	593.74
Gbp2	interferon-induced guanylate-binding protein 2	chr3	142283627	142300972	2.91	1.85	0.33	-0.61	-3.2	2.48e-05	9.88e-10	0.03	0.02	NA	1	1	1	NA	NA	NA	NA	NA	NA	NA	NA	NA	NA	NA	NA	NA	NA	10.12	8.21	8.67	5.55	6.18	10.62	8.63	9.04	0.33	1.81	0.9	NA	NA	NA	NA	NA	NA	NA
Spock2	testican-2 precursor	chr10	59569005	59596661	2.43	0.16	0.27	-3.84	-3.18	3.12e-111	5.68e-13	1.95	0.94	1	1	1	1	NA	1	NA	NA	NA	NA	NA	NA	NA	NA	NA	NA	NA	NA	11.7	11.87	12.37	0.71	0.94	12.27	12.48	12.89	1.96	0.52	1.69	NA	NA	NA	NA	NA	NA	NA
Sorbs2	sorbin and SH3 domain-containing protein 2	chr8	46593142	46913260	19.6	5.45	2.24	-1.81	-3.16	4.27e-144	4.13e-55	2.68	1.47	1	NA	NA	1	1	NA	chr8:46614326-46614599	0	5.31	-2	0.164	1	1	1	NA	1	1	1	159.95	144.01	148.4	46.54	39.61	167.81	151.37	154.65	17.86	13.64	21.61	1.9	1.16	0	513.07	0.7	0	0
Sorbs2	sorbin and SH3 domain-containing protein 2	chr8	46593142	46913260	19.6	5.45	2.24	-1.81	-3.16	4.27e-144	4.13e-55	2.68	1.47	1	NA	NA	1	1	NA	chr8:46665233-46665687	0	8.95	-3.25	0.0123	1	1	1	NA	1	NA	NA	159.95	144.01	148.4	46.54	39.61	167.81	151.37	154.65	17.86	13.64	21.61	4.33	6.17	1573.4	0	0.7	0	0
Sorbs2	sorbin and SH3 domain-containing protein 2	chr8	46593142	46913260	19.6	5.45	2.24	-1.81	-3.16	4.27e-144	4.13e-55	2.68	1.47	1	NA	NA	1	1	NA	chr8:46683258-46683738	0	8.06	-1.84	0.1	1	1	1	NA	1	NA	NA	159.95	144.01	148.4	46.54	39.61	167.81	151.37	154.65	17.86	13.64	21.61	3.64	6.94	1573.4	0	2.11	0	0
Sorbs2	sorbin and SH3 domain-containing protein 2	chr8	46593142	46913260	19.6	5.45	2.24	-1.81	-3.16	4.27e-144	4.13e-55	2.68	1.47	1	NA	NA	1	1	NA	chr8:46712848-46713482	0	8.24	-3.06	0.0125	1	1	1	1	NA	NA	NA	159.95	144.01	148.4	46.54	39.61	167.81	151.37	154.65	17.86	13.64	21.61	4.67	9.63	0	1026.13	0	0	593.74
Sorbs2	sorbin and SH3 domain-containing protein 2	chr8	46593142	46913260	19.6	5.45	2.24	-1.81	-3.16	4.27e-144	4.13e-55	2.68	1.47	1	NA	NA	1	1	NA	chr8:46729493-46729934	0	4.17	-4.57	0.022	1	1	1	NA	1	NA	NA	159.95	144.01	148.4	46.54	39.61	167.81	151.37	154.65	17.86	13.64	21.61	1.9	3.08	0	0	0	0	0
Edn1	endothelin-1 precursor	chr13	42396639	42403358	5.16	1.23	0.59	-2.02	-3.14	3.21e-73	1.71e-15	0.15	0.09	1	NA	NA	1	1	NA	chr13:42423894-42424375	20537	7.24	-1.05	0.311	1	1	1	NA	1	NA	NA	15.6	15.37	14.82	3.45	4.03	16.37	16.16	15.45	2.15	0.77	2.54	3.98	5.01	0	0	1.41	0	593.74
Edn1	endothelin-1 precursor	chr13	42396639	42403358	5.16	1.23	0.59	-2.02	-3.14	3.21e-73	1.71e-15	0.15	0.09	1	NA	NA	1	1	NA	chr13:42447138-42447450	43781	6.2	1.04	0.251	1	1	1	NA	1	NA	NA	15.6	15.37	14.82	3.45	4.03	16.37	16.16	15.45	2.15	0.77	2.54	2.08	3.08	0	0	5.62	0	0
Zfp354a	zinc finger protein 354A	chr11	50872759	50886301	1.3	0.78	0.15	-0.69	-3.14	5.12e-06	5.14e-14	1.16	0.96	NA	1	1	1	NA	NA	NA	NA	NA	NA	NA	NA	NA	NA	NA	NA	NA	NA	7.06	6.18	6.53	4.04	4.11	7.4	6.5	6.81	0.71	0.57	1.07	NA	NA	NA	NA	NA	NA	NA
A630023A22Rik	NA	chr14	34864316	34915940	1.53	0.52	0.18	-1.51	-3.13	2.04e-10	8.24e-06	0	0	NA	NA	NA	1	1	NA	NA	NA	NA	NA	NA	NA	NA	NA	NA	NA	NA	NA	2.28	3.2	2.26	0.83	0.96	2.39	3.36	2.35	0.52	0.02	0.4	NA	NA	NA	NA	NA	NA	NA
Arhgdig	rho GDP-dissociation inhibitor 3	chr17	26336128	26338295	1.99	0.07	0.24	-4.69	-3.1	3.04e-43	8.17e-07	0.29	0.21	NA	NA	NA	NA	1	1	NA	NA	NA	NA	NA	NA	NA	NA	NA	NA	NA	NA	2.61	2.22	2.93	0.06	0.13	2.74	2.34	3.05	0.44	0.05	0.48	NA	NA	NA	NA	NA	NA	NA
Cgref1	cell growth regulator with EF hand domain	chr5	31235516	31247853	10.78	4.34	1.31	-1.27	-3.07	8.39e-36	3.28e-30	0.37	0.19	1	NA	NA	NA	1	NA	chr5:31247820-31248175	0	16.35	-3.13	0.00759	1	1	1	1	NA	NA	NA	19.2	16.51	18.57	7.12	7.83	20.15	17.35	19.35	2.1	1.97	2.71	4.67	11.18	1573.4	513.07	0.7	0	296.87
Plb1	phospholipase B1, membrane-associated isoform 1	chr5	32535081	32666729	1.28	0.62	0.16	-1	-3.06	3.22e-12	2.73e-14	0.01	0	NA	NA	NA	1	1	NA	chr5:32493677-32494882	-40199	23.11	-3.13	9.47e-06	1	1	1	NA	1	NA	NA	9.28	8.59	8	4.1	4.49	9.73	9.03	8.34	1.47	0.63	1.16	21.99	53.57	4720.21	7696	4.92	0	593.74
Plb1	phospholipase B1, membrane-associated isoform 1	chr5	32535081	32666729	1.28	0.62	0.16	-1	-3.06	3.22e-12	2.73e-14	0.01	0	NA	NA	NA	1	1	NA	chr5:32499694-32500222	-34859	11.36	-0.7	0.394	1	1	1	NA	1	NA	NA	9.28	8.59	8	4.1	4.49	9.73	9.03	8.34	1.47	0.63	1.16	6.93	8.09	0	513.07	4.22	0	0
Plb1	phospholipase B1, membrane-associated isoform 1	chr5	32535081	32666729	1.28	0.62	0.16	-1	-3.06	3.22e-12	2.73e-14	0.01	0	NA	NA	NA	1	1	NA	chr5:32513090-32513296	-21785	8.92	-6.24	0.00776	1	NA	1	NA	1	1	1	9.28	8.59	8	4.1	4.49	9.73	9.03	8.34	1.47	0.63	1.16	1.39	3.47	3146.81	0	0	0	0
Plb1	phospholipase B1, membrane-associated isoform 1	chr5	32535081	32666729	1.28	0.62	0.16	-1	-3.06	3.22e-12	2.73e-14	0.01	0	NA	NA	NA	1	1	NA	chr5:32609166-32609598	0	5.15	-4.83	0.0125	1	NA	1	NA	1	NA	NA	9.28	8.59	8	4.1	4.49	9.73	9.03	8.34	1.47	0.63	1.16	2.42	3.47	0	0	0	0	0
Plb1	phospholipase B1, membrane-associated isoform 1	chr5	32535081	32666729	1.28	0.62	0.16	-1	-3.06	3.22e-12	2.73e-14	0.01	0	NA	NA	NA	1	1	NA	chr5:32617025-32617494	0	12.17	-1.21	0.186	1	1	1	NA	1	1	NA	9.28	8.59	8	4.1	4.49	9.73	9.03	8.34	1.47	0.63	1.16	4.85	10.41	0	1026.13	4.92	0	0
Plb1	phospholipase B1, membrane-associated isoform 1	chr5	32535081	32666729	1.28	0.62	0.16	-1	-3.06	3.22e-12	2.73e-14	0.01	0	NA	NA	NA	1	1	NA	chr5:32624745-32624951	0	3.29	0.7	0.704	1	NA	1	NA	1	NA	NA	9.28	8.59	8	4.1	4.49	9.73	9.03	8.34	1.47	0.63	1.16	1.21	0	0	0	1.41	0	0
Plb1	phospholipase B1, membrane-associated isoform 1	chr5	32535081	32666729	1.28	0.62	0.16	-1	-3.06	3.22e-12	2.73e-14	0.01	0	NA	NA	NA	1	1	NA	chr5:32648386-32649080	0	31.77	-2.46	0.00027	1	1	1	NA	1	NA	NA	9.28	8.59	8	4.1	4.49	9.73	9.03	8.34	1.47	0.63	1.16	22.51	33.91	4720.21	3591.47	8.44	0	296.87
Plb1	phospholipase B1, membrane-associated isoform 1	chr5	32535081	32666729	1.28	0.62	0.16	-1	-3.06	3.22e-12	2.73e-14	0.01	0	NA	NA	NA	1	1	NA	chr5:32707508-32707959	40780	7.72	-0.56	0.577	1	NA	1	NA	1	NA	NA	9.28	8.59	8	4.1	4.49	9.73	9.03	8.34	1.47	0.63	1.16	4.67	3.47	0	0	1.41	0	890.61
Podnl1	podocan-like protein 1	chr8	86649888	86656416	8.15	3.12	1	-1.34	-3.06	7.48e-55	1.63e-32	0.17	0.08	1	NA	NA	NA	1	1	chr8:86646099-86646372	-3516	23.74	-2.41	0.00791	1	1	1	NA	1	NA	NA	20.38	21.96	21.79	7.83	9	21.39	23.08	22.71	2.23	3.24	2.54	6.93	9.25	0	1539.2	1.41	0	0
Podnl1	podocan-like protein 1	chr8	86649888	86656416	8.15	3.12	1	-1.34	-3.06	7.48e-55	1.63e-32	0.17	0.08	1	NA	NA	NA	1	1	chr8:86649426-86650186	0	46.83	-3.32	3.8e-05	1	1	1	1	NA	NA	NA	20.38	21.96	21.79	7.83	9	21.39	23.08	22.71	2.23	3.24	2.54	33.07	64.36	0	5130.67	4.22	0	296.87
Pparg	peroxisome proliferator-activated receptor gamma	chr6	115311239	115440419	2.39	0.52	0.3	-2.15	-3.04	7.11e-29	9.24e-15	0.07	0.06	NA	1	NA	NA	NA	1	chr6:115265836-115266134	-45105	14.28	-1.36	0.197	1	1	1	NA	1	NA	NA	5.45	6.37	6.1	1.2	1.47	5.72	6.7	6.36	0.87	0.72	0.68	5.54	4.24	0	0	2.11	0	0
Pparg	peroxisome proliferator-activated receptor gamma	chr6	115311239	115440419	2.39	0.52	0.3	-2.15	-3.04	7.11e-29	9.24e-15	0.07	0.06	NA	1	NA	NA	NA	1	chr6:115311061-115311295	0	9.92	-6.86	0.000167	1	NA	1	1	NA	NA	NA	5.45	6.37	6.1	1.2	1.47	5.72	6.7	6.36	0.87	0.72	0.68	1.73	3.08	1573.4	2052.27	0	0	0
Pparg	peroxisome proliferator-activated receptor gamma	chr6	115311239	115440419	2.39	0.52	0.3	-2.15	-3.04	7.11e-29	9.24e-15	0.07	0.06	NA	1	NA	NA	NA	1	chr6:115443361-115443573	2943	6.84	-5.69	0.00618	1	1	1	NA	1	NA	NA	5.45	6.37	6.1	1.2	1.47	5.72	6.7	6.36	0.87	0.72	0.68	1.73	1.16	0	1026.13	0	0	0
Gpsm1	G-protein-signaling modulator 1 isoform 1	chr2	26171053	26203757	19.37	10.46	2.42	-0.85	-3.03	1.34e-58	2.31e-38	9.5	11	NA	NA	NA	1	1	NA	chr2:26165185-26165652	-5401	21.54	-2.38	0.0159	1	1	1	NA	1	1	NA	86.34	92.1	87.14	49.23	48.99	90.59	96.8	90.81	13.1	7.6	13.5	10.91	15.8	0	0	2.81	0	0
Gpsm1	G-protein-signaling modulator 1 isoform 1	chr2	26171053	26203757	19.37	10.46	2.42	-0.85	-3.03	1.34e-58	2.31e-38	9.5	11	NA	NA	NA	1	1	NA	chr2:26169722-26171071	0	21.94	-2.73	0.00114	1	1	1	1	1	NA	NA	86.34	92.1	87.14	49.23	48.99	90.59	96.8	90.81	13.1	7.6	13.5	26.49	47.02	3146.81	13852.8	5.62	0	0
Cacng7	voltage-dependent calcium channel gamma-7	chr7	3336685	3366537	3.84	1.06	0.47	-1.8	-3.03	3.15e-17	0.000206	20.52	23.28	NA	NA	NA	1	1	NA	NA	NA	NA	NA	NA	NA	NA	NA	NA	NA	NA	NA	3.6	4.45	3.99	0.93	1.34	3.78	4.67	4.16	0.79	0.02	0.73	NA	NA	NA	NA	NA	NA	NA
Lif	leukemia inhibitory factor isoform a	chr11	4157571	4172517	3.37	0.7	0.44	-2.23	-3.02	2.1e-90	3.3e-08	0.03	0.03	NA	NA	NA	NA	1	NA	chr11:4161232-4161547	0	10.13	-2.93	0.00567	1	1	1	NA	1	1	1	17.91	16.16	17.39	3.61	3.67	18.79	16.98	18.13	0.95	4.73	0.93	2.08	5.78	3146.81	2052.27	0.7	0	0
Lif	leukemia inhibitory factor isoform a	chr11	4157571	4172517	3.37	0.7	0.44	-2.23	-3.02	2.1e-90	3.3e-08	0.03	0.03	NA	NA	NA	NA	1	NA	chr11:4176313-4176913	3797	12.09	-2.34	0.00639	1	1	1	NA	1	1	1	17.91	16.16	17.39	3.61	3.67	18.79	16.98	18.13	0.95	4.73	0.93	7.44	10.79	1573.4	1539.2	2.11	0	593.74
Lif	leukemia inhibitory factor isoform a	chr11	4157571	4172517	3.37	0.7	0.44	-2.23	-3.02	2.1e-90	3.3e-08	0.03	0.03	NA	NA	NA	NA	1	NA	chr11:4202509-4203419	29993	18.6	-2.33	0.000484	1	1	1	NA	1	NA	NA	17.91	16.16	17.39	3.61	3.67	18.79	16.98	18.13	0.95	4.73	0.93	16.97	23.89	4720.21	5130.67	5.62	0	1484.34
Lif	leukemia inhibitory factor isoform a	chr11	4157571	4172517	3.37	0.7	0.44	-2.23	-3.02	2.1e-90	3.3e-08	0.03	0.03	NA	NA	NA	NA	1	NA	chr11:4208119-4209272	35603	19.21	-2.46	0.000573	1	1	1	NA	1	NA	NA	17.91	16.16	17.39	3.61	3.67	18.79	16.98	18.13	0.95	4.73	0.93	20.08	38.54	1573.4	4104.53	4.92	0	1187.48
Cercam	glycosyltransferase 25 family member 3	chr2	29725014	29738360	7.71	2.31	0.96	-1.7	-3.02	1.77e-106	1.24e-25	3.36	1.98	1	1	1	1	NA	1	chr2:29712794-29713576	-11438	8.66	-2.2	0.00836	1	NA	1	NA	1	NA	NA	25.08	27.3	26.86	7.96	8.26	26.31	28.69	27.99	3.76	2.06	4.43	8.48	6.55	1573.4	1539.2	2.11	0	296.87
Cercam	glycosyltransferase 25 family member 3	chr2	29725014	29738360	7.71	2.31	0.96	-1.7	-3.02	1.77e-106	1.24e-25	3.36	1.98	1	1	1	1	NA	1	chr2:29724569-29724886	-128	14.95	-2.59	0.014	1	1	1	1	NA	NA	NA	25.08	27.3	26.86	7.96	8.26	26.31	28.69	27.99	3.76	2.06	4.43	3.98	8.48	0	2052.27	0	0	296.87
Cercam	glycosyltransferase 25 family member 3	chr2	29725014	29738360	7.71	2.31	0.96	-1.7	-3.02	1.77e-106	1.24e-25	3.36	1.98	1	1	1	1	NA	1	chr2:29735619-29735925	0	10.43	-1.95	0.149	1	1	1	NA	1	NA	NA	25.08	27.3	26.86	7.96	8.26	26.31	28.69	27.99	3.76	2.06	4.43	3.46	5.01	0	0	0	0	593.74
Nxph4	neurexophilin 4	chr10	126962529	126971615	1.12	0.12	0.14	-3.22	-3.01	5.08e-31	5.44e-05	0.73	0.79	NA	NA	NA	1	1	NA	NA	NA	NA	NA	NA	NA	NA	NA	NA	NA	NA	NA	2.45	2.03	2.59	0.31	0.2	2.57	2.14	2.7	0.08	0.72	0.08	NA	NA	NA	NA	NA	NA	NA
Ablim1	actin-binding LIM protein 1 isoform 2	chr19	57107754	57290522	18.59	10.93	2.35	-0.73	-2.99	2.3e-49	6.01e-06	1.67	0.86	1	1	1	1	1	1	chr19:57130171-57130461	0	9.34	-5.11	0.0157	1	1	1	NA	1	1	1	169	164.13	164.5	97.84	102.46	177.31	172.51	171.43	29.98	2.29	33.56	2.42	4.62	0	0	0	0	0
Ablim1	actin-binding LIM protein 1 isoform 2	chr19	57107754	57290522	18.59	10.93	2.35	-0.73	-2.99	2.3e-49	6.01e-06	1.67	0.86	1	1	1	1	1	1	chr19:57152332-57153129	0	14.44	-1.99	0.305	1	1	1	NA	1	NA	NA	169	164.13	164.5	97.84	102.46	177.31	172.51	171.43	29.98	2.29	33.56	10.56	22.35	0	0	0	0	0
Ablim1	actin-binding LIM protein 1 isoform 2	chr19	57107754	57290522	18.59	10.93	2.35	-0.73	-2.99	2.3e-49	6.01e-06	1.67	0.86	1	1	1	1	1	1	chr19:57153548-57154272	0	18.3	-2.33	0.00354	1	1	1	1	NA	NA	NA	169	164.13	164.5	97.84	102.46	177.31	172.51	171.43	29.98	2.29	33.56	12.64	21.97	1573.4	1539.2	4.22	0	0
Ablim1	actin-binding LIM protein 1 isoform 2	chr19	57107754	57290522	18.59	10.93	2.35	-0.73	-2.99	2.3e-49	6.01e-06	1.67	0.86	1	1	1	1	1	1	chr19:57172841-57173134	0	8.25	-1.14	0.295	1	NA	1	NA	1	1	1	169	164.13	164.5	97.84	102.46	177.31	172.51	171.43	29.98	2.29	33.56	3.29	2.31	0	0	1.41	0	0
Ablim1	actin-binding LIM protein 1 isoform 2	chr19	57107754	57290522	18.59	10.93	2.35	-0.73	-2.99	2.3e-49	6.01e-06	1.67	0.86	1	1	1	1	1	1	chr19:57193131-57193337	0	4.23	-6.34	0.00192	1	NA	1	1	NA	NA	NA	169	164.13	164.5	97.84	102.46	177.31	172.51	171.43	29.98	2.29	33.56	0.35	1.16	1573.4	1539.2	0	0	0
Ablim1	actin-binding LIM protein 1 isoform 2	chr19	57107754	57290522	18.59	10.93	2.35	-0.73	-2.99	2.3e-49	6.01e-06	1.67	0.86	1	1	1	1	1	1	chr19:57211491-57211920	0	7.89	-1.5	0.0974	1	NA	1	NA	1	1	1	169	164.13	164.5	97.84	102.46	177.31	172.51	171.43	29.98	2.29	33.56	3.12	5.4	1573.4	1026.13	2.11	0	296.87
Ablim1	actin-binding LIM protein 1 isoform 2	chr19	57107754	57290522	18.59	10.93	2.35	-0.73	-2.99	2.3e-49	6.01e-06	1.67	0.86	1	1	1	1	1	1	chr19:57211491-57211920	0	7.89	-1.5	0.0974	1	NA	1	NA	1	1	1	169	164.13	164.5	97.84	102.46	177.31	172.51	171.43	29.98	2.29	33.56	3.12	5.4	1573.4	1026.13	2.11	0	296.87
Ablim1	actin-binding LIM protein 1 isoform 2	chr19	57107754	57290522	18.59	10.93	2.35	-0.73	-2.99	2.3e-49	6.01e-06	1.67	0.86	1	1	1	1	1	1	chr19:57230004-57230240	0	9.43	-2.4	0.0952	1	NA	1	NA	1	NA	NA	169	164.13	164.5	97.84	102.46	177.31	172.51	171.43	29.98	2.29	33.56	2.25	3.85	0	0	0	0	0
Ablim1	actin-binding LIM protein 1 isoform 2	chr19	57107754	57290522	18.59	10.93	2.35	-0.73	-2.99	2.3e-49	6.01e-06	1.67	0.86	1	1	1	1	1	1	chr19:57230004-57230240	0	9.43	-2.4	0.0952	1	NA	1	NA	1	NA	NA	169	164.13	164.5	97.84	102.46	177.31	172.51	171.43	29.98	2.29	33.56	2.25	3.85	0	0	0	0	0
Ablim1	actin-binding LIM protein 1 isoform 2	chr19	57107754	57290522	18.59	10.93	2.35	-0.73	-2.99	2.3e-49	6.01e-06	1.67	0.86	1	1	1	1	1	1	chr19:57257873-57258326	0	10.25	-2.07	0.0778	1	1	1	NA	1	NA	NA	169	164.13	164.5	97.84	102.46	177.31	172.51	171.43	29.98	2.29	33.56	3.64	8.86	0	513.07	2.11	0	0
Ablim1	actin-binding LIM protein 1 isoform 2	chr19	57107754	57290522	18.59	10.93	2.35	-0.73	-2.99	2.3e-49	6.01e-06	1.67	0.86	1	1	1	1	1	1	chr19:57257873-57258326	0	10.25	-2.07	0.0778	1	1	1	NA	1	NA	NA	169	164.13	164.5	97.84	102.46	177.31	172.51	171.43	29.98	2.29	33.56	3.64	8.86	0	513.07	2.11	0	0
Ablim1	actin-binding LIM protein 1 isoform 2	chr19	57107754	57290522	18.59	10.93	2.35	-0.73	-2.99	2.3e-49	6.01e-06	1.67	0.86	1	1	1	1	1	1	chr19:57271982-57272211	0	27.87	-6.5	0.0016	1	1	1	1	NA	NA	NA	169	164.13	164.5	97.84	102.46	177.31	172.51	171.43	29.98	2.29	33.56	5.71	12.72	0	0	0	0	0
Ablim1	actin-binding LIM protein 1 isoform 2	chr19	57107754	57290522	18.59	10.93	2.35	-0.73	-2.99	2.3e-49	6.01e-06	1.67	0.86	1	1	1	1	1	1	chr19:57271982-57272211	0	27.87	-6.5	0.0016	1	1	1	1	NA	NA	NA	169	164.13	164.5	97.84	102.46	177.31	172.51	171.43	29.98	2.29	33.56	5.71	12.72	0	0	0	0	0
Ablim1	actin-binding LIM protein 1 isoform 2	chr19	57107754	57290522	18.59	10.93	2.35	-0.73	-2.99	2.3e-49	6.01e-06	1.67	0.86	1	1	1	1	1	1	chr19:57272939-57273582	0	29.03	-1.69	0.0528	1	1	1	NA	1	NA	NA	169	164.13	164.5	97.84	102.46	177.31	172.51	171.43	29.98	2.29	33.56	18.87	31.22	1573.4	1026.13	2.81	0	1187.48
Ablim1	actin-binding LIM protein 1 isoform 2	chr19	57107754	57290522	18.59	10.93	2.35	-0.73	-2.99	2.3e-49	6.01e-06	1.67	0.86	1	1	1	1	1	1	chr19:57272939-57273582	0	29.03	-1.69	0.0528	1	1	1	NA	1	NA	NA	169	164.13	164.5	97.84	102.46	177.31	172.51	171.43	29.98	2.29	33.56	18.87	31.22	1573.4	1026.13	2.81	0	1187.48
Ablim1	actin-binding LIM protein 1 isoform 2	chr19	57107754	57290522	18.59	10.93	2.35	-0.73	-2.99	2.3e-49	6.01e-06	1.67	0.86	1	1	1	1	1	1	chr19:57278553-57278904	0	15.43	-2.4	0.00541	1	1	1	NA	1	NA	NA	169	164.13	164.5	97.84	102.46	177.31	172.51	171.43	29.98	2.29	33.56	5.37	6.94	3146.81	2052.27	1.41	0	890.61
Ablim1	actin-binding LIM protein 1 isoform 2	chr19	57107754	57290522	18.59	10.93	2.35	-0.73	-2.99	2.3e-49	6.01e-06	1.67	0.86	1	1	1	1	1	1	chr19:57278553-57278904	0	15.43	-2.4	0.00541	1	1	1	NA	1	NA	NA	169	164.13	164.5	97.84	102.46	177.31	172.51	171.43	29.98	2.29	33.56	5.37	6.94	3146.81	2052.27	1.41	0	890.61
Ablim1	actin-binding LIM protein 1 isoform 2	chr19	57107754	57290522	18.59	10.93	2.35	-0.73	-2.99	2.3e-49	6.01e-06	1.67	0.86	1	1	1	1	1	1	chr19:57313764-57313997	0	19.92	-1.35	0.177	1	NA	1	NA	1	1	NA	169	164.13	164.5	97.84	102.46	177.31	172.51	171.43	29.98	2.29	33.56	4.5	8.09	0	513.07	3.52	0	0
Ablim1	actin-binding LIM protein 1 isoform 2	chr19	57107754	57290522	18.59	10.93	2.35	-0.73	-2.99	2.3e-49	6.01e-06	1.67	0.86	1	1	1	1	1	1	chr19:57313764-57313997	0	19.92	-1.35	0.177	1	NA	1	NA	1	1	NA	169	164.13	164.5	97.84	102.46	177.31	172.51	171.43	29.98	2.29	33.56	4.5	8.09	0	513.07	3.52	0	0
Ablim1	actin-binding LIM protein 1 isoform 2	chr19	57107754	57290522	18.59	10.93	2.35	-0.73	-2.99	2.3e-49	6.01e-06	1.67	0.86	1	1	1	1	1	1	chr19:57316103-57316567	0	20.22	-3.66	0.00175	1	1	1	NA	1	NA	NA	169	164.13	164.5	97.84	102.46	177.31	172.51	171.43	29.98	2.29	33.56	8.31	17.34	0	1026.13	1.41	0	0
Ablim1	actin-binding LIM protein 1 isoform 2	chr19	57107754	57290522	18.59	10.93	2.35	-0.73	-2.99	2.3e-49	6.01e-06	1.67	0.86	1	1	1	1	1	1	chr19:57316103-57316567	0	20.22	-3.66	0.00175	1	1	1	NA	1	NA	NA	169	164.13	164.5	97.84	102.46	177.31	172.51	171.43	29.98	2.29	33.56	8.31	17.34	0	1026.13	1.41	0	0
Ablim1	actin-binding LIM protein 1 isoform 2	chr19	57107754	57290522	18.59	10.93	2.35	-0.73	-2.99	2.3e-49	6.01e-06	1.67	0.86	1	1	1	1	1	1	chr19:57347535-57348217	0	10.78	-0.86	0.314	1	1	1	1	NA	NA	NA	169	164.13	164.5	97.84	102.46	177.31	172.51	171.43	29.98	2.29	33.56	6.23	14.64	3146.81	0	5.62	0	593.74
Ablim1	actin-binding LIM protein 1 isoform 2	chr19	57107754	57290522	18.59	10.93	2.35	-0.73	-2.99	2.3e-49	6.01e-06	1.67	0.86	1	1	1	1	1	1	chr19:57347535-57348217	0	10.78	-0.86	0.314	1	1	1	1	NA	NA	NA	169	164.13	164.5	97.84	102.46	177.31	172.51	171.43	29.98	2.29	33.56	6.23	14.64	3146.81	0	5.62	0	593.74
Ablim1	actin-binding LIM protein 1 isoform 2	chr19	57107754	57290522	18.59	10.93	2.35	-0.73	-2.99	2.3e-49	6.01e-06	1.67	0.86	1	1	1	1	1	1	chr19:57349866-57350072	0	6.1	-2.92	0.0567	1	NA	1	NA	1	NA	NA	169	164.13	164.5	97.84	102.46	177.31	172.51	171.43	29.98	2.29	33.56	0.69	2.7	0	1026.13	0	0	296.87
Ablim1	actin-binding LIM protein 1 isoform 2	chr19	57107754	57290522	18.59	10.93	2.35	-0.73	-2.99	2.3e-49	6.01e-06	1.67	0.86	1	1	1	1	1	1	chr19:57349866-57350072	0	6.1	-2.92	0.0567	1	NA	1	NA	1	NA	NA	169	164.13	164.5	97.84	102.46	177.31	172.51	171.43	29.98	2.29	33.56	0.69	2.7	0	1026.13	0	0	296.87
Ablim1	actin-binding LIM protein 1 isoform 2	chr19	57107754	57290522	18.59	10.93	2.35	-0.73	-2.99	2.3e-49	6.01e-06	1.67	0.86	1	1	1	1	1	1	chr19:57373555-57373761	0	3.29	-2.12	0.138	1	NA	1	NA	1	NA	NA	169	164.13	164.5	97.84	102.46	177.31	172.51	171.43	29.98	2.29	33.56	0.35	0	1573.4	1026.13	0	0	593.74
Ablim1	actin-binding LIM protein 1 isoform 2	chr19	57107754	57290522	18.59	10.93	2.35	-0.73	-2.99	2.3e-49	6.01e-06	1.67	0.86	1	1	1	1	1	1	chr19:57373555-57373761	0	3.29	-2.12	0.138	1	NA	1	NA	1	NA	NA	169	164.13	164.5	97.84	102.46	177.31	172.51	171.43	29.98	2.29	33.56	0.35	0	1573.4	1026.13	0	0	593.74
Ngf	beta-nerve growth factor isoform A	chr3	102273851	102324936	17.37	6.44	2.31	-1.4	-2.95	1.59e-65	5.13e-33	2.36	2.08	NA	NA	NA	NA	1	NA	chr3:102278630-102278999	0	16.25	-4.4	0.000111	1	1	1	NA	1	NA	NA	27.86	25.19	24.99	10.3	9.5	29.23	26.47	26.04	2.83	4.3	3.45	6.75	6.94	1573.4	2052.27	0.7	0	0
Ngf	beta-nerve growth factor isoform A	chr3	102273851	102324936	17.37	6.44	2.31	-1.4	-2.95	1.59e-65	5.13e-33	2.36	2.08	NA	NA	NA	NA	1	NA	chr3:102281605-102282178	0	16.71	-1.62	0.215	1	1	1	NA	1	1	NA	27.86	25.19	24.99	10.3	9.5	29.23	26.47	26.04	2.83	4.3	3.45	9.35	16.96	1573.4	0	0.7	0	296.87
Pkp2	plakophilin-2	chr16	16213438	16272805	10.45	5.07	1.4	-1.01	-2.93	8.15e-41	3.07e-46	0.03	0.05	NA	NA	NA	1	1	NA	chr16:16215973-16216341	0	11.56	-2.5	0.024	1	NA	1	NA	1	NA	NA	34.95	37.74	41.66	19.09	18.91	36.66	39.67	43.41	5.2	5.86	4.58	3.12	8.86	0	1539.2	1.41	0	0
Pkp2	plakophilin-2	chr16	16213438	16272805	10.45	5.07	1.4	-1.01	-2.93	8.15e-41	3.07e-46	0.03	0.05	NA	NA	NA	1	1	NA	chr16:16217086-16217364	0	9.39	-1.27	0.235	1	1	1	NA	1	NA	NA	34.95	37.74	41.66	19.09	18.91	36.66	39.67	43.41	5.2	5.86	4.58	3.46	2.31	0	513.07	1.41	0	296.87
Pkp2	plakophilin-2	chr16	16213438	16272805	10.45	5.07	1.4	-1.01	-2.93	8.15e-41	3.07e-46	0.03	0.05	NA	NA	NA	1	1	NA	chr16:16224549-16225043	0	21.93	-1.18	0.22	1	1	1	NA	1	NA	NA	34.95	37.74	41.66	19.09	18.91	36.66	39.67	43.41	5.2	5.86	4.58	9.35	21.58	0	0	4.92	0	296.87
Ptges	prostaglandin E synthase	chr2	30744991	30758817	1.43	0.04	0.19	-5.06	-2.93	5.25e-64	6.32e-14	2.79	2.22	1	1	NA	NA	NA	1	chr2:30752842-30753087	0	12.63	-4.11	0.00244	1	1	1	NA	1	NA	NA	5.82	7.21	6.65	0.03	0.33	6.11	7.58	6.94	0.74	0.97	0.99	2.08	5.78	0	2565.33	0	0	296.87
Ptges	prostaglandin E synthase	chr2	30744991	30758817	1.43	0.04	0.19	-5.06	-2.93	5.25e-64	6.32e-14	2.79	2.22	1	1	NA	NA	NA	1	chr2:30755011-30755217	0	8.92	-1.75	0.168	1	1	1	NA	1	NA	NA	5.82	7.21	6.65	0.03	0.33	6.11	7.58	6.94	0.74	0.97	0.99	1.56	3.47	1573.4	0	0.7	0	0
Lrp4	low-density lipoprotein receptor-related protein	chr2	91297688	91354058	1.86	0.36	0.25	-2.31	-2.89	6.19e-77	9.58e-07	3.54	2.78	1	1	1	1	1	NA	NA	NA	NA	NA	NA	NA	NA	NA	NA	NA	NA	NA	21.87	24.64	19.63	4.38	4.51	22.95	25.9	20.46	4.68	0.48	4.24	NA	NA	NA	NA	NA	NA	NA
Adam12	disintegrin and metalloproteinase	chr7	141074883	141416780	30.32	14.22	4.23	-1.05	-2.88	1.53e-81	4.98e-49	2.22	1.22	1	1	NA	1	1	1	chr7:141199421-141200007	0	11.88	-4.15	9.52e-05	1	1	1	NA	1	1	NA	286.3	292.36	302.12	141.88	140.96	300.37	307.3	314.84	45.18	39.17	41.24	6.06	11.56	3146.81	2565.33	0	0	0
Adam12	disintegrin and metalloproteinase	chr7	141074883	141416780	30.32	14.22	4.23	-1.05	-2.88	1.53e-81	4.98e-49	2.22	1.22	1	1	NA	1	1	1	chr7:141220270-141220478	0	8.37	-5.83	0.00391	1	NA	1	NA	1	NA	NA	286.3	292.36	302.12	141.88	140.96	300.37	307.3	314.84	45.18	39.17	41.24	1.56	2.7	0	1026.13	0	0	0
Adam12	disintegrin and metalloproteinase	chr7	141074883	141416780	30.32	14.22	4.23	-1.05	-2.88	1.53e-81	4.98e-49	2.22	1.22	1	1	NA	1	1	1	chr7:141306503-141306779	0	7.01	-0.65	0.515	1	1	1	NA	1	NA	NA	286.3	292.36	302.12	141.88	140.96	300.37	307.3	314.84	45.18	39.17	41.24	2.08	2.31	0	1026.13	2.11	0	593.74
Adam12	disintegrin and metalloproteinase	chr7	141074883	141416780	30.32	14.22	4.23	-1.05	-2.88	1.53e-81	4.98e-49	2.22	1.22	1	1	NA	1	1	1	chr7:141312644-141313309	0	5.24	-1.29	0.255	1	1	1	NA	1	NA	NA	286.3	292.36	302.12	141.88	140.96	300.37	307.3	314.84	45.18	39.17	41.24	3.46	6.17	0	0	2.11	0	0
Adam12	disintegrin and metalloproteinase	chr7	141074883	141416780	30.32	14.22	4.23	-1.05	-2.88	1.53e-81	4.98e-49	2.22	1.22	1	1	NA	1	1	1	chr7:141416621-141417258	0	6.38	-2.3	0.0681	1	1	1	1	NA	NA	NA	286.3	292.36	302.12	141.88	140.96	300.37	307.3	314.84	45.18	39.17	41.24	2.42	10.02	1573.4	513.07	0	0	593.74
Brsk1	BR serine/threonine-protein kinase 1 isoform 1	chr7	4642530	4667599	3.41	0.72	0.47	-2.2	-2.88	1.96e-68	1.38e-13	5.48	5.67	NA	1	1	1	NA	1	chr7:4684415-4684864	16817	5.82	-2.22	0.103	1	1	1	NA	1	1	NA	13.19	14.18	13.72	2.65	3.27	13.83	14.9	14.3	2.83	0.93	2.09	2.94	3.85	0	0	0.7	0	0
Irx3	iroquois-class homeodomain protein IRX-3	chr8	94322410	94325553	2.91	1.42	0.41	-1	-2.87	2.26e-12	3.34e-15	6.21	6.37	NA	1	1	1	NA	NA	chr8:94325096-94326191	0	37.18	-3.26	5.12e-05	1	1	1	1	NA	NA	NA	9.45	8.27	8.34	4.47	4.23	9.91	8.69	8.69	1.06	1.04	1.64	32.2	69.75	7867.02	23088	14.06	0	593.74
Fam101b	family with sequence similarity 101, member B	chr11	75832697	75841284	26.99	8.12	3.84	-1.69	-2.86	5.32e-219	5.78e-52	10.85	9.35	NA	1	NA	1	1	1	chr11:75840507-75841402	0	11.13	-3.59	2.97e-05	1	1	1	1	1	NA	NA	117.72	117.39	123.58	36.24	37.64	123.5	123.39	128.79	16.45	20.86	14.55	8.83	12.72	9440.42	5643.73	2.81	0	296.87
Hspb1	heat shock protein beta-1	chr5	136363789	136365433	52.31	1.04	7.28	-5.6	-2.86	0	1.27e-16	1.43	1.12	NA	1	1	1	1	NA	chr5:136355653-136355936	-7853	13.33	-2.69	0.0151	1	1	1	NA	1	NA	NA	51.82	63.68	63.28	1.14	1.29	54.36	66.94	65.95	11.96	3.69	10.14	3.46	6.17	1573.4	1026.13	0	0	0
Edil3	EGF-like repeat and discoidin I-like	chr13	88961077	89462830	10.45	6.24	1.49	-0.71	-2.84	1.07e-33	5.79e-48	2.16	1.63	NA	1	1	NA	NA	1	chr13:88960983-88961314	0	9.06	-3.73	0.00262	1	NA	1	1	NA	NA	NA	71.55	68.86	71.47	45.59	41.13	75.07	72.38	74.48	8.5	10.39	12.06	2.94	3.85	1573.4	1539.2	0.7	0	0
Edil3	EGF-like repeat and discoidin I-like	chr13	88961077	89462830	10.45	6.24	1.49	-0.71	-2.84	1.07e-33	5.79e-48	2.16	1.63	NA	1	1	NA	NA	1	chr13:88960983-88961314	0	9.06	-3.73	0.00262	1	NA	1	1	NA	NA	NA	71.55	68.86	71.47	45.59	41.13	75.07	72.38	74.48	8.5	10.39	12.06	2.94	3.85	1573.4	1539.2	0.7	0	0
Akap12	A-kinase anchor protein 12	chr10	5987070	6080212	13.99	4.63	1.99	-1.56	-2.83	3.8e-115	7.99e-18	10.76	9.64	NA	1	1	1	NA	NA	chr10:6072268-6072555	0	5.73	-0.46	0.733	1	NA	1	NA	1	1	NA	119.74	104.38	106.7	38.4	36.6	125.63	109.71	111.19	21	7.15	20.56	1.21	3.85	0	0	0.7	0	0
Akap12	A-kinase anchor protein 12	chr10	5987070	6080212	13.99	4.63	1.99	-1.56	-2.83	3.8e-115	7.99e-18	10.76	9.64	NA	1	1	1	NA	NA	chr10:6079884-6080291	0	3.09	-3.81	0.0782	1	NA	1	1	NA	NA	NA	119.74	104.38	106.7	38.4	36.6	125.63	109.71	111.19	21	7.15	20.56	1.39	1.16	0	0	0	0	0
Rmrp	Mus musculus RNA component of mitochondrial RNAase P (Rmrp), RNase MRP RNA.	chr4	43505657	43505931	2.03	0.23	0.29	-3.03	-2.82	2e-08	0.00262	0.61	1.27	NA	NA	NA	NA	NA	NA	chr4:43505615-43506645	0	14.27	-2.32	0.00169	1	1	1	1	NA	NA	NA	1.29	0.03	0.79	0.06	0.1	1.36	0.03	0.83	0.14	0.14	0.03	14.2	23.51	0	4617.6	4.92	0	593.74
Adcy7	adenylate cyclase type 7	chr8	90796302	90853861	1.82	0.64	0.27	-1.47	-2.8	9.5e-45	9.67e-13	0.76	0.74	NA	NA	NA	NA	1	NA	chr8:90808465-90809038	0	23.97	-2.36	0.00589	1	1	1	NA	1	NA	NA	14.23	14.21	15.28	5.31	5.25	14.93	14.93	15.92	1.47	3.69	1.38	14.02	18.5	0	5643.73	5.62	0	890.61
Aif1l	allograft inflammatory factor 1-like	chr2	31805823	31828962	9.26	3.83	1.37	-1.23	-2.8	1.12e-75	7.28e-30	7.66	9.05	NA	1	NA	1	1	NA	NA	NA	NA	NA	NA	NA	NA	NA	NA	NA	NA	NA	35.82	34.13	33.59	13.97	15.36	37.58	35.88	35	4.98	6.86	3.64	NA	NA	NA	NA	NA	NA	NA
Tnfrsf11b	tumor necrosis factor receptor superfamily	chr15	54082174	54110039	59.86	25.89	9.15	-1.17	-2.73	1.68e-77	9.31e-35	0.4	0.22	NA	1	NA	1	1	NA	chr15:54109637-54110268	0	9.35	-2.73	0.00121	1	1	1	1	NA	NA	NA	222.2	207.37	208.85	92.44	96.61	233.12	217.96	217.65	34.5	23.92	42.14	5.02	9.25	3146.81	3078.4	1.41	0	296.87
Msrb2	methionine-R-sulfoxide reductase B2,	chr2	19293263	19316597	1.27	0.69	0.19	-0.82	-2.73	0.000293	1.09e-10	3.47	1.89	1	1	1	NA	NA	NA	chr2:19293509-19293715	0	3.76	-1.6	0.325	1	NA	1	1	NA	NA	NA	1.88	1.57	2.26	0.86	1.27	1.98	1.65	2.35	0.27	0.36	0.25	0.52	1.54	1573.4	0	0.7	0	0
Lims2	LIM and senescent cell antigen-like-containing	chr18	32091161	32118273	20.69	15.2	3.16	-0.41	-2.72	9.14e-09	5.13e-08	0.34	0.5	NA	NA	NA	1	1	NA	chr18:32090817-32091391	0	8.93	-1.65	0.0949	1	NA	1	1	NA	NA	NA	40.54	46.6	45.07	32.42	34.09	42.53	48.98	46.97	8.91	1.56	10.62	4.16	8.86	6293.62	1026.13	2.81	0	1781.21
4930426L09Rik	Mus musculus adult male testis cDNA, RIKEN full-length enriched library, clone:4930426L09 product:hypothetical protein, full insert sequence.	chr2	18919946	18921431	1.38	0.9	0.21	-0.58	-2.72	0.00442	3.75e-07	0.08	0.13	NA	NA	NA	1	1	NA	chr2:18919291-18920170	0	10.45	-1.37	0.0608	1	1	1	1	NA	NA	NA	3.01	2.36	2.4	1.82	1.65	3.16	2.48	2.5	0.57	0.14	0.54	8.48	13.49	4720.21	3078.4	9.84	0	593.74
Smtn	smoothelin	chr11	3417525	3439295	77.96	34.96	12.6	-1.12	-2.66	2.01e-97	2.05e-38	4.97	3.51	1	1	1	1	1	1	chr11:3439126-3439601	0	20.97	-3.24	5.35e-05	1	1	1	1	NA	NA	NA	339.58	334.19	325.61	156.56	150.39	356.27	351.26	339.32	59.39	47.99	58.22	8.48	15.41	7867.02	3591.47	1.41	0	593.74
Col8a1	collagen alpha-1(VIII) chain precursor	chr16	57624369	57754850	64.13	36.7	10.37	-0.77	-2.66	7.07e-55	3.55e-37	8.75	6.02	1	1	NA	1	1	NA	chr16:57650144-57650350	0	6.1	-5.76	0.00965	1	1	1	NA	1	NA	NA	411.25	417.99	411	253.23	233.06	431.45	439.34	428.31	64.35	65.91	75.16	0.87	2.31	1573.4	513.07	0	0	0
Col8a1	collagen alpha-1(VIII) chain precursor	chr16	57624369	57754850	64.13	36.7	10.37	-0.77	-2.66	7.07e-55	3.55e-37	8.75	6.02	1	1	NA	1	1	NA	chr16:57755402-57755734	-553	9.61	-2.67	0.0139	1	NA	1	NA	NA	NA	NA	411.25	417.99	411	253.23	233.06	431.45	439.34	428.31	64.35	65.91	75.16	2.94	4.62	4720.21	513.07	0.7	0	0
Aoc3	membrane primary amine oxidase	chr11	101191920	101200744	4.24	2.89	0.68	-0.52	-2.65	1.05e-10	1.9e-05	0.18	0.13	NA	NA	NA	1	1	NA	chr11:101199766-101200645	0	7.15	-1.44	0.065	1	1	1	NA	1	NA	NA	22.16	22.91	25.56	16.22	16.68	23.24	24.08	26.64	5.04	0.52	6.27	5.54	10.79	3146.81	1539.2	2.11	0	593.74
Clec11a	C-type lectin domain family 11 member A	chr7	51559136	51562329	2.14	0.26	0.35	-2.97	-2.65	1.46e-40	1.23e-09	0.92	0.46	1	NA	NA	1	1	NA	chr7:51560023-51561006	0	44.57	-3.48	6.48e-06	1	1	1	1	NA	NA	NA	5.76	4.74	5.31	0.71	0.63	6.05	4.99	5.53	0.76	1.22	0.62	42.24	62.82	14160.6	16931.2	11.95	0	0
Actn3	alpha-actinin-3	chr19	4861216	4877909	1.62	0.95	0.26	-0.74	-2.65	6.95e-06	3.16e-06	0.38	0.18	1	1	1	1	NA	NA	NA	NA	NA	NA	NA	NA	NA	NA	NA	NA	NA	NA	5.48	5.75	6.46	3.55	3.55	5.75	6.04	6.73	0.87	0.34	1.75	NA	NA	NA	NA	NA	NA	NA
Plaur	urokinase plasminogen activator surface receptor	chr7	25247519	25260892	42.99	18.38	7.13	-1.19	-2.64	1.83e-89	3.37e-22	0.15	0.13	NA	NA	NA	NA	1	NA	chr7:25244909-25245115	-2404	19.72	-3.61	0.0271	1	1	1	NA	1	NA	NA	78.41	73.25	75.46	34.64	31.88	82.27	76.99	78.64	8.82	19.1	10.08	2.42	10.41	1573.4	0	0	0	0
Plaur	urokinase plasminogen activator surface receptor	chr7	25247519	25260892	42.99	18.38	7.13	-1.19	-2.64	1.83e-89	3.37e-22	0.15	0.13	NA	NA	NA	NA	1	NA	chr7:25246446-25246738	-781	19.87	-2.88	0.0147	1	1	1	NA	1	NA	NA	78.41	73.25	75.46	34.64	31.88	82.27	76.99	78.64	8.82	19.1	10.08	5.54	10.41	1573.4	0	1.41	0	0
Plaur	urokinase plasminogen activator surface receptor	chr7	25247519	25260892	42.99	18.38	7.13	-1.19	-2.64	1.83e-89	3.37e-22	0.15	0.13	NA	NA	NA	NA	1	NA	chr7:25255432-25255809	0	9.75	-5.59	0.00545	1	1	1	NA	1	NA	NA	78.41	73.25	75.46	34.64	31.88	82.27	76.99	78.64	8.82	19.1	10.08	3.98	5.78	0	0	0	0	0
Pdlim7	PDZ and LIM domain protein 7 isoform a	chr13	55598848	55614800	71.81	40.43	11.89	-0.79	-2.62	7.18e-42	1.65e-23	6.99	7.12	NA	1	1	1	1	NA	chr13:55611904-55612993	0	42.72	-2.69	7.87e-05	1	1	1	NA	1	NA	NA	282.87	265.28	263.58	155.58	157.38	296.77	278.83	274.68	56.64	28.37	53.75	42.94	79.77	1573.4	10774.4	9.14	0	2078.08
Pdlim7	PDZ and LIM domain protein 7 isoform a	chr13	55598848	55614800	71.81	40.43	11.89	-0.79	-2.62	7.18e-42	1.65e-23	6.99	7.12	NA	1	1	1	1	NA	chr13:55614657-55615036	0	29.09	-2.16	0.0251	1	1	1	1	NA	NA	NA	282.87	265.28	263.58	155.58	157.38	296.77	278.83	274.68	56.64	28.37	53.75	10.91	13.1	1573.4	7182.93	9.14	0	593.74
Tmtc1	transmembrane and TPR repeat-containing protein	chr6	148180952	148392874	4.59	0.72	0.75	-2.64	-2.62	1.64e-214	7.22e-05	1.98	1.4	1	NA	NA	1	1	NA	chr6:148182625-148183177	0	7.53	-4.08	0.000918	1	1	1	NA	1	NA	NA	45.01	50.67	49.28	8.76	6.87	47.22	53.26	51.35	11.22	0.86	12.68	5.02	3.85	0	2052.27	0	0	0
Tmtc1	transmembrane and TPR repeat-containing protein	chr6	148180952	148392874	4.59	0.72	0.75	-2.64	-2.62	1.64e-214	7.22e-05	1.98	1.4	1	NA	NA	1	1	NA	chr6:148267145-148267457	0	4.65	-1.04	0.415	1	NA	1	NA	1	1	1	45.01	50.67	49.28	8.76	6.87	47.22	53.26	51.35	11.22	0.86	12.68	0.69	2.7	0	2052.27	2.81	0	296.87
Tmtc1	transmembrane and TPR repeat-containing protein	chr6	148180952	148392874	4.59	0.72	0.75	-2.64	-2.62	1.64e-214	7.22e-05	1.98	1.4	1	NA	NA	1	1	NA	chr6:148329972-148330321	0	4.99	-1.44	0.271	1	NA	1	NA	1	NA	NA	45.01	50.67	49.28	8.76	6.87	47.22	53.26	51.35	11.22	0.86	12.68	2.08	2.31	0	0	0	0	0
Tmtc1	transmembrane and TPR repeat-containing protein	chr6	148180952	148392874	4.59	0.72	0.75	-2.64	-2.62	1.64e-214	7.22e-05	1.98	1.4	1	NA	NA	1	1	NA	chr6:148416031-148416702	-23158	4.9	-1.97	0.0917	1	NA	1	NA	1	NA	NA	45.01	50.67	49.28	8.76	6.87	47.22	53.26	51.35	11.22	0.86	12.68	2.42	6.55	0	1539.2	2.81	0	0
Rspo2	R-spondin-2 precursor	chr15	42852341	43002364	1.75	0.38	0.28	-2.16	-2.62	2.2e-33	0.00224	3.57	4.07	NA	NA	NA	1	1	NA	NA	NA	NA	NA	NA	NA	NA	NA	NA	NA	NA	NA	7.06	7.08	7.93	1.82	1.5	7.4	7.44	8.26	1.74	0.05	1.98	NA	NA	NA	NA	NA	NA	NA
Chst3	carbohydrate sulfotransferase 3	chr10	59644276	59682008	1.97	0.66	0.33	-1.55	-2.61	5e-43	1.32e-19	2.03	1.41	1	1	NA	1	1	NA	chr10:59654409-59654741	0	7.87	-4.03	0.00148	1	NA	1	NA	1	NA	NA	13.97	15.45	16.22	5.24	5.17	14.66	16.24	16.9	3.16	2.04	2.66	2.6	2.7	0	2565.33	0	0	0
Chst3	carbohydrate sulfotransferase 3	chr10	59644276	59682008	1.97	0.66	0.33	-1.55	-2.61	5e-43	1.32e-19	2.03	1.41	1	1	NA	1	1	NA	chr10:59672067-59672571	0	25.52	-2.69	0.00864	1	1	1	NA	1	NA	NA	13.97	15.45	16.22	5.24	5.17	14.66	16.24	16.9	3.16	2.04	2.66	11.95	22.35	6293.62	1026.13	1.41	0	0
Chst3	carbohydrate sulfotransferase 3	chr10	59644276	59682008	1.97	0.66	0.33	-1.55	-2.61	5e-43	1.32e-19	2.03	1.41	1	1	NA	1	1	NA	chr10:59681690-59681896	0	7.04	-4.46	0.0617	1	NA	1	1	NA	NA	NA	13.97	15.45	16.22	5.24	5.17	14.66	16.24	16.9	3.16	2.04	2.66	1.04	3.47	0	0	0	0	0
Dhrs9	dehydrogenase/reductase SDR family member 9	chr2	69218519	69241143	9.23	3.89	1.57	-1.21	-2.61	2.04e-78	6.9e-17	0.01	0.01	NA	1	NA	1	1	1	chr2:69218605-69218931	0	5.04	-5.22	0.0146	1	1	1	1	NA	NA	NA	33.18	32.13	33.13	14.5	13.94	34.81	33.77	34.53	3.57	8.96	4.35	2.08	1.54	0	513.07	0	0	0
Dhrs9	dehydrogenase/reductase SDR family member 9	chr2	69218519	69241143	9.23	3.89	1.57	-1.21	-2.61	2.04e-78	6.9e-17	0.01	0.01	NA	1	NA	1	1	1	chr2:69239285-69239491	0	4.23	-1.83	0.191	1	NA	1	NA	1	NA	NA	33.18	32.13	33.13	14.5	13.94	34.81	33.77	34.53	3.57	8.96	4.35	0.35	1.16	1573.4	1539.2	1.41	0	0
Smpd3	sphingomyelin phosphodiesterase 3	chr8	108776448	108861888	4.45	2.29	0.74	-0.92	-2.61	1.23e-33	1.24e-27	2.22	0.54	1	NA	NA	1	1	NA	chr8:108861719-108862215	0	26.52	-1.76	0.00617	1	1	1	1	NA	NA	NA	30.36	26.76	29.57	15.64	14.98	31.86	28.13	30.82	5.94	3.78	5.2	14.02	14.64	9440.42	3591.47	7.73	0	593.74
Bcl11b	B-cell lymphoma/leukemia 11B isoform a	chr12	109148613	109241624	1.18	0.58	0.2	-0.98	-2.6	2.9e-12	2.27e-13	8.95	6.88	1	1	NA	NA	1	1	chr12:109118239-109118465	30148	4.71	-0.96	0.364	1	NA	1	NA	1	1	1	12.91	11.03	11.56	6.88	5.14	13.54	11.6	12.04	2.23	1.22	2.68	1.04	0.77	1573.4	1026.13	0.7	0	296.87
Bcl11b	B-cell lymphoma/leukemia 11B isoform a	chr12	109148613	109241624	1.18	0.58	0.2	-0.98	-2.6	2.9e-12	2.27e-13	8.95	6.88	1	1	NA	NA	1	1	chr12:109169050-109169469	0	4.62	-2.39	0.0403	1	1	1	NA	1	NA	NA	12.91	11.03	11.56	6.88	5.14	13.54	11.6	12.04	2.23	1.22	2.68	1.73	2.7	1573.4	1026.13	0.7	0	296.87
Bcl11b	B-cell lymphoma/leukemia 11B isoform a	chr12	109148613	109241624	1.18	0.58	0.2	-0.98	-2.6	2.9e-12	2.27e-13	8.95	6.88	1	1	NA	NA	1	1	chr12:109189069-109189944	0	21.44	-3.12	2.76e-05	1	1	1	NA	1	NA	NA	12.91	11.03	11.56	6.88	5.14	13.54	11.6	12.04	2.23	1.22	2.68	16.45	33.53	6293.62	4104.53	3.52	0	296.87
Bcl11b	B-cell lymphoma/leukemia 11B isoform a	chr12	109148613	109241624	1.18	0.58	0.2	-0.98	-2.6	2.9e-12	2.27e-13	8.95	6.88	1	1	NA	NA	1	1	chr12:109199341-109199798	0	10.37	-0.86	0.422	1	1	1	NA	1	1	NA	12.91	11.03	11.56	6.88	5.14	13.54	11.6	12.04	2.23	1.22	2.68	2.77	11.95	0	1026.13	7.73	0	0
Bcl11b	B-cell lymphoma/leukemia 11B isoform a	chr12	109148613	109241624	1.18	0.58	0.2	-0.98	-2.6	2.9e-12	2.27e-13	8.95	6.88	1	1	NA	NA	1	1	chr12:109242197-109242415	-574	11.09	-1.2	0.257	1	NA	1	NA	NA	NA	NA	12.91	11.03	11.56	6.88	5.14	13.54	11.6	12.04	2.23	1.22	2.68	2.42	3.47	0	1026.13	0.7	0	1187.48
Bcl11b	B-cell lymphoma/leukemia 11B isoform a	chr12	109148613	109241624	1.18	0.58	0.2	-0.98	-2.6	2.9e-12	2.27e-13	8.95	6.88	1	1	NA	NA	1	1	chr12:109246796-109247178	-5173	9.37	-1.48	0.0811	1	NA	1	NA	1	NA	NA	12.91	11.03	11.56	6.88	5.14	13.54	11.6	12.04	2.23	1.22	2.68	3.29	4.24	3146.81	1539.2	2.11	0	0
Kcnf1	potassium voltage-gated channel subfamily F	chr12	17178906	17183694	13.28	3.4	2.22	-1.93	-2.6	2.34e-186	1.44e-17	0.18	0.1	1	NA	NA	1	1	1	chr12:17141526-17141909	36997	12.37	-1.41	0.145	1	1	1	NA	1	NA	NA	77.18	83.45	80	22.36	19.87	80.97	87.71	83.37	16.75	6.9	18.05	3.81	8.86	1573.4	513.07	3.52	0	296.87
Kcnf1	potassium voltage-gated channel subfamily F	chr12	17178906	17183694	13.28	3.4	2.22	-1.93	-2.6	2.34e-186	1.44e-17	0.18	0.1	1	NA	NA	1	1	1	chr12:17183213-17183617	0	9.34	-2.81	0.00758	1	1	1	1	NA	NA	NA	77.18	83.45	80	22.36	19.87	80.97	87.71	83.37	16.75	6.9	18.05	3.29	5.01	1573.4	3078.4	2.11	0	0
Kcnf1	potassium voltage-gated channel subfamily F	chr12	17178906	17183694	13.28	3.4	2.22	-1.93	-2.6	2.34e-186	1.44e-17	0.18	0.1	1	NA	NA	1	1	1	chr12:17191173-17191513	-7480	9.67	-1.5	0.152	1	1	1	NA	1	NA	NA	77.18	83.45	80	22.36	19.87	80.97	87.71	83.37	16.75	6.9	18.05	3.12	5.4	0	1026.13	2.81	0	0
Kcnf1	potassium voltage-gated channel subfamily F	chr12	17178906	17183694	13.28	3.4	2.22	-1.93	-2.6	2.34e-186	1.44e-17	0.18	0.1	1	NA	NA	1	1	1	chr12:17227388-17227947	-43695	10.55	-2.53	0.00876	1	1	1	NA	1	NA	NA	77.18	83.45	80	22.36	19.87	80.97	87.71	83.37	16.75	6.9	18.05	5.54	8.86	3146.81	2052.27	3.52	0	0
Fgfr2	fibroblast growth factor receptor 2 isoform	chr7	137305965	137410322	16.8	14.08	2.8	-0.22	-2.59	0.000264	7.63e-08	15.25	11.81	1	1	1	1	1	NA	chr7:137408617-137409176	0	11.25	-2.8	0.000446	1	1	1	NA	NA	NA	NA	108.55	121.4	109.94	97.31	97.83	113.89	127.6	114.57	27.7	4.64	26.72	5.89	7.71	4720.21	4104.53	1.41	0	0
Fgfr2	fibroblast growth factor receptor 2 isoform	chr7	137305965	137410322	16.8	14.08	2.8	-0.22	-2.59	0.000264	7.63e-08	15.25	11.81	1	1	1	1	1	NA	chr7:137432094-137433014	-21773	7.04	-2.74	0.00407	1	1	1	NA	1	NA	NA	108.55	121.4	109.94	97.31	97.83	113.89	127.6	114.57	27.7	4.64	26.72	4.5	11.95	4720.21	3591.47	3.52	0	296.87
Fgfr2	fibroblast growth factor receptor 2 isoform	chr7	137305965	137410322	16.8	14.08	2.8	-0.22	-2.59	0.000264	7.63e-08	15.25	11.81	1	1	1	1	1	NA	chr7:137442650-137443127	-32329	8.31	-1.06	0.304	1	1	1	NA	1	NA	NA	108.55	121.4	109.94	97.31	97.83	113.89	127.6	114.57	27.7	4.64	26.72	4.16	6.55	0	0	2.81	0	0
Samd10	sterile alpha motif domain-containing protein	chr2	181329924	181333852	1.72	0.74	0.29	-1.18	-2.58	1.56e-08	4.08e-10	0.54	0.56	NA	1	NA	NA	NA	NA	NA	NA	NA	NA	NA	NA	NA	NA	NA	NA	NA	NA	3.85	4.58	5.21	1.82	2.18	4.04	4.82	5.43	0.71	0.91	0.76	NA	NA	NA	NA	NA	NA	NA
Mfap5	microfibrillar-associated protein 5 precursor	chr6	122463694	122479305	16.96	9.32	2.86	-0.83	-2.57	2.28e-15	0.0015	0.25	0.14	1	NA	NA	1	1	NA	chr6:122463274-122463775	0	9.27	-1.71	0.0624	1	1	1	1	NA	NA	NA	27.75	32.29	30.49	19.4	14.7	29.11	33.94	31.77	7.82	0.23	7.94	3.64	8.09	1573.4	1539.2	2.81	0	593.74
Mfap5	microfibrillar-associated protein 5 precursor	chr6	122463694	122479305	16.96	9.32	2.86	-0.83	-2.57	2.28e-15	0.0015	0.25	0.14	1	NA	NA	1	1	NA	chr6:122494627-122495122	15323	8.4	-1.06	0.225	1	1	1	NA	1	NA	NA	27.75	32.29	30.49	19.4	14.7	29.11	33.94	31.77	7.82	0.23	7.94	3.29	7.71	0	2052.27	4.22	0	593.74
Mfap5	microfibrillar-associated protein 5 precursor	chr6	122463694	122479305	16.96	9.32	2.86	-0.83	-2.57	2.28e-15	0.0015	0.25	0.14	1	NA	NA	1	1	NA	chr6:122495527-122495761	16223	8.68	-1.93	0.0699	1	1	1	NA	1	NA	NA	27.75	32.29	30.49	19.4	14.7	29.11	33.94	31.77	7.82	0.23	7.94	2.08	2.31	1573.4	1026.13	0.7	0	593.74
Msrb1	NA	chr17	24873587	24879723	86.9	69.52	15.15	-0.28	-2.54	1.35e-06	6.36e-18	5.87	5.35	NA	1	1	1	1	NA	NA	NA	NA	NA	NA	NA	NA	NA	NA	NA	NA	NA	92.19	103.02	96.2	78.25	81.38	96.72	108.28	100.25	20.1	9.03	23.53	NA	NA	NA	NA	NA	NA	NA
Nfatc4	nuclear factor of activated T-cells, cytoplasmic	chr14	56443632	56452780	4.78	1.19	0.84	-1.97	-2.53	1.42e-112	8.22e-26	30.6	31.57	NA	1	1	1	NA	1	chr14:56434045-56434575	-9057	6.75	-3.33	0.0182	1	1	1	NA	1	NA	NA	25.39	22.91	24.48	6.35	6.08	26.64	24.08	25.51	3.7	4.16	5.31	3.12	6.94	0	513.07	0	0	0
Nfatc4	nuclear factor of activated T-cells, cytoplasmic	chr14	56443632	56452780	4.78	1.19	0.84	-1.97	-2.53	1.42e-112	8.22e-26	30.6	31.57	NA	1	1	1	NA	1	chr14:56441419-56442710	-922	19.55	-3.71	8.09e-07	1	1	1	NA	1	NA	NA	25.39	22.91	24.48	6.35	6.08	26.64	24.08	25.51	3.7	4.16	5.31	19.74	45.86	12587.2	9235.2	4.22	0	890.61
Nfatc4	nuclear factor of activated T-cells, cytoplasmic	chr14	56443632	56452780	4.78	1.19	0.84	-1.97	-2.53	1.42e-112	8.22e-26	30.6	31.57	NA	1	1	1	NA	1	chr14:56453903-56454109	1124	3.76	-2.08	0.123	1	NA	1	NA	1	NA	1	25.39	22.91	24.48	6.35	6.08	26.64	24.08	25.51	3.7	4.16	5.31	0.17	1.16	1573.4	1539.2	0.7	0	296.87
Pfkfb3	6-phosphofructo-2-kinase/fructose-2,	chr2	11393058	11475556	1.02	0.36	0.18	-1.47	-2.53	3.35e-21	5.22e-10	3.03	3.09	NA	1	NA	1	1	NA	chr2:11351213-11351687	41371	13.67	-3.84	0.00232	1	1	1	NA	1	NA	NA	6.78	6.83	6.73	2.56	2.33	7.11	7.18	7.01	1.72	1.11	0.85	6.75	9.63	0	513.07	0	0	0
Pfkfb3	6-phosphofructo-2-kinase/fructose-2,	chr2	11393058	11475556	1.02	0.36	0.18	-1.47	-2.53	3.35e-21	5.22e-10	3.03	3.09	NA	1	NA	1	1	NA	chr2:11422816-11423089	0	14.52	-1.28	0.154	1	1	1	NA	NA	NA	NA	6.78	6.83	6.73	2.56	2.33	7.11	7.18	7.01	1.72	1.11	0.85	4.67	5.01	0	513.07	1.41	0	296.87
Pfkfb3	6-phosphofructo-2-kinase/fructose-2,	chr2	11393058	11475556	1.02	0.36	0.18	-1.47	-2.53	3.35e-21	5.22e-10	3.03	3.09	NA	1	NA	1	1	NA	chr2:11423456-11423977	0	10.58	-2.27	0.012	1	1	1	1	NA	NA	NA	6.78	6.83	6.73	2.56	2.33	7.11	7.18	7.01	1.72	1.11	0.85	5.02	8.86	3146.81	1539.2	2.81	0	296.87
Pfkfb3	6-phosphofructo-2-kinase/fructose-2,	chr2	11393058	11475556	1.02	0.36	0.18	-1.47	-2.53	3.35e-21	5.22e-10	3.03	3.09	NA	1	NA	1	1	NA	chr2:11456988-11457396	0	7.59	-6.7	0.00034	1	1	1	NA	1	NA	NA	6.78	6.83	6.73	2.56	2.33	7.11	7.18	7.01	1.72	1.11	0.85	3.29	3.47	0	2052.27	0	0	0
Pfkfb3	6-phosphofructo-2-kinase/fructose-2,	chr2	11393058	11475556	1.02	0.36	0.18	-1.47	-2.53	3.35e-21	5.22e-10	3.03	3.09	NA	1	NA	1	1	NA	chr2:11475145-11475652	0	3.62	-5.29	0.0139	1	NA	1	1	NA	NA	NA	6.78	6.83	6.73	2.56	2.33	7.11	7.18	7.01	1.72	1.11	0.85	2.42	1.54	0	513.07	0	0	0
Engase	cytosolic endo-beta-N-acetylglucosaminidase	chr11	118338274	118350512	1.12	0.58	0.2	-0.91	-2.5	1.36e-06	4.18e-09	0.85	0.8	NA	NA	NA	1	1	NA	chr11:118338068-118338631	0	8.42	-1.44	0.0925	1	1	1	1	NA	NA	NA	4.72	6.26	5.62	2.84	3.04	4.96	6.58	5.86	1.09	0.7	1.3	4.16	6.55	0	2052.27	0.7	0	593.74
Deptor	DEP domain-containing mTOR-interacting protein	chr15	54944038	55085757	16.05	12.84	2.9	-0.28	-2.5	1.18e-08	2.88e-35	0.44	0.2	1	1	1	1	1	NA	chr15:54943836-54944395	0	17.82	-2.89	0.00179	1	1	1	1	NA	NA	NA	69.47	69	70.25	58.3	56.14	72.89	72.52	73.21	15.22	10.14	13.36	8.66	12.72	6293.62	7182.93	5.62	0	0
Deptor	DEP domain-containing mTOR-interacting protein	chr15	54944038	55085757	16.05	12.84	2.9	-0.28	-2.5	1.18e-08	2.88e-35	0.44	0.2	1	1	1	1	1	NA	chr15:54963701-54964028	0	13.6	-7.08	0.000134	1	NA	1	NA	1	NA	NA	69.47	69	70.25	58.3	56.14	72.89	72.52	73.21	15.22	10.14	13.36	5.71	2.7	1573.4	2052.27	0	0	0
Deptor	DEP domain-containing mTOR-interacting protein	chr15	54944038	55085757	16.05	12.84	2.9	-0.28	-2.5	1.18e-08	2.88e-35	0.44	0.2	1	1	1	1	1	NA	chr15:54965272-54965504	0	17.09	-2.1	0.152	1	NA	1	1	NA	NA	NA	69.47	69	70.25	58.3	56.14	72.89	72.52	73.21	15.22	10.14	13.36	3.81	7.32	0	0	0	0	593.74
Deptor	DEP domain-containing mTOR-interacting protein	chr15	54944038	55085757	16.05	12.84	2.9	-0.28	-2.5	1.18e-08	2.88e-35	0.44	0.2	1	1	1	1	1	NA	chr15:54966387-54966698	0	11.82	-2.1	0.0641	1	NA	1	NA	1	NA	NA	69.47	69	70.25	58.3	56.14	72.89	72.52	73.21	15.22	10.14	13.36	3.12	6.94	0	1026.13	2.11	0	0
Deptor	DEP domain-containing mTOR-interacting protein	chr15	54944038	55085757	16.05	12.84	2.9	-0.28	-2.5	1.18e-08	2.88e-35	0.44	0.2	1	1	1	1	1	NA	chr15:54973049-54973273	0	9.5	-2.3	0.0665	1	1	1	NA	1	NA	NA	69.47	69	70.25	58.3	56.14	72.89	72.52	73.21	15.22	10.14	13.36	1.04	5.01	3146.81	513.07	0.7	0	0
Deptor	DEP domain-containing mTOR-interacting protein	chr15	54944038	55085757	16.05	12.84	2.9	-0.28	-2.5	1.18e-08	2.88e-35	0.44	0.2	1	1	1	1	1	NA	chr15:54973968-54974341	0	10.63	-3.16	0.00171	1	1	1	NA	1	1	NA	69.47	69	70.25	58.3	56.14	72.89	72.52	73.21	15.22	10.14	13.36	3.12	5.4	3146.81	2052.27	0	0	296.87
F3	tissue factor precursor	chr3	121426455	121437970	75.07	44.89	13.57	-0.7	-2.49	3.53e-29	8.37e-21	1	1.01	NA	NA	NA	1	1	NA	chr3:121414043-121414544	-11911	7.72	-7.29	1.54e-05	1	NA	1	NA	1	NA	NA	188.49	168.41	176.1	113.72	104.62	197.75	177.01	183.52	39.13	18.96	41.58	3.98	4.24	3146.81	2052.27	0	0	0
F3	tissue factor precursor	chr3	121426455	121437970	75.07	44.89	13.57	-0.7	-2.49	3.53e-29	8.37e-21	1	1.01	NA	NA	NA	1	1	NA	chr3:121425914-121426605	0	33.87	-3.38	2.89e-05	1	1	1	1	NA	NA	NA	188.49	168.41	176.1	113.72	104.62	197.75	177.01	183.52	39.13	18.96	41.58	19.91	40.08	18880.8	4617.6	6.33	0	296.87
F3	tissue factor precursor	chr3	121426455	121437970	75.07	44.89	13.57	-0.7	-2.49	3.53e-29	8.37e-21	1	1.01	NA	NA	NA	1	1	NA	chr3:121439269-121439556	1300	8.09	-1.74	0.159	1	NA	1	NA	1	NA	NA	188.49	168.41	176.1	113.72	104.62	197.75	177.01	183.52	39.13	18.96	41.58	2.08	4.24	0	513.07	1.41	0	0
Nupr1	nuclear protein 1	chr7	133766760	133768984	80.45	64.3	15.04	-0.28	-2.49	5.79e-06	7.3e-09	0.86	0.72	NA	NA	NA	1	1	NA	chr7:133768973-133769405	0	34.7	-3.96	0.000311	1	1	1	1	NA	NA	NA	66.92	64.09	59.58	52.44	51.9	70.2	67.36	62.09	5.56	22.81	7.23	12.47	28.9	0	2052.27	2.11	0	0
Nupr1	nuclear protein 1	chr7	133766760	133768984	80.45	64.3	15.04	-0.28	-2.49	5.79e-06	7.3e-09	0.86	0.72	NA	NA	NA	1	1	NA	chr7:133769688-133770130	-705	38.51	-4.2	0.00151	1	1	1	NA	1	NA	NA	66.92	64.09	59.58	52.44	51.9	70.2	67.36	62.09	5.56	22.81	7.23	14.37	35.07	0	0	1.41	0	0
Nupr1	nuclear protein 1	chr7	133766760	133768984	80.45	64.3	15.04	-0.28	-2.49	5.79e-06	7.3e-09	0.86	0.72	NA	NA	NA	1	1	NA	chr7:133771477-133772087	-2494	39.95	-4.04	3.5e-07	1	1	1	NA	1	NA	NA	66.92	64.09	59.58	52.44	51.9	70.2	67.36	62.09	5.56	22.81	7.23	24.06	37.77	9440.42	4617.6	2.11	0	0
Fst	follistatin	chr13	115242470	115248938	11.36	7.31	2.08	-0.6	-2.48	1.92e-23	3.21e-30	2.44	2.41	NA	NA	NA	NA	1	NA	chr13:115237557-115237763	4707	5.63	-3.82	0.0904	1	1	1	NA	1	NA	NA	33.57	32.45	34.5	22.58	21.72	35.22	34.11	35.95	6.43	5	7.46	1.9	0.39	0	0	0	0	0
Fst	follistatin	chr13	115242470	115248938	11.36	7.31	2.08	-0.6	-2.48	1.92e-23	3.21e-30	2.44	2.41	NA	NA	NA	NA	1	NA	chr13:115247571-115247874	0	12.77	-2.87	0.0313	1	NA	1	NA	1	NA	NA	33.57	32.45	34.5	22.58	21.72	35.22	34.11	35.95	6.43	5	7.46	4.67	4.24	0	0	0	0	296.87
Fst	follistatin	chr13	115242470	115248938	11.36	7.31	2.08	-0.6	-2.48	1.92e-23	3.21e-30	2.44	2.41	NA	NA	NA	NA	1	NA	chr13:115248501-115248898	0	11.45	-0.94	0.346	1	1	1	1	NA	NA	NA	33.57	32.45	34.5	22.58	21.72	35.22	34.11	35.95	6.43	5	7.46	2.94	10.79	3146.81	0	4.22	0	593.74
Unc5c	netrin receptor UNC5C precursor	chr3	141128528	141497886	7.71	3.58	1.41	-1.07	-2.48	1.86e-71	6.07e-26	7.16	4.37	1	NA	NA	1	1	NA	chr3:141127823-141128863	0	10.42	-1.31	0.0612	1	1	1	1	1	1	1	88.96	89.25	93.1	45.71	40.6	93.33	93.81	97.02	19.44	11.06	20.53	10.73	15.8	1573.4	4104.53	5.62	0	2671.82
Unc5c	netrin receptor UNC5C precursor	chr3	141128528	141497886	7.71	3.58	1.41	-1.07	-2.48	1.86e-71	6.07e-26	7.16	4.37	1	NA	NA	1	1	NA	chr3:141172543-141172822	0	5.2	-4.23	0.0449	1	1	1	NA	1	NA	NA	88.96	89.25	93.1	45.71	40.6	93.33	93.81	97.02	19.44	11.06	20.53	1.73	1.93	0	0	0	0	0
Thnsl2	threonine synthase-like 2	chr6	71078392	71094370	1.05	0.65	0.19	-0.68	-2.48	0.00295	3.87e-07	0.58	0.37	NA	1	1	1	NA	NA	chr6:71093944-71094345	0	8.68	-1.54	0.0818	1	1	1	1	NA	NA	NA	2.78	1.95	2.64	1.79	1.32	2.92	2.05	2.75	0.68	0.23	0.48	2.25	6.55	0	3078.4	1.41	0	890.61
Gpr126	G-protein coupled receptor 126 precursor	chr10	14122391	14264842	4.18	3.23	0.77	-0.33	-2.47	5.69e-08	1.06e-22	2.2	1.38	1	NA	NA	1	1	NA	chr10:14264978-14265219	-137	4.01	-0.57	0.774	1	NA	1	1	NA	NA	NA	33.6	35.19	34.07	26.06	28.44	35.25	36.99	35.5	8.14	4.19	7.12	1.73	0	0	0	0.7	0	0
Otub2	Mus musculus adult male testis cDNA, RIKEN full-length enriched library, clone:1700017A13 product:hypothetical OTU-like cysteine protease containing protein, full insert sequence.	chr12	104615104	104644560	3.78	1.8	0.7	-1.03	-2.46	2.73e-31	1.33e-23	1.54	1.29	NA	NA	NA	1	1	1	chr12:104626704-104627356	0	11.27	-2.24	0.00403	1	1	1	1	NA	NA	NA	17.52	18.65	16.96	8.45	8.9	18.38	19.6	17.68	3.38	3.55	3.14	8.48	7.32	3146.81	3078.4	2.81	0	890.61
Ddah1	N(G),N(G)-dimethylarginine	chr3	145421656	145557241	10.76	4.88	1.98	-1.1	-2.46	7.6e-61	2.75e-24	4.97	3.65	1	NA	NA	1	1	NA	chr3:145392548-145393093	-28563	5.15	-2.25	0.027	1	NA	1	NA	1	NA	NA	52.52	47.42	52.66	24.06	23.37	55.1	49.84	54.88	11.44	6.34	11.24	2.94	2.31	3146.81	2052.27	0	0	0
Ddah1	N(G),N(G)-dimethylarginine	chr3	145421656	145557241	10.76	4.88	1.98	-1.1	-2.46	7.6e-61	2.75e-24	4.97	3.65	1	NA	NA	1	1	NA	chr3:145421430-145421815	0	7.03	-2.42	0.0558	1	1	1	1	NA	NA	NA	52.52	47.42	52.66	24.06	23.37	55.1	49.84	54.88	11.44	6.34	11.24	1.39	6.55	0	1539.2	0	0	593.74
Ddah1	N(G),N(G)-dimethylarginine	chr3	145421656	145557241	10.76	4.88	1.98	-1.1	-2.46	7.6e-61	2.75e-24	4.97	3.65	1	NA	NA	1	1	NA	chr3:145490562-145490824	0	5.54	-4.37	0.0514	1	NA	1	NA	1	NA	NA	52.52	47.42	52.66	24.06	23.37	55.1	49.84	54.88	11.44	6.34	11.24	1.21	3.08	0	0	0	0	0
Hey1	hairy/enhancer-of-split related with YRPW motif	chr3	8663359	8667038	2.47	1.48	0.45	-0.69	-2.46	0.00015	3.4e-06	3.82	4.32	NA	NA	NA	1	1	NA	chr3:8666827-8667342	0	13.33	-2.78	0.0167	1	1	1	1	NA	NA	NA	7.87	7.02	5.74	4.23	4.26	8.26	7.38	5.98	2.1	0.48	1.36	7.1	11.56	0	0	1.41	0	0
Hey1	hairy/enhancer-of-split related with YRPW motif	chr3	8663359	8667038	2.47	1.48	0.45	-0.69	-2.46	0.00015	3.4e-06	3.82	4.32	NA	NA	NA	1	1	NA	chr3:8667549-8667809	-512	7.81	-1.02	0.399	1	NA	1	NA	NA	NA	NA	7.87	7.02	5.74	4.23	4.26	8.26	7.38	5.98	2.1	0.48	1.36	2.08	3.47	0	0	1.41	0	0
Tstd3	NA	chr4	21684529	21694358	5.76	3.93	1.08	-0.51	-2.45	3.4e-05	4.89e-16	1.01	0.61	1	NA	NA	1	1	NA	NA	NA	NA	NA	NA	NA	NA	NA	NA	NA	NA	NA	12.31	11.22	11.05	7.25	8.9	12.92	11.8	11.52	1.96	2.31	2.37	NA	NA	NA	NA	NA	NA	NA
Tspan2	tetraspanin-2	chr3	102538693	102576233	3.76	1.96	0.71	-0.9	-2.43	6.88e-20	2.69e-19	0.87	0.9	NA	NA	NA	1	1	NA	chr3:102538968-102539486	0	5.04	0.2	0.834	1	1	1	1	NA	NA	NA	19.57	19.47	22.97	11.41	10.8	20.53	20.46	23.94	4.38	2.85	4.83	3.46	2.7	0	0	2.81	0	890.61
Adamts1	A disintegrin and metalloproteinase with	chr16	85794073	85803360	263.06	145.12	49.53	-0.82	-2.42	8.73e-67	4.22e-11	6.94	5.62	NA	1	1	1	NA	1	chr16:85748249-85748503	45570	4.95	-2.43	0.0959	1	NA	1	NA	1	NA	NA	1572.62	1687.4	1603.6	912.77	924.53	1649.89	1773.59	1671.13	396.4	137.79	416.15	1.39	1.54	0	513.07	0	0	0
Adamts1	A disintegrin and metalloproteinase with	chr16	85794073	85803360	263.06	145.12	49.53	-0.82	-2.42	8.73e-67	4.22e-11	6.94	5.62	NA	1	1	1	NA	1	chr16:85756325-85756619	37454	5.92	-1.66	0.235	1	NA	1	NA	1	NA	NA	1572.62	1687.4	1603.6	912.77	924.53	1649.89	1773.59	1671.13	396.4	137.79	416.15	1.9	2.7	0	0	0.7	0	0
Adamts1	A disintegrin and metalloproteinase with	chr16	85794073	85803360	263.06	145.12	49.53	-0.82	-2.42	8.73e-67	4.22e-11	6.94	5.62	NA	1	1	1	NA	1	chr16:85801075-85801844	0	36.6	-2.34	0.0021	1	1	1	NA	1	NA	NA	1572.62	1687.4	1603.6	912.77	924.53	1649.89	1773.59	1671.13	396.4	137.79	416.15	25.97	47.02	11013.8	4104.53	9.84	0	0
Adamts1	A disintegrin and metalloproteinase with	chr16	85794073	85803360	263.06	145.12	49.53	-0.82	-2.42	8.73e-67	4.22e-11	6.94	5.62	NA	1	1	1	NA	1	chr16:85803033-85803617	0	33.95	-2.24	8.98e-05	1	1	NA	1	NA	NA	NA	1572.62	1687.4	1603.6	912.77	924.53	1649.89	1773.59	1671.13	396.4	137.79	416.15	20.95	25.43	6293.62	7182.93	6.33	0	1484.34
Arhgef19	rho guanine nucleotide exchange factor 19	chr4	140798799	140813477	6.51	4.03	1.25	-0.65	-2.42	4.65e-15	6.97e-27	1.41	0.63	1	NA	NA	1	1	NA	chr4:140795227-140795797	-3002	13.57	-1.77	0.0328	1	1	1	NA	1	NA	NA	26.29	30.88	26.5	17.55	17.89	27.58	32.46	27.62	6.05	5.7	4.6	8.66	10.41	0	1026.13	3.52	0	296.87
Arhgef19	rho guanine nucleotide exchange factor 19	chr4	140798799	140813477	6.51	4.03	1.25	-0.65	-2.42	4.65e-15	6.97e-27	1.41	0.63	1	NA	NA	1	1	NA	chr4:140800885-140801493	0	13.36	-1.59	0.0394	1	1	1	NA	1	NA	NA	26.29	30.88	26.5	17.55	17.89	27.58	32.46	27.62	6.05	5.7	4.6	8.66	11.95	0	1539.2	2.11	0	890.61
Arhgef19	rho guanine nucleotide exchange factor 19	chr4	140798799	140813477	6.51	4.03	1.25	-0.65	-2.42	4.65e-15	6.97e-27	1.41	0.63	1	NA	NA	1	1	NA	chr4:140829200-140829779	15724	36.91	-2.91	0.0001	1	1	1	NA	1	NA	NA	26.29	30.88	26.5	17.55	17.89	27.58	32.46	27.62	6.05	5.7	4.6	17.83	35.84	11013.8	7696	4.22	0	0
Arhgef19	rho guanine nucleotide exchange factor 19	chr4	140798799	140813477	6.51	4.03	1.25	-0.65	-2.42	4.65e-15	6.97e-27	1.41	0.63	1	NA	NA	1	1	NA	chr4:140830167-140830807	16691	41.56	-3.61	6.24e-06	1	1	1	NA	1	NA	NA	26.29	30.88	26.5	17.55	17.89	27.58	32.46	27.62	6.05	5.7	4.6	24.24	47.02	1573.4	5130.67	2.81	0	296.87
Arhgef19	rho guanine nucleotide exchange factor 19	chr4	140798799	140813477	6.51	4.03	1.25	-0.65	-2.42	4.65e-15	6.97e-27	1.41	0.63	1	NA	NA	1	1	NA	chr4:140833928-140834433	20452	40.6	-2.45	0.000275	1	1	1	NA	1	NA	NA	26.29	30.88	26.5	17.55	17.89	27.58	32.46	27.62	6.05	5.7	4.6	20.6	30.83	6293.62	4617.6	6.33	14.65	593.74
Arhgef19	rho guanine nucleotide exchange factor 19	chr4	140798799	140813477	6.51	4.03	1.25	-0.65	-2.42	4.65e-15	6.97e-27	1.41	0.63	1	NA	NA	1	1	NA	chr4:140835265-140835523	21789	27.74	-3.46	0.00469	1	1	1	NA	1	NA	NA	26.29	30.88	26.5	17.55	17.89	27.58	32.46	27.62	6.05	5.7	4.6	4.33	17.34	3146.81	1026.13	0	0	296.87
Arhgef19	rho guanine nucleotide exchange factor 19	chr4	140798799	140813477	6.51	4.03	1.25	-0.65	-2.42	4.65e-15	6.97e-27	1.41	0.63	1	NA	NA	1	1	NA	chr4:140842605-140843559	29129	25.85	-3	1.52e-05	1	1	1	NA	1	NA	NA	26.29	30.88	26.5	17.55	17.89	27.58	32.46	27.62	6.05	5.7	4.6	27.18	31.6	4720.21	5643.73	4.92	0	1187.48
2200002D01Rik	HAI-2 related small protein	chr7	30032540	30033486	1.54	0.17	0.3	-3.1	-2.41	3.27e-15	6.82e-08	0.04	0.01	NA	NA	NA	1	1	1	NA	NA	NA	NA	NA	NA	NA	NA	NA	NA	NA	NA	1.04	1	0.91	0.12	0.1	1.09	1.05	0.95	0.22	0.09	0.28	NA	NA	NA	NA	NA	NA	NA
Grb10	growth factor receptor-bound protein 10 isoform	chr11	11830502	11937423	94.68	39.16	18.63	-1.24	-2.39	2.13e-289	8.52e-27	117.59	131.42	NA	1	NA	1	1	1	chr11:11839593-11839799	0	6.1	-3	0.0385	1	NA	1	NA	1	1	1	621.47	605.6	621.29	269.15	254.52	652	636.53	647.45	114.7	143.95	111.32	0.87	1.93	3146.81	513.07	0.7	0	0
Grb10	growth factor receptor-bound protein 10 isoform	chr11	11830502	11937423	94.68	39.16	18.63	-1.24	-2.39	2.13e-289	8.52e-27	117.59	131.42	NA	1	NA	1	1	1	chr11:11853420-11854406	0	8.93	-3.54	8.3e-05	1	NA	1	NA	1	NA	NA	621.47	605.6	621.29	269.15	254.52	652	636.53	647.45	114.7	143.95	111.32	6.58	13.49	6293.62	7182.93	2.81	0	0
Grb10	growth factor receptor-bound protein 10 isoform	chr11	11830502	11937423	94.68	39.16	18.63	-1.24	-2.39	2.13e-289	8.52e-27	117.59	131.42	NA	1	NA	1	1	1	chr11:11866081-11866287	0	4.69	-5.28	0.0339	1	NA	1	NA	1	NA	NA	621.47	605.6	621.29	269.15	254.52	652	636.53	647.45	114.7	143.95	111.32	1.39	0	0	1026.13	0	0	0
Grb10	growth factor receptor-bound protein 10 isoform	chr11	11830502	11937423	94.68	39.16	18.63	-1.24	-2.39	2.13e-289	8.52e-27	117.59	131.42	NA	1	NA	1	1	1	chr11:11937247-11937454	0	10.28	-1.62	0.21	1	NA	1	1	NA	NA	NA	621.47	605.6	621.29	269.15	254.52	652	636.53	647.45	114.7	143.95	111.32	2.6	2.7	0	0	0	0	0
Sh3tc2	SH3 domain and tetratricopeptide	chr18	62112729	62175373	2.72	0.8	0.52	-1.72	-2.39	5.75e-32	0.000597	0.34	0.13	1	NA	NA	1	1	NA	chr18:62112271-62112729	0	6.97	-2.2	0.0479	1	NA	1	1	NA	NA	NA	13.69	18.33	14.73	4.63	4.79	14.37	19.26	15.35	4.38	0.29	4.69	3.29	3.85	0	1026.13	0	0	0
Sh3tc2	SH3 domain and tetratricopeptide	chr18	62112729	62175373	2.72	0.8	0.52	-1.72	-2.39	5.75e-32	0.000597	0.34	0.13	1	NA	NA	1	1	NA	chr18:62112271-62112729	0	6.97	-2.2	0.0479	1	NA	1	1	NA	NA	NA	13.69	18.33	14.73	4.63	4.79	14.37	19.26	15.35	4.38	0.29	4.69	3.29	3.85	0	1026.13	0	0	0
Sh3tc2	SH3 domain and tetratricopeptide	chr18	62112729	62175373	2.72	0.8	0.52	-1.72	-2.39	5.75e-32	0.000597	0.34	0.13	1	NA	NA	1	1	NA	chr18:62177047-62177351	1675	8.91	-2.37	0.0556	1	1	1	NA	1	NA	NA	13.69	18.33	14.73	4.63	4.79	14.37	19.26	15.35	4.38	0.29	4.69	2.08	5.4	1573.4	513.07	1.41	0	0
Sh3tc2	SH3 domain and tetratricopeptide	chr18	62112729	62175373	2.72	0.8	0.52	-1.72	-2.39	5.75e-32	0.000597	0.34	0.13	1	NA	NA	1	1	NA	chr18:62193102-62193308	17730	4.69	-3.61	0.13	1	NA	1	NA	1	NA	NA	13.69	18.33	14.73	4.63	4.79	14.37	19.26	15.35	4.38	0.29	4.69	1.39	0.77	0	0	0	0	0
Pde4b	Mus musculus cAMP-specific phosphodiesterase (Pde4b) mRNA, complete cds.	chr4	101927347	102279867	1.36	0.65	0.26	-1.03	-2.39	1.38e-16	3.14e-06	0.78	0.6	NA	NA	NA	1	1	NA	chr4:102184184-102184390	0	7.98	-4.63	0.0497	1	1	1	NA	1	NA	NA	11.02	9.98	10.04	5.31	4.82	11.56	10.49	10.47	2.37	0.61	3.25	1.21	3.85	0	0	0	0	0
Pde4b	Mus musculus cAMP-specific phosphodiesterase (Pde4b) mRNA, complete cds.	chr4	101927347	102279867	1.36	0.65	0.26	-1.03	-2.39	1.38e-16	3.14e-06	0.78	0.6	NA	NA	NA	1	1	NA	chr4:102205937-102206143	0	4.23	-3.79	0.129	1	NA	1	NA	1	NA	NA	11.02	9.98	10.04	5.31	4.82	11.56	10.49	10.47	2.37	0.61	3.25	0.52	2.31	0	0	0	0	0
Pde4b	Mus musculus cAMP-specific phosphodiesterase (Pde4b) mRNA, complete cds.	chr4	101927347	102279867	1.36	0.65	0.26	-1.03	-2.39	1.38e-16	3.14e-06	0.78	0.6	NA	NA	NA	1	1	NA	chr4:102242435-102243438	0	10.03	-3.72	0.00101	1	1	1	1	NA	NA	NA	11.02	9.98	10.04	5.31	4.82	11.56	10.49	10.47	2.37	0.61	3.25	9.7	17.73	0	1026.13	1.41	0	0
Mfsd2a	major facilitator superfamily domain-containing	chr4	122624094	122638431	4.57	1.12	0.9	-1.99	-2.38	7.24e-52	8.6e-16	0.48	0.45	NA	NA	NA	NA	1	NA	chr4:122632394-122632891	0	14.21	-7.89	1.24e-06	1	1	1	NA	1	NA	NA	11.61	12.93	12.64	2.9	3.32	12.18	13.59	13.17	2.37	2.85	2.23	6.06	11.18	0	4617.6	0	0	0
Mfsd2a	major facilitator superfamily domain-containing	chr4	122624094	122638431	4.57	1.12	0.9	-1.99	-2.38	7.24e-52	8.6e-16	0.48	0.45	NA	NA	NA	NA	1	NA	chr4:122637951-122638503	0	10.16	-2.93	0.000465	1	1	1	1	NA	NA	NA	11.61	12.93	12.64	2.9	3.32	12.18	13.59	13.17	2.37	2.85	2.23	4.67	7.32	9440.42	3078.4	1.41	0	296.87
Rbm12b1	NA	chr4	12067264	12073892	1.01	0.19	0.2	-2.41	-2.37	4.6e-24	1.47e-08	1.79	1.24	1	1	NA	NA	NA	1	NA	NA	NA	NA	NA	NA	NA	NA	NA	NA	NA	NA	4.41	3.5	4.61	0.93	0.66	4.63	3.68	4.81	0.98	0.68	0.88	NA	NA	NA	NA	NA	NA	NA
Tnfrsf11a	tumor necrosis factor receptor superfamily	chr1	107677300	107744558	5.67	3.16	1.12	-0.8	-2.35	1.46e-42	1.09e-09	0.1	0.08	NA	1	NA	1	1	1	chr1:107763345-107763915	18788	9.84	-1.93	0.0542	1	1	1	NA	1	NA	NA	35.03	36.36	36.37	20.23	20.88	36.75	38.21	37.91	10.24	2.67	9.26	5.54	9.63	0	513.07	1.41	0	0
Pmaip1	phorbol-12-myristate-13-acetate-induced protein	chr18	66618258	66625212	1.71	1.05	0.35	-0.67	-2.34	3.82e-05	9.76e-10	0.6	0.47	NA	NA	NA	1	1	NA	chr18:66618295-66618652	0	3.25	-3.82	0.0904	1	NA	1	1	NA	NA	NA	5.26	6.21	5.72	3.67	3.52	5.52	6.53	5.96	1.31	1.22	1.02	1.9	0.39	0	0	0	0	0
Tll1	tolloid-like protein 1 precursor	chr8	66493567	66684790	2.41	1.7	0.49	-0.47	-2.34	2.31e-08	5.86e-18	1.6	1.77	NA	NA	NA	1	NA	NA	chr8:66685390-66685596	-601	4.69	-1.09	0.373	1	NA	1	NA	NA	NA	NA	14.7	14.88	15.45	10.7	10.95	15.43	15.64	16.1	3.24	2.56	3.5	1.04	1.16	0	513.07	0	0	296.87
Calml4	calmodulin-like protein 4 isoform a	chr9	62705911	62723724	2.05	1.27	0.41	-0.67	-2.34	0.000861	0.0085	0.73	0.26	1	NA	NA	1	NA	NA	NA	NA	NA	NA	NA	NA	NA	NA	NA	NA	NA	NA	2.22	2.28	2.19	1.63	1.19	2.33	2.39	2.28	0.63	0	0.76	NA	NA	NA	NA	NA	NA	NA
Serpinf1	pigment epithelium-derived factor precursor	chr11	75223531	75236125	310.73	243.36	63.09	-0.31	-2.33	9.16e-37	8.09e-21	26.37	17.01	1	1	1	1	1	1	chr11:75234815-75235766	0	8.75	-1.58	0.0315	1	1	1	1	NA	NA	NA	596.87	587.6	572.49	474.63	467.79	626.19	617.61	596.6	144.77	86.97	135.5	9.87	9.25	0	2565.33	2.11	0	593.74
Spata9	spermatogenesis-associated protein 9	chr13	76105187	76136416	2.04	1.23	0.42	-0.69	-2.33	0.000261	3.77e-09	0.04	0.03	NA	1	1	1	1	NA	NA	NA	NA	NA	NA	NA	NA	NA	NA	NA	NA	NA	2.5	2.79	2.83	1.6	1.75	2.63	2.94	2.95	0.63	0.45	0.62	NA	NA	NA	NA	NA	NA	NA
Fgd3	FYVE, RhoGEF and PH domain-containing protein 3	chr13	49358479	49404577	24.21	19.53	4.95	-0.27	-2.32	1.75e-07	1.64e-26	0.39	0.43	NA	NA	NA	1	1	NA	chr13:49393885-49394859	0	15.79	-4.46	2.68e-06	1	1	1	1	NA	NA	NA	91.07	98.06	95.91	78.56	78.89	95.54	103.07	99.95	24.02	13.96	22.03	14.37	23.51	9440.42	2565.33	1.41	0	0
Fgd3	FYVE, RhoGEF and PH domain-containing protein 3	chr13	49358479	49404577	24.21	19.53	4.95	-0.27	-2.32	1.75e-07	1.64e-26	0.39	0.43	NA	NA	NA	1	1	NA	chr13:49412156-49412394	0	13	-2.11	0.089	1	1	1	NA	1	NA	NA	91.07	98.06	95.91	78.56	78.89	95.54	103.07	99.95	24.02	13.96	22.03	2.6	5.78	1573.4	513.07	0	0	0
Fgd3	FYVE, RhoGEF and PH domain-containing protein 3	chr13	49358479	49404577	24.21	19.53	4.95	-0.27	-2.32	1.75e-07	1.64e-26	0.39	0.43	NA	NA	NA	1	1	NA	chr13:49415501-49415829	0	14.45	-3.89	0.00118	1	NA	1	1	NA	NA	NA	91.07	98.06	95.91	78.56	78.89	95.54	103.07	99.95	24.02	13.96	22.03	5.02	6.55	1573.4	1026.13	0.7	0	0
Fgd3	FYVE, RhoGEF and PH domain-containing protein 3	chr13	49358479	49404577	24.21	19.53	4.95	-0.27	-2.32	1.75e-07	1.64e-26	0.39	0.43	NA	NA	NA	1	1	NA	chr13:49417526-49417774	-1847	19.5	-2.95	0.0121	1	1	1	NA	1	1	1	91.07	98.06	95.91	78.56	78.89	95.54	103.07	99.95	24.02	13.96	22.03	4.16	9.25	1573.4	513.07	1.41	0	0
Krt80	keratin, type II cytoskeletal 80	chr15	101180002	101200556	3.15	2.11	0.65	-0.54	-2.32	0.000327	8.8e-09	0.05	0.04	NA	NA	NA	NA	1	NA	chr15:101199162-101199890	0	28.03	-3.28	1.53e-05	1	1	1	1	NA	NA	NA	7.23	6.94	7.02	5.34	4.38	7.58	7.29	7.31	1.23	2.13	1.07	19.91	31.6	1573.4	6669.86	2.81	0	890.61
Krt80	keratin, type II cytoskeletal 80	chr15	101180002	101200556	3.15	2.11	0.65	-0.54	-2.32	0.000327	8.8e-09	0.05	0.04	NA	NA	NA	NA	1	NA	chr15:101200501-101201172	0	26.81	-2.8	0.000174	1	1	1	1	NA	NA	NA	7.23	6.94	7.02	5.34	4.38	7.58	7.29	7.31	1.23	2.13	1.07	17.31	27.75	1573.4	6669.86	5.62	0	296.87
Pcdhgb6	protocadherin gamma subfamily B, 6	chr18	37901748	38001526	2	0.52	0.42	-1.89	-2.3	3.8e-29	8.07e-12	2.53	2.69	NA	1	1	1	NA	1	chr18:37965874-37966702	0	10.86	-1.83	0.0172	1	1	1	1	NA	NA	NA	10.6	12.61	12.23	2.47	3.83	11.12	13.25	12.74	2.04	3.48	1.95	8.31	14.26	3146.81	3078.4	6.33	0	0
Shc2	SHC-transforming protein 2	chr10	79080683	79100663	3.09	1.17	0.65	-1.35	-2.29	7.37e-33	5.8e-11	3.83	2.72	1	1	NA	NA	NA	1	chr10:79088464-79089208	0	16.9	-2.54	0.00412	1	1	1	NA	1	NA	NA	16.76	15.45	14.1	5.86	6.18	17.58	16.24	14.7	2.18	5.16	2.51	11.95	21.2	3146.81	1026.13	1.41	0	296.87
9030617O03Rik	hypothetical protein LOC217830 precursor	chr12	102017333	102110820	4.93	3.2	1.05	-0.58	-2.28	1.46e-07	8.02e-09	0.5	0.28	1	NA	NA	NA	NA	1	chr12:102017053-102017785	0	8.72	-1.95	0.0108	1	1	1	1	NA	NA	NA	22.18	17.27	20.78	13.11	13.69	23.27	18.15	21.66	3	7.53	2.37	6.23	9.25	3146.81	2052.27	2.11	0	296.87
Fam149a	hypothetical protein LOC212326	chr8	46422069	46467645	7.08	3.41	1.49	-1.02	-2.28	2.67e-52	1.8e-33	1.27	0.76	1	NA	NA	1	1	NA	chr8:46443629-46444189	0	7.77	-2.96	0.00355	1	NA	1	1	NA	NA	NA	52.27	46.85	47.79	24.77	23.65	54.83	49.24	49.8	11.52	10.16	9.97	3.29	7.71	3146.81	2052.27	1.41	0	296.87
Paqr8	membrane progestin receptor beta	chr1	20880703	20928837	6.99	4.37	1.47	-0.64	-2.27	6.68e-26	2.39e-10	2.36	1.33	1	1	1	1	1	NA	chr1:20880412-20881304	0	13.34	-2.11	0.00238	1	1	1	1	NA	NA	NA	37.62	39.66	39.71	23.94	26.13	39.47	41.69	41.39	10.95	3.42	11.1	9.52	20.42	3146.81	5643.73	4.92	0	593.74
Tgfb3	transforming growth factor beta-3 preproprotein	chr12	87397693	87419991	45.5	16.73	9.7	-1.4	-2.25	1.48e-155	9.76e-15	9.57	7.48	1	1	1	1	1	1	chr12:87419764-87420638	0	18.04	-3.19	9.15e-05	1	1	1	1	NA	NA	NA	201.28	191.97	189.68	72.73	74.08	211.17	201.78	197.67	50.79	22.24	55.73	12.12	26.98	6293.62	9748.26	4.92	0	890.61
Prdm16	PR domain zinc finger protein 16 isoform 1	chr4	153690234	154010982	3.62	2.08	0.77	-0.76	-2.25	7.15e-29	3.8e-19	4.03	2.89	1	1	NA	NA	1	1	chr4:153799022-153799718	0	10.84	-3.32	0.000464	1	1	1	NA	1	NA	NA	40.43	36.82	40.6	21.84	24.53	42.42	38.7	42.31	8.8	5.68	11.58	7.62	10.79	3146.81	2052.27	2.11	0	0
Prdm16	PR domain zinc finger protein 16 isoform 1	chr4	153690234	154010982	3.62	2.08	0.77	-0.76	-2.25	7.15e-29	3.8e-19	4.03	2.89	1	1	NA	NA	1	1	chr4:153874119-153874325	0	5.63	-1.75	0.291	1	NA	1	NA	1	NA	NA	40.43	36.82	40.6	21.84	24.53	42.42	38.7	42.31	8.8	5.68	11.58	0.87	2.7	0	0	0	0	0
Prdm16	PR domain zinc finger protein 16 isoform 1	chr4	153690234	154010982	3.62	2.08	0.77	-0.76	-2.25	7.15e-29	3.8e-19	4.03	2.89	1	1	NA	NA	1	1	chr4:153892589-153892795	0	8.92	-2.58	0.0327	1	NA	1	NA	1	NA	NA	40.43	36.82	40.6	21.84	24.53	42.42	38.7	42.31	8.8	5.68	11.58	1.73	2.31	0	1539.2	0	0	593.74
Prdm16	PR domain zinc finger protein 16 isoform 1	chr4	153690234	154010982	3.62	2.08	0.77	-0.76	-2.25	7.15e-29	3.8e-19	4.03	2.89	1	1	NA	NA	1	1	chr4:154010958-154011405	0	9.52	-2.89	0.00951	1	NA	1	1	NA	NA	NA	40.43	36.82	40.6	21.84	24.53	42.42	38.7	42.31	8.8	5.68	11.58	5.02	5.01	0	1026.13	0	0	0
Irak2	interleukin-1 receptor-associated kinase-like 2	chr6	113588461	113645020	4.03	3.18	0.86	-0.3	-2.25	0.000133	2.44e-14	0.36	0.21	1	1	1	1	NA	NA	chr6:113588205-113588703	0	11.46	-1.87	0.077	1	1	1	1	NA	NA	NA	16.42	16.32	16.02	12.89	13.46	17.23	17.15	16.7	2.94	2.83	5	4.33	7.32	3146.81	6669.86	7.73	0	0
Irak2	interleukin-1 receptor-associated kinase-like 2	chr6	113588461	113645020	4.03	3.18	0.86	-0.3	-2.25	0.000133	2.44e-14	0.36	0.21	1	1	1	1	NA	NA	chr6:113625275-113625592	0	6.1	-0.65	0.563	1	NA	1	NA	1	1	NA	16.42	16.32	16.02	12.89	13.46	17.23	17.15	16.7	2.94	2.83	5	1.9	3.47	0	0	0.7	0	296.87
Irak2	interleukin-1 receptor-associated kinase-like 2	chr6	113588461	113645020	4.03	3.18	0.86	-0.3	-2.25	0.000133	2.44e-14	0.36	0.21	1	1	1	1	NA	NA	chr6:113631377-113631583	0	5.63	-1.7	0.197	1	NA	1	NA	1	1	1	16.42	16.32	16.02	12.89	13.46	17.23	17.15	16.7	2.94	2.83	5	0.69	2.31	0	1026.13	0.7	0	296.87
Irak2	interleukin-1 receptor-associated kinase-like 2	chr6	113588461	113645020	4.03	3.18	0.86	-0.3	-2.25	0.000133	2.44e-14	0.36	0.21	1	1	1	1	NA	NA	chr6:113640426-113641395	0	12.58	-1.55	0.0646	1	1	1	NA	1	NA	NA	16.42	16.32	16.02	12.89	13.46	17.23	17.15	16.7	2.94	2.83	5	10.91	21.2	0	2052.27	4.92	0	0
Irak2	interleukin-1 receptor-associated kinase-like 2	chr6	113588461	113645020	4.03	3.18	0.86	-0.3	-2.25	0.000133	2.44e-14	0.36	0.21	1	1	1	1	NA	NA	chr6:113646561-113647279	1542	29.77	-2.95	0.000199	1	1	1	1	NA	NA	NA	16.42	16.32	16.02	12.89	13.46	17.23	17.15	16.7	2.94	2.83	5	19.04	34.68	4720.21	7182.93	8.44	0	0
Fam53b	SubName: Full=Putative uncharacterized protein;	chr7	139903767	140004879	4.05	2.97	0.86	-0.41	-2.25	4.85e-09	2.92e-09	2.69	2.58	NA	1	1	1	NA	1	chr7:139905973-139906611	0	12.88	-3.36	0.00079	1	1	1	NA	1	1	NA	25.61	28.2	25.9	19.83	20.22	26.87	29.64	26.99	8.01	2.31	7.23	5.89	16.19	1573.4	4104.53	0.7	0	890.61
Fam53b	SubName: Full=Putative uncharacterized protein;	chr7	139903767	140004879	4.05	2.97	0.86	-0.41	-2.25	4.85e-09	2.92e-09	2.69	2.58	NA	1	1	1	NA	1	chr7:139915805-139916079	0	8.12	-2.12	0.0513	1	NA	1	NA	1	NA	NA	25.61	28.2	25.9	19.83	20.22	26.87	29.64	26.99	8.01	2.31	7.23	2.08	2.31	3146.81	1539.2	2.11	0	0
Fam53b	SubName: Full=Putative uncharacterized protein;	chr7	139903767	140004879	4.05	2.97	0.86	-0.41	-2.25	4.85e-09	2.92e-09	2.69	2.58	NA	1	1	1	NA	1	chr7:139927520-139928467	0	9.7	-1.51	0.0618	1	1	1	NA	1	NA	NA	25.61	28.2	25.9	19.83	20.22	26.87	29.64	26.99	8.01	2.31	7.23	9.52	14.64	0	1026.13	4.92	0	0
Fam53b	SubName: Full=Putative uncharacterized protein;	chr7	139903767	140004879	4.05	2.97	0.86	-0.41	-2.25	4.85e-09	2.92e-09	2.69	2.58	NA	1	1	1	NA	1	chr7:139946001-139946224	0	4.34	-0.09	0.953	1	NA	1	NA	1	NA	NA	25.61	28.2	25.9	19.83	20.22	26.87	29.64	26.99	8.01	2.31	7.23	0.69	1.54	0	1026.13	2.11	0	0
Fam53b	SubName: Full=Putative uncharacterized protein;	chr7	139903767	140004879	4.05	2.97	0.86	-0.41	-2.25	4.85e-09	2.92e-09	2.69	2.58	NA	1	1	1	NA	1	chr7:140004617-140004930	0	13.6	-3.59	0.021	1	NA	1	1	NA	NA	NA	25.61	28.2	25.9	19.83	20.22	26.87	29.64	26.99	8.01	2.31	7.23	2.6	10.79	0	513.07	0.7	0	0
Fam53b	SubName: Full=Putative uncharacterized protein;	chr7	139903767	140004879	4.05	2.97	0.86	-0.41	-2.25	4.85e-09	2.92e-09	2.69	2.58	NA	1	1	1	NA	1	chr7:140005618-140005861	-50	12.34	-5.42	0.0137	1	1	1	1	NA	NA	NA	25.61	28.2	25.9	19.83	20.22	26.87	29.64	26.99	8.01	2.31	7.23	2.6	6.17	0	0	0	0	0
Barx1	homeobox protein BarH-like 1	chr13	48758405	48761876	4.2	0.05	0.9	-6.37	-2.25	2.74e-95	3.45e-10	9.42	16.41	NA	1	NA	NA	1	1	NA	NA	NA	NA	NA	NA	NA	NA	NA	NA	NA	NA	7.62	6.86	7.14	0.12	0.05	7.99	7.21	7.44	1.82	1.63	1.3	NA	NA	NA	NA	NA	NA	NA
Krt7	keratin, type II cytoskeletal 7	chr15	101242834	101258237	5.69	3.8	1.21	-0.54	-2.24	7.01e-08	0.0399	0.16	0.08	NA	NA	NA	1	1	NA	chr15:101244551-101245231	0	18.06	-2.97	0.00966	1	1	1	NA	1	NA	NA	11.39	11.33	11.46	7.74	7.88	11.95	11.91	11.94	4.14	0	3.45	11.95	21.2	0	1539.2	0	0	890.61
Rab20	ras-related protein Rab-20	chr8	11453977	11478499	2.06	0.91	0.45	-1.12	-2.24	1.52e-05	3.82e-07	0.16	0.04	1	1	NA	NA	NA	1	chr8:11458229-11458587	0	8.64	-0.98	0.251	1	NA	1	NA	1	NA	NA	1.43	2.14	2.07	0.56	1.14	1.5	2.25	2.15	0.3	0.57	0.37	3.12	3.47	0	2565.33	3.52	0	296.87
Rab20	ras-related protein Rab-20	chr8	11453977	11478499	2.06	0.91	0.45	-1.12	-2.24	1.52e-05	3.82e-07	0.16	0.04	1	1	NA	NA	NA	1	chr8:11476649-11477548	0	16.14	-2.34	0.00242	1	1	1	1	1	NA	NA	1.43	2.14	2.07	0.56	1.14	1.5	2.25	2.15	0.3	0.57	0.37	13.68	22.74	0	5130.67	2.81	0	1484.34
Rab20	ras-related protein Rab-20	chr8	11453977	11478499	2.06	0.91	0.45	-1.12	-2.24	1.52e-05	3.82e-07	0.16	0.04	1	1	NA	NA	NA	1	chr8:11477936-11478175	0	18.21	-7.08	7.49e-05	1	NA	1	1	NA	NA	NA	1.43	2.14	2.07	0.56	1.14	1.5	2.25	2.15	0.3	0.57	0.37	4.67	5.01	0	2565.33	0	0	0
Mical2	protein MICAL-2 isoform B	chr7	119369350	119498708	17.77	9.59	3.86	-0.85	-2.22	1.54e-60	2.15e-19	0.34	0.29	NA	1	NA	1	1	1	chr7:119356640-119356916	-12434	4.91	-6.13	0.00202	1	NA	1	NA	1	NA	NA	169.17	158.33	168.3	89.6	93.49	177.48	166.41	175.38	40.17	22.85	48.33	1.21	1.54	1573.4	1026.13	0	0	0
Mical2	protein MICAL-2 isoform B	chr7	119369350	119498708	17.77	9.59	3.86	-0.85	-2.22	1.54e-60	2.15e-19	0.34	0.29	NA	1	NA	1	1	1	chr7:119369058-119369622	0	16.8	-2.35	0.00516	1	1	1	1	NA	NA	NA	169.17	158.33	168.3	89.6	93.49	177.48	166.41	175.38	40.17	22.85	48.33	8.66	10.41	3146.81	7696	5.62	0	0
Mical2	protein MICAL-2 isoform B	chr7	119369350	119498708	17.77	9.59	3.86	-0.85	-2.22	1.54e-60	2.15e-19	0.34	0.29	NA	1	NA	1	1	1	chr7:119402788-119402994	0	5.63	-1.33	0.297	1	NA	1	NA	1	NA	NA	169.17	158.33	168.3	89.6	93.49	177.48	166.41	175.38	40.17	22.85	48.33	1.04	1.54	1573.4	513.07	1.41	0	0
Mical2	protein MICAL-2 isoform B	chr7	119369350	119498708	17.77	9.59	3.86	-0.85	-2.22	1.54e-60	2.15e-19	0.34	0.29	NA	1	NA	1	1	1	chr7:119410210-119410438	0	8.91	-1.51	0.173	1	NA	1	NA	1	1	1	169.17	158.33	168.3	89.6	93.49	177.48	166.41	175.38	40.17	22.85	48.33	1.73	3.47	1573.4	513.07	1.41	0	296.87
Mical2	protein MICAL-2 isoform B	chr7	119369350	119498708	17.77	9.59	3.86	-0.85	-2.22	1.54e-60	2.15e-19	0.34	0.29	NA	1	NA	1	1	1	chr7:119410858-119411226	0	7.36	-3.47	0.0123	1	1	1	NA	1	1	1	169.17	158.33	168.3	89.6	93.49	177.48	166.41	175.38	40.17	22.85	48.33	2.25	5.01	1573.4	513.07	0	0	296.87
Mical2	protein MICAL-2 isoform B	chr7	119369350	119498708	17.77	9.59	3.86	-0.85	-2.22	1.54e-60	2.15e-19	0.34	0.29	NA	1	NA	1	1	1	chr7:119416207-119416493	0	9.47	-2.03	0.0778	1	NA	1	NA	1	NA	NA	169.17	158.33	168.3	89.6	93.49	177.48	166.41	175.38	40.17	22.85	48.33	3.12	3.47	1573.4	0	0.7	0	0
Mical2	protein MICAL-2 isoform B	chr7	119369350	119498708	17.77	9.59	3.86	-0.85	-2.22	1.54e-60	2.15e-19	0.34	0.29	NA	1	NA	1	1	1	chr7:119422167-119422580	0	6.79	-6.28	0.0025	1	1	1	NA	1	NA	NA	169.17	158.33	168.3	89.6	93.49	177.48	166.41	175.38	40.17	22.85	48.33	2.25	5.4	1573.4	513.07	0	0	0
Mical2	protein MICAL-2 isoform B	chr7	119369350	119498708	17.77	9.59	3.86	-0.85	-2.22	1.54e-60	2.15e-19	0.34	0.29	NA	1	NA	1	1	1	chr7:119433314-119434171	0	10.5	-0.97	0.173	1	1	1	NA	1	NA	NA	169.17	158.33	168.3	89.6	93.49	177.48	166.41	175.38	40.17	22.85	48.33	8.83	14.26	3146.81	513.07	6.33	0	593.74
Mical2	protein MICAL-2 isoform B	chr7	119369350	119498708	17.77	9.59	3.86	-0.85	-2.22	1.54e-60	2.15e-19	0.34	0.29	NA	1	NA	1	1	1	chr7:119442622-119443424	0	15.07	-3.05	0.00151	1	1	1	NA	1	NA	NA	169.17	158.33	168.3	89.6	93.49	177.48	166.41	175.38	40.17	22.85	48.33	10.04	21.58	4720.21	2052.27	4.92	0	0
Mical2	protein MICAL-2 isoform B	chr7	119369350	119498708	17.77	9.59	3.86	-0.85	-2.22	1.54e-60	2.15e-19	0.34	0.29	NA	1	NA	1	1	1	chr7:119448040-119448359	0	13.95	-1.7	0.13	1	1	1	NA	1	NA	NA	169.17	158.33	168.3	89.6	93.49	177.48	166.41	175.38	40.17	22.85	48.33	4.33	8.09	0	0	1.41	0	296.87
Mical2	protein MICAL-2 isoform B	chr7	119369350	119498708	17.77	9.59	3.86	-0.85	-2.22	1.54e-60	2.15e-19	0.34	0.29	NA	1	NA	1	1	1	chr7:119448823-119449060	0	8.16	-3.14	0.0212	1	NA	1	NA	1	NA	NA	169.17	158.33	168.3	89.6	93.49	177.48	166.41	175.38	40.17	22.85	48.33	1.9	2.7	0	1026.13	0	0	296.87
Mical2	protein MICAL-2 isoform B	chr7	119369350	119498708	17.77	9.59	3.86	-0.85	-2.22	1.54e-60	2.15e-19	0.34	0.29	NA	1	NA	1	1	1	chr7:119459776-119460113	0	7.17	-1.77	0.0685	1	1	1	1	NA	NA	NA	169.17	158.33	168.3	89.6	93.49	177.48	166.41	175.38	40.17	22.85	48.33	2.6	2.31	3146.81	1026.13	0.7	0	0
Mical2	protein MICAL-2 isoform B	chr7	119369350	119498708	17.77	9.59	3.86	-0.85	-2.22	1.54e-60	2.15e-19	0.34	0.29	NA	1	NA	1	1	1	chr7:119476018-119476344	0	8.01	-1.09	0.385	1	1	1	NA	1	NA	NA	169.17	158.33	168.3	89.6	93.49	177.48	166.41	175.38	40.17	22.85	48.33	2.08	5.78	0	0	1.41	0	0
Krt19	keratin, type I cytoskeletal 19	chr11	100002126	100007233	5.17	0.56	1.13	-3.14	-2.22	2.57e-66	1.53e-10	0.05	0.08	NA	1	NA	NA	1	1	NA	NA	NA	NA	NA	NA	NA	NA	NA	NA	NA	NA	8.86	8.7	9.3	0.86	1.14	9.29	9.15	9.69	1.99	1.54	2.54	NA	NA	NA	NA	NA	NA	NA
Palm2	paralemmin-2	chr4	57581120	57730000	1.1	0.58	0.24	-0.88	-2.18	2.4e-08	0.0166	2.06	1.81	NA	NA	NA	1	1	NA	chr4:57556498-57557001	0	6.15	-6.09	0.00766	1	NA	1	NA	1	NA	1	13.64	9.6	11.03	6.26	6.16	14.31	10.09	11.49	3.7	0.07	4.15	1.56	8.48	0	513.07	0	0	0
Palm2	paralemmin-2	chr4	57581120	57730000	1.1	0.58	0.24	-0.88	-2.18	2.4e-08	0.0166	2.06	1.81	NA	NA	NA	1	1	NA	chr4:57563269-57563475	0	5.16	-0.66	0.598	1	NA	1	NA	1	1	1	13.64	9.6	11.03	6.26	6.16	14.31	10.09	11.49	3.7	0.07	4.15	1.21	1.54	0	0	0	0	296.87
Palm2	paralemmin-2	chr4	57581120	57730000	1.1	0.58	0.24	-0.88	-2.18	2.4e-08	0.0166	2.06	1.81	NA	NA	NA	1	1	NA	chr4:57572827-57573170	0	6.2	-2.29	0.101	1	NA	1	NA	1	NA	NA	13.64	9.6	11.03	6.26	6.16	14.31	10.09	11.49	3.7	0.07	4.15	2.77	2.31	0	0	0	0	0
Palm2	paralemmin-2	chr4	57581120	57730000	1.1	0.58	0.24	-0.88	-2.18	2.4e-08	0.0166	2.06	1.81	NA	NA	NA	1	1	NA	chr4:57685955-57686161	0	4.69	-1.92	0.135	1	NA	1	NA	1	NA	NA	13.64	9.6	11.03	6.26	6.16	14.31	10.09	11.49	3.7	0.07	4.15	1.04	0.39	1573.4	1026.13	0.7	0	0
Ndrg4	protein NDRG4 isoform A	chr8	98226937	98239019	9.34	4.69	2.12	-0.96	-2.18	1.11e-50	8.61e-30	1.9	1.93	NA	NA	NA	1	1	NA	chr8:98226580-98227111	0	12.57	-1.39	0.0594	1	1	1	1	NA	NA	NA	33.23	36.08	35.49	18.51	17.56	34.87	37.93	36.98	8.71	7.9	7.68	5.02	10.79	7867.02	3078.4	6.33	0	593.74
Skil	ski-like protein isoform b	chr3	30993980	31021845	14.01	6.75	3.21	-1.02	-2.16	6.11e-65	4.42e-40	3.4	4.1	NA	NA	NA	1	1	NA	chr3:30956072-30956458	-37525	17.29	-2.88	0.00123	1	1	1	NA	1	1	1	120.95	123.33	130.53	65.3	58.47	126.9	129.63	136.03	29.93	27.33	30.62	6.41	10.02	3146.81	2052.27	1.41	0	593.74
Skil	ski-like protein isoform b	chr3	30993980	31021845	14.01	6.75	3.21	-1.02	-2.16	6.11e-65	4.42e-40	3.4	4.1	NA	NA	NA	1	1	NA	chr3:30993404-30994117	0	19.67	-2.16	0.00582	1	1	1	1	NA	NA	NA	120.95	123.33	130.53	65.3	58.47	126.9	129.63	136.03	29.93	27.33	30.62	13.85	23.51	3146.81	1026.13	5.62	0	0
Skil	ski-like protein isoform b	chr3	30993980	31021845	14.01	6.75	3.21	-1.02	-2.16	6.11e-65	4.42e-40	3.4	4.1	NA	NA	NA	1	1	NA	chr3:30994385-30994776	0	19.29	-1.97	0.0114	1	1	1	1	NA	NA	NA	120.95	123.33	130.53	65.3	58.47	126.9	129.63	136.03	29.93	27.33	30.62	9	8.09	3146.81	1539.2	3.52	0	0
Skil	ski-like protein isoform b	chr3	30993980	31021845	14.01	6.75	3.21	-1.02	-2.16	6.11e-65	4.42e-40	3.4	4.1	NA	NA	NA	1	1	NA	chr3:31008103-31008443	0	6.83	-1.35	0.245	1	1	1	NA	1	NA	NA	120.95	123.33	130.53	65.3	58.47	126.9	129.63	136.03	29.93	27.33	30.62	3.29	1.54	0	513.07	0.7	0	0
Fbln2	fibulin-2 isoform a	chr6	91162758	91222534	64.82	19.76	15.16	-1.68	-2.15	4.15e-194	4.72e-12	48.01	34.09	1	NA	NA	1	1	NA	chr6:91142495-91143258	-19500	12.8	-0.83	0.331	1	1	1	NA	1	1	1	354.2	365.67	378.49	116.1	113.21	371.6	384.35	394.43	59.69	136.05	62.9	9.18	18.11	0	513.07	9.14	0	593.74
Fbln2	fibulin-2 isoform a	chr6	91162758	91222534	64.82	19.76	15.16	-1.68	-2.15	4.15e-194	4.72e-12	48.01	34.09	1	NA	NA	1	1	NA	chr6:91152149-91153003	-9755	32.05	-3.38	0.000325	1	1	1	NA	1	NA	NA	354.2	365.67	378.49	116.1	113.21	371.6	384.35	394.43	59.69	136.05	62.9	24.76	52.03	0	1539.2	2.81	0	0
Fbln2	fibulin-2 isoform a	chr6	91162758	91222534	64.82	19.76	15.16	-1.68	-2.15	4.15e-194	4.72e-12	48.01	34.09	1	NA	NA	1	1	NA	chr6:91157476-91157841	-4917	28.35	-1.61	0.17	1	1	1	NA	1	NA	NA	354.2	365.67	378.49	116.1	113.21	371.6	384.35	394.43	59.69	136.05	62.9	10.56	17.73	0	0	1.41	0	890.61
Fbln2	fibulin-2 isoform a	chr6	91162758	91222534	64.82	19.76	15.16	-1.68	-2.15	4.15e-194	4.72e-12	48.01	34.09	1	NA	NA	1	1	NA	chr6:91162585-91163026	0	19.52	-2.52	0.00379	1	1	1	1	NA	NA	NA	354.2	365.67	378.49	116.1	113.21	371.6	384.35	394.43	59.69	136.05	62.9	6.75	14.26	0	3591.47	2.11	0	593.74
Fbln2	fibulin-2 isoform a	chr6	91162758	91222534	64.82	19.76	15.16	-1.68	-2.15	4.15e-194	4.72e-12	48.01	34.09	1	NA	NA	1	1	NA	chr6:91209731-91210020	0	12.38	-0.52	0.582	1	NA	1	NA	1	1	1	354.2	365.67	378.49	116.1	113.21	371.6	384.35	394.43	59.69	136.05	62.9	4.33	4.62	0	0	3.52	0	0
Fbln2	fibulin-2 isoform a	chr6	91162758	91222534	64.82	19.76	15.16	-1.68	-2.15	4.15e-194	4.72e-12	48.01	34.09	1	NA	NA	1	1	NA	chr6:91210458-91210834	0	8.75	-2.89	0.0395	1	NA	1	NA	1	NA	1	354.2	365.67	378.49	116.1	113.21	371.6	384.35	394.43	59.69	136.05	62.9	2.08	7.71	3146.81	0	1.41	0	0
Procr	endothelial protein C receptor	chr2	155576953	155581214	1.64	0.61	0.38	-1.39	-2.15	2.09e-08	9.51e-06	0.38	0.16	1	NA	NA	NA	NA	NA	NA	NA	NA	NA	NA	NA	NA	NA	NA	NA	NA	NA	3.77	2.44	3.1	1.39	0.99	3.95	2.56	3.23	0.46	1.09	0.62	NA	NA	NA	NA	NA	NA	NA
Dbndd2	dysbindin domain-containing protein 2	chr2	164311640	164318823	3.48	2.55	0.8	-0.41	-2.14	0.000106	8.16e-14	0.4	0.44	NA	NA	NA	1	1	NA	chr2:164311976-164312955	0	6.82	-3.43	0.000102	1	NA	1	1	NA	NA	NA	16.36	20.09	17.15	13.11	13.81	17.17	21.12	17.88	4.52	2.94	5.31	5.19	10.02	3146.81	5643.73	1.41	0	296.87
Fkbp11	peptidyl-prolyl cis-trans isomerase FKBP11	chr15	98554799	98558629	14.29	3.16	3.36	-2.13	-2.13	2.83e-58	2.26e-14	2.91	1.93	1	NA	NA	NA	1	1	chr15:98522572-98523295	31504	26.35	-2.42	0.00299	1	1	1	NA	1	NA	NA	12.57	13.93	13.31	2.65	3.37	13.19	14.65	13.87	3.19	3.42	2.94	17.14	33.53	0	4617.6	6.33	0	0
Fkbp11	peptidyl-prolyl cis-trans isomerase FKBP11	chr15	98554799	98558629	14.29	3.16	3.36	-2.13	-2.13	2.83e-58	2.26e-14	2.91	1.93	1	NA	NA	NA	1	1	chr15:98529980-98530361	24438	8.38	-0.6	0.54	1	1	1	NA	1	NA	NA	12.57	13.93	13.31	2.65	3.37	13.19	14.65	13.87	3.19	3.42	2.94	3.81	4.24	0	0	2.11	0	593.74
Fkbp11	peptidyl-prolyl cis-trans isomerase FKBP11	chr15	98554799	98558629	14.29	3.16	3.36	-2.13	-2.13	2.83e-58	2.26e-14	2.91	1.93	1	NA	NA	NA	1	1	chr15:98558388-98558750	0	5.08	-0.94	0.418	1	NA	1	1	NA	NA	NA	12.57	13.93	13.31	2.65	3.37	13.19	14.65	13.87	3.19	3.42	2.94	1.56	3.08	0	1026.13	2.81	0	0
Dhrs3	short-chain dehydrogenase/reductase 3 isoform 2	chr4	144482730	144517548	17.57	9.93	4.01	-0.78	-2.13	1.18e-42	0.0015	3.38	3.48	NA	NA	NA	1	1	1	chr4:144465436-144466030	-16700	7.65	-2.32	0.0802	1	1	1	NA	1	NA	NA	39.42	40.91	39.18	23.29	22.99	41.35	43	40.84	13.7	0.95	13.87	3.81	9.63	0	0	1.41	0	0
Dhrs3	short-chain dehydrogenase/reductase 3 isoform 2	chr4	144482730	144517548	17.57	9.93	4.01	-0.78	-2.13	1.18e-42	0.0015	3.38	3.48	NA	NA	NA	1	1	1	chr4:144481257-144481612	-1118	18.25	-2.86	0.0347	1	NA	1	NA	1	NA	NA	39.42	40.91	39.18	23.29	22.99	41.35	43	40.84	13.7	0.95	13.87	5.19	14.26	0	0	1.41	0	0
Dhrs3	short-chain dehydrogenase/reductase 3 isoform 2	chr4	144482730	144517548	17.57	9.93	4.01	-0.78	-2.13	1.18e-42	0.0015	3.38	3.48	NA	NA	NA	1	1	1	chr4:144482054-144482705	-25	21.39	-2.83	0.00462	1	1	1	1	NA	NA	NA	39.42	40.91	39.18	23.29	22.99	41.35	43	40.84	13.7	0.95	13.87	11.08	28.13	0	3591.47	1.41	0	0
Dhrs3	short-chain dehydrogenase/reductase 3 isoform 2	chr4	144482730	144517548	17.57	9.93	4.01	-0.78	-2.13	1.18e-42	0.0015	3.38	3.48	NA	NA	NA	1	1	1	chr4:144503514-144503720	0	7.51	-0.89	0.633	1	NA	1	NA	1	NA	NA	39.42	40.91	39.18	23.29	22.99	41.35	43	40.84	13.7	0.95	13.87	0.35	5.4	0	0	0	0	593.74
Dhrs3	short-chain dehydrogenase/reductase 3 isoform 2	chr4	144482730	144517548	17.57	9.93	4.01	-0.78	-2.13	1.18e-42	0.0015	3.38	3.48	NA	NA	NA	1	1	1	chr4:144529897-144530103	12350	4.23	-0.23	0.863	1	NA	1	NA	1	NA	NA	39.42	40.91	39.18	23.29	22.99	41.35	43	40.84	13.7	0.95	13.87	1.21	0.77	0	0	0.7	0	0
Dhrs3	short-chain dehydrogenase/reductase 3 isoform 2	chr4	144482730	144517548	17.57	9.93	4.01	-0.78	-2.13	1.18e-42	0.0015	3.38	3.48	NA	NA	NA	1	1	1	chr4:144539293-144540506	21746	36.84	-2.98	0.000178	1	1	1	NA	1	NA	NA	39.42	40.91	39.18	23.29	22.99	41.35	43	40.84	13.7	0.95	13.87	38.95	85.55	0	5643.73	9.14	0	890.61
C1ql3	complement C1q-like protein 3 precursor	chr2	12923514	12932491	5.07	2.21	1.21	-1.16	-2.12	4.18e-49	1.24e-09	0.29	0.14	1	NA	NA	NA	1	NA	chr2:12960380-12960594	-27890	4.97	-3.71	0.137	1	NA	1	NA	1	NA	NA	20.86	19.68	20.13	9.07	9.05	21.89	20.69	20.98	3.02	7.9	3.64	1.56	0.77	0	0	0	0	0
Dpep1	dipeptidase 1 precursor	chr8	125710135	125725713	14.91	8.86	3.46	-0.71	-2.11	1.51e-25	0.00757	0.35	0.16	1	1	1	1	1	NA	chr8:125709632-125710045	-90	13.35	-3.16	0.00276	1	NA	1	1	NA	NA	NA	39.42	44.57	42.62	26.9	24.68	41.35	46.85	44.42	15.41	0.57	14.8	5.54	7.71	0	1539.2	0.7	0	0
Gxylt2	glucoside xylosyltransferase 2	chr6	100654728	100755075	9.3	4.87	2.26	-0.9	-2.1	3.15e-35	7.2e-09	10.83	8.34	1	1	1	NA	NA	1	chr6:100657042-100657248	0	9.39	-2.31	0.0908	1	NA	1	NA	1	NA	NA	21.59	20.74	21.93	11.57	11.48	22.65	21.8	22.86	3.51	8.8	3.36	2.42	1.93	0	513.07	0.7	0	0
Gxylt2	glucoside xylosyltransferase 2	chr6	100654728	100755075	9.3	4.87	2.26	-0.9	-2.1	3.15e-35	7.2e-09	10.83	8.34	1	1	1	NA	NA	1	chr6:100670022-100670259	0	6.53	-0.64	0.608	1	NA	1	NA	1	NA	NA	21.59	20.74	21.93	11.57	11.48	22.65	21.8	22.86	3.51	8.8	3.36	1.56	2.7	0	0	1.41	0	0
Gxylt2	glucoside xylosyltransferase 2	chr6	100654728	100755075	9.3	4.87	2.26	-0.9	-2.1	3.15e-35	7.2e-09	10.83	8.34	1	1	1	NA	NA	1	chr6:100682628-100682871	0	4.78	-1.06	0.446	1	NA	1	NA	1	NA	NA	21.59	20.74	21.93	11.57	11.48	22.65	21.8	22.86	3.51	8.8	3.36	1.39	1.54	0	0	0.7	0	0
Gxylt2	glucoside xylosyltransferase 2	chr6	100654728	100755075	9.3	4.87	2.26	-0.9	-2.1	3.15e-35	7.2e-09	10.83	8.34	1	1	1	NA	NA	1	chr6:100749347-100749744	0	11.45	-0.02	0.982	1	1	1	NA	1	NA	NA	21.59	20.74	21.93	11.57	11.48	22.65	21.8	22.86	3.51	8.8	3.36	4.85	6.17	0	513.07	6.33	0	0
Gxylt2	glucoside xylosyltransferase 2	chr6	100654728	100755075	9.3	4.87	2.26	-0.9	-2.1	3.15e-35	7.2e-09	10.83	8.34	1	1	1	NA	NA	1	chr6:100750341-100750763	0	6.19	-6.44	0.00116	1	1	1	NA	1	NA	NA	21.59	20.74	21.93	11.57	11.48	22.65	21.8	22.86	3.51	8.8	3.36	1.73	5.4	0	1539.2	0	0	0
Sertad4	SERTA domain-containing protein 4	chr1	194670682	194681946	19.4	9.31	4.72	-1.02	-2.09	4.56e-66	2.04e-14	15.5	17.04	NA	1	NA	1	1	NA	chr1:194632386-194633488	37194	7.81	-1.91	0.0198	1	1	1	NA	1	NA	NA	87.3	80.33	82.05	42.63	39.51	91.59	84.43	85.5	14.84	31.07	15.42	9.35	10.79	0	3591.47	3.52	0	1187.48
Sertad4	SERTA domain-containing protein 4	chr1	194670682	194681946	19.4	9.31	4.72	-1.02	-2.09	4.56e-66	2.04e-14	15.5	17.04	NA	1	NA	1	1	NA	chr1:194648551-194649514	21168	15.16	-3.8	3.02e-05	1	1	1	NA	1	NA	NA	87.3	80.33	82.05	42.63	39.51	91.59	84.43	85.5	14.84	31.07	15.42	13.85	21.58	4720.21	6156.8	0	0	0
Sertad4	SERTA domain-containing protein 4	chr1	194670682	194681946	19.4	9.31	4.72	-1.02	-2.09	4.56e-66	2.04e-14	15.5	17.04	NA	1	NA	1	1	NA	chr1:194680788-194681285	0	12.84	-1.58	0.0875	1	1	1	1	NA	NA	NA	87.3	80.33	82.05	42.63	39.51	91.59	84.43	85.5	14.84	31.07	15.42	4.67	13.1	3146.81	1539.2	3.52	0	1484.34
Siglecg	sialic acid binding Ig-like lectin G	chr7	50663650	50673719	1.37	0.57	0.33	-1.24	-2.09	1.2e-10	0.000547	0	0	NA	NA	NA	1	1	NA	NA	NA	NA	NA	NA	NA	NA	NA	NA	NA	NA	NA	4.41	4.34	4.13	2.16	1.52	4.63	4.56	4.31	1.8	0.34	1.05	NA	NA	NA	NA	NA	NA	NA
Dusp8	dual specificity protein phosphatase 8	chr7	149265392	149281189	5.64	3.05	1.36	-0.85	-2.08	1.29e-44	1.54e-21	0.36	0.66	NA	NA	NA	1	1	NA	chr7:149256893-149257135	10266	5.99	-0.46	0.687	1	NA	1	NA	1	NA	NA	33.4	35.03	34.36	19.4	18.7	35.04	36.82	35.8	10.05	6.38	8.98	1.56	1.54	1573.4	513.07	2.81	0	0
Dusp8	dual specificity protein phosphatase 8	chr7	149265392	149281189	5.64	3.05	1.36	-0.85	-2.08	1.29e-44	1.54e-21	0.36	0.66	NA	NA	NA	1	1	NA	chr7:149269938-149271208	0	15.46	-1.52	0.0465	1	1	1	NA	1	NA	NA	33.4	35.03	34.36	19.4	18.7	35.04	36.82	35.8	10.05	6.38	8.98	16.62	36.61	6293.62	1026.13	16.17	0	593.74
Dusp8	dual specificity protein phosphatase 8	chr7	149265392	149281189	5.64	3.05	1.36	-0.85	-2.08	1.29e-44	1.54e-21	0.36	0.66	NA	NA	NA	1	1	NA	chr7:149281221-149281702	-275	9.05	-1.68	0.0379	1	NA	1	1	NA	NA	NA	33.4	35.03	34.36	19.4	18.7	35.04	36.82	35.8	10.05	6.38	8.98	4.5	5.01	3146.81	2052.27	2.81	0	0
Lurap1l	NA	chr4	80556590	80600205	84.23	49.15	20.21	-0.74	-2.08	2e-47	3.27e-18	0.31	0.18	1	NA	NA	1	1	NA	NA	NA	NA	NA	NA	NA	NA	NA	NA	NA	NA	NA	180.53	177.17	183.91	109.53	106.92	189.4	186.22	191.66	52.86	27.88	53.41	NA	NA	NA	NA	NA	NA	NA
Nfatc1	nuclear factor of activated T-cells, cytoplasmic	chr18	80802944	80909810	4.58	3.07	1.11	-0.54	-2.07	1.61e-17	6.32e-24	1.96	1.74	NA	1	NA	1	1	NA	chr18:80828221-80828586	0	10.07	-1.8	0.116	1	1	1	NA	1	NA	NA	44.54	40.72	43.49	30.66	28.46	46.72	42.8	45.32	12.12	8.35	11.58	3.29	6.94	0	513.07	2.11	0	0
Nfatc1	nuclear factor of activated T-cells, cytoplasmic	chr18	80802944	80909810	4.58	3.07	1.11	-0.54	-2.07	1.61e-17	6.32e-24	1.96	1.74	NA	1	NA	1	1	NA	chr18:80833869-80834270	0	11.58	-3.42	0.00251	1	1	1	NA	1	NA	NA	44.54	40.72	43.49	30.66	28.46	46.72	42.8	45.32	12.12	8.35	11.58	4.16	6.94	0	3078.4	1.41	0	0
Nfatc1	nuclear factor of activated T-cells, cytoplasmic	chr18	80802944	80909810	4.58	3.07	1.11	-0.54	-2.07	1.61e-17	6.32e-24	1.96	1.74	NA	1	NA	1	1	NA	chr18:80852207-80853547	0	21.29	-2.11	0.00536	1	1	1	NA	1	1	NA	44.54	40.72	43.49	30.66	28.46	46.72	42.8	45.32	12.12	8.35	11.58	28.74	48.56	1573.4	1026.13	6.33	0	593.74
Nfatc1	nuclear factor of activated T-cells, cytoplasmic	chr18	80802944	80909810	4.58	3.07	1.11	-0.54	-2.07	1.61e-17	6.32e-24	1.96	1.74	NA	1	NA	1	1	NA	chr18:80905072-80905302	0	13.04	-2.25	0.0242	1	NA	1	1	NA	NA	NA	44.54	40.72	43.49	30.66	28.46	46.72	42.8	45.32	12.12	8.35	11.58	2.94	3.85	1573.4	1539.2	1.41	0	296.87
Nfatc1	nuclear factor of activated T-cells, cytoplasmic	chr18	80802944	80909810	4.58	3.07	1.11	-0.54	-2.07	1.61e-17	6.32e-24	1.96	1.74	NA	1	NA	1	1	NA	chr18:80911242-80912348	-1433	32.62	-2.72	4.61e-05	1	1	1	NA	1	NA	NA	44.54	40.72	43.49	30.66	28.46	46.72	42.8	45.32	12.12	8.35	11.58	34.97	57.03	6293.62	9748.26	14.06	0	890.61
Car13	carbonic anhydrase 13	chr3	14641727	14663002	8.75	4.78	2.12	-0.83	-2.07	2.91e-24	8.68e-16	0.93	0.5	1	NA	NA	1	1	NA	chr3:14641281-14641897	0	4.71	-1.5	0.186	1	1	1	1	NA	NA	NA	27.44	24.86	23.78	14.77	13.71	28.79	26.13	24.79	7.41	4.39	7.2	2.08	5.01	3146.81	0	2.11	0	296.87
Col27a1	collagen alpha-1(XXVII) chain precursor	chr4	62876446	62996024	2.33	0.92	0.57	-1.3	-2.07	2.76e-46	5.73e-16	12.6	8.55	1	NA	NA	1	1	NA	chr4:62957879-62958380	0	6.76	-1.61	0.152	1	NA	1	NA	1	NA	NA	21.73	21.39	24.31	8.67	9.53	22.8	22.48	25.34	5.61	4.25	7.01	2.08	6.94	0	1026.13	2.11	0	296.87
Col27a1	collagen alpha-1(XXVII) chain precursor	chr4	62876446	62996024	2.33	0.92	0.57	-1.3	-2.07	2.76e-46	5.73e-16	12.6	8.55	1	NA	NA	1	1	NA	chr4:62971382-62972019	0	13.36	-7.23	0.000108	1	1	1	NA	1	NA	NA	21.73	21.39	24.31	8.67	9.53	22.8	22.48	25.34	5.61	4.25	7.01	8.31	14.64	0	1026.13	0	0	0
Col27a1	collagen alpha-1(XXVII) chain precursor	chr4	62876446	62996024	2.33	0.92	0.57	-1.3	-2.07	2.76e-46	5.73e-16	12.6	8.55	1	NA	NA	1	1	NA	chr4:62977109-62977591	0	15.05	-2.91	0.00236	1	1	1	NA	1	NA	NA	21.73	21.39	24.31	8.67	9.53	22.8	22.48	25.34	5.61	4.25	7.01	6.06	13.49	3146.81	1539.2	2.11	0	0
Col27a1	collagen alpha-1(XXVII) chain precursor	chr4	62876446	62996024	2.33	0.92	0.57	-1.3	-2.07	2.76e-46	5.73e-16	12.6	8.55	1	NA	NA	1	1	NA	chr4:62984640-62984892	0	6.52	-1.92	0.133	1	NA	1	NA	1	NA	NA	21.73	21.39	24.31	8.67	9.53	22.8	22.48	25.34	5.61	4.25	7.01	1.39	3.08	0	513.07	0	0	296.87
Uchl1	ubiquitin carboxyl-terminal hydrolase isozyme	chr5	67067360	67078473	2.73	1.84	0.67	-0.54	-2.07	0.00562	3.13e-06	9.08	15.39	NA	NA	NA	1	1	NA	NA	NA	NA	NA	NA	NA	NA	NA	NA	NA	NA	NA	4.02	3.55	4.28	3.05	2.43	4.22	3.73	4.46	0.74	1.38	0.82	NA	NA	NA	NA	NA	NA	NA
Dgkh	diacylglycerol kinase eta	chr14	78969416	79124896	2.75	1.53	0.67	-0.81	-2.06	1.9e-18	3.04e-15	1.03	0.75	1	1	1	1	1	NA	chr14:79124496-79125096	0	6.77	-2.45	0.023	1	1	1	1	NA	NA	NA	14.14	14.26	14.94	8.42	8.06	14.84	14.99	15.57	3.46	3.46	3.95	2.94	7.32	0	3078.4	0	0	1187.48
Dgkh	diacylglycerol kinase eta	chr14	78969416	79124896	2.75	1.53	0.67	-0.81	-2.06	1.9e-18	3.04e-15	1.03	0.75	1	1	1	1	1	NA	chr14:79132534-79133040	-7639	7.65	-2.24	0.0195	1	NA	1	NA	1	NA	NA	14.14	14.26	14.94	8.42	8.06	14.84	14.99	15.57	3.46	3.46	3.95	3.29	6.17	3146.81	1539.2	0	0	1187.48
Ak5	adenylate kinase isoenzyme 5	chr3	152125779	152331104	5.88	2.52	1.44	-1.18	-2.05	6.99e-32	1.64e-16	0.4	0.16	1	1	NA	NA	1	1	chr3:152132183-152132916	0	13.85	-3.14	0.000104	1	1	1	NA	1	NA	NA	25.3	22.5	21.24	10.86	9.45	26.55	23.65	22.13	5.77	4.55	7.12	9.52	15.03	7867.02	2565.33	1.41	0	593.74
Ak5	adenylate kinase isoenzyme 5	chr3	152125779	152331104	5.88	2.52	1.44	-1.18	-2.05	6.99e-32	1.64e-16	0.4	0.16	1	1	NA	NA	1	1	chr3:152140681-152141334	0	8.59	-4.48	8.53e-06	1	1	1	NA	1	NA	NA	25.3	22.5	21.24	10.86	9.45	26.55	23.65	22.13	5.77	4.55	7.12	4.5	7.32	3146.81	5643.73	0	0	296.87
Ak5	adenylate kinase isoenzyme 5	chr3	152125779	152331104	5.88	2.52	1.44	-1.18	-2.05	6.99e-32	1.64e-16	0.4	0.16	1	1	NA	NA	1	1	chr3:152147134-152147514	0	8.14	-2.12	0.0968	1	1	1	NA	1	NA	NA	25.3	22.5	21.24	10.86	9.45	26.55	23.65	22.13	5.77	4.55	7.12	2.42	5.78	1573.4	0	1.41	0	0
Ak5	adenylate kinase isoenzyme 5	chr3	152125779	152331104	5.88	2.52	1.44	-1.18	-2.05	6.99e-32	1.64e-16	0.4	0.16	1	1	NA	NA	1	1	chr3:152175466-152175714	0	10.14	-2.59	0.0392	1	1	1	NA	1	1	1	25.3	22.5	21.24	10.86	9.45	26.55	23.65	22.13	5.77	4.55	7.12	2.08	4.62	0	1026.13	0	0	0
Ak5	adenylate kinase isoenzyme 5	chr3	152125779	152331104	5.88	2.52	1.44	-1.18	-2.05	6.99e-32	1.64e-16	0.4	0.16	1	1	NA	NA	1	1	chr3:152231290-152232555	0	14.76	-2.55	5.05e-05	1	1	1	NA	1	NA	NA	25.3	22.5	21.24	10.86	9.45	26.55	23.65	22.13	5.77	4.55	7.12	20.78	22.74	6293.62	5130.67	5.62	0	890.61
Nuak1	NUAK family SNF1-like kinase 1	chr10	83834064	83903216	25.74	12.81	6.33	-0.97	-2.04	1.36e-88	3.58e-08	3.66	4.23	NA	1	1	1	1	NA	chr10:83802064-83802604	31460	8.24	-2.94	0.0183	1	1	1	NA	1	NA	NA	166.19	161.93	160.73	81.27	85.36	174.36	170.2	167.5	55.77	15.7	53.47	3.81	8.48	0	1026.13	0	0	593.74
Nuak1	NUAK family SNF1-like kinase 1	chr10	83834064	83903216	25.74	12.81	6.33	-0.97	-2.04	1.36e-88	3.58e-08	3.66	4.23	NA	1	1	1	1	NA	chr10:83855296-83855772	0	16.86	-2.75	0.00185	1	1	1	NA	1	NA	NA	166.19	161.93	160.73	81.27	85.36	174.36	170.2	167.5	55.77	15.7	53.47	8.66	11.18	1573.4	1539.2	1.41	0	593.74
Nuak1	NUAK family SNF1-like kinase 1	chr10	83834064	83903216	25.74	12.81	6.33	-0.97	-2.04	1.36e-88	3.58e-08	3.66	4.23	NA	1	1	1	1	NA	chr10:83864025-83864270	0	15	-2.62	0.0486	1	1	1	NA	1	NA	NA	166.19	161.93	160.73	81.27	85.36	174.36	170.2	167.5	55.77	15.7	53.47	4.85	3.85	0	0	0.7	0	0
Nuak1	NUAK family SNF1-like kinase 1	chr10	83834064	83903216	25.74	12.81	6.33	-0.97	-2.04	1.36e-88	3.58e-08	3.66	4.23	NA	1	1	1	1	NA	chr10:83903206-83904362	0	39.66	-3.44	4.9e-06	1	1	1	1	NA	NA	NA	166.19	161.93	160.73	81.27	85.36	174.36	170.2	167.5	55.77	15.7	53.47	41.55	70.91	17307.4	17957.3	14.06	0	593.74
Nuak1	NUAK family SNF1-like kinase 1	chr10	83834064	83903216	25.74	12.81	6.33	-0.97	-2.04	1.36e-88	3.58e-08	3.66	4.23	NA	1	1	1	1	NA	chr10:83910101-83910445	-6886	7.31	-1.3	0.261	1	NA	1	NA	1	NA	NA	166.19	161.93	160.73	81.27	85.36	174.36	170.2	167.5	55.77	15.7	53.47	2.25	4.62	0	513.07	2.11	0	0
Nuak1	NUAK family SNF1-like kinase 1	chr10	83834064	83903216	25.74	12.81	6.33	-0.97	-2.04	1.36e-88	3.58e-08	3.66	4.23	NA	1	1	1	1	NA	chr10:83930538-83930893	-27323	7.08	-1.38	0.254	1	NA	1	NA	1	NA	NA	166.19	161.93	160.73	81.27	85.36	174.36	170.2	167.5	55.77	15.7	53.47	2.25	4.62	1573.4	0	0	0	890.61
Isoc2a	isochorismatase domain-containing protein 2A,	chr7	4828655	4847318	3.41	2.11	0.84	-0.65	-2.03	0.00155	0.0013	5.19	4.28	NA	1	1	1	NA	1	chr7:4828431-4828731	0	7.74	-5.57	0.00719	1	NA	1	1	NA	NA	NA	4.44	4.23	5.36	2.56	3.37	4.66	4.45	5.58	2.07	0.34	1.19	2.42	3.47	0	513.07	0	0	0
Gstm5	glutathione S-transferase Mu 5	chr3	107698772	107701603	8.16	5.22	2.04	-0.6	-2.03	0.000169	1.27e-09	21.05	16.94	1	1	1	1	NA	NA	NA	NA	NA	NA	NA	NA	NA	NA	NA	NA	NA	NA	8.97	10.36	8.82	5.18	7.12	9.41	10.89	9.19	2.75	1.86	2.63	NA	NA	NA	NA	NA	NA	NA
LOC100504608	NA	chr10	126469961	126478450	1.51	0.3	0.38	-2.31	-2.02	9.46e-15	1.63e-06	0.21	0.11	NA	NA	NA	1	1	NA	NA	NA	NA	NA	NA	NA	NA	NA	NA	NA	NA	NA	1.43	1.46	1.11	0.31	0.23	1.5	1.54	1.15	0.22	0.45	0.34	NA	NA	NA	NA	NA	NA	NA
Itga8	integrin alpha-8 precursor	chr2	12028287	12223547	67.16	59.41	16.72	-0.14	-2.01	0.000158	0.000397	6.58	4.84	1	1	1	1	1	NA	chr2:11987313-11988313	39974	9.67	-3.02	0.00113	1	1	1	NA	1	NA	NA	500.01	493.6	475.94	456.03	434.44	524.58	518.82	495.98	158.93	23.46	200.29	7.79	17.34	3146.81	4104.53	0	0	1484.34
Itga8	integrin alpha-8 precursor	chr2	12028287	12223547	67.16	59.41	16.72	-0.14	-2.01	0.000158	0.000397	6.58	4.84	1	1	1	1	1	NA	chr2:12134319-12135045	0	7.19	-3.03	0.00777	1	1	1	NA	1	NA	NA	500.01	493.6	475.94	456.03	434.44	524.58	518.82	495.98	158.93	23.46	200.29	3.81	10.79	4720.21	513.07	1.41	0	296.87
Itga8	integrin alpha-8 precursor	chr2	12028287	12223547	67.16	59.41	16.72	-0.14	-2.01	0.000158	0.000397	6.58	4.84	1	1	1	1	1	NA	chr2:12223262-12223770	0	5.71	-3.81	0.00261	1	1	1	1	NA	NA	NA	500.01	493.6	475.94	456.03	434.44	524.58	518.82	495.98	158.93	23.46	200.29	3.12	2.7	0	2565.33	0.7	0	0
Itga8	integrin alpha-8 precursor	chr2	12028287	12223547	67.16	59.41	16.72	-0.14	-2.01	0.000158	0.000397	6.58	4.84	1	1	1	1	1	NA	chr2:12247092-12247680	-23546	8.06	-0.91	0.295	1	1	1	NA	1	NA	NA	500.01	493.6	475.94	456.03	434.44	524.58	518.82	495.98	158.93	23.46	200.29	5.02	7.32	1573.4	0	3.52	0	0
Fam198b	protein ENED	chr3	79689852	79750200	18.82	5.67	4.74	-1.69	-2.01	8.2e-221	8.56e-18	0.37	0.17	1	NA	NA	1	1	1	chr3:79690164-79690468	0	3.82	-1.39	0.426	1	NA	1	1	NA	NA	NA	155.65	155.72	160.7	50.8	46.61	163.3	163.68	167.47	46.68	25.91	50.05	1.73	0.39	0	0	0	0	0
Fam198b	protein ENED	chr3	79689852	79750200	18.82	5.67	4.74	-1.69	-2.01	8.2e-221	8.56e-18	0.37	0.17	1	NA	NA	1	1	1	chr3:79701887-79702731	0	14.21	-0.83	0.316	1	1	1	NA	1	NA	NA	155.65	155.72	160.7	50.8	46.61	163.3	163.68	167.47	46.68	25.91	50.05	11.25	21.97	3146.81	0	9.14	0	1484.34
Fam198b	protein ENED	chr3	79689852	79750200	18.82	5.67	4.74	-1.69	-2.01	8.2e-221	8.56e-18	0.37	0.17	1	NA	NA	1	1	1	chr3:79740089-79740490	0	9.41	-4.59	0.000102	1	1	1	NA	1	NA	NA	155.65	155.72	160.7	50.8	46.61	163.3	163.68	167.47	46.68	25.91	50.05	3.46	3.85	3146.81	2565.33	0	0	0
Fam198b	protein ENED	chr3	79689852	79750200	18.82	5.67	4.74	-1.69	-2.01	8.2e-221	8.56e-18	0.37	0.17	1	NA	NA	1	1	1	chr3:79781545-79781858	31346	7.42	-5.12	0.0263	1	1	1	NA	1	NA	NA	155.65	155.72	160.7	50.8	46.61	163.3	163.68	167.47	46.68	25.91	50.05	1.73	5.4	0	0	0	0	0
Fam198b	protein ENED	chr3	79689852	79750200	18.82	5.67	4.74	-1.69	-2.01	8.2e-221	8.56e-18	0.37	0.17	1	NA	NA	1	1	1	chr3:79793116-79793651	42917	15.73	-7.62	4.83e-05	1	1	1	NA	1	NA	NA	155.65	155.72	160.7	50.8	46.61	163.3	163.68	167.47	46.68	25.91	50.05	6.41	17.73	1573.4	1539.2	0	0	0
Fam198b	protein ENED	chr3	79689852	79750200	18.82	5.67	4.74	-1.69	-2.01	8.2e-221	8.56e-18	0.37	0.17	1	NA	NA	1	1	1	chr3:79799726-79800081	49527	9.26	-1.4	0.183	1	1	1	NA	1	NA	NA	155.65	155.72	160.7	50.8	46.61	163.3	163.68	167.47	46.68	25.91	50.05	2.77	6.55	0	513.07	1.41	0	296.87
Acta1	actin, alpha skeletal muscle	chr8	126415658	126418675	18.03	12.61	4.5	-0.48	-2	4.87e-15	0.00907	0.03	0.02	NA	NA	NA	1	1	NA	chr8:126390949-126391381	24286	10.75	-1.04	0.238	1	1	1	NA	1	NA	NA	34.27	35.62	37.31	26.46	24.89	35.96	37.44	38.88	13.21	0.59	14.26	3.98	8.48	1573.4	1026.13	4.92	0	593.74
Acta1	actin, alpha skeletal muscle	chr8	126415658	126418675	18.03	12.61	4.5	-0.48	-2	4.87e-15	0.00907	0.03	0.02	NA	NA	NA	1	1	NA	chr8:126408573-126408779	6888	9.39	-1.91	0.0901	1	1	1	NA	1	1	NA	34.27	35.62	37.31	26.46	24.89	35.96	37.44	38.88	13.21	0.59	14.26	1.39	3.08	0	2052.27	1.41	0	296.87
Spata13	spermatogenesis-associated protein 13	chr14	61253566	61383393	3.97	2.41	1.03	-0.69	-1.99	2.82e-18	6.56e-21	1.55	1.09	1	1	NA	NA	NA	1	chr14:61239802-61240579	-12501	5.6	-0.32	0.719	1	1	1	NA	1	NA	NA	35.4	38.23	39.3	25.82	21.14	37.14	40.18	40.96	8.52	12.42	8.81	5.37	5.4	0	0	2.81	0	296.87
Spata13	spermatogenesis-associated protein 13	chr14	61253566	61383393	3.97	2.41	1.03	-0.69	-1.99	2.82e-18	6.56e-21	1.55	1.09	1	1	NA	NA	NA	1	chr14:61252721-61253886	0	41.34	-2.83	5.77e-07	1	1	NA	1	NA	NA	NA	35.4	38.23	39.3	25.82	21.14	37.14	40.18	40.96	8.52	12.42	8.81	48.3	67.83	11013.8	18470.4	9.14	0	2374.95
Spata13	spermatogenesis-associated protein 13	chr14	61253566	61383393	3.97	2.41	1.03	-0.69	-1.99	2.82e-18	6.56e-21	1.55	1.09	1	1	NA	NA	NA	1	chr14:61351656-61352066	0	11.56	-3.27	0.00958	1	NA	1	1	NA	NA	NA	35.4	38.23	39.3	25.82	21.14	37.14	40.18	40.96	8.52	12.42	8.81	3.46	10.02	0	1539.2	0	0	0
Syt8	synaptotagmin-8	chr7	149620882	149626303	2.08	0.94	0.53	-1.09	-1.99	2.14e-08	0.000533	0.03	0.1	NA	NA	NA	1	1	NA	chr7:149620293-149620735	-147	18.6	-3.45	0.00328	1	1	1	1	NA	NA	NA	3.6	4.31	3.92	1.6	2.08	3.78	4.53	4.08	1.82	0.45	0.85	8.14	13.87	0	1026.13	0	0	0
Syt8	synaptotagmin-8	chr7	149620882	149626303	2.08	0.94	0.53	-1.09	-1.99	2.14e-08	0.000533	0.03	0.1	NA	NA	NA	1	1	NA	chr7:149626644-149627102	342	6.55	-3.27	0.00301	1	NA	1	NA	1	NA	NA	3.6	4.31	3.92	1.6	2.08	3.78	4.53	4.08	1.82	0.45	0.85	2.77	3.85	0	2565.33	0	0	296.87
Col3a1	collagen alpha-1(III) chain precursor	chr1	45368383	45406551	203.84	102.23	52.71	-0.96	-1.98	1.47e-163	6.24e-17	217.28	197.14	NA	1	1	1	1	1	chr1:45368344-45368550	0	7.51	-2.32	0.06	1	NA	1	1	NA	NA	NA	1389.78	1461.81	1441.09	737.42	736.91	1458.07	1536.48	1501.79	379.46	312.28	449.2	1.21	2.31	3146.81	513.07	0.7	0	296.87
C1qtnf6	Mus musculus 10, 11 days embryo whole body cDNA, RIKEN full-length enriched library, clone:2810036M19 product:weakly similar to COMPLEMENT-C1Q TUMOR NECROSIS FACTOR-RELATED PROTEIN [Homo sapiens], full insert sequence.	chr15	78353776	78360081	23.95	20.99	6.13	-0.15	-1.98	0.018	6.81e-11	9	4.66	1	1	1	1	1	1	chr15:78359989-78360496	0	21.56	-1.96	0.00564	1	1	1	1	NA	NA	NA	68.29	74.72	77.05	65.2	66.88	71.65	78.53	80.29	24.95	9.73	23.64	10.56	16.19	1573.4	2565.33	3.52	0	890.61
C1qtnf6	Mus musculus 10, 11 days embryo whole body cDNA, RIKEN full-length enriched library, clone:2810036M19 product:weakly similar to COMPLEMENT-C1Q TUMOR NECROSIS FACTOR-RELATED PROTEIN [Homo sapiens], full insert sequence.	chr15	78353776	78360081	23.95	20.99	6.13	-0.15	-1.98	0.018	6.81e-11	9	4.66	1	1	1	1	1	1	chr15:78361242-78361809	-1162	22.86	-1.96	0.00371	1	1	1	NA	1	NA	NA	68.29	74.72	77.05	65.2	66.88	71.65	78.53	80.29	24.95	9.73	23.64	11.43	20.04	7867.02	5643.73	7.73	0	296.87
C1qtnf6	Mus musculus 10, 11 days embryo whole body cDNA, RIKEN full-length enriched library, clone:2810036M19 product:weakly similar to COMPLEMENT-C1Q TUMOR NECROSIS FACTOR-RELATED PROTEIN [Homo sapiens], full insert sequence.	chr15	78353776	78360081	23.95	20.99	6.13	-0.15	-1.98	0.018	6.81e-11	9	4.66	1	1	1	1	1	1	chr15:78362139-78362724	-2059	34.22	-3.18	9.44e-06	1	1	1	NA	1	NA	NA	68.29	74.72	77.05	65.2	66.88	71.65	78.53	80.29	24.95	9.73	23.64	19.04	31.22	9440.42	5130.67	1.41	0	890.61
Mustn1	musculoskeletal embryonic nuclear protein 1	chr14	31692443	31694796	1.52	0.55	0.39	-1.43	-1.98	1.81e-10	7.47e-07	0.39	0.54	NA	NA	NA	1	1	NA	NA	NA	NA	NA	NA	NA	NA	NA	NA	NA	NA	NA	2.42	1.87	2.47	0.99	0.71	2.54	1.97	2.58	0.65	0.5	0.65	NA	NA	NA	NA	NA	NA	NA
Pik3c2b	phosphoinositide-3-kinase, class 2 beta	chr1	134942589	135005265	2.66	1.48	0.7	-0.8	-1.97	1.79e-28	4.28e-19	2.37	2.04	NA	1	1	1	1	NA	chr1:134942635-134942873	0	9.35	-0.83	0.442	1	1	1	1	NA	NA	NA	24.83	27.33	27.63	15.11	15.36	26.05	28.72	28.79	6.05	7.99	7.32	1.39	5.01	0	1026.13	2.11	0	0
Pik3c2b	phosphoinositide-3-kinase, class 2 beta	chr1	134942589	135005265	2.66	1.48	0.7	-0.8	-1.97	1.79e-28	4.28e-19	2.37	2.04	NA	1	1	1	1	NA	chr1:134943261-134943577	0	10.41	-3.38	0.00281	1	NA	1	NA	NA	NA	NA	24.83	27.33	27.63	15.11	15.36	26.05	28.72	28.79	6.05	7.99	7.32	2.08	5.78	3146.81	2052.27	0.7	0	296.87
Pik3c2b	phosphoinositide-3-kinase, class 2 beta	chr1	134942589	135005265	2.66	1.48	0.7	-0.8	-1.97	1.79e-28	4.28e-19	2.37	2.04	NA	1	1	1	1	NA	chr1:134954174-134954400	0	5.99	-1.17	0.384	1	1	1	NA	1	1	NA	24.83	27.33	27.63	15.11	15.36	26.05	28.72	28.79	6.05	7.99	7.32	1.04	2.7	0	513.07	1.41	0	0
Pik3c2b	phosphoinositide-3-kinase, class 2 beta	chr1	134942589	135005265	2.66	1.48	0.7	-0.8	-1.97	1.79e-28	4.28e-19	2.37	2.04	NA	1	1	1	1	NA	chr1:134966541-134966747	0	7.51	-0.35	0.784	1	NA	1	NA	1	NA	NA	24.83	27.33	27.63	15.11	15.36	26.05	28.72	28.79	6.05	7.99	7.32	0.17	5.01	0	1026.13	2.11	0	296.87
Fgf7	keratinocyte growth factor precursor	chr2	125860394	125916921	83.55	38.68	21.72	-1.07	-1.97	4.66e-50	1.09e-18	0.63	0.38	NA	1	1	1	1	NA	chr2:125890773-125891217	0	6.53	-6.53	0.00103	1	1	1	NA	1	NA	NA	304.86	270.86	269.18	137.94	130.01	319.84	284.7	280.51	86.79	56.84	82.25	1.73	6.55	0	1539.2	0	0	0
Sytl2	synaptotagmin-like protein 2 isoform 2	chr7	97497209	97558949	1.26	0.81	0.33	-0.6	-1.96	6.3e-06	2.95e-10	0.56	0.22	1	1	NA	NA	NA	1	NA	NA	NA	NA	NA	NA	NA	NA	NA	NA	NA	NA	9.59	11.25	12.11	6.85	7.6	10.06	11.83	12.62	3.27	3.21	2.34	NA	NA	NA	NA	NA	NA	NA
Prr7	proline-rich protein 7	chr13	55565628	55574516	3.1	1.22	0.82	-1.32	-1.95	4.44e-13	5.3e-06	1.51	1.28	NA	1	1	1	1	NA	chr13:55573835-55574158	0	17.37	-3.07	0.00114	1	1	1	NA	1	NA	NA	5.12	5.45	5.41	2.47	1.82	5.37	5.73	5.63	1.82	0.88	1.64	5.37	8.09	1573.4	2565.33	1.41	0	0
Itga5	integrin alpha-5 preproprotein	chr15	103174718	103197179	136.88	110.94	36.08	-0.26	-1.95	3.22e-30	5.12e-16	13.27	12.25	NA	NA	NA	1	1	NA	chr15:103188947-103189804	0	20.43	-1.78	0.00299	1	1	1	NA	1	NA	NA	719.96	770.05	772	639.49	616.1	755.33	809.39	804.51	230.01	154.15	229.19	18.01	23.89	4720.21	3591.47	8.44	0	890.61
Itga5	integrin alpha-5 preproprotein	chr15	103174718	103197179	136.88	110.94	36.08	-0.26	-1.95	3.22e-30	5.12e-16	13.27	12.25	NA	NA	NA	1	1	NA	chr15:103196903-103197562	0	16.58	-2.37	0.00121	1	1	1	1	NA	NA	NA	719.96	770.05	772	639.49	616.1	755.33	809.39	804.51	230.01	154.15	229.19	10.21	17.34	1573.4	4104.53	3.52	0	593.74
Itga5	integrin alpha-5 preproprotein	chr15	103174718	103197179	136.88	110.94	36.08	-0.26	-1.95	3.22e-30	5.12e-16	13.27	12.25	NA	NA	NA	1	1	NA	chr15:103202242-103202621	-5064	14.03	-1.02	0.304	1	1	1	NA	1	NA	NA	719.96	770.05	772	639.49	616.1	755.33	809.39	804.51	230.01	154.15	229.19	4.85	10.02	1573.4	0	5.62	0	0
Itga5	integrin alpha-5 preproprotein	chr15	103174718	103197179	136.88	110.94	36.08	-0.26	-1.95	3.22e-30	5.12e-16	13.27	12.25	NA	NA	NA	1	1	NA	chr15:103223875-103224263	-26697	4.99	-1.63	0.135	1	1	1	NA	1	1	NA	719.96	770.05	772	639.49	616.1	755.33	809.39	804.51	230.01	154.15	229.19	1.73	3.08	0	1026.13	0.7	0	296.87
Wnt5a	protein Wnt-5a precursor	chr14	29318659	29338701	17.71	6.19	4.7	-1.48	-1.95	2.6e-114	3.13e-28	47.26	35.26	1	NA	NA	1	1	NA	NA	NA	NA	NA	NA	NA	NA	NA	NA	NA	NA	NA	104.96	95.05	93.15	35.69	34.44	110.11	99.91	97.07	30.58	22.76	26.33	NA	NA	NA	NA	NA	NA	NA
Vegfa	vascular endothelial growth factor A isoform 1	chr17	46153943	46169326	31.78	14.9	8.55	-1.05	-1.94	6.37e-62	1.39e-20	18.53	17.08	NA	NA	NA	NA	1	1	chr17:46164607-46164851	0	23.78	-2.86	0.00464	1	NA	1	1	NA	NA	NA	179.38	165.21	157.27	83.96	77.25	188.19	173.65	163.89	36.9	59.66	40.39	4.85	9.25	0	4104.53	2.11	0	296.87
Vegfa	vascular endothelial growth factor A isoform 1	chr17	46153943	46169326	31.78	14.9	8.55	-1.05	-1.94	6.37e-62	1.39e-20	18.53	17.08	NA	NA	NA	NA	1	1	chr17:46167716-46168086	0	15.68	-3.72	0.000422	1	1	1	NA	1	NA	NA	179.38	165.21	157.27	83.96	77.25	188.19	173.65	163.89	36.9	59.66	40.39	5.71	8.48	1573.4	2052.27	0	0	0
Chd3	chromodomain helicase DNA binding protein 3	chr11	69156775	69182928	76.65	58.66	20.53	-0.35	-1.93	1.38e-64	1.38e-18	62.25	45.74	1	NA	NA	1	1	NA	chr11:69179658-69180338	0	21.76	-2.05	0.00131	1	1	1	NA	1	NA	NA	716.75	715.83	679.62	549.55	557.38	751.97	752.4	708.24	202.75	171.28	205.94	13.5	22.35	4720.21	5130.67	6.33	0	1187.48
Nckap5l	nck-associated protein 5-like	chr15	99252465	99288179	5.83	5.12	1.55	-0.15	-1.93	0.0196	6.17e-12	4.82	4.88	NA	1	1	1	NA	1	chr15:99208965-99209260	43205	3.28	0.43	0.68	1	NA	1	NA	NA	NA	NA	35.17	37.52	34.38	32.11	32.31	36.9	39.44	35.83	12.34	5.45	11.69	1.21	0.77	0	513.07	1.41	0	890.61
Nckap5l	nck-associated protein 5-like	chr15	99252465	99288179	5.83	5.12	1.55	-0.15	-1.93	0.0196	6.17e-12	4.82	4.88	NA	1	1	1	NA	1	chr15:99246859-99247104	5361	23.29	-2.57	0.00236	1	1	1	NA	1	NA	NA	35.17	37.52	34.38	32.11	32.31	36.9	39.44	35.83	12.34	5.45	11.69	6.06	6.55	6293.62	1539.2	0.7	0	593.74
Nckap5l	nck-associated protein 5-like	chr15	99252465	99288179	5.83	5.12	1.55	-0.15	-1.93	0.0196	6.17e-12	4.82	4.88	NA	1	1	1	NA	1	chr15:99248179-99248462	4003	15.38	-6.81	0.000326	1	1	1	NA	1	NA	NA	35.17	37.52	34.38	32.11	32.31	36.9	39.44	35.83	12.34	5.45	11.69	3.29	8.86	0	1539.2	0	0	0
Nckap5l	nck-associated protein 5-like	chr15	99252465	99288179	5.83	5.12	1.55	-0.15	-1.93	0.0196	6.17e-12	4.82	4.88	NA	1	1	1	NA	1	chr15:99287523-99287745	0	16.99	-1.96	0.0714	1	1	1	1	NA	NA	NA	35.17	37.52	34.38	32.11	32.31	36.9	39.44	35.83	12.34	5.45	11.69	3.46	6.94	0	513.07	0.7	0	296.87
Nckap5l	nck-associated protein 5-like	chr15	99252465	99288179	5.83	5.12	1.55	-0.15	-1.93	0.0196	6.17e-12	4.82	4.88	NA	1	1	1	NA	1	chr15:99287983-99288593	0	18.87	-2.67	0.00018	1	1	1	1	NA	NA	NA	35.17	37.52	34.38	32.11	32.31	36.9	39.44	35.83	12.34	5.45	11.69	10.73	16.19	3146.81	5643.73	2.81	0	296.87
Trim46	tripartite motif-containing protein 46 isoform	chr3	89038099	89049819	3.57	1.27	0.97	-1.45	-1.93	1.66e-32	1.13e-07	1.91	1.27	1	NA	NA	1	1	NA	NA	NA	NA	NA	NA	NA	NA	NA	NA	NA	NA	NA	13.35	15.26	14.61	4.66	5.85	14.01	16.04	15.22	2.64	6.38	2.82	NA	NA	NA	NA	NA	NA	NA
Ptpla	Mus musculus putative tyrosine phosphatase (Ptpla) mRNA, complete cds.	chr2	13948458	13977662	61.65	38.13	16.63	-0.66	-1.92	7.5e-31	1.02e-23	4.05	2.6	1	1	NA	1	1	NA	chr2:13976607-13977485	0	16.74	-2.31	0.000879	1	1	1	1	1	NA	NA	74.96	77.78	82.48	49.78	49.83	78.64	81.75	85.95	23.39	17.65	24.15	13.33	23.12	1573.4	7182.93	5.62	0	593.74
Ugt1a6a	UDP-glucuronosyltransferase 1-6 precursor	chr1	90031384	90116577	2.75	2.15	0.74	-0.32	-1.92	0.00203	2.46e-11	0.01	0.01	NA	1	1	NA	NA	1	NA	NA	NA	NA	NA	NA	NA	NA	NA	NA	NA	NA	10.94	11.77	11.6	9.01	9.35	11.47	12.37	12.09	3.13	3.26	3.08	NA	NA	NA	NA	NA	NA	NA
Csrp1	cysteine and glycine-rich protein 1	chr1	137625774	137648806	315.8	247.8	84.62	-0.31	-1.91	0	1.36e-05	13.63	9.12	1	1	1	1	1	NA	chr1:137628449-137628884	0	18.01	-2.96	0.00653	1	1	1	NA	1	NA	NA	697.49	722.12	695.96	568.95	567.87	731.76	759.01	725.27	257.95	63.51	268.59	6.41	15.41	0	2052.27	2.81	0	0
Csrp1	cysteine and glycine-rich protein 1	chr1	137625774	137648806	315.8	247.8	84.62	-0.31	-1.91	0	1.36e-05	13.63	9.12	1	1	1	1	1	NA	chr1:137649492-137649735	687	24.28	-2.02	0.0258	1	1	1	NA	1	NA	NA	697.49	722.12	695.96	568.95	567.87	731.76	759.01	725.27	257.95	63.51	268.59	5.19	7.71	6293.62	3591.47	5.62	0	0
Csrp1	cysteine and glycine-rich protein 1	chr1	137625774	137648806	315.8	247.8	84.62	-0.31	-1.91	0	1.36e-05	13.63	9.12	1	1	1	1	1	NA	chr1:137652374-137652984	3569	19.34	-2.51	0.103	1	1	1	NA	1	NA	NA	697.49	722.12	695.96	568.95	567.87	731.76	759.01	725.27	257.95	63.51	268.59	10.39	22.74	0	513.07	0	0	0
Ssc5d	NA	chr7	4877446	4896399	7.54	5.99	2.07	-0.29	-1.91	3.75e-06	8.41e-23	0.92	0.94	NA	NA	NA	1	NA	NA	NA	NA	NA	NA	NA	NA	NA	NA	NA	NA	NA	NA	42.12	39.12	40.34	31.68	34.44	44.19	41.12	42.04	10.95	13.06	9.89	NA	NA	NA	NA	NA	NA	NA
Adra1d	alpha-1D adrenergic receptor	chr2	131371093	131388021	21.81	14.53	5.87	-0.55	-1.9	1.82e-18	0.000255	0.15	0.09	NA	NA	NA	1	1	NA	chr2:131373982-131374394	0	7.28	-2.93	0.0201	1	1	1	NA	1	NA	NA	61.91	68.43	67.29	46.54	43.62	64.95	71.92	70.13	26.8	3.89	24.83	2.77	4.24	4720.21	513.07	0	0	890.61
Sox9	transcription factor SOX-9	chr11	112643524	112649071	28.21	9.85	7.87	-1.48	-1.89	1.05e-184	6.67e-16	11.98	9.44	NA	1	1	1	NA	1	chr11:112642987-112644336	0	16.27	-2.75	0.000132	1	1	1	1	NA	NA	NA	151.82	147.86	142.97	53.11	52.71	159.28	155.41	148.99	32.9	59.05	32.96	18.87	37.77	12587.2	6156.8	9.14	0	296.87
Phldb2	pleckstrin homology-like domain family B member	chr16	45746344	45844491	57.23	31.41	15.59	-0.83	-1.89	6.06e-52	3.81e-07	16.2	15.54	NA	NA	NA	1	1	NA	chr16:45798866-45799152	0	9.47	-2.15	0.107	1	NA	1	NA	1	NA	NA	415.75	402.51	411.55	243.42	219.02	436.17	423.07	428.88	149.13	47.38	151.37	1.73	6.55	0	513.07	0.7	0	296.87
Phldb2	pleckstrin homology-like domain family B member	chr16	45746344	45844491	57.23	31.41	15.59	-0.83	-1.89	6.06e-52	3.81e-07	16.2	15.54	NA	NA	NA	1	1	NA	chr16:45811012-45811308	0	3.59	-3.91	0.105	1	NA	1	NA	1	NA	NA	415.75	402.51	411.55	243.42	219.02	436.17	423.07	428.88	149.13	47.38	151.37	1.04	1.93	0	0	0	0	0
Phldb2	pleckstrin homology-like domain family B member	chr16	45746344	45844491	57.23	31.41	15.59	-0.83	-1.89	6.06e-52	3.81e-07	16.2	15.54	NA	NA	NA	1	1	NA	chr16:45837941-45838596	0	10.48	-2.1	0.0208	1	1	1	NA	1	NA	NA	415.75	402.51	411.55	243.42	219.02	436.17	423.07	428.88	149.13	47.38	151.37	7.96	9.25	0	513.07	1.41	0	296.87
Phldb2	pleckstrin homology-like domain family B member	chr16	45746344	45844491	57.23	31.41	15.59	-0.83	-1.89	6.06e-52	3.81e-07	16.2	15.54	NA	NA	NA	1	1	NA	chr16:45844366-45844829	0	16.71	-2.46	0.00197	1	1	1	1	NA	NA	NA	415.75	402.51	411.55	243.42	219.02	436.17	423.07	428.88	149.13	47.38	151.37	7.44	10.79	3146.81	3591.47	2.11	0	1187.48
Phldb2	pleckstrin homology-like domain family B member	chr16	45746344	45844491	57.23	31.41	15.59	-0.83	-1.89	6.06e-52	3.81e-07	16.2	15.54	NA	NA	NA	1	1	NA	chr16:45892833-45893493	0	17.44	-0.74	0.352	1	1	1	NA	1	1	1	415.75	402.51	411.55	243.42	219.02	436.17	423.07	428.88	149.13	47.38	151.37	14.02	14.26	0	513.07	12.65	0	0
Phldb2	pleckstrin homology-like domain family B member	chr16	45746344	45844491	57.23	31.41	15.59	-0.83	-1.89	6.06e-52	3.81e-07	16.2	15.54	NA	NA	NA	1	1	NA	chr16:45934693-45935182	0	6.13	-2.02	0.0687	1	NA	1	NA	1	NA	NA	415.75	402.51	411.55	243.42	219.02	436.17	423.07	428.88	149.13	47.38	151.37	3.46	2.31	4720.21	0	0.7	0	296.87
Phldb2	pleckstrin homology-like domain family B member	chr16	45746344	45844491	57.23	31.41	15.59	-0.83	-1.89	6.06e-52	3.81e-07	16.2	15.54	NA	NA	NA	1	1	NA	chr16:45945647-45946146	0	7.56	-6.15	0.00355	1	1	1	1	NA	NA	NA	415.75	402.51	411.55	243.42	219.02	436.17	423.07	428.88	149.13	47.38	151.37	3.29	7.32	0	513.07	0	0	0
Phldb2	pleckstrin homology-like domain family B member	chr16	45746344	45844491	57.23	31.41	15.59	-0.83	-1.89	6.06e-52	3.81e-07	16.2	15.54	NA	NA	NA	1	1	NA	chr16:45946504-45946786	0	6.86	-4.64	0.0188	1	1	1	NA	1	NA	NA	415.75	402.51	411.55	243.42	219.02	436.17	423.07	428.88	149.13	47.38	151.37	1.9	3.47	0	0	0	0	0
Fblim1	filamin-binding LIM protein 1	chr4	141131977	141161967	32.13	25.37	8.87	-0.3	-1.89	1.43e-08	9.14e-30	9.74	10.3	NA	1	1	1	NA	NA	chr4:141094643-141095112	36865	27.22	-2.78	0.000693	1	1	1	1	NA	NA	NA	129.44	122.22	133.53	105.95	102.36	135.8	128.46	139.15	37.74	32.72	38.56	12.98	18.11	0	3078.4	2.81	0	0
Fblim1	filamin-binding LIM protein 1	chr4	141131977	141161967	32.13	25.37	8.87	-0.3	-1.89	1.43e-08	9.14e-30	9.74	10.3	NA	1	1	1	NA	NA	chr4:141118126-141118410	13567	17.03	-3.53	0.00895	1	NA	1	NA	1	1	1	129.44	122.22	133.53	105.95	102.36	135.8	128.46	139.15	37.74	32.72	38.56	4.5	8.86	0	513.07	0.7	0	0
Fblim1	filamin-binding LIM protein 1	chr4	141131977	141161967	32.13	25.37	8.87	-0.3	-1.89	1.43e-08	9.14e-30	9.74	10.3	NA	1	1	1	NA	NA	chr4:141121162-141121577	10400	12.12	-3.64	0.00655	1	NA	1	NA	1	NA	NA	129.44	122.22	133.53	105.95	102.36	135.8	128.46	139.15	37.74	32.72	38.56	2.25	13.1	0	2565.33	0	0	296.87
Fblim1	filamin-binding LIM protein 1	chr4	141131977	141161967	32.13	25.37	8.87	-0.3	-1.89	1.43e-08	9.14e-30	9.74	10.3	NA	1	1	1	NA	NA	chr4:141129132-141129667	2310	13.56	-2.57	0.0146	1	NA	1	NA	1	NA	NA	129.44	122.22	133.53	105.95	102.36	135.8	128.46	139.15	37.74	32.72	38.56	7.96	8.48	1573.4	2052.27	0	0	0
Adamts10	RecName: Full=A disintegrin and metalloproteinase with thrombospondin motifs 10; Short=ADAM-TS 10; Short=ADAM-TS10; Short=ADAMTS-10; EC=3.4.24.-; Flags: Precursor;	chr17	33661141	33690727	3.23	2.59	0.89	-0.28	-1.89	0.00264	1.18e-13	17.97	15.14	NA	1	1	NA	NA	NA	NA	NA	NA	NA	NA	NA	NA	NA	NA	NA	NA	NA	16.11	16.59	17.08	12.55	14.75	16.9	17.44	17.8	5.45	3.78	4.86	NA	NA	NA	NA	NA	NA	NA
Ctnnd1	catenin delta-1 isoform 1	chr2	84440938	84490897	165.19	107.9	45.63	-0.58	-1.88	8.16e-108	5.97e-11	18.76	16.52	NA	1	1	1	1	NA	chr2:84475692-84476307	0	24.53	-2.67	0.00256	1	1	1	NA	1	1	1	1128.59	1159.77	1134.7	781.47	749.94	1184.04	1219.01	1182.49	380.6	200.01	395.87	12.81	30.06	1573.4	1539.2	2.11	0	296.87
Ctnnd1	catenin delta-1 isoform 1	chr2	84440938	84490897	165.19	107.9	45.63	-0.58	-1.88	8.16e-108	5.97e-11	18.76	16.52	NA	1	1	1	1	NA	chr2:84490699-84491096	0	14.13	-1.54	0.0907	1	1	1	1	NA	NA	NA	1128.59	1159.77	1134.7	781.47	749.94	1184.04	1219.01	1182.49	380.6	200.01	395.87	4.33	10.41	0	2052.27	2.81	0	0
Trnp1	TMF-regulated nuclear protein 1	chr4	133047015	133054465	18.62	13.85	5.13	-0.39	-1.88	1.08e-10	6.22e-11	0.88	0.69	NA	1	1	1	1	NA	chr4:133023874-133024357	22658	15.62	-7.04	9.51e-06	1	1	1	NA	1	NA	NA	37.51	40.45	38.58	30.5	28.87	39.35	42.52	40.21	14.81	6.02	12.34	8.31	10.79	0	1026.13	0	0	0
Trnp1	TMF-regulated nuclear protein 1	chr4	133047015	133054465	18.62	13.85	5.13	-0.39	-1.88	1.08e-10	6.22e-11	0.88	0.69	NA	1	1	1	1	NA	chr4:133047516-133048006	0	16.58	-2.83	0.0108	1	1	1	NA	1	NA	NA	37.51	40.45	38.58	30.5	28.87	39.35	42.52	40.21	14.81	6.02	12.34	7.96	10.79	0	4104.53	4.22	0	0
Trnp1	TMF-regulated nuclear protein 1	chr4	133047015	133054465	18.62	13.85	5.13	-0.39	-1.88	1.08e-10	6.22e-11	0.88	0.69	NA	1	1	1	1	NA	chr4:133054354-133054620	0	18.91	-3.68	0.000422	1	1	1	1	NA	NA	NA	37.51	40.45	38.58	30.5	28.87	39.35	42.52	40.21	14.81	6.02	12.34	4.67	6.55	1573.4	3591.47	1.41	0	0
Ttc28	tetratricopeptide repeat protein 28	chr5	111308822	111718799	10.9	6.31	3.01	-0.75	-1.88	8.77e-53	2.45e-15	8.77	7.15	1	1	1	1	NA	NA	chr5:111308559-111309600	0	5.57	-2.95	0.00323	1	1	1	1	NA	NA	NA	147.66	145.96	147.44	84.3	90.43	154.92	153.42	153.65	49.73	26.09	49.74	4.5	9.63	0	4617.6	1.41	0	593.74
Ttc28	tetratricopeptide repeat protein 28	chr5	111308822	111718799	10.9	6.31	3.01	-0.75	-1.88	8.77e-53	2.45e-15	8.77	7.15	1	1	1	1	NA	NA	chr5:111327231-111327573	0	9.33	-1.86	0.181	1	1	1	NA	1	NA	NA	147.66	145.96	147.44	84.3	90.43	154.92	153.42	153.65	49.73	26.09	49.74	2.42	7.32	0	0	1.41	0	0
Ttc28	tetratricopeptide repeat protein 28	chr5	111308822	111718799	10.9	6.31	3.01	-0.75	-1.88	8.77e-53	2.45e-15	8.77	7.15	1	1	1	1	NA	NA	chr5:111409947-111410246	0	9.7	-2.33	0.0647	1	NA	1	NA	1	NA	NA	147.66	145.96	147.44	84.3	90.43	154.92	153.42	153.65	49.73	26.09	49.74	3.46	3.85	0	0	0.7	0	0
Ttc28	tetratricopeptide repeat protein 28	chr5	111308822	111718799	10.9	6.31	3.01	-0.75	-1.88	8.77e-53	2.45e-15	8.77	7.15	1	1	1	1	NA	NA	chr5:111436026-111436474	0	5.83	-2.33	0.107	1	NA	1	NA	1	NA	NA	147.66	145.96	147.44	84.3	90.43	154.92	153.42	153.65	49.73	26.09	49.74	2.42	5.01	0	0	0.7	0	0
Ttc28	tetratricopeptide repeat protein 28	chr5	111308822	111718799	10.9	6.31	3.01	-0.75	-1.88	8.77e-53	2.45e-15	8.77	7.15	1	1	1	1	NA	NA	chr5:111462140-111462356	0	7.16	-6.11	0.00282	1	NA	1	NA	1	NA	NA	147.66	145.96	147.44	84.3	90.43	154.92	153.42	153.65	49.73	26.09	49.74	1.39	1.93	0	1539.2	0	0	0
Ttc28	tetratricopeptide repeat protein 28	chr5	111308822	111718799	10.9	6.31	3.01	-0.75	-1.88	8.77e-53	2.45e-15	8.77	7.15	1	1	1	1	NA	NA	chr5:111488677-111488891	0	9.94	-1.83	0.104	1	1	1	NA	1	NA	NA	147.66	145.96	147.44	84.3	90.43	154.92	153.42	153.65	49.73	26.09	49.74	1.56	3.85	0	1539.2	1.41	0	0
Ttc28	tetratricopeptide repeat protein 28	chr5	111308822	111718799	10.9	6.31	3.01	-0.75	-1.88	8.77e-53	2.45e-15	8.77	7.15	1	1	1	1	NA	NA	chr5:111551525-111551854	0	5.29	-0.7	0.513	1	NA	1	NA	1	1	1	147.66	145.96	147.44	84.3	90.43	154.92	153.42	153.65	49.73	26.09	49.74	1.21	3.47	0	1026.13	2.11	0	296.87
Ttc28	tetratricopeptide repeat protein 28	chr5	111308822	111718799	10.9	6.31	3.01	-0.75	-1.88	8.77e-53	2.45e-15	8.77	7.15	1	1	1	1	NA	NA	chr5:111634250-111635281	0	12.38	-3.52	0.00584	1	1	1	NA	1	NA	NA	147.66	145.96	147.44	84.3	90.43	154.92	153.42	153.65	49.73	26.09	49.74	12.81	20.42	0	513.07	0	0	593.74
Ttc28	tetratricopeptide repeat protein 28	chr5	111308822	111718799	10.9	6.31	3.01	-0.75	-1.88	8.77e-53	2.45e-15	8.77	7.15	1	1	1	1	NA	NA	chr5:111656694-111657838	0	15.05	-1.1	0.147	1	1	1	NA	1	NA	NA	147.66	145.96	147.44	84.3	90.43	154.92	153.42	153.65	49.73	26.09	49.74	18.87	25.05	0	1026.13	7.73	0	296.87
Ttc28	tetratricopeptide repeat protein 28	chr5	111308822	111718799	10.9	6.31	3.01	-0.75	-1.88	8.77e-53	2.45e-15	8.77	7.15	1	1	1	1	NA	NA	chr5:111676541-111677359	0	22.58	-3.57	0.000104	1	1	1	NA	1	1	NA	147.66	145.96	147.44	84.3	90.43	154.92	153.42	153.65	49.73	26.09	49.74	15.58	35.07	6293.62	3078.4	1.41	0	1187.48
Selm	selenoprotein M precursor	chr11	3414705	3417354	40.48	22.78	11.22	-0.79	-1.87	1.17e-35	2.6e-08	8.66	4.95	1	1	1	1	1	NA	chr11:3415285-3415948	0	9.34	-4.33	3.15e-06	1	1	1	NA	NA	NA	NA	43.86	44.24	45.5	27.42	24.1	46.02	46.5	47.42	15.63	5.72	17.06	4.33	7.71	6293.62	6669.86	0	0	296.87
Arxes2	NA	chrX	132528359	132529898	25.2	13.41	7.04	-0.87	-1.87	2.6e-43	4.2e-21	3.61	3.48	NA	NA	NA	1	1	NA	NA	NA	NA	NA	NA	NA	NA	NA	NA	NA	NA	NA	47.09	49.97	49.8	28.16	25.39	49.41	52.52	51.9	13.34	12.15	16.67	NA	NA	NA	NA	NA	NA	NA
Dact1	dapper homolog 1 isoform 2	chr12	72410871	72421094	3.83	2.84	1.07	-0.39	-1.86	5.33e-06	2.3e-07	14.77	16.13	NA	1	1	1	NA	NA	chr12:72412421-72412669	0	8.19	-6.33	0.00112	1	NA	1	NA	1	NA	NA	16.95	19.19	18.38	13.29	14.42	17.79	20.17	19.15	7.9	2.62	5.23	2.42	1.54	3146.81	513.07	0	0	0
Ccdc3	coiled-coil domain-containing protein 3	chr2	5058822	5151912	1.28	0.49	0.36	-1.35	-1.86	2.96e-07	3.14e-05	5.27	2.68	1	1	1	NA	NA	1	chr2:5087058-5087335	0	7.68	-6.06	0.00953	1	1	1	NA	1	NA	NA	3.35	5.4	4.11	1.39	1.95	3.51	5.67	4.28	1.03	1.61	1.05	0.87	5.78	0	1026.13	0	0	0
Lpar4	lysophosphatidic acid receptor 4	chrX	104115964	104129238	6.69	2.99	1.88	-1.13	-1.86	1.18e-49	8.06e-20	3.84	4.16	NA	1	1	1	NA	1	NA	NA	NA	NA	NA	NA	NA	NA	NA	NA	NA	NA	37.37	33.56	36.37	17.89	14.98	39.2	35.28	37.91	9.67	8.8	12.54	NA	NA	NA	NA	NA	NA	NA
Eya4	eyes absent homolog 4	chr10	22823974	23069709	21.51	8.8	6.08	-1.25	-1.85	2.79e-108	1.01e-19	6.12	6.46	NA	1	1	1	1	NA	chr10:22897281-22897855	0	7.41	-3.02	0.0139	1	1	1	NA	1	NA	NA	113.56	108.33	111.74	49.26	44.33	119.14	113.87	116.45	35.48	23.62	38.02	2.25	10.02	0	2565.33	0	0	593.74
Eya4	eyes absent homolog 4	chr10	22823974	23069709	21.51	8.8	6.08	-1.25	-1.85	2.79e-108	1.01e-19	6.12	6.46	NA	1	1	1	1	NA	chr10:22922850-22923368	0	9.34	-2.58	0.0102	1	1	1	NA	1	1	1	113.56	108.33	111.74	49.26	44.33	119.14	113.87	116.45	35.48	23.62	38.02	4.85	7.32	0	1539.2	0.7	0	593.74
Eya4	eyes absent homolog 4	chr10	22823974	23069709	21.51	8.8	6.08	-1.25	-1.85	2.79e-108	1.01e-19	6.12	6.46	NA	1	1	1	1	NA	chr10:22953379-22953697	0	6.99	-2.19	0.209	1	NA	1	NA	1	NA	NA	113.56	108.33	111.74	49.26	44.33	119.14	113.87	116.45	35.48	23.62	38.02	1.9	4.62	0	0	0.7	0	0
Eya4	eyes absent homolog 4	chr10	22823974	23069709	21.51	8.8	6.08	-1.25	-1.85	2.79e-108	1.01e-19	6.12	6.46	NA	1	1	1	1	NA	chr10:23068932-23069574	0	9.34	-1.7	0.0702	1	1	1	1	NA	NA	NA	113.56	108.33	111.74	49.26	44.33	119.14	113.87	116.45	35.48	23.62	38.02	3.98	13.49	0	2052.27	2.11	0	296.87
Eya4	eyes absent homolog 4	chr10	22823974	23069709	21.51	8.8	6.08	-1.25	-1.85	2.79e-108	1.01e-19	6.12	6.46	NA	1	1	1	1	NA	chr10:23069827-23070231	0	10.29	-2.23	0.0144	1	1	1	1	NA	NA	NA	113.56	108.33	111.74	49.26	44.33	119.14	113.87	116.45	35.48	23.62	38.02	3.64	6.55	1573.4	2052.27	0.7	0	890.61
Glt8d2	glycosyltransferase 8 domain-containing protein	chr10	82113178	82153395	3.42	1.61	0.97	-1.05	-1.85	2.3e-12	3.84e-09	3.32	1.72	1	NA	NA	1	1	NA	chr10:82086045-82086550	26628	7.09	-3.23	0.00251	1	1	1	1	NA	NA	NA	8.55	9.41	9.9	5.03	3.98	8.97	9.89	10.32	2.59	2.53	2.97	3.81	4.24	1573.4	1539.2	0	0	296.87
Glt8d2	glycosyltransferase 8 domain-containing protein	chr10	82113178	82153395	3.42	1.61	0.97	-1.05	-1.85	2.3e-12	3.84e-09	3.32	1.72	1	NA	NA	1	1	NA	chr10:82152531-82152865	0	9.56	-2.37	0.0475	1	1	1	NA	NA	NA	NA	8.55	9.41	9.9	5.03	3.98	8.97	9.89	10.32	2.59	2.53	2.97	3.64	4.24	0	513.07	0	0	593.74
Glt8d2	glycosyltransferase 8 domain-containing protein	chr10	82113178	82153395	3.42	1.61	0.97	-1.05	-1.85	2.3e-12	3.84e-09	3.32	1.72	1	NA	NA	1	1	NA	chr10:82153119-82153458	0	7.42	-5.65	0.00656	1	1	1	1	NA	NA	NA	8.55	9.41	9.9	5.03	3.98	8.97	9.89	10.32	2.59	2.53	2.97	2.25	4.24	0	513.07	0	0	0
App	amyloid beta A4 protein isoform 1 precursor	chr16	84954681	85173952	296.91	241.48	83.78	-0.26	-1.85	5.53e-13	1.73e-13	44.13	45.89	NA	NA	NA	1	1	NA	chr16:85137437-85138064	0	10.95	-3.43	0.00529	1	1	1	NA	1	NA	NA	1276.79	1252.19	1243.27	1073.31	1028.21	1339.52	1316.15	1295.63	404.19	266.99	424.91	6.06	13.1	3146.81	0	1.41	0	0
App	amyloid beta A4 protein isoform 1 precursor	chr16	84954681	85173952	296.91	241.48	83.78	-0.26	-1.85	5.53e-13	1.73e-13	44.13	45.89	NA	NA	NA	1	1	NA	chr16:85148898-85149332	0	7.58	-3.08	0.025	1	1	1	NA	1	NA	NA	1276.79	1252.19	1243.27	1073.31	1028.21	1339.52	1316.15	1295.63	404.19	266.99	424.91	3.12	5.78	1573.4	0	0.7	0	0
App	amyloid beta A4 protein isoform 1 precursor	chr16	84954681	85173952	296.91	241.48	83.78	-0.26	-1.85	5.53e-13	1.73e-13	44.13	45.89	NA	NA	NA	1	1	NA	chr16:85172412-85172680	0	11.55	-1.86	0.097	1	1	1	NA	1	NA	NA	1276.79	1252.19	1243.27	1073.31	1028.21	1339.52	1316.15	1295.63	404.19	266.99	424.91	2.77	5.4	0	1026.13	2.11	0	0
App	amyloid beta A4 protein isoform 1 precursor	chr16	84954681	85173952	296.91	241.48	83.78	-0.26	-1.85	5.53e-13	1.73e-13	44.13	45.89	NA	NA	NA	1	1	NA	chr16:85173340-85174291	0	9.46	-3.86	3.78e-05	1	1	1	1	NA	NA	NA	1276.79	1252.19	1243.27	1073.31	1028.21	1339.52	1316.15	1295.63	404.19	266.99	424.91	7.27	15.03	6293.62	3591.47	0	0	296.87
Hspa1b	heat shock 70 kDa protein 1B	chr17	35093374	35096183	28.02	7.68	8.01	-1.83	-1.85	5.87e-222	5.3e-30	0.38	0.95	NA	1	NA	1	1	NA	chr17:35096316-35097272	-134	54.12	-3.58	1.12e-06	1	1	1	1	NA	NA	NA	95.68	101.26	101.05	27.11	28.84	100.38	106.43	105.31	28.02	31.34	27.48	46.4	95.19	3146.81	5130.67	5.62	0	593.74
Hspa1b	heat shock 70 kDa protein 1B	chr17	35093374	35096183	28.02	7.68	8.01	-1.83	-1.85	5.87e-222	5.3e-30	0.38	0.95	NA	1	NA	1	1	NA	chr17:35098048-35098349	-1866	33.09	-3.43	0.00341	1	1	1	NA	1	NA	NA	95.68	101.26	101.05	27.11	28.84	100.38	106.43	105.31	28.02	31.34	27.48	9	17.73	4720.21	0	1.41	0	296.87
Hspa1b	heat shock 70 kDa protein 1B	chr17	35093374	35096183	28.02	7.68	8.01	-1.83	-1.85	5.87e-222	5.3e-30	0.38	0.95	NA	1	NA	1	1	NA	chr17:35101609-35102098	-5427	23.54	-2.83	0.00435	1	1	1	NA	1	NA	NA	95.68	101.26	101.05	27.11	28.84	100.38	106.43	105.31	28.02	31.34	27.48	11.25	20.04	0	1026.13	1.41	0	593.74
Tmem62	transmembrane protein 62	chr2	120802798	120833578	3.17	1.94	0.89	-0.67	-1.85	1.3e-07	9.02e-08	0.35	0.33	NA	NA	NA	1	1	NA	chr2:120802992-120803572	0	9.34	-2.17	0.0263	1	1	1	1	NA	NA	NA	11.47	12.17	10.76	6.38	7.98	12.03	12.79	11.22	4.14	2.04	3.84	3.29	11.18	1573.4	2565.33	2.81	0	593.74
Tmem62	transmembrane protein 62	chr2	120802798	120833578	3.17	1.94	0.89	-0.67	-1.85	1.3e-07	9.02e-08	0.35	0.33	NA	NA	NA	1	1	NA	chr2:120833885-120834114	308	7.6	-1.35	0.262	1	NA	1	1	NA	NA	NA	11.47	12.17	10.76	6.38	7.98	12.03	12.79	11.22	4.14	2.04	3.84	0.87	3.85	0	1539.2	2.11	0	0
Rap1gap	rap1 GTPase-activating protein 1	chr4	137220641	137285776	3.37	1.29	0.96	-1.34	-1.85	1.24e-41	3.9e-12	2.71	1.76	1	NA	NA	NA	1	1	chr4:137220690-137221200	0	6.64	-2.06	0.0272	1	1	1	1	NA	NA	NA	14.23	14.69	14.44	5.55	5.83	14.93	15.44	15.05	3.79	5	3.76	3.46	4.24	3146.81	1026.13	1.41	0	0
Rap1gap	rap1 GTPase-activating protein 1	chr4	137220641	137285776	3.37	1.29	0.96	-1.34	-1.85	1.24e-41	3.9e-12	2.71	1.76	1	NA	NA	NA	1	1	chr4:137286600-137287039	819	7.27	-0.03	0.969	1	NA	1	NA	1	NA	NA	14.23	14.69	14.44	5.55	5.83	14.93	15.44	15.05	3.79	5	3.76	3.29	5.4	0	0	2.81	0	890.61
Prss23	serine protease 23 precursor	chr7	96656295	96666096	197.12	139.14	54.89	-0.46	-1.85	8.25e-146	0.000585	4.69	3.58	1	NA	NA	1	1	NA	chr7:96665905-96666985	0	11.46	-2.35	0.00212	1	1	1	1	NA	NA	NA	778.32	821.89	806.64	599.43	564.35	816.57	863.87	840.61	309.01	50.09	340.82	13.5	16.19	0	4104.53	3.52	0	0
Prss23	serine protease 23 precursor	chr7	96656295	96666096	197.12	139.14	54.89	-0.46	-1.85	8.25e-146	0.000585	4.69	3.58	1	NA	NA	1	1	NA	chr7:96689463-96689805	-13779	7.07	-2.05	0.134	1	1	1	NA	1	NA	NA	778.32	821.89	806.64	599.43	564.35	816.57	863.87	840.61	309.01	50.09	340.82	3.12	2.7	0	0	0.7	0	0
Prss23	serine protease 23 precursor	chr7	96656295	96666096	197.12	139.14	54.89	-0.46	-1.85	8.25e-146	0.000585	4.69	3.58	1	NA	NA	1	1	NA	chr7:96711905-96712252	-36221	6.69	-0.89	0.444	1	1	1	NA	1	NA	NA	778.32	821.89	806.64	599.43	564.35	816.57	863.87	840.61	309.01	50.09	340.82	1.9	4.62	0	513.07	2.81	0	0
Unc5b	netrin receptor UNC5B precursor	chr10	60225343	60294329	23.05	12.62	6.62	-0.83	-1.84	4.87e-57	7.72e-24	2.81	2.05	NA	NA	NA	NA	1	1	chr10:60270981-60271549	0	14.47	-1.42	0.0982	1	1	1	NA	1	NA	NA	163.75	171.31	176.85	95.37	96.51	171.79	180.06	184.3	50.38	58.04	40.96	8.14	13.87	0	1026.13	3.52	0	0
Unc5b	netrin receptor UNC5B precursor	chr10	60225343	60294329	23.05	12.62	6.62	-0.83	-1.84	4.87e-57	7.72e-24	2.81	2.05	NA	NA	NA	NA	1	1	chr10:60276712-60277881	0	31.69	-3.07	1.48e-06	1	1	1	NA	1	1	NA	163.75	171.31	176.85	95.37	96.51	171.79	180.06	184.3	50.38	58.04	40.96	30.64	63.59	17307.4	15392	7.73	0	2374.95
Unc5b	netrin receptor UNC5B precursor	chr10	60225343	60294329	23.05	12.62	6.62	-0.83	-1.84	4.87e-57	7.72e-24	2.81	2.05	NA	NA	NA	NA	1	1	chr10:60294051-60294535	0	19.58	-2.75	0.000417	1	1	1	1	NA	NA	NA	163.75	171.31	176.85	95.37	96.51	171.79	180.06	184.3	50.38	58.04	40.96	7.1	16.19	7867.02	4104.53	2.11	0	296.87
Synpo2l	synaptopodin 2-like protein	chr14	21478640	21487528	1.75	0.2	0.49	-3.11	-1.84	6.56e-46	5.8e-06	0.04	0.1	NA	NA	NA	1	1	NA	chr14:21479906-21480996	0	16.15	-2.6	0.000132	1	1	1	NA	1	NA	NA	9.92	8.54	7.5	0.89	1.09	10.41	8.98	7.81	3.08	1.36	3.16	17.14	23.51	3146.81	9235.2	6.33	0	593.74
Synpo2l	synaptopodin 2-like protein	chr14	21478640	21487528	1.75	0.2	0.49	-3.11	-1.84	6.56e-46	5.8e-06	0.04	0.1	NA	NA	NA	1	1	NA	chr14:21486737-21487061	0	9.85	-6.48	0.000659	1	NA	1	1	NA	NA	NA	9.92	8.54	7.5	0.89	1.09	10.41	8.98	7.81	3.08	1.36	3.16	3.64	3.47	0	1539.2	0	0	0
Mboat2	lysophospholipid acyltransferase 2 isoform a	chr12	25516464	25645164	1.06	0.47	0.3	-1.11	-1.83	3.06e-06	1.3e-05	5.12	5.7	NA	1	1	NA	NA	NA	NA	NA	NA	NA	NA	NA	NA	NA	NA	NA	NA	NA	3.18	4.72	3.29	1.7	1.75	3.33	4.96	3.43	1.06	1.15	1.07	NA	NA	NA	NA	NA	NA	NA
Fermt2	fermitin family homolog 2	chr14	46078467	46149740	90.92	40.59	26.07	-1.12	-1.82	1.2e-108	1.09e-10	13.86	13.17	NA	1	1	1	1	1	chr14:46083308-46083694	0	16.54	-1.46	0.153	1	1	1	NA	1	NA	NA	378.07	360.68	377.19	169.4	171.78	396.65	379.1	393.08	125.22	65.57	139.96	4.67	13.49	0	1026.13	1.41	0	296.87
Fermt2	fermitin family homolog 2	chr14	46078467	46149740	90.92	40.59	26.07	-1.12	-1.82	1.2e-108	1.09e-10	13.86	13.17	NA	1	1	1	1	1	chr14:46149082-46149428	0	14.26	-3.12	0.00347	1	1	1	1	NA	NA	NA	378.07	360.68	377.19	169.4	171.78	396.65	379.1	393.08	125.22	65.57	139.96	5.19	6.17	0	2052.27	1.41	0	0
Fermt2	fermitin family homolog 2	chr14	46078467	46149740	90.92	40.59	26.07	-1.12	-1.82	1.2e-108	1.09e-10	13.86	13.17	NA	1	1	1	1	1	chr14:46149695-46150467	0	12.03	-2.61	0.000491	1	1	1	1	NA	NA	NA	378.07	360.68	377.19	169.4	171.78	396.65	379.1	393.08	125.22	65.57	139.96	8.66	12.72	9440.42	3591.47	3.52	0	296.87
Dact2	dapper homolog 2	chr17	14332237	14340838	4.07	3.22	1.19	-0.3	-1.82	0.000483	2.08e-08	0.61	0.3	1	NA	NA	NA	1	1	chr17:14323306-14323539	8698	6.23	-4.23	0.0449	1	NA	1	NA	1	1	1	14.06	14.64	14.54	11.63	11.84	14.75	15.39	15.15	3.21	6.34	3.25	1.73	1.93	0	0	0	0	0
Dact2	dapper homolog 2	chr17	14332237	14340838	4.07	3.22	1.19	-0.3	-1.82	0.000483	2.08e-08	0.61	0.3	1	NA	NA	NA	1	1	chr17:14330832-14331211	1026	6.38	-1.52	0.23	1	1	1	NA	1	1	1	14.06	14.64	14.54	11.63	11.84	14.75	15.39	15.15	3.21	6.34	3.25	2.25	4.62	0	0	0.7	0	296.87
Il34	interleukin-34 isoform 2	chr8	113265729	113329803	8.17	4.49	2.44	-0.82	-1.81	8.97e-16	8.77e-05	0.09	0.07	NA	NA	NA	NA	1	NA	chr8:113278615-113279254	0	9.99	-2.78	0.000515	1	1	1	1	NA	NA	NA	20.61	18.76	17.47	9.93	11.46	21.62	19.72	18.2	3.51	10.79	2.63	5.89	5.78	7867.02	6156.8	2.81	0	0
Il34	interleukin-34 isoform 2	chr8	113265729	113329803	8.17	4.49	2.44	-0.82	-1.81	8.97e-16	8.77e-05	0.09	0.07	NA	NA	NA	NA	1	NA	chr8:113303786-113304395	0	19.22	-1.55	0.0633	1	1	1	NA	1	NA	NA	20.61	18.76	17.47	9.93	11.46	21.62	19.72	18.2	3.51	10.79	2.63	13.33	16.57	0	513.07	4.22	0	890.61
Il34	interleukin-34 isoform 2	chr8	113265729	113329803	8.17	4.49	2.44	-0.82	-1.81	8.97e-16	8.77e-05	0.09	0.07	NA	NA	NA	NA	1	NA	chr8:113312898-113313865	0	63.01	-2.78	4.33e-05	1	1	1	NA	1	NA	NA	20.61	18.76	17.47	9.93	11.46	21.62	19.72	18.2	3.51	10.79	2.63	58.52	103.66	15734	5643.73	14.06	0	2671.82
Il34	interleukin-34 isoform 2	chr8	113265729	113329803	8.17	4.49	2.44	-0.82	-1.81	8.97e-16	8.77e-05	0.09	0.07	NA	NA	NA	NA	1	NA	chr8:113317411-113318076	0	39.56	-2.25	0.0016	1	1	1	NA	1	1	1	20.61	18.76	17.47	9.93	11.46	21.62	19.72	18.2	3.51	10.79	2.63	27.87	39.31	0	2052.27	5.62	0	890.61
Il34	interleukin-34 isoform 2	chr8	113265729	113329803	8.17	4.49	2.44	-0.82	-1.81	8.97e-16	8.77e-05	0.09	0.07	NA	NA	NA	NA	1	NA	chr8:113333821-113334194	-4019	24.89	-2.85	0.0123	1	1	1	NA	1	NA	NA	20.61	18.76	17.47	9.93	11.46	21.62	19.72	18.2	3.51	10.79	2.63	10.04	12.72	0	2565.33	0	0	0
Bmper	BMP-binding endothelial regulator protein	chr9	23027520	23289646	2.66	0.62	0.8	-2.06	-1.81	3.31e-51	0.00302	2.38	2.04	NA	NA	NA	NA	1	NA	chr9:23026931-23027793	0	7.4	-0.89	0.242	1	1	1	1	NA	NA	NA	11.89	12.34	13.91	3.05	3.07	12.48	12.97	14.5	1.8	8.28	1.3	6.06	9.25	3146.81	2565.33	9.84	0	296.87
Bmper	BMP-binding endothelial regulator protein	chr9	23027520	23289646	2.66	0.62	0.8	-2.06	-1.81	3.31e-51	0.00302	2.38	2.04	NA	NA	NA	NA	1	NA	chr9:23179372-23179775	0	6.72	-0.47	0.744	1	1	1	NA	1	1	1	11.89	12.34	13.91	3.05	3.07	12.48	12.97	14.5	1.8	8.28	1.3	2.6	5.01	0	0	0	0	1484.34
Bmper	BMP-binding endothelial regulator protein	chr9	23027520	23289646	2.66	0.62	0.8	-2.06	-1.81	3.31e-51	0.00302	2.38	2.04	NA	NA	NA	NA	1	NA	chr9:23190783-23191090	0	4.41	-4.14	0.0483	1	NA	1	NA	1	NA	NA	11.89	12.34	13.91	3.05	3.07	12.48	12.97	14.5	1.8	8.28	1.3	1.56	1.93	0	0	0	0	0
Bmper	BMP-binding endothelial regulator protein	chr9	23027520	23289646	2.66	0.62	0.8	-2.06	-1.81	3.31e-51	0.00302	2.38	2.04	NA	NA	NA	NA	1	NA	chr9:23269199-23269405	0	3.76	-0.26	0.881	1	1	1	NA	1	NA	NA	11.89	12.34	13.91	3.05	3.07	12.48	12.97	14.5	1.8	8.28	1.3	0.35	1.93	0	513.07	2.11	0	0
S1pr3	sphingosine 1-phosphate receptor 3	chr13	51503987	51518166	7.89	6.86	2.31	-0.16	-1.81	0.0135	9.51e-22	29.26	24.56	NA	1	1	1	NA	NA	NA	NA	NA	NA	NA	NA	NA	NA	NA	NA	NA	NA	42.26	44.84	46.85	38.8	40.9	44.33	47.13	48.82	12.72	12.4	15	NA	NA	NA	NA	NA	NA	NA
Pde4d	cAMP-specific 3',5'-cyclic phosphodiesterase 4D	chr13	109444371	110746177	3.36	1.44	0.98	-1.19	-1.8	7.9e-58	1.84e-11	2.23	2.25	NA	1	1	1	NA	1	chr13:109483179-109483437	0	6	-4.32	0.0385	1	1	1	NA	1	NA	NA	28.26	29.88	31.45	13.54	12.7	29.64	31.4	32.77	10.87	5.45	10.59	1.9	1.93	0	0	0	0	0
Pde4d	cAMP-specific 3',5'-cyclic phosphodiesterase 4D	chr13	109444371	110746177	3.36	1.44	0.98	-1.19	-1.8	7.9e-58	1.84e-11	2.23	2.25	NA	1	1	1	NA	1	chr13:110032747-110033728	0	16.37	-1.77	0.0989	1	1	1	NA	1	NA	NA	28.26	29.88	31.45	13.54	12.7	29.64	31.4	32.77	10.87	5.45	10.59	14.72	30.44	0	0	2.81	0	593.74
Pde4d	cAMP-specific 3',5'-cyclic phosphodiesterase 4D	chr13	109444371	110746177	3.36	1.44	0.98	-1.19	-1.8	7.9e-58	1.84e-11	2.23	2.25	NA	1	1	1	NA	1	chr13:110068828-110069630	0	9.41	-3.55	0.00515	1	1	1	NA	1	NA	NA	28.26	29.88	31.45	13.54	12.7	29.64	31.4	32.77	10.87	5.45	10.59	5.54	16.96	0	1026.13	1.41	0	0
Pde4d	cAMP-specific 3',5'-cyclic phosphodiesterase 4D	chr13	109444371	110746177	3.36	1.44	0.98	-1.19	-1.8	7.9e-58	1.84e-11	2.23	2.25	NA	1	1	1	NA	1	chr13:110231093-110231386	0	5.61	-3.38	0.0133	1	1	1	NA	1	NA	NA	28.26	29.88	31.45	13.54	12.7	29.64	31.4	32.77	10.87	5.45	10.59	1.56	1.93	0	1539.2	0	0	0
Pde4d	cAMP-specific 3',5'-cyclic phosphodiesterase 4D	chr13	109444371	110746177	3.36	1.44	0.98	-1.19	-1.8	7.9e-58	1.84e-11	2.23	2.25	NA	1	1	1	NA	1	chr13:110443146-110443446	0	3.55	-3.81	0.0782	1	NA	1	NA	1	NA	NA	28.26	29.88	31.45	13.54	12.7	29.64	31.4	32.77	10.87	5.45	10.59	1.39	1.16	0	0	0	0	0
Pde4d	cAMP-specific 3',5'-cyclic phosphodiesterase 4D	chr13	109444371	110746177	3.36	1.44	0.98	-1.19	-1.8	7.9e-58	1.84e-11	2.23	2.25	NA	1	1	1	NA	1	chr13:110475668-110476042	0	5.69	-1.66	0.19	1	NA	1	1	NA	NA	NA	28.26	29.88	31.45	13.54	12.7	29.64	31.4	32.77	10.87	5.45	10.59	2.25	3.47	0	0	0	0	296.87
Pde4d	cAMP-specific 3',5'-cyclic phosphodiesterase 4D	chr13	109444371	110746177	3.36	1.44	0.98	-1.19	-1.8	7.9e-58	1.84e-11	2.23	2.25	NA	1	1	1	NA	1	chr13:110612369-110613374	0	13.28	-2.74	0.000861	1	1	1	NA	1	1	1	28.26	29.88	31.45	13.54	12.7	29.64	31.4	32.77	10.87	5.45	10.59	11.25	24.28	3146.81	3078.4	4.22	0	593.74
Pde4d	cAMP-specific 3',5'-cyclic phosphodiesterase 4D	chr13	109444371	110746177	3.36	1.44	0.98	-1.19	-1.8	7.9e-58	1.84e-11	2.23	2.25	NA	1	1	1	NA	1	chr13:110612369-110613374	0	13.28	-2.74	0.000861	1	1	1	NA	1	1	1	28.26	29.88	31.45	13.54	12.7	29.64	31.4	32.77	10.87	5.45	10.59	11.25	24.28	3146.81	3078.4	4.22	0	593.74
Pde4d	cAMP-specific 3',5'-cyclic phosphodiesterase 4D	chr13	109444371	110746177	3.36	1.44	0.98	-1.19	-1.8	7.9e-58	1.84e-11	2.23	2.25	NA	1	1	1	NA	1	chr13:110692696-110693451	0	4.48	-0.88	0.455	1	1	1	1	NA	NA	NA	28.26	29.88	31.45	13.54	12.7	29.64	31.4	32.77	10.87	5.45	10.59	2.77	6.55	0	0	2.81	0	0
Pde4d	cAMP-specific 3',5'-cyclic phosphodiesterase 4D	chr13	109444371	110746177	3.36	1.44	0.98	-1.19	-1.8	7.9e-58	1.84e-11	2.23	2.25	NA	1	1	1	NA	1	chr13:110692696-110693451	0	4.48	-0.88	0.455	1	1	1	1	NA	NA	NA	28.26	29.88	31.45	13.54	12.7	29.64	31.4	32.77	10.87	5.45	10.59	2.77	6.55	0	0	2.81	0	0
Echdc2	enoyl-CoA hydratase domain-containing protein 2,	chr4	107838042	107851913	6.79	2.2	2	-1.58	-1.8	9.14e-38	1.49e-09	5.66	3.43	1	1	1	NA	NA	1	NA	NA	NA	NA	NA	NA	NA	NA	NA	NA	NA	NA	10.94	11.2	11.44	3.58	3.88	11.47	11.77	11.92	3	3.96	3.14	NA	NA	NA	NA	NA	NA	NA
Hhipl1	HHIP-like protein 1 precursor	chr12	109544480	109566510	3.38	2.05	1.03	-0.69	-1.79	1.24e-06	0.00194	0.16	0.11	1	1	1	NA	NA	1	chr12:109533022-109533228	-11252	7.04	-2.44	0.0623	1	NA	1	NA	1	NA	NA	10.63	10.93	11.77	8.02	5.83	11.15	11.48	12.27	1.47	7.06	1.55	0.69	2.31	1573.4	2052.27	1.41	0	0
Hhipl1	HHIP-like protein 1 precursor	chr12	109544480	109566510	3.38	2.05	1.03	-0.69	-1.79	1.24e-06	0.00194	0.16	0.11	1	1	1	NA	NA	1	chr12:109547557-109547952	0	18.61	-3.09	0.00892	1	1	1	NA	1	NA	NA	10.63	10.93	11.77	8.02	5.83	11.15	11.48	12.27	1.47	7.06	1.55	7.44	10.79	0	513.07	0	0	0
Zfp697	Mus musculus 8 days embryo whole body cDNA, RIKEN full-length enriched library, clone:5730555N10 product:gap junction membrane channel protein alpha 5, full insert sequence.	chr3	98186404	98235872	4.54	2.33	1.34	-0.93	-1.79	5.76e-23	4.27e-14	1.69	2.04	NA	NA	NA	1	1	NA	chr3:98178147-98179221	-7183	11.71	-4.2	0.00824	1	1	1	NA	1	1	NA	30.08	26.92	31.74	17.09	14.07	31.56	28.3	33.07	10.48	6.38	10.03	9.18	26.59	0	0	0	0	296.87
Zfp697	Mus musculus 8 days embryo whole body cDNA, RIKEN full-length enriched library, clone:5730555N10 product:gap junction membrane channel protein alpha 5, full insert sequence.	chr3	98186404	98235872	4.54	2.33	1.34	-0.93	-1.79	5.76e-23	4.27e-14	1.69	2.04	NA	NA	NA	1	1	NA	chr3:98186178-98186674	0	13.45	-1.37	0.0813	1	1	1	1	NA	NA	NA	30.08	26.92	31.74	17.09	14.07	31.56	28.3	33.07	10.48	6.38	10.03	7.96	8.09	0	1026.13	2.11	0	593.74
Frmd4b	FERM domain-containing protein 4B	chr6	97236861	97567651	3.48	1.69	1.01	-1	-1.79	2.36e-39	0.000272	0.87	0.67	1	1	1	1	NA	NA	chr6:97228545-97229175	7686	5.22	-0.48	0.571	1	NA	1	NA	1	NA	NA	22.38	22.31	21.48	11.72	10.37	23.48	23.45	22.38	8.99	1.72	9.38	2.94	5.78	0	1026.13	3.52	0	593.74
Frmd4b	FERM domain-containing protein 4B	chr6	97236861	97567651	3.48	1.69	1.01	-1	-1.79	2.36e-39	0.000272	0.87	0.67	1	1	1	1	NA	NA	chr6:97241047-97241466	0	4.85	-3	0.0148	1	NA	1	NA	1	NA	NA	22.38	22.31	21.48	11.72	10.37	23.48	23.45	22.38	8.99	1.72	9.38	1.04	3.08	3146.81	2565.33	1.41	0	0
Frmd4b	FERM domain-containing protein 4B	chr6	97236861	97567651	3.48	1.69	1.01	-1	-1.79	2.36e-39	0.000272	0.87	0.67	1	1	1	1	NA	NA	chr6:97359975-97360837	0	9.76	-1.53	0.0231	1	1	1	NA	1	NA	NA	22.38	22.31	21.48	11.72	10.37	23.48	23.45	22.38	8.99	1.72	9.38	7.62	13.49	4720.21	2565.33	3.52	0	1484.34
Frmd4b	FERM domain-containing protein 4B	chr6	97236861	97567651	3.48	1.69	1.01	-1	-1.79	2.36e-39	0.000272	0.87	0.67	1	1	1	1	NA	NA	chr6:97396875-97397081	0	4.23	-2.4	0.151	1	1	1	NA	1	NA	NA	22.38	22.31	21.48	11.72	10.37	23.48	23.45	22.38	8.99	1.72	9.38	0.52	1.93	1573.4	0	0	0	0
Igfbp4	insulin-like growth factor-binding protein 4	chr11	98902574	98913957	240.85	159.69	71.49	-0.55	-1.78	6.95e-54	5.71e-12	130.55	144.74	NA	1	1	1	NA	1	chr11:98902256-98902617	0	12.32	-2.97	0.00151	1	1	1	1	NA	NA	NA	599.4	649.57	634.41	439.9	415.46	628.85	682.75	661.12	221.89	131.98	222.24	3.98	5.78	3146.81	2565.33	0	0	890.61
Igfbp4	insulin-like growth factor-binding protein 4	chr11	98902574	98913957	240.85	159.69	71.49	-0.55	-1.78	6.95e-54	5.71e-12	130.55	144.74	NA	1	1	1	NA	1	chr11:98908548-98908925	0	13.34	-2.35	0.0716	1	1	1	NA	1	NA	NA	599.4	649.57	634.41	439.9	415.46	628.85	682.75	661.12	221.89	131.98	222.24	4.16	10.02	0	0	0.7	0	296.87
Ntn4	netrin-4 precursor	chr10	93103794	93208717	2.45	1.33	0.73	-0.84	-1.76	4.66e-09	0.000583	0.42	0.34	NA	NA	NA	1	1	NA	chr10:93083248-93083858	-19936	9.99	-1.8	0.0168	1	1	1	NA	1	NA	NA	7.25	7.24	7.88	4.07	4.26	7.61	7.61	8.21	3.08	0.79	3.05	6.93	6.55	4720.21	1539.2	2.81	0	593.74
Ntn4	netrin-4 precursor	chr10	93103794	93208717	2.45	1.33	0.73	-0.84	-1.76	4.66e-09	0.000583	0.42	0.34	NA	NA	NA	1	1	NA	chr10:93123819-93124916	0	6.17	-1.85	0.0621	1	1	1	NA	1	NA	NA	7.25	7.24	7.88	4.07	4.26	7.61	7.61	8.21	3.08	0.79	3.05	6.58	11.95	0	513.07	3.52	0	0
Ntn4	netrin-4 precursor	chr10	93103794	93208717	2.45	1.33	0.73	-0.84	-1.76	4.66e-09	0.000583	0.42	0.34	NA	NA	NA	1	1	NA	chr10:93129775-93130029	0	7.62	-1.75	0.174	1	NA	1	NA	1	NA	NA	7.25	7.24	7.88	4.07	4.26	7.61	7.61	8.21	3.08	0.79	3.05	2.42	2.31	0	0	0.7	0	0
Ntn4	netrin-4 precursor	chr10	93103794	93208717	2.45	1.33	0.73	-0.84	-1.76	4.66e-09	0.000583	0.42	0.34	NA	NA	NA	1	1	NA	chr10:93191035-93191349	0	3.08	-1.56	0.328	1	NA	1	1	NA	NA	NA	7.25	7.24	7.88	4.07	4.26	7.61	7.61	8.21	3.08	0.79	3.05	0.87	1.93	0	0	0	0	0
Dbn1	drebrin isoform 1	chr13	55574789	55589437	15.67	12.91	4.66	-0.24	-1.76	0.000154	0.00014	37.86	40.36	NA	1	1	1	NA	NA	chr13:55584481-55584809	0	12.97	-3.69	0.00702	1	NA	1	NA	1	NA	NA	63.4	58.07	59.17	53.08	48.91	66.52	61.04	61.67	25.3	5.05	25.68	3.46	8.48	0	1026.13	0.7	0	0
Ldlrad4	NA	chr18	68092911	68415203	7.98	4.89	2.41	-0.67	-1.76	5.91e-21	6.68e-16	2.38	2.09	NA	1	1	1	1	NA	NA	NA	NA	NA	NA	NA	NA	NA	NA	NA	NA	NA	26.6	23.88	24.77	15.88	15.69	27.9	25.1	25.81	6.78	8.6	7.85	NA	NA	NA	NA	NA	NA	NA
Ly6c1	lymphocyte antigen 6C2 precursor	chr15	74874448	74879267	11.59	6.18	3.56	-0.87	-1.75	3.24e-35	3.08e-09	0.06	0.05	NA	NA	NA	NA	1	1	chr15:74881723-74882223	-2464	14.31	-3.38	0.000419	1	1	1	NA	1	1	1	23.28	24.48	24.41	12.55	13.79	24.42	25.73	25.44	6.02	11.11	5.25	7.79	9.25	3146.81	1539.2	0	0	296.87
Phyhd1	phytanoyl-CoA dioxygenase domain-containing	chr2	30122049	30137669	8.38	5.99	2.59	-0.45	-1.75	3.83e-06	3.91e-07	0.85	1.13	NA	1	1	NA	NA	1	chr2:30121280-30122445	0	18.51	-5.26	4.59e-08	1	1	1	1	NA	NA	NA	15.6	15.29	15.64	12.49	10.31	16.37	16.07	16.3	3.38	7.62	3.47	17.31	38.54	9440.42	8209.06	0	0	0
Phyhd1	phytanoyl-CoA dioxygenase domain-containing	chr2	30122049	30137669	8.38	5.99	2.59	-0.45	-1.75	3.83e-06	3.91e-07	0.85	1.13	NA	1	1	NA	NA	1	chr2:30125621-30125837	0	22.39	-2.52	0.0202	1	NA	1	NA	1	1	1	15.6	15.29	15.64	12.49	10.31	16.37	16.07	16.3	3.38	7.62	3.47	4.33	7.71	0	2565.33	2.81	0	0
Gramd1b	GRAM domain-containing protein 1B	chr9	40105492	40263349	1.3	0.53	0.4	-1.25	-1.75	4.89e-11	8.99e-05	2.29	1.58	1	1	NA	NA	NA	1	chr9:40128713-40129487	0	21.12	-3.24	0.00081	1	1	1	NA	1	NA	NA	5.06	4.66	4.08	1.82	2.03	5.31	4.9	4.26	1.01	2.01	1.24	18.35	21.2	0	4104.53	4.92	0	0
Gramd1b	GRAM domain-containing protein 1B	chr9	40105492	40263349	1.3	0.53	0.4	-1.25	-1.75	4.89e-11	8.99e-05	2.29	1.58	1	1	NA	NA	NA	1	chr9:40383191-40383587	-44224	5.37	-4.76	0.0178	1	NA	1	NA	1	NA	NA	5.06	4.66	4.08	1.82	2.03	5.31	4.9	4.26	1.01	2.01	1.24	2.6	2.7	0	0	0	0	0
Wdfy1	WD repeat and FYVE domain containing 1 isoform	chr1	79698837	79758344	26.44	21.42	8.04	-0.26	-1.74	4.41e-07	1.17e-18	1.57	1.22	NA	1	1	1	1	NA	chr1:79742644-79742886	0	9.19	-2.04	0.0506	1	NA	1	NA	1	NA	NA	161.81	155.07	154.75	134.08	127.66	169.76	162.99	161.26	53.29	36.65	57.65	2.25	2.31	3146.81	1026.13	1.41	0	296.87
Wdfy1	WD repeat and FYVE domain containing 1 isoform	chr1	79698837	79758344	26.44	21.42	8.04	-0.26	-1.74	4.41e-07	1.17e-18	1.57	1.22	NA	1	1	1	1	NA	chr1:79750691-79750905	0	6.33	-1.88	0.207	1	NA	1	NA	1	NA	NA	161.81	155.07	154.75	134.08	127.66	169.76	162.99	161.26	53.29	36.65	57.65	1.39	2.31	0	0	0	0	0
Wdfy1	WD repeat and FYVE domain containing 1 isoform	chr1	79698837	79758344	26.44	21.42	8.04	-0.26	-1.74	4.41e-07	1.17e-18	1.57	1.22	NA	1	1	1	1	NA	chr1:79757298-79757734	0	11.53	-4.1	0.00258	1	1	1	NA	NA	NA	NA	161.81	155.07	154.75	134.08	127.66	169.76	162.99	161.26	53.29	36.65	57.65	3.64	10.02	0	1539.2	0	0	0
Wdfy1	WD repeat and FYVE domain containing 1 isoform	chr1	79698837	79758344	26.44	21.42	8.04	-0.26	-1.74	4.41e-07	1.17e-18	1.57	1.22	NA	1	1	1	1	NA	chr1:79758014-79758346	0	15.44	-1.65	0.0648	1	1	1	1	NA	NA	NA	161.81	155.07	154.75	134.08	127.66	169.76	162.99	161.26	53.29	36.65	57.65	5.02	8.09	3146.81	513.07	3.52	0	0
Trp53inp2	tumor protein p53-inducible nuclear protein 2	chr2	155207592	155215583	20.76	17.04	6.31	-0.25	-1.73	3.79e-07	6.97e-05	3.7	6	NA	1	1	1	1	NA	chr2:155207301-155208205	0	15.08	-3.11	0.000103	1	1	1	1	NA	NA	NA	104.37	103.59	101.07	87.97	85.84	109.49	108.88	105.33	42.7	9.66	45.56	11.08	23.51	3146.81	6669.86	2.81	0	0
Nes	nestin	chr3	87775015	87784373	1.41	0.39	0.44	-1.81	-1.73	1.55e-41	0.000145	4.18	4.03	NA	NA	NA	NA	1	NA	chr3:87764700-87765030	-9985	20.81	-3.59	2.93e-05	1	1	1	NA	1	NA	NA	11.13	10.33	11.32	3.02	3.19	11.68	10.86	11.79	2.67	6	1.61	6.23	6.94	12587.2	4617.6	1.41	0	0
Fam132a	family with sequence similarity 132, member A	chr4	155336421	155340738	5.55	3.52	1.72	-0.62	-1.73	0.000952	2.62e-07	2.5	1.61	1	1	1	NA	NA	NA	chr4:155336273-155336506	0	9.13	-2.03	0.0995	1	NA	1	1	NA	NA	NA	6.97	10.17	10.6	5.89	6.16	7.32	10.69	11.04	2.86	3.01	2.91	2.6	2.31	0	513.07	0	0	593.74
Runx1t1	protein CBFA2T1 isoform 2	chr4	13670449	13820790	3.13	2.22	0.96	-0.45	-1.72	4.41e-10	1.11e-11	7.01	6.74	NA	1	1	1	NA	NA	chr4:13670539-13671036	0	5.84	-1.93	0.0947	1	NA	1	1	NA	NA	NA	29.24	25.81	26.62	19.71	20	30.68	27.13	27.74	8.52	6.09	11.33	2.08	5.01	1573.4	2052.27	3.52	0	0
Runx1t1	protein CBFA2T1 isoform 2	chr4	13670449	13820790	3.13	2.22	0.96	-0.45	-1.72	4.41e-10	1.11e-11	7.01	6.74	NA	1	1	1	NA	NA	chr4:13712029-13712922	0	5.63	-0.96	0.41	1	1	1	1	NA	NA	NA	29.24	25.81	26.62	19.71	20	30.68	27.13	27.74	8.52	6.09	11.33	3.81	11.56	0	0	2.81	0	593.74
Runx1t1	protein CBFA2T1 isoform 2	chr4	13670449	13820790	3.13	2.22	0.96	-0.45	-1.72	4.41e-10	1.11e-11	7.01	6.74	NA	1	1	1	NA	NA	chr4:13726777-13726983	0	6.1	-0.91	0.557	1	NA	1	NA	1	NA	NA	29.24	25.81	26.62	19.71	20	30.68	27.13	27.74	8.52	6.09	11.33	1.9	0.77	0	0	0	0	593.74
Lsp1	lymphocyte-specific protein 1 isoform 1	chr7	149646717	149680773	11.76	7.1	3.66	-0.69	-1.72	2.63e-18	8.6e-19	4.24	3.29	1	1	1	1	1	NA	chr7:149656090-149657592	0	22.79	-2.27	0.00018	1	1	1	1	1	NA	NA	42.15	39.17	34.69	23.44	24.53	44.22	41.18	36.15	11.17	13.76	11.86	32.55	52.41	6293.62	12313.6	15.47	0	1484.34
Lsp1	lymphocyte-specific protein 1 isoform 1	chr7	149646717	149680773	11.76	7.1	3.66	-0.69	-1.72	2.63e-18	8.6e-19	4.24	3.29	1	1	1	1	1	NA	chr7:149668259-149668655	0	7.57	-3.51	0.00671	1	NA	1	NA	1	NA	NA	42.15	39.17	34.69	23.44	24.53	44.22	41.18	36.15	11.17	13.76	11.86	3.64	2.7	3146.81	513.07	0.7	0	0
Arhgef28	NA	chr13	98668550	98976120	6.16	4.96	1.92	-0.27	-1.72	3.01e-06	1.12e-21	0.68	0.5	1	1	1	1	NA	NA	NA	NA	NA	NA	NA	NA	NA	NA	NA	NA	NA	NA	49.71	47.58	48.67	38.71	41.72	52.15	50.01	50.72	15.6	15.41	15.37	NA	NA	NA	NA	NA	NA	NA
Ccl7	C-C motif chemokine 7	chr11	81859214	81861025	5.06	3.58	1.57	-0.45	-1.72	0.0075	5.33e-06	0.02	0.04	NA	NA	NA	NA	1	1	NA	NA	NA	NA	NA	NA	NA	NA	NA	NA	NA	NA	4.95	5.21	5.14	3.33	4.08	5.19	5.47	5.36	1.36	1.76	1.72	NA	NA	NA	NA	NA	NA	NA
Camkmt	NA	chr17	85490040	85857920	1.18	0.79	0.37	-0.52	-1.72	0.0342	0.000107	1.71	1.43	NA	NA	NA	NA	NA	NA	NA	NA	NA	NA	NA	NA	NA	NA	NA	NA	NA	NA	2.59	1.79	2.04	1.14	1.8	2.71	1.88	2.13	0.76	0.84	0.42	NA	NA	NA	NA	NA	NA	NA
Tnik	traf2 and NCK-interacting protein kinase isoform	chr3	28162136	28569507	5.41	3.84	1.67	-0.46	-1.71	1.6e-15	6.89e-06	1.67	1.36	1	1	1	1	NA	1	chr3:28162435-28162819	0	5.79	-1.01	0.386	1	1	1	1	1	NA	NA	49.29	50.45	50.48	38.03	34.92	51.71	53.03	52.6	20.26	6	21.89	1.39	5.4	0	513.07	0.7	0	296.87
Tnik	traf2 and NCK-interacting protein kinase isoform	chr3	28162136	28569507	5.41	3.84	1.67	-0.46	-1.71	1.6e-15	6.89e-06	1.67	1.36	1	1	1	1	NA	1	chr3:28257997-28258351	0	7.1	-0.84	0.333	1	1	1	NA	1	1	1	49.29	50.45	50.48	38.03	34.92	51.71	53.03	52.6	20.26	6	21.89	2.94	2.31	1573.4	1026.13	1.41	0	296.87
Tnik	traf2 and NCK-interacting protein kinase isoform	chr3	28162136	28569507	5.41	3.84	1.67	-0.46	-1.71	1.6e-15	6.89e-06	1.67	1.36	1	1	1	1	NA	1	chr3:28318888-28319224	0	3.74	1.48	0.122	1	NA	1	NA	1	NA	NA	49.29	50.45	50.48	38.03	34.92	51.71	53.03	52.6	20.26	6	21.89	1.04	2.7	0	0	4.92	0	593.74
Tnik	traf2 and NCK-interacting protein kinase isoform	chr3	28162136	28569507	5.41	3.84	1.67	-0.46	-1.71	1.6e-15	6.89e-06	1.67	1.36	1	1	1	1	NA	1	chr3:28384455-28385264	0	22.47	-8	5.55e-06	1	1	1	NA	1	NA	NA	49.29	50.45	50.48	38.03	34.92	51.71	53.03	52.6	20.26	6	21.89	19.22	28.52	0	513.07	0	0	0
Tnik	traf2 and NCK-interacting protein kinase isoform	chr3	28162136	28569507	5.41	3.84	1.67	-0.46	-1.71	1.6e-15	6.89e-06	1.67	1.36	1	1	1	1	NA	1	chr3:28422059-28422417	0	12.43	-3.14	0.0251	1	1	1	NA	1	NA	NA	49.29	50.45	50.48	38.03	34.92	51.71	53.03	52.6	20.26	6	21.89	4.5	7.71	0	0	0	0	296.87
Tnik	traf2 and NCK-interacting protein kinase isoform	chr3	28162136	28569507	5.41	3.84	1.67	-0.46	-1.71	1.6e-15	6.89e-06	1.67	1.36	1	1	1	1	NA	1	chr3:28565476-28565735	0	4.85	-0.83	0.514	1	1	1	NA	1	NA	NA	49.29	50.45	50.48	38.03	34.92	51.71	53.03	52.6	20.26	6	21.89	1.56	1.16	0	513.07	1.41	0	0
Smarcd3	SWI/SNF-related matrix-associated	chr5	24098440	24107820	16.27	13.5	5.06	-0.23	-1.71	9.11e-05	3.03e-16	10.98	7.53	1	1	1	1	1	NA	chr5:24108001-24109108	-182	13.54	-2.63	0.000103	1	1	1	1	NA	NA	NA	34.19	36.6	35.44	30.17	30.21	35.87	38.47	36.93	12.58	8.73	12.68	15.41	20.81	3146.81	4617.6	2.81	0	593.74
Smarcd3	SWI/SNF-related matrix-associated	chr5	24098440	24107820	16.27	13.5	5.06	-0.23	-1.71	9.11e-05	3.03e-16	10.98	7.53	1	1	1	1	1	NA	chr5:24117651-24118275	-9832	5.73	-0.31	0.734	1	1	1	NA	1	NA	NA	34.19	36.6	35.44	30.17	30.21	35.87	38.47	36.93	12.58	8.73	12.68	2.6	7.32	3146.81	513.07	7.03	0	593.74
Aph1b	gamma-secretase subunit APH-1B	chr9	66623294	66643230	8.02	3.04	2.52	-1.36	-1.71	2.91e-110	6.93e-21	1.89	2	NA	NA	NA	1	1	NA	chr9:66643047-66643981	0	68.03	-3.12	1.03e-06	1	1	NA	1	NA	NA	NA	47.09	46.39	44.95	18.66	17.31	49.41	48.76	46.84	15.33	14.41	14.69	55.57	105.21	18880.8	22061.9	14.06	0	2968.69
Slc7a3	cationic amino acid transporter 3	chrX	98274560	98280691	1.12	0.61	0.35	-0.85	-1.7	0.000225	0.000128	0.55	0.6	NA	NA	NA	NA	1	NA	NA	NA	NA	NA	NA	NA	NA	NA	NA	NA	NA	NA	3.01	2.9	4.16	1.76	1.98	3.16	3.05	4.33	1.06	0.81	1.38	NA	NA	NA	NA	NA	NA	NA
Kalrn	kalirin isoform 1	chr16	33969159	34514113	8.86	5.42	2.8	-0.67	-1.69	7.59e-31	2.76e-11	2.13	2.09	NA	1	1	1	1	NA	chr16:33979897-33980324	0	9.06	-1.33	0.204	1	1	1	NA	1	1	NA	182.25	196.88	188.26	119.49	118.1	191.2	206.93	196.19	76.61	37.58	70.64	4.33	5.78	0	0	0.7	0	296.87
Kalrn	kalirin isoform 1	chr16	33969159	34514113	8.86	5.42	2.8	-0.67	-1.69	7.59e-31	2.76e-11	2.13	2.09	NA	1	1	1	1	NA	chr16:34000511-34000910	0	6.3	-0.19	0.843	1	1	1	NA	1	NA	NA	182.25	196.88	188.26	119.49	118.1	191.2	206.93	196.19	76.61	37.58	70.64	2.6	3.85	1573.4	0	2.81	0	0
Kalrn	kalirin isoform 1	chr16	33969159	34514113	8.86	5.42	2.8	-0.67	-1.69	7.59e-31	2.76e-11	2.13	2.09	NA	1	1	1	1	NA	chr16:34089122-34089529	0	4.28	-4.48	0.0261	1	NA	1	NA	1	1	1	182.25	196.88	188.26	119.49	118.1	191.2	206.93	196.19	76.61	37.58	70.64	2.08	2.31	0	0	0	0	0
Kalrn	kalirin isoform 1	chr16	33969159	34514113	8.86	5.42	2.8	-0.67	-1.69	7.59e-31	2.76e-11	2.13	2.09	NA	1	1	1	1	NA	chr16:34237398-34237871	0	4.29	-0.72	0.486	1	NA	1	NA	1	1	NA	182.25	196.88	188.26	119.49	118.1	191.2	206.93	196.19	76.61	37.58	70.64	1.73	3.47	1573.4	513.07	2.81	0	296.87
Kalrn	kalirin isoform 1	chr16	33969159	34514113	8.86	5.42	2.8	-0.67	-1.69	7.59e-31	2.76e-11	2.13	2.09	NA	1	1	1	1	NA	chr16:34323452-34323877	0	12.52	-1.52	0.12	1	1	1	NA	1	1	1	182.25	196.88	188.26	119.49	118.1	191.2	206.93	196.19	76.61	37.58	70.64	5.89	6.55	3146.81	1026.13	6.33	0	0
Kalrn	kalirin isoform 1	chr16	33969159	34514113	8.86	5.42	2.8	-0.67	-1.69	7.59e-31	2.76e-11	2.13	2.09	NA	1	1	1	1	NA	chr16:34331429-34332317	0	15.47	-4.26	0.000398	1	1	1	NA	1	NA	NA	182.25	196.88	188.26	119.49	118.1	191.2	206.93	196.19	76.61	37.58	70.64	10.73	26.59	0	2565.33	0	0	0
Kalrn	kalirin isoform 1	chr16	33969159	34514113	8.86	5.42	2.8	-0.67	-1.69	7.59e-31	2.76e-11	2.13	2.09	NA	1	1	1	1	NA	chr16:34343575-34344217	0	5.88	-3.2	0.00794	1	NA	1	NA	1	NA	NA	182.25	196.88	188.26	119.49	118.1	191.2	206.93	196.19	76.61	37.58	70.64	2.25	5.4	1573.4	5643.73	2.11	0	0
Kalrn	kalirin isoform 1	chr16	33969159	34514113	8.86	5.42	2.8	-0.67	-1.69	7.59e-31	2.76e-11	2.13	2.09	NA	1	1	1	1	NA	chr16:34351734-34351940	0	4.69	0.06	0.974	1	NA	1	NA	1	NA	NA	182.25	196.88	188.26	119.49	118.1	191.2	206.93	196.19	76.61	37.58	70.64	0.87	1.93	0	0	0.7	0	0
Kalrn	kalirin isoform 1	chr16	33969159	34514113	8.86	5.42	2.8	-0.67	-1.69	7.59e-31	2.76e-11	2.13	2.09	NA	1	1	1	1	NA	chr16:34441053-34441281	0	8.48	-2.81	0.0226	1	1	1	NA	1	1	NA	182.25	196.88	188.26	119.49	118.1	191.2	206.93	196.19	76.61	37.58	70.64	1.9	2.31	3146.81	513.07	0	0	0
Kalrn	kalirin isoform 1	chr16	33969159	34514113	8.86	5.42	2.8	-0.67	-1.69	7.59e-31	2.76e-11	2.13	2.09	NA	1	1	1	1	NA	chr16:34526659-34526873	-12547	13.56	-6.23	0.00256	1	1	1	NA	1	NA	NA	182.25	196.88	188.26	119.49	118.1	191.2	206.93	196.19	76.61	37.58	70.64	2.25	5.78	0	1026.13	0	0	0
Spire1	protein spire homolog 1 isoform 1	chr18	67647863	67712375	14.81	8.64	4.71	-0.74	-1.69	5.84e-53	1.12e-26	4.03	4.56	NA	NA	NA	1	1	NA	chr18:67737154-67737983	0	27.65	-1.81	0.0141	1	1	1	NA	1	NA	NA	96.21	93.13	95.67	57.46	56.39	100.94	97.88	99.7	31.24	30.05	31.38	24.41	35.84	0	1539.2	5.62	0	1187.48
Spire1	protein spire homolog 1 isoform 1	chr18	67647863	67712375	14.81	8.64	4.71	-0.74	-1.69	5.84e-53	1.12e-26	4.03	4.56	NA	NA	NA	1	1	NA	chr18:67770511-67770770	-68	11.58	-2.23	0.034	1	1	1	1	NA	NA	NA	96.21	93.13	95.67	57.46	56.39	100.94	97.88	99.7	31.24	30.05	31.38	2.08	4.24	1573.4	2565.33	0	0	0
Slc43a2	large neutral amino acids transporter small	chr11	75345196	75391074	1.96	1.61	0.61	-0.24	-1.68	0.00149	0.031	0.28	0.46	NA	NA	NA	1	1	NA	chr11:75344084-75344290	-906	14.55	-3.15	0.00545	1	NA	1	NA	NA	NA	NA	17.85	17.27	18.45	15.42	14.83	18.73	18.15	19.23	8.85	0.38	8.25	2.25	3.85	4720.21	1539.2	1.41	0	0
Slc43a2	large neutral amino acids transporter small	chr11	75345196	75391074	1.96	1.61	0.61	-0.24	-1.68	0.00149	0.031	0.28	0.46	NA	NA	NA	1	1	NA	chr11:75344823-75345483	0	12.02	-3.36	1.91e-05	1	NA	1	1	NA	NA	NA	17.85	17.27	18.45	15.42	14.83	18.73	18.15	19.23	8.85	0.38	8.25	7.62	9.25	6293.62	5130.67	1.41	0	296.87
Slc43a2	large neutral amino acids transporter small	chr11	75345196	75391074	1.96	1.61	0.61	-0.24	-1.68	0.00149	0.031	0.28	0.46	NA	NA	NA	1	1	NA	chr11:75366618-75366919	0	16.07	-2.71	0.0194	1	NA	1	NA	1	NA	NA	17.85	17.27	18.45	15.42	14.83	18.73	18.15	19.23	8.85	0.38	8.25	5.89	5.4	0	513.07	0	0	0
Slc43a2	large neutral amino acids transporter small	chr11	75345196	75391074	1.96	1.61	0.61	-0.24	-1.68	0.00149	0.031	0.28	0.46	NA	NA	NA	1	1	NA	chr11:75370530-75370927	0	9.99	-1.26	0.25	1	NA	1	NA	1	NA	NA	17.85	17.27	18.45	15.42	14.83	18.73	18.15	19.23	8.85	0.38	8.25	3.12	8.09	0	1026.13	4.92	0	0
Slc43a2	large neutral amino acids transporter small	chr11	75345196	75391074	1.96	1.61	0.61	-0.24	-1.68	0.00149	0.031	0.28	0.46	NA	NA	NA	1	1	NA	chr11:75377301-75378085	0	17.02	-2.44	0.00181	1	1	1	NA	1	NA	NA	17.85	17.27	18.45	15.42	14.83	18.73	18.15	19.23	8.85	0.38	8.25	13.85	20.04	0	2052.27	2.81	0	296.87
Slc43a2	large neutral amino acids transporter small	chr11	75345196	75391074	1.96	1.61	0.61	-0.24	-1.68	0.00149	0.031	0.28	0.46	NA	NA	NA	1	1	NA	chr11:75384867-75385262	0	18.61	-3.14	0.00763	1	1	1	NA	1	NA	1	17.85	17.27	18.45	15.42	14.83	18.73	18.15	19.23	8.85	0.38	8.25	6.41	11.18	0	5130.67	3.52	0	0
Slc43a2	large neutral amino acids transporter small	chr11	75345196	75391074	1.96	1.61	0.61	-0.24	-1.68	0.00149	0.031	0.28	0.46	NA	NA	NA	1	1	NA	chr11:75384867-75385262	0	18.61	-3.14	0.00763	1	1	1	NA	1	NA	1	17.85	17.27	18.45	15.42	14.83	18.73	18.15	19.23	8.85	0.38	8.25	6.41	11.18	0	5130.67	3.52	0	0
Slc43a2	large neutral amino acids transporter small	chr11	75345196	75391074	1.96	1.61	0.61	-0.24	-1.68	0.00149	0.031	0.28	0.46	NA	NA	NA	1	1	NA	chr11:75386674-75387008	0	13.9	-2.21	0.0121	1	NA	1	NA	1	1	1	17.85	17.27	18.45	15.42	14.83	18.73	18.15	19.23	8.85	0.38	8.25	3.46	8.09	1573.4	3078.4	1.41	0	890.61
Slc43a2	large neutral amino acids transporter small	chr11	75345196	75391074	1.96	1.61	0.61	-0.24	-1.68	0.00149	0.031	0.28	0.46	NA	NA	NA	1	1	NA	chr11:75386674-75387008	0	13.9	-2.21	0.0121	1	NA	1	NA	1	1	1	17.85	17.27	18.45	15.42	14.83	18.73	18.15	19.23	8.85	0.38	8.25	3.46	8.09	1573.4	3078.4	1.41	0	890.61
Il10rb	interleukin-10 receptor subunit beta	chr16	91406480	91426079	9.58	7.58	3.06	-0.3	-1.68	8.48e-06	2.55e-14	1.31	0.89	NA	NA	NA	1	1	NA	chr16:91406510-91407232	0	6.3	-3.72	0.000375	1	NA	1	1	NA	NA	NA	22.21	21.61	23.26	18.04	18.32	23.3	22.71	24.24	7.9	6.65	7.37	3.12	7.32	4720.21	3591.47	0	0	890.61
Peli3	protein pellino homolog 3	chr19	4931855	4943092	1.37	0.85	0.44	-0.64	-1.68	0.00195	6.23e-05	0.86	0.54	1	1	1	NA	NA	NA	chr19:4942465-4943382	0	15.93	-2.56	0.00133	1	1	1	1	NA	NA	NA	2.92	3.99	3.15	2.16	2.13	3.07	4.19	3.28	1.23	0.88	1.19	12.64	21.58	6293.62	6156.8	7.03	0	890.61
Peli3	protein pellino homolog 3	chr19	4931855	4943092	1.37	0.85	0.44	-0.64	-1.68	0.00195	6.23e-05	0.86	0.54	1	1	1	NA	NA	NA	chr19:4968274-4968521	-25183	6.26	-1.87	0.223	1	NA	1	NA	1	1	1	2.92	3.99	3.15	2.16	2.13	3.07	4.19	3.28	1.23	0.88	1.19	2.25	1.16	0	0	0	0	296.87
Nkain1	sodium/potassium-transporting ATPase subunit	chr4	130125705	130169623	4.53	1.77	1.48	-1.32	-1.68	6.13e-18	0.00104	9.29	9.38	NA	NA	NA	NA	1	NA	chr4:130179150-130179524	9528	10.34	-2.32	0.0476	1	1	1	NA	1	NA	NA	16.31	12.09	15.35	5.21	6.46	17.11	12.71	16	2.86	9.39	1.98	3.81	6.55	0	513.07	1.41	0	0
Nkain1	sodium/potassium-transporting ATPase subunit	chr4	130125705	130169623	4.53	1.77	1.48	-1.32	-1.68	6.13e-18	0.00104	9.29	9.38	NA	NA	NA	NA	1	NA	chr4:130185026-130185718	15404	11.46	-0.63	0.506	1	1	1	NA	1	NA	NA	16.31	12.09	15.35	5.21	6.46	17.11	12.71	16	2.86	9.39	1.98	7.27	15.41	0	0	7.03	0	0
Nkain1	sodium/potassium-transporting ATPase subunit	chr4	130125705	130169623	4.53	1.77	1.48	-1.32	-1.68	6.13e-18	0.00104	9.29	9.38	NA	NA	NA	NA	1	NA	chr4:130194019-130194323	24397	8.59	-1.71	0.166	1	1	1	NA	1	NA	NA	16.31	12.09	15.35	5.21	6.46	17.11	12.71	16	2.86	9.39	1.98	2.6	3.85	0	1026.13	0	0	1187.48
Nkain1	sodium/potassium-transporting ATPase subunit	chr4	130125705	130169623	4.53	1.77	1.48	-1.32	-1.68	6.13e-18	0.00104	9.29	9.38	NA	NA	NA	NA	1	NA	chr4:130196298-130196680	26676	7.09	-1.41	0.146	1	NA	1	NA	1	NA	NA	16.31	12.09	15.35	5.21	6.46	17.11	12.71	16	2.86	9.39	1.98	2.94	3.47	1573.4	513.07	1.41	0	0
Me3	NADP-dependent malic enzyme, mitochondrial	chr7	96781328	97002869	3.03	2.47	0.96	-0.26	-1.68	0.00122	0.000104	0.07	0.04	1	NA	NA	1	1	NA	chr7:96781219-96781677	0	6.12	-2.86	0.0217	1	1	1	1	NA	NA	NA	16.81	16.56	16.75	14.59	13.43	17.64	17.41	17.45	7.22	1.92	7.32	2.94	3.47	4720.21	0	0.7	0	0
Me3	NADP-dependent malic enzyme, mitochondrial	chr7	96781328	97002869	3.03	2.47	0.96	-0.26	-1.68	0.00122	0.000104	0.07	0.04	1	NA	NA	1	1	NA	chr7:96812806-96813171	0	9.01	-2.72	0.0701	1	1	1	NA	1	1	NA	16.81	16.56	16.75	14.59	13.43	17.64	17.41	17.45	7.22	1.92	7.32	2.77	6.94	0	0	0.7	0	0
Me3	NADP-dependent malic enzyme, mitochondrial	chr7	96781328	97002869	3.03	2.47	0.96	-0.26	-1.68	0.00122	0.000104	0.07	0.04	1	NA	NA	1	1	NA	chr7:96827443-96827774	0	2.34	0.09	0.93	1	NA	1	NA	1	NA	NA	16.81	16.56	16.75	14.59	13.43	17.64	17.41	17.45	7.22	1.92	7.32	0.35	1.93	0	513.07	2.81	0	0
Me3	NADP-dependent malic enzyme, mitochondrial	chr7	96781328	97002869	3.03	2.47	0.96	-0.26	-1.68	0.00122	0.000104	0.07	0.04	1	NA	NA	1	1	NA	chr7:96957991-96958345	0	6.01	-1.9	0.103	1	NA	1	NA	1	NA	NA	16.81	16.56	16.75	14.59	13.43	17.64	17.41	17.45	7.22	1.92	7.32	2.25	1.93	0	1026.13	0	0	0
Me3	NADP-dependent malic enzyme, mitochondrial	chr7	96781328	97002869	3.03	2.47	0.96	-0.26	-1.68	0.00122	0.000104	0.07	0.04	1	NA	NA	1	1	NA	chr7:96978799-96979077	0	5.22	-1.94	0.185	1	NA	1	NA	1	NA	NA	16.81	16.56	16.75	14.59	13.43	17.64	17.41	17.45	7.22	1.92	7.32	1.56	2.31	0	0	0	0	296.87
Me3	NADP-dependent malic enzyme, mitochondrial	chr7	96781328	97002869	3.03	2.47	0.96	-0.26	-1.68	0.00122	0.000104	0.07	0.04	1	NA	NA	1	1	NA	chr7:96986259-96986667	0	8.3	-3.64	0.00698	1	1	1	NA	1	NA	NA	16.81	16.56	16.75	14.59	13.43	17.64	17.41	17.45	7.22	1.92	7.32	2.6	6.17	0	1539.2	0.7	0	0
Gng7	guanine nucleotide-binding protein	chr10	80411369	80477670	2.64	1.51	0.85	-0.76	-1.67	3.8e-09	1.96e-08	2.36	1.82	1	1	1	NA	NA	1	chr10:80391741-80392033	19336	26.17	-3.48	0.000211	1	NA	1	NA	NA	NA	NA	11.92	11.33	11.72	5.86	7.81	12.51	11.91	12.22	4.11	3.08	4.35	6.75	12.33	3146.81	2565.33	1.41	0	0
Gng7	guanine nucleotide-binding protein	chr10	80411369	80477670	2.64	1.51	0.85	-0.76	-1.67	3.8e-09	1.96e-08	2.36	1.82	1	1	1	NA	NA	1	chr10:80403209-80404138	7231	48.72	-2.17	0.000903	1	1	1	NA	1	NA	NA	11.92	11.33	11.72	5.86	7.81	12.51	11.91	12.22	4.11	3.08	4.35	41.38	84.4	3146.81	3078.4	14.06	0	1187.48
Gng7	guanine nucleotide-binding protein	chr10	80411369	80477670	2.64	1.51	0.85	-0.76	-1.67	3.8e-09	1.96e-08	2.36	1.82	1	1	1	NA	NA	1	chr10:80409788-80410134	1235	21.24	-1.49	0.0921	1	NA	1	NA	1	NA	NA	11.92	11.33	11.72	5.86	7.81	12.51	11.91	12.22	4.11	3.08	4.35	6.93	13.1	0	1026.13	4.92	0	296.87
Gng7	guanine nucleotide-binding protein	chr10	80411369	80477670	2.64	1.51	0.85	-0.76	-1.67	3.8e-09	1.96e-08	2.36	1.82	1	1	1	NA	NA	1	chr10:80410473-80410876	493	16.56	-2.68	0.00271	1	1	1	NA	1	NA	NA	11.92	11.33	11.72	5.86	7.81	12.51	11.91	12.22	4.11	3.08	4.35	5.71	11.56	3146.81	2052.27	1.41	0	0
Gng7	guanine nucleotide-binding protein	chr10	80411369	80477670	2.64	1.51	0.85	-0.76	-1.67	3.8e-09	1.96e-08	2.36	1.82	1	1	1	NA	NA	1	chr10:80411136-80411926	0	14.2	-2.26	0.00601	1	1	1	NA	1	NA	NA	11.92	11.33	11.72	5.86	7.81	12.51	11.91	12.22	4.11	3.08	4.35	10.39	18.11	0	4617.6	4.22	0	0
Gng7	guanine nucleotide-binding protein	chr10	80411369	80477670	2.64	1.51	0.85	-0.76	-1.67	3.8e-09	1.96e-08	2.36	1.82	1	1	1	NA	NA	1	chr10:80417684-80418686	0	30.11	-3.43	1.65e-06	1	1	1	NA	1	NA	NA	11.92	11.33	11.72	5.86	7.81	12.51	11.91	12.22	4.11	3.08	4.35	26.32	52.8	4720.21	10261.3	2.81	0	593.74
Gng7	guanine nucleotide-binding protein	chr10	80411369	80477670	2.64	1.51	0.85	-0.76	-1.67	3.8e-09	1.96e-08	2.36	1.82	1	1	1	NA	NA	1	chr10:80423771-80424415	0	29.73	-2.28	0.00106	1	1	1	NA	1	NA	NA	11.92	11.33	11.72	5.86	7.81	12.51	11.91	12.22	4.11	3.08	4.35	14.89	36.61	6293.62	6669.86	7.03	0	296.87
Gng7	guanine nucleotide-binding protein	chr10	80411369	80477670	2.64	1.51	0.85	-0.76	-1.67	3.8e-09	1.96e-08	2.36	1.82	1	1	1	NA	NA	1	chr10:80450685-80451130	0	20.86	-2.86	0.000828	1	1	1	NA	1	NA	NA	11.92	11.33	11.72	5.86	7.81	12.51	11.91	12.22	4.11	3.08	4.35	8.48	15.8	1573.4	2565.33	1.41	0	593.74
Gng7	guanine nucleotide-binding protein	chr10	80411369	80477670	2.64	1.51	0.85	-0.76	-1.67	3.8e-09	1.96e-08	2.36	1.82	1	1	1	NA	NA	1	chr10:80457926-80458136	0	18.42	-2	0.0207	1	NA	1	NA	NA	NA	NA	11.92	11.33	11.72	5.86	7.81	12.51	11.91	12.22	4.11	3.08	4.35	3.29	5.78	3146.81	2052.27	0	0	1187.48
Gng7	guanine nucleotide-binding protein	chr10	80411369	80477670	2.64	1.51	0.85	-0.76	-1.67	3.8e-09	1.96e-08	2.36	1.82	1	1	1	NA	NA	1	chr10:80462503-80462817	0	14.48	-1.67	0.0798	1	NA	1	NA	1	NA	NA	11.92	11.33	11.72	5.86	7.81	12.51	11.91	12.22	4.11	3.08	4.35	5.02	6.55	0	513.07	1.41	0	0
Gng7	guanine nucleotide-binding protein	chr10	80411369	80477670	2.64	1.51	0.85	-0.76	-1.67	3.8e-09	1.96e-08	2.36	1.82	1	1	1	NA	NA	1	chr10:80477578-80477950	0	14.82	-2.53	0.00543	1	1	1	1	NA	NA	NA	11.92	11.33	11.72	5.86	7.81	12.51	11.91	12.22	4.11	3.08	4.35	6.23	6.55	1573.4	1539.2	0.7	0	0
Zfp532	zinc finger protein 532	chr18	65739884	65849090	5.57	4.09	1.78	-0.41	-1.67	1.11e-12	1.02e-09	11.99	9.79	1	1	1	1	NA	1	chr18:65740653-65742029	0	13.85	-2.83	8.91e-06	1	1	1	1	NA	NA	NA	39.56	38.52	37.74	29.52	28.79	41.5	40.49	39.33	15.3	7.29	15.62	19.04	25.82	6293.62	6156.8	2.81	0	1187.48
Rcor2	REST corepressor 2	chr19	7344254	7349715	4.04	3.03	1.33	-0.38	-1.67	0.00371	0.00242	11.23	11.39	NA	NA	NA	NA	NA	NA	chr19:7332473-7332679	-9215	5.63	-1.28	0.296	1	NA	1	NA	1	NA	NA	11.08	9.11	10.62	8.33	7.48	11.62	9.57	11.07	1.44	6.74	1.89	1.21	1.54	1573.4	0	0	0	296.87
Rcor2	REST corepressor 2	chr19	7344254	7349715	4.04	3.03	1.33	-0.38	-1.67	0.00371	0.00242	11.23	11.39	NA	NA	NA	NA	NA	NA	chr19:7341638-7341996	0	20.53	-2.78	0.0013	1	1	1	1	NA	NA	NA	11.08	9.11	10.62	8.33	7.48	11.62	9.57	11.07	1.44	6.74	1.89	7.27	9.63	6293.62	1539.2	2.11	0	0
Rcor2	REST corepressor 2	chr19	7344254	7349715	4.04	3.03	1.33	-0.38	-1.67	0.00371	0.00242	11.23	11.39	NA	NA	NA	NA	NA	NA	chr19:7342461-7342681	0	21.1	-3.7	0.000579	1	1	1	1	1	NA	NA	11.08	9.11	10.62	8.33	7.48	11.62	9.57	11.07	1.44	6.74	1.89	4.16	6.17	0	4104.53	0.7	0	0
Gjb4	gap junction beta-4 protein	chr4	127028330	127031325	7.54	5.64	2.41	-0.38	-1.67	2.37e-05	1.39e-07	0.01	0.01	NA	NA	NA	1	1	NA	chr4:127029798-127030142	0	9.84	-1.81	0.0933	1	NA	1	NA	1	NA	NA	13.33	14.23	13.69	10.7	10.44	13.98	14.96	14.27	4.93	2.85	5.85	3.46	5.4	0	513.07	0.7	0	593.74
Fgf13	Mus musculus fibroblast growth factor-related protein FGF-13 (Fgf13) mRNA, complete cds.	chrX	56315328	56387613	2.98	2.06	0.98	-0.5	-1.67	4.42e-05	0.0122	1.92	2.61	NA	1	NA	NA	NA	1	NA	NA	NA	NA	NA	NA	NA	NA	NA	NA	NA	NA	9.62	8.84	9.68	6.91	6.41	10.09	9.29	10.09	0.95	6.86	1.38	NA	NA	NA	NA	NA	NA	NA
Adamts5	A disintegrin and metalloproteinase with	chr16	85858402	85901370	19.6	5.73	6.19	-1.74	-1.67	9.77e-193	7.41e-05	0.99	0.95	NA	NA	NA	1	1	NA	NA	NA	NA	NA	NA	NA	NA	NA	NA	NA	NA	NA	209.69	198.97	192.54	62.24	58.21	219.99	209.13	200.65	84.58	21.22	92	NA	NA	NA	NA	NA	NA	NA
Efna2	ephrin-A2 precursor	chr10	79642227	79652755	2.2	0.46	0.72	-2.2	-1.66	2.39e-30	3.86e-05	10.65	8.91	1	1	NA	NA	NA	1	chr10:79662322-79662596	9568	7.41	-2.19	0.0361	1	NA	1	NA	1	NA	NA	6.44	5.8	5.5	1.33	1.24	6.75	6.1	5.73	1.5	2.62	1.72	1.73	2.7	1573.4	1539.2	0.7	0	296.87
Nrbp2	nuclear receptor-binding protein 2	chr15	75916024	75920443	32	23.03	10.15	-0.44	-1.66	1.08e-20	0.000497	7.18	5.2	1	1	1	1	NA	NA	chr15:75921931-75922367	0	31.5	-2.21	0.00041	1	1	1	1	NA	NA	NA	99.67	101.26	101.39	74.12	74.84	104.57	106.43	105.66	40.41	8.51	51.21	14.54	16.96	6293.62	5130.67	5.62	0	593.74
Ano1	anoctamin-1	chr7	151774454	151924497	6.08	2.25	2.01	-1.4	-1.66	1.66e-82	2.06e-06	0.82	0.56	1	NA	NA	NA	1	NA	chr7:151798299-151798945	0	6.29	-1.89	0.0755	1	1	1	NA	1	NA	NA	35.51	33.18	37.21	14.03	12.82	37.25	34.88	38.78	7.41	20	7.71	3.12	8.48	0	1026.13	1.41	0	0
Ano1	anoctamin-1	chr7	151774454	151924497	6.08	2.25	2.01	-1.4	-1.66	1.66e-82	2.06e-06	0.82	0.56	1	NA	NA	NA	1	NA	chr7:151870412-151871260	0	14.03	-2.23	0.136	1	1	1	NA	1	NA	NA	35.51	33.18	37.21	14.03	12.82	37.25	34.88	38.78	7.41	20	7.71	11.08	21.58	1573.4	0	0	0	1187.48
Ano1	anoctamin-1	chr7	151774454	151924497	6.08	2.25	2.01	-1.4	-1.66	1.66e-82	2.06e-06	0.82	0.56	1	NA	NA	NA	1	NA	chr7:151933602-151933850	-9155	10.14	-0.17	0.864	1	1	1	NA	1	NA	NA	35.51	33.18	37.21	14.03	12.82	37.25	34.88	38.78	7.41	20	7.71	2.94	3.47	0	0	2.11	0	0
Fn1	fibronectin precursor	chr1	71632047	71699808	654.22	335.85	214.32	-0.92	-1.64	4.07e-11	4.74e-11	114.47	89.75	1	1	NA	1	1	NA	chr1:71676127-71676367	0	4.43	-1.22	0.373	1	NA	1	NA	1	NA	NA	6991.2	7042.17	6827.15	3743.77	3591.52	7334.7	7401.88	7114.67	2589.66	1793.37	2645.81	0.69	2.31	0	513.07	0.7	0	0
Fn1	fibronectin precursor	chr1	71632047	71699808	654.22	335.85	214.32	-0.92	-1.64	4.07e-11	4.74e-11	114.47	89.75	1	1	NA	1	1	NA	chr1:71699271-71700508	0	24.78	-3.07	8e-06	1	1	1	1	NA	NA	NA	6991.2	7042.17	6827.15	3743.77	3591.52	7334.7	7401.88	7114.67	2589.66	1793.37	2645.81	29.26	47.02	12587.2	8209.06	9.84	0	593.74
Plk2	serine/threonine-protein kinase PLK2	chr13	111185252	111191051	40.73	20.58	13.37	-0.95	-1.64	1.15e-85	1.49e-24	20.14	25.29	NA	1	NA	NA	1	NA	chr13:111184440-111185559	0	28.78	-1.69	0.0175	1	1	NA	1	NA	NA	NA	146.51	144.12	141.12	76.31	73.12	153.71	151.48	147.07	50.03	48.44	46.38	33.07	45.86	0	11800.5	21.09	0	1187.48
Bambi	BMP and activin membrane-bound inhibitor homolog	chr18	3507955	3516402	1.68	0.89	0.55	-0.88	-1.64	1.86e-14	2.23e-08	2.18	2.22	NA	NA	NA	NA	1	NA	chr18:3507474-3508156	0	11.2	-2.55	0.00119	1	1	1	1	NA	NA	NA	10.52	10.52	11.08	5.55	6.06	11.03	11.06	11.54	3.81	3.78	3.16	6.06	12.72	3146.81	4617.6	1.41	0	1187.48
Zcchc5	zinc finger CCHC domain-containing protein 5	chrX	104032421	104035982	3.41	1.29	1.11	-1.36	-1.64	4.46e-35	8.23e-06	11.05	7.9	NA	1	1	1	NA	NA	NA	NA	NA	NA	NA	NA	NA	NA	NA	NA	NA	NA	12.57	12.82	12.69	4.63	5.22	13.19	13.48	13.22	5.34	2.19	5.31	NA	NA	NA	NA	NA	NA	NA
Snx7	sorting nexin-7 isoform 1	chr3	117484415	117571854	72.26	62.89	23.57	-0.16	-1.63	0.0201	4.13e-08	1.76	1.32	1	NA	NA	1	1	NA	chr3:117551740-117552096	0	7.06	-2.55	0.0173	1	1	1	NA	1	1	1	210.19	193.25	190.23	180.62	173.35	220.52	203.12	198.24	85.92	34.48	79.99	2.25	2.7	1573.4	1539.2	0	0	0
Snx7	sorting nexin-7 isoform 1	chr3	117484415	117571854	72.26	62.89	23.57	-0.16	-1.63	0.0201	4.13e-08	1.76	1.32	1	NA	NA	1	1	NA	chr3:117571415-117572172	0	21.34	-3.34	0.00327	1	1	1	1	NA	NA	NA	210.19	193.25	190.23	180.62	173.35	220.52	203.12	198.24	85.92	34.48	79.99	12.98	27.36	1573.4	8209.06	8.44	0	0
Tmem144	transmembrane protein 144	chr3	79617075	79646584	1.66	0.62	0.56	-1.39	-1.63	3.42e-10	0.00122	0.3	0.09	1	NA	NA	NA	1	NA	chr3:79646466-79646895	0	5.19	-1.7	0.112	1	1	1	1	NA	NA	NA	4.92	3.88	5.6	1.85	1.82	5.16	4.07	5.83	1.14	2.6	1.1	2.6	2.31	0	1026.13	0.7	0	0
Col1a1	collagen alpha-1(I) chain precursor	chr11	94797584	94813170	1891.32	1406.62	620.82	-0.39	-1.62	0.0461	4.54e-05	189.79	102.18	1	1	1	1	1	1	chr11:94789279-94789742	-7842	18.38	-2.28	0.0192	1	NA	1	NA	1	NA	NA	10553.1	11816.9	11260.9	8789.35	8342.79	11071.6	12420.5	11735.1	5006.02	1519.21	4937.07	6.23	18.5	1573.4	1026.13	1.41	0	593.74
Col1a1	collagen alpha-1(I) chain precursor	chr11	94797584	94813170	1891.32	1406.62	620.82	-0.39	-1.62	0.0461	4.54e-05	189.79	102.18	1	1	1	1	1	1	chr11:94790016-94790470	-7114	26.63	-2.38	0.000349	1	1	1	NA	1	NA	NA	10553.1	11816.9	11260.9	8789.35	8342.79	11071.6	12420.5	11735.1	5006.02	1519.21	4937.07	11.08	17.34	3146.81	6669.86	3.52	0	1187.48
Col1a1	collagen alpha-1(I) chain precursor	chr11	94797584	94813170	1891.32	1406.62	620.82	-0.39	-1.62	0.0461	4.54e-05	189.79	102.18	1	1	1	1	1	1	chr11:94797389-94797895	0	22.36	-1.43	0.0262	1	1	1	1	NA	NA	NA	10553.1	11816.9	11260.9	8789.35	8342.79	11071.6	12420.5	11735.1	5006.02	1519.21	4937.07	11.25	16.96	1573.4	3591.47	7.03	0	593.74
Gm14005	Mus musculus mammary gland RCB-0526 Jyg-MC(A) cDNA, RIKEN full-length enriched library, clone:G830006F16 product:unclassifiable, full insert sequence.	chr2	128124399	128255087	1.74	0.89	0.58	-0.93	-1.62	3.94e-11	1.88e-07	0.04	0.04	NA	NA	NA	NA	1	NA	chr2:128150191-128150590	0	4.12	-2.41	0.0395	1	NA	1	NA	1	1	1	10.99	9.24	9.37	5.52	4.87	11.53	9.72	9.76	3.51	3.62	2.97	0.87	3.08	1573.4	1539.2	0	0	593.74
Gm14005	Mus musculus mammary gland RCB-0526 Jyg-MC(A) cDNA, RIKEN full-length enriched library, clone:G830006F16 product:unclassifiable, full insert sequence.	chr2	128124399	128255087	1.74	0.89	0.58	-0.93	-1.62	3.94e-11	1.88e-07	0.04	0.04	NA	NA	NA	NA	1	NA	chr2:128165067-128165840	0	6.01	-2.53	0.00296	1	1	1	NA	1	NA	NA	10.99	9.24	9.37	5.52	4.87	11.53	9.72	9.76	3.51	3.62	2.97	4.5	5.78	1573.4	3078.4	0.7	0	296.87
Gm14005	Mus musculus mammary gland RCB-0526 Jyg-MC(A) cDNA, RIKEN full-length enriched library, clone:G830006F16 product:unclassifiable, full insert sequence.	chr2	128124399	128255087	1.74	0.89	0.58	-0.93	-1.62	3.94e-11	1.88e-07	0.04	0.04	NA	NA	NA	NA	1	NA	chr2:128253846-128255395	0	21.54	-2.86	0.000416	1	1	1	1	1	NA	NA	10.99	9.24	9.37	5.52	4.87	11.53	9.72	9.76	3.51	3.62	2.97	33.59	53.57	4720.21	4617.6	1.41	0	2078.08
Gm14005	Mus musculus mammary gland RCB-0526 Jyg-MC(A) cDNA, RIKEN full-length enriched library, clone:G830006F16 product:unclassifiable, full insert sequence.	chr2	128124399	128255087	1.74	0.89	0.58	-0.93	-1.62	3.94e-11	1.88e-07	0.04	0.04	NA	NA	NA	NA	1	NA	chr2:128283322-128283699	-28236	6.16	0.6	0.484	1	1	1	NA	1	NA	NA	10.99	9.24	9.37	5.52	4.87	11.53	9.72	9.76	3.51	3.62	2.97	2.6	3.08	0	513.07	6.33	0	296.87
Fam188a	2310047O13Rik protein	chr2	12268891	12341087	36.42	17.68	12.16	-1	-1.6	9.32e-88	3.71e-12	2.27	2.43	NA	NA	NA	1	1	NA	chr2:12340335-12340560	0	6.88	-5.22	0.0152	1	1	1	NA	NA	NA	NA	105.6	105.24	110.76	53.85	53.07	110.79	110.62	115.42	39.81	24.32	46.75	1.56	2.31	0	513.07	0	0	0
Fam188a	2310047O13Rik protein	chr2	12268891	12341087	36.42	17.68	12.16	-1	-1.6	9.32e-88	3.71e-12	2.27	2.43	NA	NA	NA	1	1	NA	chr2:12340812-12341029	0	8.02	-5.35	0.013	1	1	1	1	NA	NA	NA	105.6	105.24	110.76	53.85	53.07	110.79	110.62	115.42	39.81	24.32	46.75	1.56	3.08	0	513.07	0	0	0
Ppap2a	lipid phosphate phosphohydrolase 1 isoform 2	chr13	113591000	113657888	218.68	128.02	73.11	-0.73	-1.59	1.17e-59	1.39e-05	3.83	3.41	NA	NA	NA	1	1	NA	chr13:113552920-113553233	-37767	8.34	-0.88	0.543	1	NA	1	NA	1	1	1	409.67	431.93	429.74	258.26	251.46	429.8	453.99	447.83	191.8	62.7	186.45	1.73	6.55	0	0	0.7	0	0
Ppap2a	lipid phosphate phosphohydrolase 1 isoform 2	chr13	113591000	113657888	218.68	128.02	73.11	-0.73	-1.59	1.17e-59	1.39e-05	3.83	3.41	NA	NA	NA	1	1	NA	chr13:113560821-113561847	-29153	20.74	-2.09	0.00445	1	1	1	NA	1	1	1	409.67	431.93	429.74	258.26	251.46	429.8	453.99	447.83	191.8	62.7	186.45	20.6	33.53	0	3078.4	6.33	0	1187.48
Ppap2a	lipid phosphate phosphohydrolase 1 isoform 2	chr13	113591000	113657888	218.68	128.02	73.11	-0.73	-1.59	1.17e-59	1.39e-05	3.83	3.41	NA	NA	NA	1	1	NA	chr13:113590704-113591770	0	15.42	-2.3	0.00678	1	1	1	1	NA	NA	NA	409.67	431.93	429.74	258.26	251.46	429.8	453.99	447.83	191.8	62.7	186.45	14.54	28.13	1573.4	5130.67	10.55	0	0
Ppap2a	lipid phosphate phosphohydrolase 1 isoform 2	chr13	113591000	113657888	218.68	128.02	73.11	-0.73	-1.59	1.17e-59	1.39e-05	3.83	3.41	NA	NA	NA	1	1	NA	chr13:113601011-113601414	0	13.2	-3.34	0.00963	1	1	1	NA	1	NA	NA	409.67	431.93	429.74	258.26	251.46	429.8	453.99	447.83	191.8	62.7	186.45	6.23	7.32	0	0	0	0	0
Ppap2a	lipid phosphate phosphohydrolase 1 isoform 2	chr13	113591000	113657888	218.68	128.02	73.11	-0.73	-1.59	1.17e-59	1.39e-05	3.83	3.41	NA	NA	NA	1	1	NA	chr13:113652018-113652424	0	9.29	-1.43	0.16	1	1	1	NA	1	NA	NA	409.67	431.93	429.74	258.26	251.46	429.8	453.99	447.83	191.8	62.7	186.45	3.12	7.32	1573.4	513.07	1.41	0	0
Soat2	sterol O-acyltransferase 2	chr15	101981006	101993867	2.54	0.73	0.88	-1.75	-1.59	2.13e-19	0.00496	0.04	0.03	NA	NA	NA	NA	1	NA	chr15:101981185-101981657	0	17.01	-2.85	0.00523	1	1	1	1	NA	NA	NA	6.35	6.18	7.88	2.1	1.95	6.67	6.5	8.21	1.09	4.5	1.5	8.31	12.72	0	1026.13	0.7	0	593.74
Soat2	sterol O-acyltransferase 2	chr15	101981006	101993867	2.54	0.73	0.88	-1.75	-1.59	2.13e-19	0.00496	0.04	0.03	NA	NA	NA	NA	1	NA	chr15:101997964-101998495	4098	12.75	-0.81	0.339	1	1	1	NA	1	NA	NA	6.35	6.18	7.88	2.1	1.95	6.67	6.5	8.21	1.09	4.5	1.5	7.1	9.63	3146.81	0	7.03	0	593.74
Dtna	dystrobrevin alpha isoform 1	chr18	23573916	23818215	9.96	7.85	3.36	-0.3	-1.59	1.05e-09	1e-08	0.56	0.58	NA	1	1	1	NA	1	chr18:23656054-23656260	0	10.8	-5.54	0.00787	1	1	1	1	NA	NA	NA	80.94	82.34	85.1	67.55	66.58	84.92	86.54	88.68	34.29	15.82	36.64	2.25	3.47	0	513.07	0	0	0
Dtna	dystrobrevin alpha isoform 1	chr18	23573916	23818215	9.96	7.85	3.36	-0.3	-1.59	1.05e-09	1e-08	0.56	0.58	NA	1	1	1	NA	1	chr18:23656508-23656791	0	9.23	-2.21	0.118	1	1	1	NA	1	NA	NA	80.94	82.34	85.1	67.55	66.58	84.92	86.54	88.68	34.29	15.82	36.64	2.25	4.62	0	0	0.7	0	0
1190005I06Rik	RIKEN cDNA 1190005I06	chr8	123132502	123158282	9.44	6.52	3.19	-0.5	-1.59	0.00105	8.04e-05	1.78	0.83	1	NA	NA	1	1	NA	chr8:123119942-123120148	12354	5.16	-0.25	0.83	1	NA	1	NA	1	NA	NA	7.65	8.81	9.78	5.86	6.54	8.02	9.26	10.19	3.43	1.67	4.07	0.52	1.93	0	1539.2	1.41	0	0
1190005I06Rik	RIKEN cDNA 1190005I06	chr8	123132502	123158282	9.44	6.52	3.19	-0.5	-1.59	0.00105	8.04e-05	1.78	0.83	1	NA	NA	1	1	NA	chr8:123140919-123141161	0	6.79	-0.63	0.558	1	NA	1	NA	1	NA	NA	7.65	8.81	9.78	5.86	6.54	8.02	9.26	10.19	3.43	1.67	4.07	1.56	2.7	0	513.07	1.41	0	0
1190005I06Rik	RIKEN cDNA 1190005I06	chr8	123132502	123158282	9.44	6.52	3.19	-0.5	-1.59	0.00105	8.04e-05	1.78	0.83	1	NA	NA	1	1	NA	chr8:123155723-123155976	0	7.65	-2.12	0.0949	1	NA	1	NA	1	1	1	7.65	8.81	9.78	5.86	6.54	8.02	9.26	10.19	3.43	1.67	4.07	1.21	3.47	0	1539.2	0	0	890.61
1190005I06Rik	RIKEN cDNA 1190005I06	chr8	123132502	123158282	9.44	6.52	3.19	-0.5	-1.59	0.00105	8.04e-05	1.78	0.83	1	NA	NA	1	1	NA	chr8:123158352-123158558	-71	8.45	-2.21	0.114	1	NA	1	1	NA	NA	NA	7.65	8.81	9.78	5.86	6.54	8.02	9.26	10.19	3.43	1.67	4.07	2.25	1.54	1573.4	0	0.7	0	0
1190005I06Rik	RIKEN cDNA 1190005I06	chr8	123132502	123158282	9.44	6.52	3.19	-0.5	-1.59	0.00105	8.04e-05	1.78	0.83	1	NA	NA	1	1	NA	chr8:123168503-123168892	-10222	9.7	0.76	0.315	1	NA	1	NA	1	1	1	7.65	8.81	9.78	5.86	6.54	8.02	9.26	10.19	3.43	1.67	4.07	4.16	5.78	0	0	8.44	0	593.74
Esyt1	extended synaptotagmin-1	chr10	127947306	127962915	64.04	37.63	21.91	-0.73	-1.58	2.69e-47	7.1e-15	6.94	5.32	1	NA	NA	1	1	NA	chr10:127962362-127963392	0	40.09	-2.46	0.000258	1	1	NA	1	NA	NA	NA	295.19	297.62	300.31	179.42	179.96	309.69	312.82	312.96	112.77	91.27	109.2	37.05	64.36	11013.8	19496.5	21.09	0	1187.48
Esyt1	extended synaptotagmin-1	chr10	127947306	127962915	64.04	37.63	21.91	-0.73	-1.58	2.69e-47	7.1e-15	6.94	5.32	1	NA	NA	1	1	NA	chr10:127973235-127973766	-10321	10.2	-2.87	0.00182	1	1	1	NA	1	NA	NA	295.19	297.62	300.31	179.42	179.96	309.69	312.82	312.96	112.77	91.27	109.2	5.02	8.09	3146.81	2052.27	0.7	0	0
Camk1d	calcium/calmodulin-dependent protein kinase type	chr2	5214503	5635710	2.4	1.67	0.84	-0.49	-1.58	1.36e-10	0.00016	1.72	1.02	1	1	NA	NA	NA	1	chr2:5207825-5208031	6472	3.76	-0.76	0.612	1	1	1	NA	1	NA	NA	21.9	20.47	22.27	16.19	14.55	22.98	21.51	23.21	4.08	13.73	4.72	0.69	1.54	0	0	0	0	0
Camk1d	calcium/calmodulin-dependent protein kinase type	chr2	5214503	5635710	2.4	1.67	0.84	-0.49	-1.58	1.36e-10	0.00016	1.72	1.02	1	1	NA	NA	NA	1	chr2:5237386-5237872	0	3.38	-4.32	0.0491	1	NA	1	NA	1	NA	NA	21.9	20.47	22.27	16.19	14.55	22.98	21.51	23.21	4.08	13.73	4.72	2.42	1.16	0	0	0	0	0
Camk1d	calcium/calmodulin-dependent protein kinase type	chr2	5214503	5635710	2.4	1.67	0.84	-0.49	-1.58	1.36e-10	0.00016	1.72	1.02	1	1	NA	NA	NA	1	chr2:5513781-5514007	0	3.85	-6.06	0.00422	1	NA	1	NA	1	NA	NA	21.9	20.47	22.27	16.19	14.55	22.98	21.51	23.21	4.08	13.73	4.72	0.52	1.16	3146.81	513.07	0	0	0
Camk1d	calcium/calmodulin-dependent protein kinase type	chr2	5214503	5635710	2.4	1.67	0.84	-0.49	-1.58	1.36e-10	0.00016	1.72	1.02	1	1	NA	NA	NA	1	chr2:5534863-5535537	0	19.95	-2.31	0.000809	1	1	1	NA	1	NA	NA	21.9	20.47	22.27	16.19	14.55	22.98	21.51	23.21	4.08	13.73	4.72	12.29	21.58	7867.02	3591.47	2.81	0	1781.21
Camk1d	calcium/calmodulin-dependent protein kinase type	chr2	5214503	5635710	2.4	1.67	0.84	-0.49	-1.58	1.36e-10	0.00016	1.72	1.02	1	1	NA	NA	NA	1	chr2:5535827-5536035	0	14.88	-1.22	0.272	1	1	1	NA	1	NA	NA	21.9	20.47	22.27	16.19	14.55	22.98	21.51	23.21	4.08	13.73	4.72	2.77	5.78	1573.4	0	2.81	0	0
Camk1d	calcium/calmodulin-dependent protein kinase type	chr2	5214503	5635710	2.4	1.67	0.84	-0.49	-1.58	1.36e-10	0.00016	1.72	1.02	1	1	NA	NA	NA	1	chr2:5557882-5558578	0	3.75	-2.78	0.029	1	1	1	NA	1	NA	NA	21.9	20.47	22.27	16.19	14.55	22.98	21.51	23.21	4.08	13.73	4.72	3.12	2.31	4720.21	0	0.7	0	0
Camk1d	calcium/calmodulin-dependent protein kinase type	chr2	5214503	5635710	2.4	1.67	0.84	-0.49	-1.58	1.36e-10	0.00016	1.72	1.02	1	1	NA	NA	NA	1	chr2:5619389-5619656	0	2.54	-3.21	0.169	1	NA	1	NA	1	NA	NA	21.9	20.47	22.27	16.19	14.55	22.98	21.51	23.21	4.08	13.73	4.72	0.87	0.77	0	0	0	0	0
Camk1d	calcium/calmodulin-dependent protein kinase type	chr2	5214503	5635710	2.4	1.67	0.84	-0.49	-1.58	1.36e-10	0.00016	1.72	1.02	1	1	NA	NA	NA	1	chr2:5634549-5634777	0	11.45	-3.4	0.0205	1	1	1	NA	1	NA	NA	21.9	20.47	22.27	16.19	14.55	22.98	21.51	23.21	4.08	13.73	4.72	1.73	5.78	0	1026.13	0	0	296.87
Camk1d	calcium/calmodulin-dependent protein kinase type	chr2	5214503	5635710	2.4	1.67	0.84	-0.49	-1.58	1.36e-10	0.00016	1.72	1.02	1	1	NA	NA	NA	1	chr2:5635371-5636143	0	16.16	-2.76	0.000579	1	1	1	1	NA	NA	NA	21.9	20.47	22.27	16.19	14.55	22.98	21.51	23.21	4.08	13.73	4.72	12.98	18.88	3146.81	1539.2	2.81	0	0
Camk1d	calcium/calmodulin-dependent protein kinase type	chr2	5214503	5635710	2.4	1.67	0.84	-0.49	-1.58	1.36e-10	0.00016	1.72	1.02	1	1	NA	NA	NA	1	chr2:5650960-5652033	-15251	22.98	-3.41	0.00051	1	1	1	NA	1	NA	NA	21.9	20.47	22.27	16.19	14.55	22.98	21.51	23.21	4.08	13.73	4.72	23.55	42.78	0	4104.53	7.03	0	0
Lhx9	LIM/homeobox protein Lhx9 isoform b	chr1	140721763	140744156	1.2	0.17	0.42	-2.78	-1.57	3.11e-58	2.64e-06	0.08	0.04	NA	1	NA	NA	NA	1	chr1:140737986-140738236	0	8.51	-2.95	0.0169	1	NA	1	NA	NA	NA	NA	8.63	8.49	9.06	1.17	1.34	9.06	8.92	9.44	3.62	3.24	2.34	2.25	0.77	4720.21	2052.27	1.41	0	0
Lhx9	LIM/homeobox protein Lhx9 isoform b	chr1	140721763	140744156	1.2	0.17	0.42	-2.78	-1.57	3.11e-58	2.64e-06	0.08	0.04	NA	1	NA	NA	NA	1	chr1:140739083-140739295	0	10.04	-0.88	0.447	1	NA	1	1	NA	NA	NA	8.63	8.49	9.06	1.17	1.34	9.06	8.92	9.44	3.62	3.24	2.34	2.94	1.54	1573.4	0	2.11	0	0
Akap6	A kinase (PRKA) anchor protein 6	chr12	53800370	54252002	2.48	1	0.85	-1.26	-1.57	6.08e-81	1.4e-06	0.48	0.37	NA	NA	NA	1	1	1	chr12:53883822-53884316	0	20.56	-3.67	0.000703	1	1	1	NA	1	1	NA	32.08	31.31	32.84	12.92	13.74	33.66	32.91	34.23	13.92	5.43	14.74	10.56	16.19	0	1026.13	1.41	0	0
Akap6	A kinase (PRKA) anchor protein 6	chr12	53800370	54252002	2.48	1	0.85	-1.26	-1.57	6.08e-81	1.4e-06	0.48	0.37	NA	NA	NA	1	1	1	chr12:53919732-53920151	0	9	-0.94	0.325	1	1	1	NA	1	1	NA	32.08	31.31	32.84	12.92	13.74	33.66	32.91	34.23	13.92	5.43	14.74	3.98	4.62	0	1026.13	4.22	0	0
Akap6	A kinase (PRKA) anchor protein 6	chr12	53800370	54252002	2.48	1	0.85	-1.26	-1.57	6.08e-81	1.4e-06	0.48	0.37	NA	NA	NA	1	1	1	chr12:53920373-53920756	0	9.6	-1.14	0.272	1	1	1	NA	1	NA	NA	32.08	31.31	32.84	12.92	13.74	33.66	32.91	34.23	13.92	5.43	14.74	3.98	5.78	0	0	1.41	0	0
Akap6	A kinase (PRKA) anchor protein 6	chr12	53800370	54252002	2.48	1	0.85	-1.26	-1.57	6.08e-81	1.4e-06	0.48	0.37	NA	NA	NA	1	1	1	chr12:53929884-53930343	0	3.37	-4.4	0.0714	1	NA	1	NA	1	1	1	32.08	31.31	32.84	12.92	13.74	33.66	32.91	34.23	13.92	5.43	14.74	0.87	3.47	0	0	0	0	0
Akap6	A kinase (PRKA) anchor protein 6	chr12	53800370	54252002	2.48	1	0.85	-1.26	-1.57	6.08e-81	1.4e-06	0.48	0.37	NA	NA	NA	1	1	1	chr12:53993866-53994304	0	7.29	-0.7	0.481	1	NA	1	NA	1	1	1	32.08	31.31	32.84	12.92	13.74	33.66	32.91	34.23	13.92	5.43	14.74	3.12	4.62	0	513.07	3.52	0	0
Akap6	A kinase (PRKA) anchor protein 6	chr12	53800370	54252002	2.48	1	0.85	-1.26	-1.57	6.08e-81	1.4e-06	0.48	0.37	NA	NA	NA	1	1	1	chr12:54247513-54247899	0	4.51	-4.47	0.0294	1	1	1	NA	1	NA	NA	32.08	31.31	32.84	12.92	13.74	33.66	32.91	34.23	13.92	5.43	14.74	2.25	1.93	0	0	0	0	0
Gcnt4	glucosaminyl transferase 4, core 2	chr13	97694644	97720869	3.24	2.24	1.13	-0.5	-1.57	5.79e-11	1.37e-10	0.12	0.08	NA	1	NA	NA	NA	1	chr13:97694343-97694732	0	8.95	-3.13	0.00344	1	1	1	1	NA	NA	NA	19.85	20.82	21.86	15.36	14.19	20.82	21.88	22.78	7.13	8.91	6.02	2.94	4.24	7867.02	1539.2	1.41	0	296.87
Gcnt4	glucosaminyl transferase 4, core 2	chr13	97694644	97720869	3.24	2.24	1.13	-0.5	-1.57	5.79e-11	1.37e-10	0.12	0.08	NA	1	NA	NA	NA	1	chr13:97747144-97747442	26276	3.57	-1.02	0.538	1	NA	1	NA	1	NA	NA	19.85	20.82	21.86	15.36	14.19	20.82	21.88	22.78	7.13	8.91	6.02	0.69	2.31	0	0	0.7	0	0
Synj2	synaptojanin-2 isoform a	chr17	5941280	6044290	6.4	4.3	2.24	-0.53	-1.57	7.18e-12	9.43e-06	0.72	0.45	1	1	NA	NA	NA	NA	chr17:5940721-5941441	0	9.81	-2.06	0.00933	1	1	1	1	NA	NA	NA	47.68	41.37	46.44	29.24	33.07	50.03	43.48	48.4	10.02	27.35	10.31	6.58	9.63	3146.81	4104.53	3.52	0	1187.48
Synj2	synaptojanin-2 isoform a	chr17	5941280	6044290	6.4	4.3	2.24	-0.53	-1.57	7.18e-12	9.43e-06	0.72	0.45	1	1	NA	NA	NA	NA	chr17:5975669-5976107	0	18.99	-3.43	9.91e-05	1	1	1	1	NA	NA	NA	47.68	41.37	46.44	29.24	33.07	50.03	43.48	48.4	10.02	27.35	10.31	8.14	10.02	1573.4	5130.67	0.7	0	890.61
Synj2	synaptojanin-2 isoform a	chr17	5941280	6044290	6.4	4.3	2.24	-0.53	-1.57	7.18e-12	9.43e-06	0.72	0.45	1	1	NA	NA	NA	NA	chr17:5978452-5979103	0	14.56	-2.24	0.00931	1	1	1	NA	1	NA	NA	47.68	41.37	46.44	29.24	33.07	50.03	43.48	48.4	10.02	27.35	10.31	8.83	15.8	3146.81	1026.13	4.22	0	296.87
Synj2	synaptojanin-2 isoform a	chr17	5941280	6044290	6.4	4.3	2.24	-0.53	-1.57	7.18e-12	9.43e-06	0.72	0.45	1	1	NA	NA	NA	NA	chr17:5994532-5994880	0	13.06	-2.74	0.0417	1	1	1	NA	1	NA	NA	47.68	41.37	46.44	29.24	33.07	50.03	43.48	48.4	10.02	27.35	10.31	4.33	7.71	1573.4	0	0	0	593.74
Synj2	synaptojanin-2 isoform a	chr17	5941280	6044290	6.4	4.3	2.24	-0.53	-1.57	7.18e-12	9.43e-06	0.72	0.45	1	1	NA	NA	NA	NA	chr17:5994532-5994880	0	13.06	-2.74	0.0417	1	1	1	NA	1	NA	NA	47.68	41.37	46.44	29.24	33.07	50.03	43.48	48.4	10.02	27.35	10.31	4.33	7.71	1573.4	0	0	0	593.74
Synj2	synaptojanin-2 isoform a	chr17	5941280	6044290	6.4	4.3	2.24	-0.53	-1.57	7.18e-12	9.43e-06	0.72	0.45	1	1	NA	NA	NA	NA	chr17:5997598-5997804	0	10.33	-3.16	0.0228	1	NA	1	NA	1	NA	NA	47.68	41.37	46.44	29.24	33.07	50.03	43.48	48.4	10.02	27.35	10.31	2.77	1.54	0	1026.13	0	0	0
Synj2	synaptojanin-2 isoform a	chr17	5941280	6044290	6.4	4.3	2.24	-0.53	-1.57	7.18e-12	9.43e-06	0.72	0.45	1	1	NA	NA	NA	NA	chr17:5997598-5997804	0	10.33	-3.16	0.0228	1	NA	1	NA	1	NA	NA	47.68	41.37	46.44	29.24	33.07	50.03	43.48	48.4	10.02	27.35	10.31	2.77	1.54	0	1026.13	0	0	0
Murc	muscle-related coiled-coil protein	chr4	48676386	48686364	2.38	1.84	0.83	-0.33	-1.57	0.0479	0.000155	0.75	0.79	NA	NA	NA	NA	NA	1	chr4:48676190-48676628	0	7.51	-2.83	0.0177	1	1	1	1	NA	NA	NA	6.47	6.45	5.48	4.81	4.94	6.78	6.78	5.71	2.12	2.92	1.41	2.42	6.55	0	1539.2	0.7	0	0
Col12a1	collagen alpha-1(XII) chain	chr9	79446798	79566485	756.07	491.86	254.01	-0.58	-1.57	0.0014	0.0203	33.33	20.12	1	1	1	1	1	NA	chr9:79458111-79458470	0	10.24	-2.45	0.0615	1	1	1	NA	1	NA	NA	10971.5	11296.6	11094.8	7720.94	7147.64	11510.6	11873.6	11562.1	5405.28	480.35	5846.87	2.77	8.09	0	513.07	1.41	0	0
Col12a1	collagen alpha-1(XII) chain	chr9	79446798	79566485	756.07	491.86	254.01	-0.58	-1.57	0.0014	0.0203	33.33	20.12	1	1	1	1	1	NA	chr9:79487768-79487976	0	5.58	-5.6	0.00841	1	NA	1	1	NA	NA	NA	10971.5	11296.6	11094.8	7720.94	7147.64	11510.6	11873.6	11562.1	5405.28	480.35	5846.87	1.04	1.54	0	1026.13	0	0	0
Col12a1	collagen alpha-1(XII) chain	chr9	79446798	79566485	756.07	491.86	254.01	-0.58	-1.57	0.0014	0.0203	33.33	20.12	1	1	1	1	1	NA	chr9:79496334-79496709	0	7.22	-3.41	0.00905	1	NA	1	NA	1	1	NA	10971.5	11296.6	11094.8	7720.94	7147.64	11510.6	11873.6	11562.1	5405.28	480.35	5846.87	2.94	3.47	1573.4	513.07	0	0	0
Col12a1	collagen alpha-1(XII) chain	chr9	79446798	79566485	756.07	491.86	254.01	-0.58	-1.57	0.0014	0.0203	33.33	20.12	1	1	1	1	1	NA	chr9:79528672-79529182	0	7.02	-1.4	0.193	1	NA	1	NA	1	NA	NA	10971.5	11296.6	11094.8	7720.94	7147.64	11510.6	11873.6	11562.1	5405.28	480.35	5846.87	3.81	5.78	0	0	1.41	0	0
Col12a1	collagen alpha-1(XII) chain	chr9	79446798	79566485	756.07	491.86	254.01	-0.58	-1.57	0.0014	0.0203	33.33	20.12	1	1	1	1	1	NA	chr9:79566249-79566779	0	13.87	-0.31	0.702	1	1	1	1	NA	NA	NA	10971.5	11296.6	11094.8	7720.94	7147.64	11510.6	11873.6	11562.1	5405.28	480.35	5846.87	8.14	10.79	0	0	8.44	0	0
Helz2	NA	chr2	180962320	180976732	2.34	2.02	0.8	-0.17	-1.57	0.00663	9.87e-06	0.61	0.41	1	1	1	1	1	NA	NA	NA	NA	NA	NA	NA	NA	NA	NA	NA	NA	NA	30.25	30.01	29.38	25.51	27.47	31.74	31.54	30.62	13.73	4.5	13.36	NA	NA	NA	NA	NA	NA	NA
Ccdc80	coiled-coil domain-containing protein 80	chr16	45094166	45128037	113.38	57.7	38.68	-0.94	-1.56	1.5e-126	0.00245	6.62	4.26	1	1	1	1	1	NA	chr16:45070342-45071217	-22572	8.51	-4.88	0.0012	1	1	1	NA	1	NA	NA	532.43	528.98	503.93	269.82	275.66	558.59	556	525.15	247.27	45.09	264.75	3.29	20.42	0	2565.33	0.7	0	0
Ccdc80	coiled-coil domain-containing protein 80	chr16	45094166	45128037	113.38	57.7	38.68	-0.94	-1.56	1.5e-126	0.00245	6.62	4.26	1	1	1	1	1	NA	chr16:45071465-45071683	-22106	9.76	-2.79	0.0715	1	1	1	NA	1	1	NA	532.43	528.98	503.93	269.82	275.66	558.59	556	525.15	247.27	45.09	264.75	1.39	5.01	1573.4	0	0.7	0	0
Ccdc80	coiled-coil domain-containing protein 80	chr16	45094166	45128037	113.38	57.7	38.68	-0.94	-1.56	1.5e-126	0.00245	6.62	4.26	1	1	1	1	1	NA	chr16:45077673-45078022	-15767	9.14	-2.81	0.0296	1	1	1	NA	1	1	NA	532.43	528.98	503.93	269.82	275.66	558.59	556	525.15	247.27	45.09	264.75	3.64	3.47	0	513.07	0.7	0	0
Ccdc80	coiled-coil domain-containing protein 80	chr16	45094166	45128037	113.38	57.7	38.68	-0.94	-1.56	1.5e-126	0.00245	6.62	4.26	1	1	1	1	1	NA	chr16:45093576-45093895	0	11.52	-3.64	0.00287	1	1	1	1	NA	NA	NA	532.43	528.98	503.93	269.82	275.66	558.59	556	525.15	247.27	45.09	264.75	4.16	4.24	1573.4	1026.13	0.7	0	0
Ccdc80	coiled-coil domain-containing protein 80	chr16	45094166	45128037	113.38	57.7	38.68	-0.94	-1.56	1.5e-126	0.00245	6.62	4.26	1	1	1	1	1	NA	chr16:45110662-45111072	0	13.21	-7.16	0.000128	1	1	1	NA	1	NA	NA	532.43	528.98	503.93	269.82	275.66	558.59	556	525.15	247.27	45.09	264.75	3.46	11.56	0	2052.27	0	0	0
Anxa8	annexin A8	chr14	34899176	34913754	220.44	190.28	75.43	-0.17	-1.55	9.07e-07	0.0138	0.05	0.05	NA	NA	NA	1	1	NA	chr14:34900824-34901372	0	13.59	-4.37	0.000163	1	1	1	NA	1	1	NA	540.72	516.19	501.55	461.89	459.4	567.29	542.55	522.67	260.32	27.4	269.98	8.48	8.86	1573.4	1026.13	0	0	0
Pvr	poliovirus receptor	chr7	20488927	20506492	8.25	5.14	2.92	-0.65	-1.54	1.82e-18	1.2e-14	1.18	0.7	1	1	NA	NA	1	NA	chr7:20505757-20506385	0	10.63	-7.14	7.23e-05	1	1	1	1	NA	NA	NA	31.55	27.71	30.94	19.96	18.53	33.1	29.12	32.25	10.1	12.08	10.37	6.41	11.18	0	1539.2	0	0	0
Pvr	poliovirus receptor	chr7	20488927	20506492	8.25	5.14	2.92	-0.65	-1.54	1.82e-18	1.2e-14	1.18	0.7	1	1	NA	NA	1	NA	chr7:20518522-20519154	-12031	7.96	-1.24	0.245	1	1	1	NA	1	NA	NA	31.55	27.71	30.94	19.96	18.53	33.1	29.12	32.25	10.1	12.08	10.37	4.16	9.25	0	1026.13	1.41	0	0
Cdc42ep3	cdc42 effector protein 3	chr17	79733365	79754431	58.43	25.63	20.28	-1.15	-1.53	1.38e-133	0.000394	5.41	4.3	1	NA	NA	1	1	1	chr17:79684560-79684842	48523	7.89	-2.35	0.107	1	1	1	NA	1	NA	NA	146.54	144.07	144.34	65.48	65.18	153.74	151.43	150.42	65.25	16.02	76.09	2.08	3.85	0	0	0	0	0
Cdc42ep3	cdc42 effector protein 3	chr17	79733365	79754431	58.43	25.63	20.28	-1.15	-1.53	1.38e-133	0.000394	5.41	4.3	1	NA	NA	1	1	1	chr17:79695436-79696038	37327	4.34	-0.77	0.539	1	NA	1	NA	1	NA	NA	146.54	144.07	144.34	65.48	65.18	153.74	151.43	150.42	65.25	16.02	76.09	1.21	7.32	1573.4	0	1.41	0	1187.48
Cdc42ep3	cdc42 effector protein 3	chr17	79733365	79754431	58.43	25.63	20.28	-1.15	-1.53	1.38e-133	0.000394	5.41	4.3	1	NA	NA	1	1	1	chr17:79753897-79754729	0	12.79	-2.22	0.0155	1	1	1	1	NA	NA	NA	146.54	144.07	144.34	65.48	65.18	153.74	151.43	150.42	65.25	16.02	76.09	9.52	18.88	0	3078.4	6.33	0	0
Cdc42ep3	cdc42 effector protein 3	chr17	79733365	79754431	58.43	25.63	20.28	-1.15	-1.53	1.38e-133	0.000394	5.41	4.3	1	NA	NA	1	1	1	chr17:79772173-79772558	-17743	6.78	-0.65	0.534	1	1	1	NA	1	1	NA	146.54	144.07	144.34	65.48	65.18	153.74	151.43	150.42	65.25	16.02	76.09	2.77	3.85	0	513.07	1.41	0	1187.48
Dstn	destrin	chr2	143741067	143769060	296.71	246.35	103.8	-0.23	-1.53	1.15e-42	3.02e-07	28.5	25.83	NA	1	1	1	1	NA	chr2:143729217-143729817	-11250	8.87	-2.37	0.0704	1	1	1	NA	1	NA	NA	712.65	714.58	706.38	623.92	589.59	747.66	751.08	736.13	292.34	149.4	330.25	6.06	6.94	0	0	0	0	593.74
Dstn	destrin	chr2	143741067	143769060	296.71	246.35	103.8	-0.23	-1.53	1.15e-42	3.02e-07	28.5	25.83	NA	1	1	1	1	NA	chr2:143740558-143741656	0	41.31	-3.12	2.3e-06	1	1	1	1	NA	NA	NA	712.65	714.58	706.38	623.92	589.59	747.66	751.08	736.13	292.34	149.4	330.25	41.2	77.84	9440.42	9235.2	11.95	0	890.61
Map1b	NA	chr13	100191419	100286557	29.86	23.75	10.76	-0.29	-1.53	4.49e-09	7.78e-07	14.44	13.13	NA	NA	NA	NA	NA	NA	NA	NA	NA	NA	NA	NA	NA	NA	NA	NA	NA	NA	475.63	431.09	432.67	366.27	363.4	499	453.11	450.89	123.8	249.22	113.07	NA	NA	NA	NA	NA	NA	NA
Fmn1	formin-1 isoform 1	chr2	113167893	113556924	6.71	2.87	2.38	-1.19	-1.52	3.72e-114	5.88e-10	0.23	0.16	NA	1	NA	1	1	1	chr2:113167436-113167831	-62	4.65	0.12	0.91	1	1	1	1	NA	NA	NA	101.1	103.05	98.82	45.77	43.03	106.07	108.31	102.98	42.13	22.69	45.96	1.73	3.47	0	0	2.11	0	296.87
Fmn1	formin-1 isoform 1	chr2	113167893	113556924	6.71	2.87	2.38	-1.19	-1.52	3.72e-114	5.88e-10	0.23	0.16	NA	1	NA	1	1	1	chr2:113235188-113235554	0	6.87	-1.99	0.0917	1	1	1	NA	1	NA	NA	101.1	103.05	98.82	45.77	43.03	106.07	108.31	102.98	42.13	22.69	45.96	2.6	3.85	1573.4	0	0.7	0	0
Fmn1	formin-1 isoform 1	chr2	113167893	113556924	6.71	2.87	2.38	-1.19	-1.52	3.72e-114	5.88e-10	0.23	0.16	NA	1	NA	1	1	1	chr2:113261015-113261276	0	6.3	-2.71	0.0947	1	1	1	NA	1	NA	NA	101.1	103.05	98.82	45.77	43.03	106.07	108.31	102.98	42.13	22.69	45.96	0.87	4.24	0	513.07	0	0	296.87
Fmn1	formin-1 isoform 1	chr2	113167893	113556924	6.71	2.87	2.38	-1.19	-1.52	3.72e-114	5.88e-10	0.23	0.16	NA	1	NA	1	1	1	chr2:113280622-113281365	0	12.11	-3.45	0.00025	1	1	1	1	NA	NA	NA	101.1	103.05	98.82	45.77	43.03	106.07	108.31	102.98	42.13	22.69	45.96	9.35	12.72	1573.4	2565.33	2.11	0	0
Fmn1	formin-1 isoform 1	chr2	113167893	113556924	6.71	2.87	2.38	-1.19	-1.52	3.72e-114	5.88e-10	0.23	0.16	NA	1	NA	1	1	1	chr2:113289968-113290361	0	8.61	-1.33	0.216	1	1	1	NA	1	NA	NA	101.1	103.05	98.82	45.77	43.03	106.07	108.31	102.98	42.13	22.69	45.96	3.64	5.4	0	0	1.41	0	0
Fmn1	formin-1 isoform 1	chr2	113167893	113556924	6.71	2.87	2.38	-1.19	-1.52	3.72e-114	5.88e-10	0.23	0.16	NA	1	NA	1	1	1	chr2:113375586-113375959	0	7	-2.36	0.0401	1	NA	1	NA	1	NA	NA	101.1	103.05	98.82	45.77	43.03	106.07	108.31	102.98	42.13	22.69	45.96	2.25	3.47	1573.4	1026.13	1.41	0	0
Fmn1	formin-1 isoform 1	chr2	113167893	113556924	6.71	2.87	2.38	-1.19	-1.52	3.72e-114	5.88e-10	0.23	0.16	NA	1	NA	1	1	1	chr2:113379104-113379329	0	7.74	-5.84	0.00388	1	NA	1	NA	1	NA	NA	101.1	103.05	98.82	45.77	43.03	106.07	108.31	102.98	42.13	22.69	45.96	1.39	3.08	0	1026.13	0	0	0
Fmn1	formin-1 isoform 1	chr2	113167893	113556924	6.71	2.87	2.38	-1.19	-1.52	3.72e-114	5.88e-10	0.23	0.16	NA	1	NA	1	1	1	chr2:113461835-113462740	0	32.91	-3.47	7.46e-07	1	1	1	NA	1	NA	NA	101.1	103.05	98.82	45.77	43.03	106.07	108.31	102.98	42.13	22.69	45.96	25.97	52.41	7867.02	7696	3.52	0	1187.48
Fmn1	formin-1 isoform 1	chr2	113167893	113556924	6.71	2.87	2.38	-1.19	-1.52	3.72e-114	5.88e-10	0.23	0.16	NA	1	NA	1	1	1	chr2:113479623-113479946	0	5.69	-3.02	0.043	1	1	1	NA	1	NA	NA	101.1	103.05	98.82	45.77	43.03	106.07	108.31	102.98	42.13	22.69	45.96	1.04	4.24	1573.4	513.07	0.7	0	0
Fmn1	formin-1 isoform 1	chr2	113167893	113556924	6.71	2.87	2.38	-1.19	-1.52	3.72e-114	5.88e-10	0.23	0.16	NA	1	NA	1	1	1	chr2:113529659-113530155	0	13.26	-3.08	0.0137	1	1	1	NA	1	1	1	101.1	103.05	98.82	45.77	43.03	106.07	108.31	102.98	42.13	22.69	45.96	5.37	13.1	0	513.07	1.41	0	0
Fmn1	formin-1 isoform 1	chr2	113167893	113556924	6.71	2.87	2.38	-1.19	-1.52	3.72e-114	5.88e-10	0.23	0.16	NA	1	NA	1	1	1	chr2:113530630-113530848	0	8.87	-7.07	0.000114	1	NA	1	NA	1	NA	NA	101.1	103.05	98.82	45.77	43.03	106.07	108.31	102.98	42.13	22.69	45.96	1.04	3.08	3146.81	2052.27	0	0	0
Crabp2	cellular retinoic acid-binding protein 2	chr3	87752615	87757294	5.53	1.72	2.01	-1.65	-1.52	1.31e-19	0.0053	37.44	35.98	NA	1	NA	NA	NA	1	chr3:87746481-87746733	-5882	11.13	-2.07	0.0717	1	NA	1	NA	1	NA	NA	6.33	6.83	5.69	2.16	1.85	6.64	7.18	5.93	1.12	4.19	1.55	2.94	4.24	0	513.07	0.7	0	0
Crabp2	cellular retinoic acid-binding protein 2	chr3	87752615	87757294	5.53	1.72	2.01	-1.65	-1.52	1.31e-19	0.0053	37.44	35.98	NA	1	NA	NA	NA	1	chr3:87748764-87748980	-3635	17.91	-1.82	0.0969	1	NA	1	NA	1	NA	NA	6.33	6.83	5.69	2.16	1.85	6.64	7.18	5.93	1.12	4.19	1.55	2.77	8.48	0	1026.13	2.11	0	296.87
Crabp2	cellular retinoic acid-binding protein 2	chr3	87752615	87757294	5.53	1.72	2.01	-1.65	-1.52	1.31e-19	0.0053	37.44	35.98	NA	1	NA	NA	NA	1	chr3:87753534-87754270	0	19.32	-2.05	0.00193	1	1	1	NA	1	NA	NA	6.33	6.83	5.69	2.16	1.85	6.64	7.18	5.93	1.12	4.19	1.55	12.81	22.74	1573.4	6156.8	4.22	0	890.61
Crabp2	cellular retinoic acid-binding protein 2	chr3	87752615	87757294	5.53	1.72	2.01	-1.65	-1.52	1.31e-19	0.0053	37.44	35.98	NA	1	NA	NA	NA	1	chr3:87764700-87765030	7407	20.81	-3.59	2.93e-05	1	1	1	NA	1	NA	NA	6.33	6.83	5.69	2.16	1.85	6.64	7.18	5.93	1.12	4.19	1.55	6.23	6.94	12587.2	4617.6	1.41	0	0
Dusp5	dual specificity protein phosphatase 5	chr19	53603808	53615812	8.46	4.64	3.03	-0.83	-1.51	1.97e-14	2.09e-06	0.31	0.68	NA	1	NA	NA	NA	NA	chr19:53603343-53603838	0	23.45	-2	0.00676	1	1	1	1	NA	NA	NA	12.4	11.6	13	6.75	7.12	13.01	12.2	13.54	5.61	3.05	4.97	12.64	13.49	3146.81	5130.67	7.03	0	0
Dusp5	dual specificity protein phosphatase 5	chr19	53603808	53615812	8.46	4.64	3.03	-0.83	-1.51	1.97e-14	2.09e-06	0.31	0.68	NA	1	NA	NA	NA	NA	chr19:53605977-53606693	0	28.64	-3.31	1.86e-05	1	1	1	NA	1	NA	NA	12.4	11.6	13	6.75	7.12	13.01	12.2	13.54	5.61	3.05	4.97	18.87	35.45	6293.62	3591.47	2.11	0	296.87
Dusp5	dual specificity protein phosphatase 5	chr19	53603808	53615812	8.46	4.64	3.03	-0.83	-1.51	1.97e-14	2.09e-06	0.31	0.68	NA	1	NA	NA	NA	NA	chr19:53627155-53627540	11344	15.57	-1.12	0.258	1	NA	1	NA	1	NA	NA	12.4	11.6	13	6.75	7.12	13.01	12.2	13.54	5.61	3.05	4.97	5.71	10.41	0	0	4.22	0	0
Dusp5	dual specificity protein phosphatase 5	chr19	53603808	53615812	8.46	4.64	3.03	-0.83	-1.51	1.97e-14	2.09e-06	0.31	0.68	NA	1	NA	NA	NA	NA	chr19:53629661-53629997	13850	17.85	-2.4	0.0398	1	1	1	NA	1	NA	NA	12.4	11.6	13	6.75	7.12	13.01	12.2	13.54	5.61	3.05	4.97	4.5	12.72	0	513.07	1.41	0	0
Dusp5	dual specificity protein phosphatase 5	chr19	53603808	53615812	8.46	4.64	3.03	-0.83	-1.51	1.97e-14	2.09e-06	0.31	0.68	NA	1	NA	NA	NA	NA	chr19:53644766-53644972	28955	3.76	-2.67	0.0792	1	NA	1	NA	NA	NA	NA	12.4	11.6	13	6.75	7.12	13.01	12.2	13.54	5.61	3.05	4.97	0.69	0.77	0	1026.13	0	0	0
Proser2	NA	chr2	6019546	6051231	1.5	0.25	0.54	-2.51	-1.51	7.62e-43	3.59e-05	0.22	0.14	1	1	NA	NA	1	1	NA	NA	NA	NA	NA	NA	NA	NA	NA	NA	NA	NA	6.94	6.86	6.82	1.02	1.37	7.29	7.21	7.11	3.05	1.92	2.63	NA	NA	NA	NA	NA	NA	NA
Ly6a	lymphocyte antigen 6A-2/6E-1 precursor	chr15	74825307	74828461	43.73	33.14	15.93	-0.36	-1.51	0.000104	4.4e-09	0.09	0.11	NA	NA	NA	NA	1	1	NA	NA	NA	NA	NA	NA	NA	NA	NA	NA	NA	NA	48.08	60.81	56.96	41.7	44.35	50.44	63.92	59.36	17.92	28.73	14.38	NA	NA	NA	NA	NA	NA	NA
Tnfaip3	tumor necrosis factor alpha-induced protein 3	chr10	18720717	18735216	2.04	1.33	0.74	-0.58	-1.5	8.7e-06	5.08e-07	0.69	0.41	1	NA	NA	1	1	NA	chr10:18727845-18728051	0	7.04	-4.66	0.0789	1	NA	1	NA	1	1	1	13.16	10.44	11.89	7.37	8.41	13.8	10.97	12.39	4.17	3.8	5.2	0.52	4.62	0	0	0	0	0
Tnfaip3	tumor necrosis factor alpha-induced protein 3	chr10	18720717	18735216	2.04	1.33	0.74	-0.58	-1.5	8.7e-06	5.08e-07	0.69	0.41	1	NA	NA	1	1	NA	chr10:18728372-18728592	0	6.15	-0.47	0.694	1	NA	1	NA	1	NA	NA	13.16	10.44	11.89	7.37	8.41	13.8	10.97	12.39	4.17	3.8	5.2	1.56	1.93	0	0	0.7	0	593.74
Tnfaip3	tumor necrosis factor alpha-induced protein 3	chr10	18720717	18735216	2.04	1.33	0.74	-0.58	-1.5	8.7e-06	5.08e-07	0.69	0.41	1	NA	NA	1	1	NA	chr10:18734788-18735753	0	9.52	-2.98	0.000212	1	1	1	1	NA	NA	NA	13.16	10.44	11.89	7.37	8.41	13.8	10.97	12.39	4.17	3.8	5.2	7.79	13.1	9440.42	4104.53	0	0	1187.48
Tnfaip3	tumor necrosis factor alpha-induced protein 3	chr10	18720717	18735216	2.04	1.33	0.74	-0.58	-1.5	8.7e-06	5.08e-07	0.69	0.41	1	NA	NA	1	1	NA	chr10:18765814-18766061	-30599	7.83	-4.64	0.0188	1	1	1	NA	1	1	1	13.16	10.44	11.89	7.37	8.41	13.8	10.97	12.39	4.17	3.8	5.2	1.9	3.47	0	0	0	0	0
Dse	dermatan-sulfate epimerase precursor	chr10	33871199	33927357	36.71	19.5	13.15	-0.87	-1.5	2.46e-51	1e-09	9.4	8.15	NA	1	NA	1	1	1	chr10:33926357-33927475	0	26.21	-3.08	1.76e-06	1	1	1	1	NA	NA	NA	194.22	188.99	203.78	106.91	106.65	203.77	198.64	212.36	83.74	45.7	87.56	27.01	45.86	6293.62	10261.3	5.62	0	1187.48
Dse	dermatan-sulfate epimerase precursor	chr10	33871199	33927357	36.71	19.5	13.15	-0.87	-1.5	2.46e-51	1e-09	9.4	8.15	NA	1	NA	1	1	1	chr10:33938183-33938389	-10827	7.04	-1.4	0.354	1	NA	1	NA	1	NA	NA	194.22	188.99	203.78	106.91	106.65	203.77	198.64	212.36	83.74	45.7	87.56	1.21	2.7	0	0	0.7	0	0
Clcn5	H(+)/Cl(-) exchange transporter 5	chrX	6735538	6896484	7.13	3.15	2.6	-1.14	-1.5	3.33e-73	3.15e-14	5.92	5.27	NA	1	NA	NA	1	NA	NA	NA	NA	NA	NA	NA	NA	NA	NA	NA	NA	NA	38.1	38.85	40.6	16.9	18.63	39.97	40.83	42.31	13.4	17.29	12.8	NA	NA	NA	NA	NA	NA	NA
Pard6g	partitioning defective 6 homolog gamma	chr18	80243634	80316379	9.58	5.7	3.52	-0.71	-1.48	3.5e-22	2.33e-15	9.73	8.58	NA	1	1	1	1	NA	chr18:80201760-80201966	-41668	6.57	-5.06	0.022	1	NA	1	NA	NA	NA	NA	34.24	40.61	39.14	23.04	23.37	35.93	42.69	40.79	14.73	14.34	13.76	1.21	1.93	0	513.07	0	0	0
Pard6g	partitioning defective 6 homolog gamma	chr18	80243634	80316379	9.58	5.7	3.52	-0.71	-1.48	3.5e-22	2.33e-15	9.73	8.58	NA	1	1	1	1	NA	chr18:80243444-80243872	0	5.2	-3.24	0.0172	1	NA	1	1	NA	NA	NA	34.24	40.61	39.14	23.04	23.37	35.93	42.69	40.79	14.73	14.34	13.76	2.08	3.47	0	1026.13	0	0	296.87
Pard6g	partitioning defective 6 homolog gamma	chr18	80243634	80316379	9.58	5.7	3.52	-0.71	-1.48	3.5e-22	2.33e-15	9.73	8.58	NA	1	1	1	1	NA	chr18:80292104-80292473	0	9.17	-3.07	0.0228	1	1	1	NA	1	1	NA	34.24	40.61	39.14	23.04	23.37	35.93	42.69	40.79	14.73	14.34	13.76	3.29	5.78	0	513.07	0.7	0	0
Pard6g	partitioning defective 6 homolog gamma	chr18	80243634	80316379	9.58	5.7	3.52	-0.71	-1.48	3.5e-22	2.33e-15	9.73	8.58	NA	1	1	1	1	NA	chr18:80300251-80300685	0	5.13	-1.26	0.337	1	NA	1	NA	1	NA	NA	34.24	40.61	39.14	23.04	23.37	35.93	42.69	40.79	14.73	14.34	13.76	1.9	4.62	0	0	1.41	0	0
Agpat9	glycerol-3-phosphate acyltransferase 3	chr5	101275248	101328121	1.12	0.54	0.41	-1.02	-1.48	1.73e-07	0.000515	0.14	0.1	NA	NA	NA	NA	1	NA	chr5:101274941-101275955	0	10.4	-2	0.00473	1	1	1	1	NA	NA	NA	4.58	3.93	3.72	2.22	1.82	4.81	4.13	3.88	1.39	1.97	1.21	10.39	14.64	7867.02	2052.27	3.52	0	593.74
Agpat9	glycerol-3-phosphate acyltransferase 3	chr5	101275248	101328121	1.12	0.54	0.41	-1.02	-1.48	1.73e-07	0.000515	0.14	0.1	NA	NA	NA	NA	1	NA	chr5:101290849-101291230	0	11.42	-0.17	0.839	1	1	1	NA	1	NA	NA	4.58	3.93	3.72	2.22	1.82	4.81	4.13	3.88	1.39	1.97	1.21	5.37	5.4	0	0	3.52	0	593.74
Il17ra	interleukin-17 receptor A precursor	chr6	120413215	120433745	4.02	1.55	1.47	-1.32	-1.48	8.49e-45	2.6e-10	1.41	0.98	1	1	1	1	1	NA	chr6:120416955-120417280	0	7.74	-0.74	0.535	1	NA	1	NA	1	NA	NA	20.19	20.01	20.18	7.06	8.92	21.18	21.03	21.03	8.14	6.49	7.99	3.46	2.31	0	0	0.7	0	0
Il17ra	interleukin-17 receptor A precursor	chr6	120413215	120433745	4.02	1.55	1.47	-1.32	-1.48	8.49e-45	2.6e-10	1.41	0.98	1	1	1	1	1	NA	chr6:120432215-120432421	0	8.45	-0.68	0.458	1	NA	1	NA	1	NA	NA	20.19	20.01	20.18	7.06	8.92	21.18	21.03	21.03	8.14	6.49	7.99	1.56	1.93	0	2052.27	2.11	0	296.87
Il17ra	interleukin-17 receptor A precursor	chr6	120413215	120433745	4.02	1.55	1.47	-1.32	-1.48	8.49e-45	2.6e-10	1.41	0.98	1	1	1	1	1	NA	chr6:120432842-120433245	0	12.48	-4.09	0.00107	1	1	1	NA	1	NA	NA	20.19	20.01	20.18	7.06	8.92	21.18	21.03	21.03	8.14	6.49	7.99	4.85	8.09	0	1539.2	0	0	0
Marcksl1	MARCKS-related protein	chr4	129190825	129193225	33.25	11.13	12.3	-1.54	-1.47	7.98e-120	4.77e-16	122.07	119.28	NA	1	1	NA	NA	NA	chr4:129180751-129180957	-9868	7.04	-4.6	0.0722	1	NA	1	NA	1	NA	NA	69.84	63.09	68.54	23.66	22.56	73.27	66.31	71.43	24.81	27.94	23.16	0.69	4.24	0	0	0	0	0
Marcksl1	MARCKS-related protein	chr4	129190825	129193225	33.25	11.13	12.3	-1.54	-1.47	7.98e-120	4.77e-16	122.07	119.28	NA	1	1	NA	NA	NA	chr4:129190318-129190945	0	15.58	-1.23	0.0457	1	1	1	1	NA	NA	NA	69.84	63.09	68.54	23.66	22.56	73.27	66.31	71.43	24.81	27.94	23.16	8.31	16.19	4720.21	4104.53	7.03	0	1781.21
Mum1l1	PWWP domain-containing protein MUM1L1	chrX	135744583	135772874	56.5	42.53	20.71	-0.37	-1.47	5.29e-10	1.88e-10	3.11	2.85	NA	NA	NA	1	NA	NA	NA	NA	NA	NA	NA	NA	NA	NA	NA	NA	NA	NA	342.64	338.21	347.64	281.05	249.43	359.48	355.48	362.28	135.37	98.22	154.53	NA	NA	NA	NA	NA	NA	NA
Sobp	sine oculis-binding protein homolog	chr10	42722306	42894336	1.98	0.38	0.74	-2.37	-1.46	2.8e-63	3.27e-06	5.27	5.41	NA	1	1	NA	NA	1	chr10:42707491-42707740	14566	5.44	-2.6	0.112	1	NA	1	NA	1	NA	NA	13.33	11.74	12.28	2.59	2.26	13.98	12.34	12.79	6.37	3.55	4.35	0.69	3.47	0	513.07	0	0	0
Sobp	sine oculis-binding protein homolog	chr10	42722306	42894336	1.98	0.38	0.74	-2.37	-1.46	2.8e-63	3.27e-06	5.27	5.41	NA	1	1	NA	NA	1	chr10:42893061-42893383	0	9.01	-4.77	0.00014	1	NA	1	NA	1	NA	NA	13.33	11.74	12.28	2.59	2.26	13.98	12.34	12.79	6.37	3.55	4.35	2.25	3.47	6293.62	2052.27	0	0	296.87
Pip4k2a	phosphatidylinositol-5-phosphate 4-kinase type-2	chr2	18763883	18919748	7.04	4.13	2.63	-0.73	-1.46	4.27e-27	2.83e-13	1.82	1.66	NA	1	NA	1	1	NA	chr2:18742984-18743336	20547	3.85	-4.63	0.000724	1	NA	1	NA	1	NA	NA	32.45	29.2	30.8	19	18.15	34.04	30.69	32.1	10.1	12.78	12.4	0.52	1.16	6293.62	2052.27	0	0	0
Pip4k2a	phosphatidylinositol-5-phosphate 4-kinase type-2	chr2	18763883	18919748	7.04	4.13	2.63	-0.73	-1.46	4.27e-27	2.83e-13	1.82	1.66	NA	1	NA	1	1	NA	chr2:18919291-18920170	0	10.45	-1.37	0.0608	1	1	1	1	NA	NA	NA	32.45	29.2	30.8	19	18.15	34.04	30.69	32.1	10.1	12.78	12.4	8.48	13.49	4720.21	3078.4	9.84	0	593.74
Col5a1	collagen alpha-1(V) chain precursor	chr2	27741945	27895030	167.89	103.17	61.73	-0.66	-1.46	1.1e-42	1.12e-06	48.29	39.7	1	NA	NA	1	1	NA	chr2:27691335-27692119	-49826	23.31	-2.66	0.000764	1	1	1	NA	1	NA	NA	1766.14	1772.23	1800.51	1131.09	1115.77	1852.92	1862.75	1876.34	805.6	400.21	822.44	18.18	29.29	0	3078.4	4.92	0	0
Col5a1	collagen alpha-1(V) chain precursor	chr2	27741945	27895030	167.89	103.17	61.73	-0.66	-1.46	1.1e-42	1.12e-06	48.29	39.7	1	NA	NA	1	1	NA	chr2:27698249-27698614	-43331	20.67	-7.2	0.000226	1	1	1	NA	1	1	NA	1766.14	1772.23	1800.51	1131.09	1115.77	1852.92	1862.75	1876.34	805.6	400.21	822.44	7.44	12.72	3146.81	0	0	0	0
Col5a1	collagen alpha-1(V) chain precursor	chr2	27741945	27895030	167.89	103.17	61.73	-0.66	-1.46	1.1e-42	1.12e-06	48.29	39.7	1	NA	NA	1	1	NA	chr2:27702503-27703026	-38919	12.2	-3.7	0.00287	1	NA	1	NA	1	NA	NA	1766.14	1772.23	1800.51	1131.09	1115.77	1852.92	1862.75	1876.34	805.6	400.21	822.44	4.67	13.1	0	2565.33	0	0	593.74
Col5a1	collagen alpha-1(V) chain precursor	chr2	27741945	27895030	167.89	103.17	61.73	-0.66	-1.46	1.1e-42	1.12e-06	48.29	39.7	1	NA	NA	1	1	NA	chr2:27713736-27714653	-27292	37.55	-2.51	0.00108	1	1	1	NA	1	NA	NA	1766.14	1772.23	1800.51	1131.09	1115.77	1852.92	1862.75	1876.34	805.6	400.21	822.44	36.88	52.8	0	3078.4	7.03	0	0
Col5a1	collagen alpha-1(V) chain precursor	chr2	27741945	27895030	167.89	103.17	61.73	-0.66	-1.46	1.1e-42	1.12e-06	48.29	39.7	1	NA	NA	1	1	NA	chr2:27717453-27717965	-23980	31.36	-3.51	0.00101	1	1	1	NA	1	NA	NA	1766.14	1772.23	1800.51	1131.09	1115.77	1852.92	1862.75	1876.34	805.6	400.21	822.44	15.58	28.9	0	513.07	1.41	0	0
Col5a1	collagen alpha-1(V) chain precursor	chr2	27741945	27895030	167.89	103.17	61.73	-0.66	-1.46	1.1e-42	1.12e-06	48.29	39.7	1	NA	NA	1	1	NA	chr2:27720524-27720778	-21167	15.99	-3.03	0.0168	1	NA	1	NA	1	NA	NA	1766.14	1772.23	1800.51	1131.09	1115.77	1852.92	1862.75	1876.34	805.6	400.21	822.44	3.29	8.09	1573.4	513.07	0	0	0
Col5a1	collagen alpha-1(V) chain precursor	chr2	27741945	27895030	167.89	103.17	61.73	-0.66	-1.46	1.1e-42	1.12e-06	48.29	39.7	1	NA	NA	1	1	NA	chr2:27730238-27730481	-11464	9.55	-2.23	0.154	1	NA	1	NA	1	1	1	1766.14	1772.23	1800.51	1131.09	1115.77	1852.92	1862.75	1876.34	805.6	400.21	822.44	1.9	5.01	0	0	0.7	0	0
Col5a1	collagen alpha-1(V) chain precursor	chr2	27741945	27895030	167.89	103.17	61.73	-0.66	-1.46	1.1e-42	1.12e-06	48.29	39.7	1	NA	NA	1	1	NA	chr2:27741200-27742456	0	22.25	-1.76	0.00468	1	1	1	1	NA	NA	NA	1766.14	1772.23	1800.51	1131.09	1115.77	1852.92	1862.75	1876.34	805.6	400.21	822.44	26.66	42.78	6293.62	8722.13	15.47	0	593.74
Col5a1	collagen alpha-1(V) chain precursor	chr2	27741945	27895030	167.89	103.17	61.73	-0.66	-1.46	1.1e-42	1.12e-06	48.29	39.7	1	NA	NA	1	1	NA	chr2:27760908-27761308	0	7.01	-2.91	0.0395	1	1	1	NA	1	1	1	1766.14	1772.23	1800.51	1131.09	1115.77	1852.92	1862.75	1876.34	805.6	400.21	822.44	2.42	5.4	0	513.07	0.7	0	0
Col5a1	collagen alpha-1(V) chain precursor	chr2	27741945	27895030	167.89	103.17	61.73	-0.66	-1.46	1.1e-42	1.12e-06	48.29	39.7	1	NA	NA	1	1	NA	chr2:27771829-27772343	0	8.84	-1.32	0.223	1	1	1	NA	1	NA	NA	1766.14	1772.23	1800.51	1131.09	1115.77	1852.92	1862.75	1876.34	805.6	400.21	822.44	4.33	8.48	0	0	2.81	0	0
Col5a1	collagen alpha-1(V) chain precursor	chr2	27741945	27895030	167.89	103.17	61.73	-0.66	-1.46	1.1e-42	1.12e-06	48.29	39.7	1	NA	NA	1	1	NA	chr2:27787380-27787586	0	10.8	-2.45	0.0725	1	NA	1	NA	1	NA	NA	1766.14	1772.23	1800.51	1131.09	1115.77	1852.92	1862.75	1876.34	805.6	400.21	822.44	2.94	1.93	0	513.07	0.7	0	0
Col5a1	collagen alpha-1(V) chain precursor	chr2	27741945	27895030	167.89	103.17	61.73	-0.66	-1.46	1.1e-42	1.12e-06	48.29	39.7	1	NA	NA	1	1	NA	chr2:27791711-27792087	0	8.23	-2.9	0.015	1	NA	1	NA	1	NA	NA	1766.14	1772.23	1800.51	1131.09	1115.77	1852.92	1862.75	1876.34	805.6	400.21	822.44	2.42	5.78	3146.81	513.07	0.7	0	0
Cfh	complement factor H	chr1	141982432	142079988	5.72	4.86	2.1	-0.2	-1.46	0.00277	4.76e-07	0.43	0.22	1	1	1	1	NA	NA	NA	NA	NA	NA	NA	NA	NA	NA	NA	NA	NA	NA	30.48	33.08	30.94	28.87	26.1	31.97	34.76	32.25	12.83	6.74	16.35	NA	NA	NA	NA	NA	NA	NA
Timp3	metalloproteinase inhibitor 3 precursor	chr10	85763157	85812250	141.38	61.02	51.99	-1.17	-1.45	0	0.00674	10.13	7.53	1	NA	NA	1	1	1	chr10:85773364-85773847	0	8.21	-2.12	0.0867	1	1	1	NA	1	NA	NA	831.74	860.63	812.43	375.13	365.28	872.61	904.59	846.65	434.12	73.87	453.12	3.46	7.32	0	1026.13	0	0	0
Timp3	metalloproteinase inhibitor 3 precursor	chr10	85763157	85812250	141.38	61.02	51.99	-1.17	-1.45	0	0.00674	10.13	7.53	1	NA	NA	1	1	1	chr10:85802371-85802634	0	6.25	-1.35	0.243	1	NA	1	NA	1	NA	1	831.74	860.63	812.43	375.13	365.28	872.61	904.59	846.65	434.12	73.87	453.12	1.21	3.08	1573.4	513.07	1.41	0	296.87
Nid1	nidogen-1 precursor	chr13	13529869	13604542	80.64	60.21	30.53	-0.38	-1.45	3.33e-41	2.15e-09	24.88	24.57	NA	NA	NA	1	1	NA	chr13:13621258-13621555	16717	8.47	-3.01	0.0274	1	1	1	NA	1	NA	NA	620.74	600.53	624.07	486.01	457.78	651.24	631.2	650.36	203.65	299.61	205.8	2.77	3.47	1573.4	0	0	0	0
Spsb1	SPRY domain-containing SOCS box protein 1	chr4	149270393	149329115	18.86	13.61	7.05	-0.43	-1.45	1.22e-11	9.72e-14	1.95	2.13	NA	NA	NA	1	1	NA	chr4:149264057-149264833	5560	15.33	-2.73	0.000524	1	1	1	NA	1	NA	NA	74.79	75.64	67.53	52.5	55.22	78.46	79.5	70.38	28.38	22.92	32.43	12.64	16.96	0	3078.4	2.11	0	296.87
Spsb1	SPRY domain-containing SOCS box protein 1	chr4	149270393	149329115	18.86	13.61	7.05	-0.43	-1.45	1.22e-11	9.72e-14	1.95	2.13	NA	NA	NA	1	1	NA	chr4:149267794-149268118	2275	12.84	-3.62	0.000663	1	1	1	NA	1	NA	NA	74.79	75.64	67.53	52.5	55.22	78.46	79.5	70.38	28.38	22.92	32.43	3.98	5.4	1573.4	2565.33	0	0	593.74
Spsb1	SPRY domain-containing SOCS box protein 1	chr4	149270393	149329115	18.86	13.61	7.05	-0.43	-1.45	1.22e-11	9.72e-14	1.95	2.13	NA	NA	NA	1	1	NA	chr4:149296000-149296953	0	8.52	-0.58	0.369	1	1	1	NA	1	1	1	74.79	75.64	67.53	52.5	55.22	78.46	79.5	70.38	28.38	22.92	32.43	7.79	12.33	0	2565.33	7.03	0	1781.21
Spsb1	SPRY domain-containing SOCS box protein 1	chr4	149270393	149329115	18.86	13.61	7.05	-0.43	-1.45	1.22e-11	9.72e-14	1.95	2.13	NA	NA	NA	1	1	NA	chr4:149329007-149329682	0	48	-2.59	7.05e-05	1	1	NA	1	NA	NA	NA	74.79	75.64	67.53	52.5	55.22	78.46	79.5	70.38	28.38	22.92	32.43	29.09	50.48	15734	13339.7	14.76	0	1187.48
Spsb1	SPRY domain-containing SOCS box protein 1	chr4	149270393	149329115	18.86	13.61	7.05	-0.43	-1.45	1.22e-11	9.72e-14	1.95	2.13	NA	NA	NA	1	1	NA	chr4:149330128-149330451	-1014	15.57	-6.78	0.000642	1	NA	1	NA	1	NA	NA	74.79	75.64	67.53	52.5	55.22	78.46	79.5	70.38	28.38	22.92	32.43	4.33	9.63	1573.4	513.07	0	0	0
Hk2	hexokinase-2	chr6	82675021	82724448	7.95	4.46	3.01	-0.79	-1.45	8.86e-39	1.88e-10	4.09	3	1	NA	NA	NA	1	NA	chr6:82673296-82673502	1519	4.23	-1.49	0.399	1	NA	1	NA	1	NA	NA	57.41	53.54	54.8	30.57	33.12	60.23	56.28	57.11	18.98	28.4	16.07	0.52	2.31	0	0	0	0	0
Hk2	hexokinase-2	chr6	82675021	82724448	7.95	4.46	3.01	-0.79	-1.45	8.86e-39	1.88e-10	4.09	3	1	NA	NA	NA	1	NA	chr6:82706174-82706637	0	18.59	-2.91	0.00117	1	1	1	NA	1	NA	NA	57.41	53.54	54.8	30.57	33.12	60.23	56.28	57.11	18.98	28.4	16.07	8.31	13.1	0	2565.33	1.41	0	296.87
Hk2	hexokinase-2	chr6	82675021	82724448	7.95	4.46	3.01	-0.79	-1.45	8.86e-39	1.88e-10	4.09	3	1	NA	NA	NA	1	NA	chr6:82723323-82724712	0	26.04	-2.81	2.33e-05	1	1	1	1	1	NA	NA	57.41	53.54	54.8	30.57	33.12	60.23	56.28	57.11	18.98	28.4	16.07	32.89	62.43	3146.81	5643.73	8.44	0	593.74
Foxc2	forkhead box protein C2	chr8	123640071	123642794	3.94	2.22	1.47	-0.78	-1.45	5.48e-11	2.45e-08	1.92	2.72	NA	1	NA	NA	1	1	chr8:123640416-123641482	0	21.5	-2.6	7.5e-05	1	1	1	1	NA	NA	NA	12.17	14.15	14.25	7.16	8.52	12.77	14.87	14.85	4.93	5.11	5.48	22.16	32.37	9440.42	9748.26	9.14	0	296.87
Foxc2	forkhead box protein C2	chr8	123640071	123642794	3.94	2.22	1.47	-0.78	-1.45	5.48e-11	2.45e-08	1.92	2.72	NA	1	NA	NA	1	1	chr8:123648797-123649859	6004	21.95	-2.14	0.000966	1	1	1	NA	1	NA	NA	12.17	14.15	14.25	7.16	8.52	12.77	14.87	14.85	4.93	5.11	5.48	21.47	35.84	3146.81	10261.3	9.84	0	593.74
Dennd4a	DENN/MADD domain containing 4A	chr9	64658818	64767474	9.4	4.61	3.53	-0.99	-1.45	6.5e-88	3.17e-18	2.07	1.77	NA	NA	NA	1	1	NA	chr9:64658835-64659835	0	17.89	-2.88	0.000251	1	1	1	1	NA	NA	NA	101.41	104.16	102.27	53.08	50.26	106.4	109.48	106.58	38.4	36.79	43.16	17.14	23.12	14160.6	5643.73	7.73	0	593.74
Dusp3	dual specificity protein phosphatase 3	chr11	101832458	101846105	7.8	5.55	2.97	-0.45	-1.44	2.91e-16	2.09e-07	1.11	0.77	1	NA	NA	NA	1	NA	chr11:101845495-101846464	0	24.05	-2.48	0.000963	1	1	1	1	NA	NA	NA	41.3	41.37	41.4	29.64	30.82	43.33	43.48	43.14	11.14	23.8	12.8	19.22	43.55	7867.02	4104.53	6.33	0	2078.08
Zfp946	zinc finger protein 946	chr17	22561235	22593656	2.58	1.55	0.98	-0.7	-1.43	8.07e-07	9.87e-06	2.48	1.92	NA	NA	NA	NA	NA	NA	chr17:22560962-22561396	0	10.92	-1.9	0.0518	1	1	1	1	NA	NA	NA	10.4	9.19	8.91	6.45	5.25	10.91	9.66	9.29	3.16	4.5	3.39	4.85	5.78	1573.4	2052.27	4.22	0	0
Jag1	protein jagged-1 precursor	chr2	136907187	136942256	13.65	6.52	5.24	-1.03	-1.43	1.21e-94	1.23e-12	7.54	6.78	NA	NA	NA	1	1	NA	chr2:136942543-136943229	-477	21.43	-2.33	0.00301	1	1	1	1	1	NA	NA	95.76	92.64	95.36	45.77	47.01	100.47	97.37	99.37	32.35	47.6	30.51	12.29	25.05	0	8209.06	2.81	0	593.74
Tle6	transducin-like enhancer protein 6	chr10	81053650	81063645	3.83	1.96	1.46	-0.93	-1.42	8.59e-13	0.000142	1.19	0.71	1	1	1	NA	NA	1	chr10:81007797-81008499	45151	29.21	-2.84	0.00111	1	1	1	1	NA	NA	NA	9.36	10.41	9.47	4.81	5.4	9.82	10.94	9.86	4.96	2.24	4.29	22.51	24.28	1573.4	9235.2	9.14	0	0
Tle6	transducin-like enhancer protein 6	chr10	81053650	81063645	3.83	1.96	1.46	-0.93	-1.42	8.59e-13	0.000142	1.19	0.71	1	1	1	NA	NA	1	chr10:81014299-81014630	39020	13.73	-2.31	0.0119	1	1	1	NA	1	NA	NA	9.36	10.41	9.47	4.81	5.4	9.82	10.94	9.86	4.96	2.24	4.29	3.12	7.71	3146.81	3591.47	2.81	0	0
Tle6	transducin-like enhancer protein 6	chr10	81053650	81063645	3.83	1.96	1.46	-0.93	-1.42	8.59e-13	0.000142	1.19	0.71	1	1	1	NA	NA	1	chr10:81059684-81060328	0	14.87	-3.04	0.00106	1	1	1	1	NA	NA	NA	9.36	10.41	9.47	4.81	5.4	9.82	10.94	9.86	4.96	2.24	4.29	9.87	11.56	0	5130.67	2.81	0	296.87
Dera	putative deoxyribose-phosphate aldolase	chr6	137703098	137786393	9.21	7.26	3.54	-0.3	-1.42	6.37e-05	2.75e-09	2.89	2.09	1	NA	NA	NA	1	NA	chr6:137703001-137703390	0	16.41	-3.24	0.00284	1	1	1	1	NA	NA	NA	19.48	18.76	20.61	15.42	16.35	20.44	19.72	21.48	7.92	8.67	6.44	3.64	14.64	1573.4	3078.4	0	0	593.74
Ammecr1	AMME syndrome candidate gene 1 protein homolog	chrX	139288017	139401271	8.33	6.89	3.18	-0.23	-1.42	7.09e-05	1.48e-10	2.23	1.9	NA	1	NA	1	1	1	chrX:139332086-139332433	0	11.71	-1.05	0.249	1	1	1	NA	1	NA	NA	32.61	32.32	33.08	27.02	28.49	34.22	33.97	34.48	14.11	9.39	15	3.98	6.94	0	513.07	2.11	0	593.74
Ammecr1	AMME syndrome candidate gene 1 protein homolog	chrX	139288017	139401271	8.33	6.89	3.18	-0.23	-1.42	7.09e-05	1.48e-10	2.23	1.9	NA	1	NA	1	1	1	chrX:139400595-139401218	0	3.73	-1.56	0.145	1	1	1	1	NA	NA	NA	32.61	32.32	33.08	27.02	28.49	34.22	33.97	34.48	14.11	9.39	15	2.25	3.47	0	1026.13	1.41	0	296.87
Calcrl	calcitonin gene-related peptide type 1 receptor	chr2	84170783	84265423	2.46	1.11	0.97	-1.12	-1.42	4.24e-23	0.0178	1.47	0.83	1	NA	NA	1	1	NA	NA	NA	NA	NA	NA	NA	NA	NA	NA	NA	NA	NA	13.58	15.94	14.54	7.22	6.36	14.25	16.76	15.15	2.23	12.44	2.57	NA	NA	NA	NA	NA	NA	NA
Aldh1l2	probable 10-formyltetrahydrofolate dehydrogenase	chr10	82950192	82996885	59.04	24.06	23.35	-1.26	-1.41	1.62e-167	0.00105	1.03	0.57	1	NA	NA	NA	1	NA	chr10:82995836-82997070	0	17.87	-2.02	0.013	1	1	1	1	NA	NA	NA	453.84	435.8	457.87	188.64	187.34	476.14	458.07	477.15	104.11	329.48	98.95	21.12	38.15	4720.21	1026.13	7.73	0	0
E130012A19Rik	hypothetical protein LOC103551	chr11	97488701	97491030	3.48	0.8	1.35	-2.1	-1.41	3.21e-40	2.75e-05	2.32	2.7	NA	NA	NA	NA	1	NA	chr11:97490982-97491335	0	8.49	-2.95	0.0067	1	NA	1	1	NA	NA	NA	10.74	10.36	9.61	2.75	2.08	11.27	10.89	10.01	3.3	5.5	3.28	2.94	3.47	3146.81	1539.2	1.41	0	0
Efnb1	ephrin-B1 precursor	chrX	96331469	96344330	9.72	6.28	3.7	-0.59	-1.41	2.85e-24	1.16e-07	20.91	20.23	NA	1	1	1	1	NA	chrX:96331123-96331686	0	22.33	-2.21	0.000746	1	1	1	1	NA	NA	NA	41.05	39.85	38.94	27.24	25.8	43.07	41.89	40.58	20.07	9.46	17.6	10.04	21.2	4720.21	7182.93	3.52	0	1781.21
Efnb1	ephrin-B1 precursor	chrX	96331469	96344330	9.72	6.28	3.7	-0.59	-1.41	2.85e-24	1.16e-07	20.91	20.23	NA	1	1	1	1	NA	chrX:96332016-96332235	0	12.81	-0.39	0.704	1	1	1	NA	1	NA	NA	41.05	39.85	38.94	27.24	25.8	43.07	41.89	40.58	20.07	9.46	17.6	2.77	5.01	0	0	2.81	0	0
Nmrk1	NA	chr19	18706506	18726674	2.94	1.58	1.13	-0.86	-1.41	6.41e-07	0.000111	2.62	1.77	1	NA	NA	1	NA	NA	NA	NA	NA	NA	NA	NA	NA	NA	NA	NA	NA	NA	5.65	6.37	6.13	3.76	2.94	5.93	6.7	6.38	2.21	2.76	2.15	NA	NA	NA	NA	NA	NA	NA
Pdia5	protein disulfide-isomerase A5 precursor	chr16	35397398	35490959	18.82	9.64	7.26	-0.93	-1.4	3.79e-53	5.3e-12	4.1	3.06	1	NA	NA	1	1	NA	chr16:35385905-35386140	11258	6.17	-1.24	0.364	1	1	1	NA	1	1	1	44.54	42.08	42.26	23.41	21.8	46.72	44.23	44.04	19.74	13.85	17.43	1.9	1.54	0	0	0	0	0
Pdia5	protein disulfide-isomerase A5 precursor	chr16	35397398	35490959	18.82	9.64	7.26	-0.93	-1.4	3.79e-53	5.3e-12	4.1	3.06	1	NA	NA	1	1	NA	chr16:35490743-35491175	0	6.27	-2.69	0.0235	1	1	1	1	NA	NA	NA	44.54	42.08	42.26	23.41	21.8	46.72	44.23	44.04	19.74	13.85	17.43	2.25	4.24	0	2052.27	1.41	0	0
Pdgfc	platelet-derived growth factor C	chr3	80840338	81017953	15.54	9.68	6.12	-0.64	-1.4	5.13e-34	6.81e-07	3.61	4.16	NA	1	NA	NA	NA	1	chr3:80833993-80834599	-5739	10.37	-1.43	0.205	1	1	1	NA	1	NA	NA	67.76	67.51	71.28	44.48	43.67	71.09	70.95	74.28	20.53	41.74	19.77	6.41	10.79	0	0	1.41	0	0
Pdgfc	platelet-derived growth factor C	chr3	80840338	81017953	15.54	9.68	6.12	-0.64	-1.4	5.13e-34	6.81e-07	3.61	4.16	NA	1	NA	NA	NA	1	chr3:80841122-80841503	0	6.85	-1.56	0.107	1	1	1	NA	1	NA	NA	67.76	67.51	71.28	44.48	43.67	71.09	70.95	74.28	20.53	41.74	19.77	2.94	2.7	0	1539.2	1.41	0	0
Pdgfc	platelet-derived growth factor C	chr3	80840338	81017953	15.54	9.68	6.12	-0.64	-1.4	5.13e-34	6.81e-07	3.61	4.16	NA	1	NA	NA	NA	1	chr3:80862332-80862967	0	16.14	-2.74	0.00105	1	1	1	NA	1	NA	NA	67.76	67.51	71.28	44.48	43.67	71.09	70.95	74.28	20.53	41.74	19.77	7.79	18.5	9440.42	2565.33	1.41	0	593.74
Pdgfc	platelet-derived growth factor C	chr3	80840338	81017953	15.54	9.68	6.12	-0.64	-1.4	5.13e-34	6.81e-07	3.61	4.16	NA	1	NA	NA	NA	1	chr3:80906528-80906745	0	4.46	-1.59	0.265	1	1	1	NA	1	NA	NA	67.76	67.51	71.28	44.48	43.67	71.09	70.95	74.28	20.53	41.74	19.77	0.52	2.31	0	513.07	0	0	296.87
Pdgfc	platelet-derived growth factor C	chr3	80840338	81017953	15.54	9.68	6.12	-0.64	-1.4	5.13e-34	6.81e-07	3.61	4.16	NA	1	NA	NA	NA	1	chr3:80967913-80968119	0	4.23	-3.47	0.132	1	1	1	NA	1	NA	NA	67.76	67.51	71.28	44.48	43.67	71.09	70.95	74.28	20.53	41.74	19.77	1.39	0.39	0	0	0	0	0
Zfp703	zinc finger protein 703 isoform 2	chr8	28087808	28091934	28.26	23.8	10.83	-0.21	-1.4	5.1e-05	2.09e-05	6.06	7.36	NA	NA	NA	1	1	NA	chr8:28086912-28087626	-182	35.49	-2.05	0.000609	1	1	1	1	NA	NA	NA	115.84	115.36	122.36	104.13	99.75	121.53	121.25	127.51	58.85	21.04	60.56	26.32	38.15	6293.62	3591.47	10.55	0	890.61
Zfp703	zinc finger protein 703 isoform 2	chr8	28087808	28091934	28.26	23.8	10.83	-0.21	-1.4	5.1e-05	2.09e-05	6.06	7.36	NA	NA	NA	1	1	NA	chr8:28088400-28088848	0	19.86	-2.44	0.0237	1	NA	1	NA	1	NA	NA	115.84	115.36	122.36	104.13	99.75	121.53	121.25	127.51	58.85	21.04	60.56	9.52	13.1	1573.4	1026.13	0	0	296.87
Zfp703	zinc finger protein 703 isoform 2	chr8	28087808	28091934	28.26	23.8	10.83	-0.21	-1.4	5.1e-05	2.09e-05	6.06	7.36	NA	NA	NA	1	1	NA	chr8:28118750-28119738	26817	23.4	-3.34	6e-06	1	1	1	NA	1	NA	NA	115.84	115.36	122.36	104.13	99.75	121.53	121.25	127.51	58.85	21.04	60.56	22.33	38.15	4720.21	4104.53	3.52	0	593.74
Zfp703	zinc finger protein 703 isoform 2	chr8	28087808	28091934	28.26	23.8	10.83	-0.21	-1.4	5.1e-05	2.09e-05	6.06	7.36	NA	NA	NA	1	1	NA	chr8:28120214-28120534	28281	14.2	-2.18	0.0512	1	NA	1	NA	1	NA	NA	115.84	115.36	122.36	104.13	99.75	121.53	121.25	127.51	58.85	21.04	60.56	4.5	7.71	1573.4	0	0.7	0	0
Traf3ip2	adapter protein CIKS	chr10	39332740	39375113	7.3	5.08	2.87	-0.48	-1.39	4.22e-12	1.1e-10	0.63	0.36	1	1	1	NA	NA	1	chr10:39332605-39333614	0	22.43	-3.32	0.00279	1	1	1	1	NA	NA	NA	27.05	26.95	25.2	18.11	19.62	28.38	28.32	26.26	9.69	12.56	9.46	22.51	33.91	4720.21	6669.86	0	0	0
Lpp	lipoma-preferred partner homolog isoform 1	chr16	24393436	24992664	42.16	24.27	16.34	-0.76	-1.39	3.03892713618215e-317	8.96e-08	5.32	4.08	1	1	1	1	1	NA	chr16:24392806-24393986	0	30.41	-2.93	7.46e-07	1	1	1	1	NA	NA	NA	833.85	829.78	888.98	527.62	479.09	874.82	872.16	926.41	380	238.59	401.01	34.97	52.03	9440.42	13852.8	7.03	0	1187.48
Lpp	lipoma-preferred partner homolog isoform 1	chr16	24393436	24992664	42.16	24.27	16.34	-0.76	-1.39	3.03892713618215e-317	8.96e-08	5.32	4.08	1	1	1	1	1	NA	chr16:24417904-24418528	0	4.34	-0.18	0.845	1	NA	1	NA	1	1	1	833.85	829.78	888.98	527.62	479.09	874.82	872.16	926.41	380	238.59	401.01	2.77	4.62	0	0	2.11	0	593.74
Lpp	lipoma-preferred partner homolog isoform 1	chr16	24393436	24992664	42.16	24.27	16.34	-0.76	-1.39	3.03892713618215e-317	8.96e-08	5.32	4.08	1	1	1	1	1	NA	chr16:24428092-24428502	0	21.23	-7.02	0.000111	1	1	1	NA	1	NA	NA	833.85	829.78	888.98	527.62	479.09	874.82	872.16	926.41	380	238.59	401.01	9	13.49	0	513.07	0	0	0
Lpp	lipoma-preferred partner homolog isoform 1	chr16	24393436	24992664	42.16	24.27	16.34	-0.76	-1.39	3.03892713618215e-317	8.96e-08	5.32	4.08	1	1	1	1	1	NA	chr16:24434875-24435613	0	17.04	-1.92	0.0295	1	1	1	NA	1	NA	NA	833.85	829.78	888.98	527.62	479.09	874.82	872.16	926.41	380	238.59	401.01	12.12	21.58	0	513.07	4.92	0	0
Lpp	lipoma-preferred partner homolog isoform 1	chr16	24393436	24992664	42.16	24.27	16.34	-0.76	-1.39	3.03892713618215e-317	8.96e-08	5.32	4.08	1	1	1	1	1	NA	chr16:24448214-24448714	0	9.86	-2.52	0.00811	1	1	1	1	NA	NA	NA	833.85	829.78	888.98	527.62	479.09	874.82	872.16	926.41	380	238.59	401.01	5.89	5.01	0	2052.27	0	0	593.74
Lpp	lipoma-preferred partner homolog isoform 1	chr16	24393436	24992664	42.16	24.27	16.34	-0.76	-1.39	3.03892713618215e-317	8.96e-08	5.32	4.08	1	1	1	1	1	NA	chr16:24490778-24491225	0	33.75	-3.45	5.16e-05	1	1	1	NA	1	1	1	833.85	829.78	888.98	527.62	479.09	874.82	872.16	926.41	380	238.59	401.01	13.5	25.43	3146.81	3078.4	2.81	0	296.87
Lpp	lipoma-preferred partner homolog isoform 1	chr16	24393436	24992664	42.16	24.27	16.34	-0.76	-1.39	3.03892713618215e-317	8.96e-08	5.32	4.08	1	1	1	1	1	NA	chr16:24508091-24508378	0	7.41	-5.08	0.0565	1	1	1	NA	1	1	1	833.85	829.78	888.98	527.62	479.09	874.82	872.16	926.41	380	238.59	401.01	0.69	6.17	0	0	0	0	0
Lpp	lipoma-preferred partner homolog isoform 1	chr16	24393436	24992664	42.16	24.27	16.34	-0.76	-1.39	3.03892713618215e-317	8.96e-08	5.32	4.08	1	1	1	1	1	NA	chr16:24515094-24515815	0	4.43	-2.58	0.0341	1	1	1	NA	1	1	1	833.85	829.78	888.98	527.62	479.09	874.82	872.16	926.41	380	238.59	401.01	2.42	6.55	0	1026.13	0.7	0	0
Lpp	lipoma-preferred partner homolog isoform 1	chr16	24393436	24992664	42.16	24.27	16.34	-0.76	-1.39	3.03892713618215e-317	8.96e-08	5.32	4.08	1	1	1	1	1	NA	chr16:24696852-24697058	0	5.16	-5.55	0.0101	1	NA	1	NA	1	NA	NA	833.85	829.78	888.98	527.62	479.09	874.82	872.16	926.41	380	238.59	401.01	1.21	0.77	0	1026.13	0	0	0
Lpp	lipoma-preferred partner homolog isoform 1	chr16	24393436	24992664	42.16	24.27	16.34	-0.76	-1.39	3.03892713618215e-317	8.96e-08	5.32	4.08	1	1	1	1	1	NA	chr16:24733443-24733812	0	10.22	-0.41	0.613	1	1	1	NA	1	NA	NA	833.85	829.78	888.98	527.62	479.09	874.82	872.16	926.41	380	238.59	401.01	4.16	5.01	0	1026.13	4.92	0	296.87
Lpp	lipoma-preferred partner homolog isoform 1	chr16	24393436	24992664	42.16	24.27	16.34	-0.76	-1.39	3.03892713618215e-317	8.96e-08	5.32	4.08	1	1	1	1	1	NA	chr16:24766123-24766391	0	7.94	-1.97	0.103	1	1	1	NA	1	NA	NA	833.85	829.78	888.98	527.62	479.09	874.82	872.16	926.41	380	238.59	401.01	1.9	3.47	0	1026.13	1.41	0	0
Trib3	tribbles homolog 3	chr2	152163161	152169796	41.79	19.96	16.71	-1.03	-1.39	8.82e-101	0.000141	0.1	0.08	NA	NA	NA	1	1	NA	chr2:152169066-152169982	0	15.31	-2.53	0.00015	1	1	1	1	NA	NA	NA	109.17	106.92	108.33	52.34	53.73	114.54	112.39	112.89	27.72	76.45	25.79	13.16	20.81	3146.81	6669.86	3.52	0	593.74
Arhgap42	rho GTPase-activating protein 42	chr9	8994953	9239013	4.47	3.21	1.76	-0.44	-1.38	3.6e-11	7.6e-13	5.68	4.05	1	1	NA	NA	NA	1	chr9:9238530-9239195	0	13.96	-2.72	0.0015	1	1	1	1	NA	NA	NA	30.31	31.75	29.43	23.72	21.24	31.8	33.37	30.67	11.06	12.83	12.8	6.75	16.57	4720.21	4617.6	4.22	0	0
Ddx26b	protein DDX26B	chrX	53708016	53761020	3.93	2.67	1.55	-0.52	-1.38	2.61e-08	3.21e-08	5.8	4.08	1	1	1	NA	NA	NA	chrX:53708806-53709499	0	11.16	-1.64	0.056	1	1	1	NA	1	NA	NA	17.74	18.33	20.54	13.88	12.49	18.61	19.26	21.41	6.4	9.05	7.32	8.14	11.18	1573.4	513.07	2.81	0	890.61
Snora7a	Mus musculus small nucleolar RNA, H/ACA box 7A (Snora7a), small nucleolar RNA.	chr6	115757993	115758121	5.45	3.52	2.13	-0.63	-1.38	0.0269	0.00356	3.24	2.14	NA	NA	NA	NA	1	NA	NA	NA	NA	NA	NA	NA	NA	NA	NA	NA	NA	NA	0.9	0.92	0.84	0.8	0.38	0.94	0.97	0.88	0.14	0.52	0.4	NA	NA	NA	NA	NA	NA	NA
Tfeb	NA	chr17	47873986	47929365	3.47	2.65	1.36	-0.35	-1.38	0.0061	1.01e-05	0.46	0.3	1	1	NA	1	NA	NA	NA	NA	NA	NA	NA	NA	NA	NA	NA	NA	NA	NA	11.3	14.12	11.72	10.21	9.23	11.86	14.85	12.22	5.86	3.51	5.62	NA	NA	NA	NA	NA	NA	NA
Gm129	hypothetical protein LOC229599	chr3	95682428	95686151	1.9	0.84	0.76	-1.13	-1.38	1.61e-06	0.0426	0.65	0.64	NA	NA	NA	NA	1	NA	NA	NA	NA	NA	NA	NA	NA	NA	NA	NA	NA	NA	4.16	3.04	2.81	1.63	1.42	4.37	3.19	2.93	0.9	2.58	0.51	NA	NA	NA	NA	NA	NA	NA
Abracl	NA	chr10	17731067	17743058	93.07	47.99	36.75	-0.92	-1.38	3.97e-64	1.2e-15	9.83	8.52	NA	1	1	1	NA	NA	NA	NA	NA	NA	NA	NA	NA	NA	NA	NA	NA	NA	90.48	96.57	97.95	50.18	50.43	94.92	101.5	102.08	33.28	42.49	39.01	NA	NA	NA	NA	NA	NA	NA
Map4k3	mitogen-activated protein kinase kinase kinase	chr17	80979852	81127433	16.98	10.32	6.67	-0.68	-1.37	2.58e-29	5.43e-09	9.06	7.85	NA	1	1	1	NA	1	chr17:81096412-81096749	0	3.44	-0.48	0.641	1	NA	1	NA	1	NA	NA	93.93	90.22	87.81	59.9	53.3	98.55	94.83	91.51	42.24	23.4	44.54	1.21	0.77	0	1539.2	1.41	0	296.87
Map4k3	mitogen-activated protein kinase kinase kinase	chr17	80979852	81127433	16.98	10.32	6.67	-0.68	-1.37	2.58e-29	5.43e-09	9.06	7.85	NA	1	1	1	NA	1	chr17:81109449-81109655	0	4.69	-0.28	0.869	1	NA	1	NA	1	NA	NA	93.93	90.22	87.81	59.9	53.3	98.55	94.83	91.51	42.24	23.4	44.54	0.52	2.7	0	0	1.41	0	0
Map4k3	mitogen-activated protein kinase kinase kinase	chr17	80979852	81127433	16.98	10.32	6.67	-0.68	-1.37	2.58e-29	5.43e-09	9.06	7.85	NA	1	1	1	NA	1	chr17:81126797-81127108	0	7.77	-6.39	0.000493	1	NA	1	1	NA	NA	NA	93.93	90.22	87.81	59.9	53.3	98.55	94.83	91.51	42.24	23.4	44.54	2.25	3.47	1573.4	1026.13	0	0	0
Map4k3	mitogen-activated protein kinase kinase kinase	chr17	80979852	81127433	16.98	10.32	6.67	-0.68	-1.37	2.58e-29	5.43e-09	9.06	7.85	NA	1	1	1	NA	1	chr17:81155418-81155736	-27986	7.3	-0.97	0.43	1	1	1	NA	1	NA	NA	93.93	90.22	87.81	59.9	53.3	98.55	94.83	91.51	42.24	23.4	44.54	2.94	2.7	0	0	0	0	296.87
Map4k3	mitogen-activated protein kinase kinase kinase	chr17	80979852	81127433	16.98	10.32	6.67	-0.68	-1.37	2.58e-29	5.43e-09	9.06	7.85	NA	1	1	1	NA	1	chr17:81171923-81172326	-44491	6	-2.17	0.118	1	NA	1	NA	1	NA	NA	93.93	90.22	87.81	59.9	53.3	98.55	94.83	91.51	42.24	23.4	44.54	2.42	4.24	0	0	0.7	0	0
Epha4	ephrin type-A receptor 4 precursor	chr1	77363760	77511663	7.44	4.38	2.92	-0.73	-1.36	6.38e-40	0.000621	28.29	28.63	NA	NA	NA	1	1	NA	chr1:77485900-77486106	0	3.76	-4.92	0.0443	1	NA	1	NA	1	NA	NA	60.5	57.45	60.25	36.67	35.23	63.48	60.38	62.79	31.4	8.69	32.51	0.52	1.54	1573.4	0	0	0	0
Epha4	ephrin type-A receptor 4 precursor	chr1	77363760	77511663	7.44	4.38	2.92	-0.73	-1.36	6.38e-40	0.000621	28.29	28.63	NA	NA	NA	1	1	NA	chr1:77500581-77500923	0	5.37	-2.29	0.0509	1	NA	1	NA	1	NA	NA	60.5	57.45	60.25	36.67	35.23	63.48	60.38	62.79	31.4	8.69	32.51	1.73	2.31	0	1539.2	0.7	0	296.87
Epha4	ephrin type-A receptor 4 precursor	chr1	77363760	77511663	7.44	4.38	2.92	-0.73	-1.36	6.38e-40	0.000621	28.29	28.63	NA	NA	NA	1	1	NA	chr1:77511533-77512342	0	15.78	-2.34	0.00187	1	1	1	1	NA	NA	NA	60.5	57.45	60.25	36.67	35.23	63.48	60.38	62.79	31.4	8.69	32.51	13.16	16.57	4720.21	3078.4	3.52	0	1484.34
Csrp2	cysteine and glycine-rich protein 2	chr10	110357232	110376570	107.65	29.1	43.11	-1.85	-1.36	7.69e-228	1.75e-16	31.82	40.2	NA	1	NA	NA	NA	1	chr10:110356818-110357604	0	21.29	-2.08	0.0425	1	1	1	1	NA	NA	NA	117.58	118.42	126.2	32.66	34.37	123.36	124.47	131.52	50.95	51.63	45.39	14.37	32.37	3146.81	2052.27	2.81	0	2671.82
Kdelr3	ER lumen protein retaining receptor 3	chr15	79346838	79358169	33	25.51	13.03	-0.33	-1.36	2.13e-05	4.15e-06	7.95	4.82	1	NA	NA	1	1	NA	chr15:79342202-79342408	-4430	22.53	-3.56	0.0175	1	NA	1	NA	1	1	NA	53.93	58.48	64.24	45.03	48.43	56.58	61.46	66.95	29.47	12.81	29.88	3.29	10.79	0	513.07	0	0	296.87
Kdelr3	ER lumen protein retaining receptor 3	chr15	79346838	79358169	33	25.51	13.03	-0.33	-1.36	2.13e-05	4.15e-06	7.95	4.82	1	NA	NA	1	1	NA	chr15:79346391-79347681	0	18.89	-3.25	1.27e-06	1	1	1	1	NA	NA	NA	53.93	58.48	64.24	45.03	48.43	56.58	61.46	66.95	29.47	12.81	29.88	22.51	37	6293.62	10261.3	4.92	0	593.74
Fstl1	follistatin-related protein 1 precursor	chr16	37777141	37836602	217.66	119.61	85.45	-0.83	-1.36	0	0.000117	138.37	135.15	NA	1	1	1	1	NA	chr16:37777044-37777457	0	12.65	-1.74	0.03	1	1	1	1	NA	NA	NA	965.04	995.72	1012.34	559.73	559.1	1012.46	1046.58	1054.98	509.14	190.71	509.81	4.85	7.71	3146.81	2052.27	2.81	0	0
Fstl1	follistatin-related protein 1 precursor	chr16	37777141	37836602	217.66	119.61	85.45	-0.83	-1.36	0	0.000117	138.37	135.15	NA	1	1	1	1	NA	chr16:37778230-37778567	0	12.63	-2.63	0.0486	1	1	1	NA	1	NA	NA	965.04	995.72	1012.34	559.73	559.1	1012.46	1046.58	1054.98	509.14	190.71	509.81	3.64	8.48	0	513.07	0	0	593.74
Fstl1	follistatin-related protein 1 precursor	chr16	37777141	37836602	217.66	119.61	85.45	-0.83	-1.36	0	0.000117	138.37	135.15	NA	1	1	1	1	NA	chr16:37788211-37788902	0	33.45	-5.93	4.61e-07	1	1	1	NA	1	NA	NA	965.04	995.72	1012.34	559.73	559.1	1012.46	1046.58	1054.98	509.14	190.71	509.81	21.47	41.62	4720.21	2052.27	0	0	0
Fstl1	follistatin-related protein 1 precursor	chr16	37777141	37836602	217.66	119.61	85.45	-0.83	-1.36	0	0.000117	138.37	135.15	NA	1	1	1	1	NA	chr16:37790103-37790319	0	18.36	-3.44	0.02	1	NA	1	NA	1	1	1	965.04	995.72	1012.34	559.73	559.1	1012.46	1046.58	1054.98	509.14	190.71	509.81	2.94	8.86	0	513.07	0	0	0
Fstl1	follistatin-related protein 1 precursor	chr16	37777141	37836602	217.66	119.61	85.45	-0.83	-1.36	0	0.000117	138.37	135.15	NA	1	1	1	1	NA	chr16:37801144-37801480	0	6.91	-1.6	0.141	1	NA	1	NA	1	1	1	965.04	995.72	1012.34	559.73	559.1	1012.46	1046.58	1054.98	509.14	190.71	509.81	2.08	3.85	0	1026.13	1.41	0	0
Fstl1	follistatin-related protein 1 precursor	chr16	37777141	37836602	217.66	119.61	85.45	-0.83	-1.36	0	0.000117	138.37	135.15	NA	1	1	1	1	NA	chr16:37814615-37815150	0	13.38	-5.21	1.66e-05	1	1	1	NA	1	NA	NA	965.04	995.72	1012.34	559.73	559.1	1012.46	1046.58	1054.98	509.14	190.71	509.81	7.79	5.78	0	6156.8	0	0	0
Eif5a2	eukaryotic translation initiation factor 5A-2	chr3	28680233	28697768	3.68	2.46	1.47	-0.55	-1.36	5.56e-10	5.45e-10	1.67	1.41	NA	NA	NA	1	1	NA	chr3:28633676-28634196	-46037	10.23	-1.85	0.049	1	1	1	NA	1	NA	NA	24.29	22.69	22.58	17.46	14.34	25.49	23.85	23.53	8.66	9.05	10.73	6.58	5.78	0	1026.13	2.81	0	0
Eif5a2	eukaryotic translation initiation factor 5A-2	chr3	28680233	28697768	3.68	2.46	1.47	-0.55	-1.36	5.56e-10	5.45e-10	1.67	1.41	NA	NA	NA	1	1	NA	chr3:28679990-28680314	0	10.45	-3.77	0.0018	1	1	1	1	NA	NA	NA	24.29	22.69	22.58	17.46	14.34	25.49	23.85	23.53	8.66	9.05	10.73	2.25	5.01	0	4617.6	0	0	593.74
Xk	membrane transport protein XK	chrX	8849910	8890371	8.94	7.3	3.55	-0.25	-1.36	3e-05	4.5e-09	0.26	0.24	NA	1	1	1	1	NA	chrX:8849441-8850189	0	3.88	-2.73	0.0066	1	1	1	1	NA	NA	NA	56.54	58.94	55.11	49.72	45.74	59.32	61.95	57.43	22.09	16.81	30.93	2.25	3.85	3146.81	2565.33	1.41	0	296.87
Pcdhb20	protocadherin beta 20	chr18	37663918	37667314	1.06	0.72	0.42	-0.53	-1.36	0.00136	0.000941	1.02	0.68	1	1	1	NA	NA	NA	NA	NA	NA	NA	NA	NA	NA	NA	NA	NA	NA	NA	4.67	4.47	4.54	3.36	2.97	4.9	4.7	4.73	1.66	1.56	2.37	NA	NA	NA	NA	NA	NA	NA
Sgms1	phosphatidylcholine:ceramide	chr19	32197217	32462944	17.54	11.98	7.04	-0.51	-1.35	1.41e-20	2.97e-16	2.22	1.94	NA	NA	NA	1	1	NA	chr19:32244549-32244755	0	7.04	-6.05	0.0117	1	NA	1	NA	1	NA	NA	100.06	96.03	105.18	71.99	68.96	104.98	100.93	109.61	40.25	39.48	44.12	0.87	2.31	3146.81	0	0	0	0
Sgms1	phosphatidylcholine:ceramide	chr19	32197217	32462944	17.54	11.98	7.04	-0.51	-1.35	1.41e-20	2.97e-16	2.22	1.94	NA	NA	NA	1	1	NA	chr19:32253919-32254302	0	7.32	-0.68	0.51	1	NA	1	NA	1	NA	NA	100.06	96.03	105.18	71.99	68.96	104.98	100.93	109.61	40.25	39.48	44.12	2.94	4.62	0	0	2.11	0	296.87
Sgms1	phosphatidylcholine:ceramide	chr19	32197217	32462944	17.54	11.98	7.04	-0.51	-1.35	1.41e-20	2.97e-16	2.22	1.94	NA	NA	NA	1	1	NA	chr19:32271789-32272613	0	18.78	-2.81	0.00138	1	1	1	NA	1	NA	NA	100.06	96.03	105.18	71.99	68.96	104.98	100.93	109.61	40.25	39.48	44.12	15.41	25.82	0	2052.27	1.41	0	296.87
Sgms1	phosphatidylcholine:ceramide	chr19	32197217	32462944	17.54	11.98	7.04	-0.51	-1.35	1.41e-20	2.97e-16	2.22	1.94	NA	NA	NA	1	1	NA	chr19:32284973-32286028	0	27.5	-2.4	0.000302	1	1	1	1	NA	NA	NA	100.06	96.03	105.18	71.99	68.96	104.98	100.93	109.61	40.25	39.48	44.12	25.8	52.41	3146.81	4617.6	6.33	0	890.61
Sgms1	phosphatidylcholine:ceramide	chr19	32197217	32462944	17.54	11.98	7.04	-0.51	-1.35	1.41e-20	2.97e-16	2.22	1.94	NA	NA	NA	1	1	NA	chr19:32366397-32367098	0	16.83	-2.66	0.00611	1	1	1	NA	1	NA	NA	100.06	96.03	105.18	71.99	68.96	104.98	100.93	109.61	40.25	39.48	44.12	13.16	17.34	0	513.07	1.41	0	593.74
Sgms1	phosphatidylcholine:ceramide	chr19	32197217	32462944	17.54	11.98	7.04	-0.51	-1.35	1.41e-20	2.97e-16	2.22	1.94	NA	NA	NA	1	1	NA	chr19:32379066-32379808	0	13.03	-1.61	0.165	1	1	1	NA	1	NA	NA	100.06	96.03	105.18	71.99	68.96	104.98	100.93	109.61	40.25	39.48	44.12	9.35	17.73	0	0	1.41	0	296.87
Sgms1	phosphatidylcholine:ceramide	chr19	32197217	32462944	17.54	11.98	7.04	-0.51	-1.35	1.41e-20	2.97e-16	2.22	1.94	NA	NA	NA	1	1	NA	chr19:32396944-32397337	0	8.86	-2.02	0.0318	1	NA	1	NA	1	NA	NA	100.06	96.03	105.18	71.99	68.96	104.98	100.93	109.61	40.25	39.48	44.12	3.46	4.62	0	2052.27	1.41	0	0
Sgms1	phosphatidylcholine:ceramide	chr19	32197217	32462944	17.54	11.98	7.04	-0.51	-1.35	1.41e-20	2.97e-16	2.22	1.94	NA	NA	NA	1	1	NA	chr19:32420499-32420963	0	14.17	-6.78	0.000674	1	1	1	NA	1	NA	NA	100.06	96.03	105.18	71.99	68.96	104.98	100.93	109.61	40.25	39.48	44.12	6.41	11.56	1573.4	0	0	0	0
Sgms1	phosphatidylcholine:ceramide	chr19	32197217	32462944	17.54	11.98	7.04	-0.51	-1.35	1.41e-20	2.97e-16	2.22	1.94	NA	NA	NA	1	1	NA	chr19:32462875-32463904	0	24.34	-2.88	0.000153	1	1	1	1	NA	NA	NA	100.06	96.03	105.18	71.99	68.96	104.98	100.93	109.61	40.25	39.48	44.12	20.95	43.55	9440.42	8209.06	10.55	0	0
Larp1b	SubName: Full=MCG140923; SubName: Full=Putative uncharacterized protein;	chr3	40754553	40781715	10.49	6.52	4.2	-0.65	-1.35	1.91e-10	2.7e-08	0.28	0.27	NA	NA	NA	1	1	NA	chr3:40753290-40753848	-705	26.52	-0.57	0.461	1	1	1	NA	1	NA	NA	24.1	19.57	24.05	14.31	14.52	25.28	20.57	25.06	8.91	7.74	11.24	15.06	24.66	0	0	13.36	0	296.87
Larp1b	SubName: Full=MCG140923; SubName: Full=Putative uncharacterized protein;	chr3	40754553	40781715	10.49	6.52	4.2	-0.65	-1.35	1.91e-10	2.7e-08	0.28	0.27	NA	NA	NA	1	1	NA	chr3:40754737-40755048	0	9.64	-0.85	0.36	1	NA	1	1	NA	NA	NA	24.1	19.57	24.05	14.31	14.52	25.28	20.57	25.06	8.91	7.74	11.24	2.94	4.62	0	1026.13	2.81	0	593.74
Mfap3l	microfibrillar-associated protein 3-like	chr8	63111657	63155528	1.19	0.51	0.49	-1.18	-1.35	1.25e-22	0.0134	0.23	0.3	NA	NA	NA	NA	1	NA	chr8:63111279-63112085	0	22.56	-2.17	0.000574	1	1	1	1	NA	NA	NA	10.37	10.06	10.21	4.53	4.46	10.88	10.57	10.64	2.56	8.24	1.78	15.93	28.9	3146.81	9235.2	6.33	0	1781.21
Lrrfip1	leucine-rich repeat flightless-interacting	chr1	92895304	93025521	31.96	22.85	13.05	-0.45	-1.34	4.04e-11	1.61e-10	2.38	2.33	NA	1	NA	NA	1	NA	chr1:92894887-92895093	-211	7.51	-1.73	0.0983	1	1	1	1	NA	NA	NA	248.43	220.79	225.36	169.98	170.08	260.64	232.07	234.85	84.42	116.61	87.22	1.04	1.54	1573.4	2565.33	1.41	0	593.74
Lrrfip1	leucine-rich repeat flightless-interacting	chr1	92895304	93025521	31.96	22.85	13.05	-0.45	-1.34	4.04e-11	1.61e-10	2.38	2.33	NA	1	NA	NA	1	NA	chr1:92895357-92895784	0	7.7	-1.72	0.0643	1	1	1	1	NA	NA	NA	248.43	220.79	225.36	169.98	170.08	260.64	232.07	234.85	84.42	116.61	87.22	3.29	4.24	4720.21	513.07	2.11	0	296.87
Lrrfip1	leucine-rich repeat flightless-interacting	chr1	92895304	93025521	31.96	22.85	13.05	-0.45	-1.34	4.04e-11	1.61e-10	2.38	2.33	NA	1	NA	NA	1	NA	chr1:92919101-92920099	0	21.9	-3.17	3.59e-05	1	1	1	NA	1	1	1	248.43	220.79	225.36	169.98	170.08	260.64	232.07	234.85	84.42	116.61	87.22	20.26	35.07	6293.62	6156.8	6.33	0	593.74
Lrrfip1	leucine-rich repeat flightless-interacting	chr1	92895304	93025521	31.96	22.85	13.05	-0.45	-1.34	4.04e-11	1.61e-10	2.38	2.33	NA	1	NA	NA	1	NA	chr1:92920483-92921014	0	17.85	-3.69	0.000411	1	1	1	NA	1	NA	NA	248.43	220.79	225.36	169.98	170.08	260.64	232.07	234.85	84.42	116.61	87.22	9.7	14.26	0	1539.2	0.7	0	0
Lrrfip1	leucine-rich repeat flightless-interacting	chr1	92895304	93025521	31.96	22.85	13.05	-0.45	-1.34	4.04e-11	1.61e-10	2.38	2.33	NA	1	NA	NA	1	NA	chr1:92949282-92950329	0	40.09	-3.01	4.66e-06	1	1	1	1	NA	NA	NA	248.43	220.79	225.36	169.98	170.08	260.64	232.07	234.85	84.42	116.61	87.22	38.26	65.51	11013.8	12313.6	11.25	0	296.87
Lrrfip1	leucine-rich repeat flightless-interacting	chr1	92895304	93025521	31.96	22.85	13.05	-0.45	-1.34	4.04e-11	1.61e-10	2.38	2.33	NA	1	NA	NA	1	NA	chr1:92973969-92974501	0	5.82	-1.58	0.342	1	1	1	NA	1	NA	NA	248.43	220.79	225.36	169.98	170.08	260.64	232.07	234.85	84.42	116.61	87.22	2.6	6.17	1573.4	0	0	0	1484.34
Lrrfip1	leucine-rich repeat flightless-interacting	chr1	92895304	93025521	31.96	22.85	13.05	-0.45	-1.34	4.04e-11	1.61e-10	2.38	2.33	NA	1	NA	NA	1	NA	chr1:92991639-92992229	0	9.84	-2.69	0.00349	1	1	1	NA	1	NA	NA	248.43	220.79	225.36	169.98	170.08	260.64	232.07	234.85	84.42	116.61	87.22	5.54	8.86	0	2565.33	0.7	0	296.87
Lrrfip1	leucine-rich repeat flightless-interacting	chr1	92895304	93025521	31.96	22.85	13.05	-0.45	-1.34	4.04e-11	1.61e-10	2.38	2.33	NA	1	NA	NA	1	NA	chr1:93006054-93006260	0	5.63	-3.91	0.0725	1	NA	1	NA	1	NA	NA	248.43	220.79	225.36	169.98	170.08	260.64	232.07	234.85	84.42	116.61	87.22	1.56	1.16	0	0	0	0	0
Trim7	tripartite motif-containing protein 7	chr11	48639640	48663697	4.98	3.42	2.01	-0.5	-1.34	0.00115	3.9e-05	0.2	0.16	NA	1	1	1	NA	NA	chr11:48640198-48640422	0	11.23	-4.25	0.000757	1	1	1	NA	NA	NA	NA	9.73	7.54	8.46	5.8	6.31	10.21	7.92	8.81	3.24	3.62	3.78	1.9	3.47	1573.4	2565.33	0	0	296.87
Trim7	tripartite motif-containing protein 7	chr11	48639640	48663697	4.98	3.42	2.01	-0.5	-1.34	0.00115	3.9e-05	0.2	0.16	NA	1	1	1	NA	NA	chr11:48650747-48652186	0	15.66	-2.27	0.000572	1	1	1	1	NA	NA	NA	9.73	7.54	8.46	5.8	6.31	10.21	7.92	8.81	3.24	3.62	3.78	18.35	38.54	11013.8	9748.26	11.25	0	593.74
Zfpm2	zinc finger protein ZFPM2	chr15	40486588	40936138	6.14	3.44	2.5	-0.8	-1.34	2.55e-42	1.56e-07	0.62	0.45	1	1	NA	NA	NA	1	chr15:40486405-40487010	0	11.35	-2.67	0.00397	1	1	1	1	NA	NA	NA	38.6	37.74	39.16	22.92	21.42	40.5	39.67	40.81	12.91	22.72	11.98	4.67	10.79	3146.81	6669.86	3.52	0	593.74
Zfpm2	zinc finger protein ZFPM2	chr15	40486588	40936138	6.14	3.44	2.5	-0.8	-1.34	2.55e-42	1.56e-07	0.62	0.45	1	1	NA	NA	NA	1	chr15:40487370-40487876	0	11.85	-3.4	0.00259	1	1	1	NA	1	NA	NA	38.6	37.74	39.16	22.92	21.42	40.5	39.67	40.81	12.91	22.72	11.98	2.77	11.95	0	7696	1.41	0	0
Zfpm2	zinc finger protein ZFPM2	chr15	40486588	40936138	6.14	3.44	2.5	-0.8	-1.34	2.55e-42	1.56e-07	0.62	0.45	1	1	NA	NA	NA	1	chr15:40636174-40636477	0	4.79	-4.17	0.0598	1	NA	1	NA	1	NA	NA	38.6	37.74	39.16	22.92	21.42	40.5	39.67	40.81	12.91	22.72	11.98	2.08	1.16	0	0	0	0	0
Zfpm2	zinc finger protein ZFPM2	chr15	40486588	40936138	6.14	3.44	2.5	-0.8	-1.34	2.55e-42	1.56e-07	0.62	0.45	1	1	NA	NA	NA	1	chr15:40655817-40656301	0	7.99	-2.98	0.0171	1	1	1	NA	1	NA	NA	38.6	37.74	39.16	22.92	21.42	40.5	39.67	40.81	12.91	22.72	11.98	2.77	8.09	0	1539.2	1.41	0	0
Zfpm2	zinc finger protein ZFPM2	chr15	40486588	40936138	6.14	3.44	2.5	-0.8	-1.34	2.55e-42	1.56e-07	0.62	0.45	1	1	NA	NA	NA	1	chr15:40789750-40790066	0	6.12	-2.06	0.111	1	1	1	NA	1	NA	NA	38.6	37.74	39.16	22.92	21.42	40.5	39.67	40.81	12.91	22.72	11.98	1.73	3.47	0	513.07	0	0	0
Zfpm2	zinc finger protein ZFPM2	chr15	40486588	40936138	6.14	3.44	2.5	-0.8	-1.34	2.55e-42	1.56e-07	0.62	0.45	1	1	NA	NA	NA	1	chr15:40859953-40860275	0	3.3	-0.95	0.589	1	1	1	NA	1	NA	NA	38.6	37.74	39.16	22.92	21.42	40.5	39.67	40.81	12.91	22.72	11.98	0.52	2.31	0	0	0.7	0	0
Fam211b	NA	chr10	75012870	75023075	15.06	9.23	5.99	-0.67	-1.34	4.77e-37	0.015	1	0.68	NA	NA	NA	1	1	NA	NA	NA	NA	NA	NA	NA	NA	NA	NA	NA	NA	NA	85.95	85.29	91.05	54.75	55.3	90.17	89.65	94.89	55.96	7.29	45.39	NA	NA	NA	NA	NA	NA	NA
Chadl	chondroadherin-like	chr15	81516597	81527717	1.41	0.72	0.57	-0.93	-1.33	5.05e-06	0.00114	1.38	0.47	1	1	1	1	1	NA	chr15:81524229-81525305	0	12.76	-2.08	0.00488	1	1	1	1	NA	NA	NA	3.85	5.23	4.52	2.22	2.53	4.04	5.5	4.71	2.15	1.63	1.89	10.39	25.05	4720.21	7182.93	9.14	0	296.87
Dopey2	protein dopey-2 isoform 1	chr16	93712152	93810833	3.5	2.28	1.41	-0.58	-1.33	2.93e-22	3.17e-08	1.96	1.94	NA	1	1	1	NA	NA	chr16:93711282-93712259	0	23.96	-1.82	0.00675	1	1	NA	1	NA	NA	NA	33.94	32.23	32.55	21.78	22.23	35.6	33.88	33.92	14.98	9.19	16.89	18.01	40.46	1573.4	7696	13.36	0	1187.48
Cdh2	cadherin-2 precursor	chr18	16747386	16967558	59.54	47.27	24.28	-0.29	-1.33	1.03e-09	7.37e-11	15.91	22.48	NA	NA	NA	1	1	NA	chr18:16772335-16772541	0	4.69	-2.71	0.103	1	NA	1	NA	1	NA	NA	359.85	346.26	340.89	288.05	281.26	377.53	363.94	355.25	140.3	152.02	143.55	1.04	0	1573.4	513.07	0	0	296.87
Cdh2	cadherin-2 precursor	chr18	16747386	16967558	59.54	47.27	24.28	-0.29	-1.33	1.03e-09	7.37e-11	15.91	22.48	NA	NA	NA	1	1	NA	chr18:16863190-16863591	0	5.55	-2.5	0.0183	1	1	1	NA	1	NA	NA	359.85	346.26	340.89	288.05	281.26	377.53	363.94	355.25	140.3	152.02	143.55	1.9	3.08	1573.4	1539.2	0	0	593.74
Cdh2	cadherin-2 precursor	chr18	16747386	16967558	59.54	47.27	24.28	-0.29	-1.33	1.03e-09	7.37e-11	15.91	22.48	NA	NA	NA	1	1	NA	chr18:16871625-16872296	0	10.67	-2.31	0.0524	1	1	1	NA	1	NA	NA	359.85	346.26	340.89	288.05	281.26	377.53	363.94	355.25	140.3	152.02	143.55	6.23	14.64	0	0	1.41	0	296.87
Cdh2	cadherin-2 precursor	chr18	16747386	16967558	59.54	47.27	24.28	-0.29	-1.33	1.03e-09	7.37e-11	15.91	22.48	NA	NA	NA	1	1	NA	chr18:16899374-16899655	0	9.29	-0.97	0.358	1	NA	1	NA	1	NA	NA	359.85	346.26	340.89	288.05	281.26	377.53	363.94	355.25	140.3	152.02	143.55	3.12	3.47	0	0	1.41	0	0
Cdh2	cadherin-2 precursor	chr18	16747386	16967558	59.54	47.27	24.28	-0.29	-1.33	1.03e-09	7.37e-11	15.91	22.48	NA	NA	NA	1	1	NA	chr18:16965325-16965697	0	14.3	-2.33	0.0335	1	1	1	NA	1	NA	NA	359.85	346.26	340.89	288.05	281.26	377.53	363.94	355.25	140.3	152.02	143.55	3.64	10.79	0	3078.4	0	0	296.87
Cdh2	cadherin-2 precursor	chr18	16747386	16967558	59.54	47.27	24.28	-0.29	-1.33	1.03e-09	7.37e-11	15.91	22.48	NA	NA	NA	1	1	NA	chr18:16966547-16967731	0	10.29	-2.89	3.46e-05	1	1	1	1	NA	NA	NA	359.85	346.26	340.89	288.05	281.26	377.53	363.94	355.25	140.3	152.02	143.55	9.87	18.88	7867.02	6669.86	2.81	0	593.74
Pacs1	phosphofurin acidic cluster sorting protein 1	chr19	5133685	5273119	14.55	8.95	5.91	-0.66	-1.33	1.59e-43	5.86e-16	10.04	9.16	NA	1	1	NA	NA	1	chr19:5178590-5179035	0	6.52	-5.89	0.00458	1	1	1	NA	1	1	1	79.79	80.06	79.33	50.15	50.61	83.71	84.15	82.67	33.55	32.92	32.88	2.25	6.17	0	513.07	0	0	0
Pacs1	phosphofurin acidic cluster sorting protein 1	chr19	5133685	5273119	14.55	8.95	5.91	-0.66	-1.33	1.59e-43	5.86e-16	10.04	9.16	NA	1	1	NA	NA	1	chr19:5272947-5273495	0	20.47	-1.76	0.00894	1	1	1	1	NA	NA	NA	79.79	80.06	79.33	50.15	50.61	83.71	84.15	82.67	33.55	32.92	32.88	10.73	16.96	3146.81	4104.53	7.03	0	593.74
Sesn2	sestrin-2	chr4	132048722	132066371	16.89	12.24	7	-0.43	-1.33	4.44e-13	1.41e-05	1.04	1.51	NA	NA	NA	1	1	NA	chr4:132032171-132032546	16176	4.13	-1.98	0.168	1	1	1	NA	1	NA	NA	53.84	58.18	57.66	43.24	41.01	56.49	61.15	60.09	15.3	37.36	18.16	1.9	1.93	0	0	0	0	296.87
Sesn2	sestrin-2	chr4	132048722	132066371	16.89	12.24	7	-0.43	-1.33	4.44e-13	1.41e-05	1.04	1.51	NA	NA	NA	1	1	NA	chr4:132065711-132066746	0	18.78	-1.62	0.0145	1	1	1	1	1	NA	NA	53.84	58.18	57.66	43.24	41.01	56.49	61.15	60.09	15.3	37.36	18.16	16.97	34.68	1573.4	6156.8	11.25	0	593.74
Col5a2	collagen alpha-2(V) chain precursor	chr1	45431176	45560127	388.45	290.2	157.17	-0.38	-1.32	5.68e-05	0.000956	53.8	37.57	1	NA	NA	1	1	NA	chr1:45476638-45476920	0	5.83	-4.39	0.0336	1	NA	1	NA	1	NA	NA	3188.87	3282.02	3254.51	2510.19	2465.89	3345.55	3449.67	3391.57	1742.95	551.03	1792.47	2.08	1.93	0	0	0	0	0
Col5a2	collagen alpha-2(V) chain precursor	chr1	45431176	45560127	388.45	290.2	157.17	-0.38	-1.32	5.68e-05	0.000956	53.8	37.57	1	NA	NA	1	1	NA	chr1:45488897-45489103	0	6.1	-1.11	0.471	1	NA	1	NA	1	NA	NA	3188.87	3282.02	3254.51	2510.19	2465.89	3345.55	3449.67	3391.57	1742.95	551.03	1792.47	1.04	2.7	0	0	0	0	593.74
Col5a2	collagen alpha-2(V) chain precursor	chr1	45431176	45560127	388.45	290.2	157.17	-0.38	-1.32	5.68e-05	0.000956	53.8	37.57	1	NA	NA	1	1	NA	chr1:45536274-45536590	0	4.9	-4.32	0.0385	1	NA	1	NA	1	NA	NA	3188.87	3282.02	3254.51	2510.19	2465.89	3345.55	3449.67	3391.57	1742.95	551.03	1792.47	1.9	1.93	0	0	0	0	0
Col5a2	collagen alpha-2(V) chain precursor	chr1	45431176	45560127	388.45	290.2	157.17	-0.38	-1.32	5.68e-05	0.000956	53.8	37.57	1	NA	NA	1	1	NA	chr1:45559799-45560190	0	8.9	-2.34	0.0199	1	1	1	1	NA	NA	NA	3188.87	3282.02	3254.51	2510.19	2465.89	3345.55	3449.67	3391.57	1742.95	551.03	1792.47	2.94	5.78	3146.81	1026.13	0.7	0	0
Col5a2	collagen alpha-2(V) chain precursor	chr1	45431176	45560127	388.45	290.2	157.17	-0.38	-1.32	5.68e-05	0.000956	53.8	37.57	1	NA	NA	1	1	NA	chr1:45598080-45598315	-37954	7	-4.55	0.0411	1	1	1	NA	1	NA	NA	3188.87	3282.02	3254.51	2510.19	2465.89	3345.55	3449.67	3391.57	1742.95	551.03	1792.47	1.39	3.47	0	0	0	0	0
Rel	proto-oncogene c-Rel	chr11	23641729	23670970	2.94	1.76	1.21	-0.71	-1.32	9.43e-09	2.46e-05	0.32	0.27	NA	NA	NA	NA	1	NA	chr11:23646242-23646448	0	7.04	-1.04	0.396	1	NA	1	NA	1	NA	NA	10.12	9	9.63	5.95	5.8	10.62	9.46	10.04	3.73	3.6	4.77	1.56	1.93	1573.4	0	1.41	0	0
Rel	proto-oncogene c-Rel	chr11	23641729	23670970	2.94	1.76	1.21	-0.71	-1.32	9.43e-09	2.46e-05	0.32	0.27	NA	NA	NA	NA	1	NA	chr11:23670529-23671456	0	29.84	-2.94	1.05e-05	1	1	1	1	NA	NA	NA	10.12	9	9.63	5.95	5.8	10.62	9.46	10.04	3.73	3.6	4.77	26.32	44.7	3146.81	7696	6.33	0	593.74
Plcxd2	phosphatidylinositol-specific phospholipase C, X	chr16	45959374	46010526	1.78	1.22	0.72	-0.5	-1.32	1.5e-08	1.05e-05	0.29	0.25	NA	NA	NA	1	1	NA	chr16:45968742-45969310	0	11.24	-2.58	0.0676	1	1	1	NA	1	1	1	15.83	17.16	16.36	10.95	12.29	16.61	18.04	17.05	7.49	4.37	8.81	6.41	10.79	0	0	0	0	0
Plcxd2	phosphatidylinositol-specific phospholipase C, X	chr16	45959374	46010526	1.78	1.22	0.72	-0.5	-1.32	1.5e-08	1.05e-05	0.29	0.25	NA	NA	NA	1	1	NA	chr16:46009998-46010877	0	13.53	-1.79	0.00821	1	1	1	1	NA	NA	NA	15.83	17.16	16.36	10.95	12.29	16.61	18.04	17.05	7.49	4.37	8.81	12.47	15.8	3146.81	4104.53	7.73	0	593.74
Klhl23	kelch-like protein 23	chr2	69660427	69674708	4.97	2.66	2.03	-0.86	-1.32	3.57e-27	1.09e-11	5.05	3.53	1	NA	NA	NA	1	NA	NA	NA	NA	NA	NA	NA	NA	NA	NA	NA	NA	NA	27.5	30.74	28.64	14.71	17.06	28.85	32.31	29.84	12.42	11.36	12.6	NA	NA	NA	NA	NA	NA	NA
Msrb3	methionine-R-sulfoxide reductase B3,	chr10	120218157	120336027	77.05	51.74	31.33	-0.54	-1.31	5.72e-31	0.00404	5.05	4.58	NA	NA	NA	1	1	NA	chr10:120182116-120182337	35820	7.88	-2.08	0.193	1	NA	1	NA	1	NA	NA	362.27	358.78	360.3	253.97	243.35	380.07	377.11	375.48	201.63	47.85	208.17	0.69	5.01	0	513.07	0	0	0
Msrb3	methionine-R-sulfoxide reductase B3,	chr10	120218157	120336027	77.05	51.74	31.33	-0.54	-1.31	5.72e-31	0.00404	5.05	4.58	NA	NA	NA	1	1	NA	chr10:120242269-120242475	0	5.16	-3.72	0.101	1	NA	1	NA	NA	NA	NA	362.27	358.78	360.3	253.97	243.35	380.07	377.11	375.48	201.63	47.85	208.17	1.73	0.39	0	0	0	0	0
Msrb3	methionine-R-sulfoxide reductase B3,	chr10	120218157	120336027	77.05	51.74	31.33	-0.54	-1.31	5.72e-31	0.00404	5.05	4.58	NA	NA	NA	1	1	NA	chr10:120335452-120336546	0	8.13	-4.46	2.06e-05	1	NA	1	1	NA	NA	NA	362.27	358.78	360.3	253.97	243.35	380.07	377.11	375.48	201.63	47.85	208.17	7.1	15.03	6293.62	3078.4	1.41	0	0
Rbpms	RNA-binding protein with multiple splicing	chr8	34893116	35040313	12.71	4.5	5.15	-1.46	-1.31	7.75e-100	0.00199	2.41	1.96	NA	1	1	1	1	NA	chr8:34896780-34897182	0	7.22	-0.89	0.364	1	NA	1	NA	1	NA	NA	45.29	46.58	41.56	15.64	16.7	47.52	48.96	43.31	22.09	6.38	27.79	2.42	5.4	0	1026.13	2.81	0	593.74
Rbpms	RNA-binding protein with multiple splicing	chr8	34893116	35040313	12.71	4.5	5.15	-1.46	-1.31	7.75e-100	0.00199	2.41	1.96	NA	1	1	1	1	NA	chr8:35019681-35020608	0	13.56	-3.35	0.00031	1	1	1	NA	1	NA	NA	45.29	46.58	41.56	15.64	16.7	47.52	48.96	43.31	22.09	6.38	27.79	9.87	22.74	14160.6	2565.33	2.81	0	0
Rbpms	RNA-binding protein with multiple splicing	chr8	34893116	35040313	12.71	4.5	5.15	-1.46	-1.31	7.75e-100	0.00199	2.41	1.96	NA	1	1	1	1	NA	chr8:35039969-35040672	0	9.35	-2.24	0.0133	1	1	1	1	NA	NA	NA	45.29	46.58	41.56	15.64	16.7	47.52	48.96	43.31	22.09	6.38	27.79	7.1	5.4	11013.8	2052.27	4.22	0	296.87
Dlc1	rho GTPase-activating protein 7 isoform 1	chr8	37630793	38015496	6.41	2.55	2.6	-1.29	-1.31	2.85e-110	0.00503	4.19	3.36	1	NA	NA	1	1	1	chr8:37622942-37623431	7362	3.96	-0.72	0.541	1	1	1	NA	1	NA	NA	70.4	65.55	69.6	27.98	28	73.86	68.9	72.53	39.46	8.15	39.35	0.87	4.62	0	1539.2	2.11	0	1187.48
Dlc1	rho GTPase-activating protein 7 isoform 1	chr8	37630793	38015496	6.41	2.55	2.6	-1.29	-1.31	2.85e-110	0.00503	4.19	3.36	1	NA	NA	1	1	1	chr8:37676764-37677157	0	14.03	-4.1	0.000577	1	1	1	1	NA	NA	NA	70.4	65.55	69.6	27.98	28	73.86	68.9	72.53	39.46	8.15	39.35	6.41	6.55	0	1539.2	0	0	296.87
Dlc1	rho GTPase-activating protein 7 isoform 1	chr8	37630793	38015496	6.41	2.55	2.6	-1.29	-1.31	2.85e-110	0.00503	4.19	3.36	1	NA	NA	1	1	1	chr8:37767443-37767661	0	6.21	0.63	0.531	1	NA	1	NA	1	NA	NA	70.4	65.55	69.6	27.98	28	73.86	68.9	72.53	39.46	8.15	39.35	1.56	1.93	0	0	2.81	0	0
Pde4a	cAMP-specific 3',5'-cyclic phosphodiesterase 4A	chr9	20970158	21017692	8.1	5.91	3.34	-0.42	-1.31	2.38e-12	9.07e-13	0.68	0.54	NA	1	NA	1	1	NA	chr9:20972933-20973463	0	24.45	-2.85	0.000341	1	1	1	NA	1	NA	NA	51.28	54.95	50.96	38.52	39.99	53.8	57.76	53.1	24.67	19.8	22	10.73	21.58	3146.81	6156.8	4.22	0	0
Rbpms	RNA-binding protein with multiple splicing	chr8	34893116	35040313	12.71	4.5	5.15	-1.46	-1.31	7.75e-100	0.00199	2.41	1.96	NA	1	1	1	1	NA	chr9:65477940-65478221	0	8.6	-3.22	0.00366	1	1	1	1	NA	NA	NA	45.29	46.58	41.56	15.64	16.7	47.52	48.96	43.31	22.09	6.38	27.79	2.25	2.31	4720.21	1539.2	0.7	0	296.87
Rbpms	RNA-binding protein with multiple splicing	chr8	34893116	35040313	12.71	4.5	5.15	-1.46	-1.31	7.75e-100	0.00199	2.41	1.96	NA	1	1	1	1	NA	chr9:65478731-65479047	0	6.12	-2.09	0.0475	1	NA	1	1	NA	NA	NA	45.29	46.58	41.56	15.64	16.7	47.52	48.96	43.31	22.09	6.38	27.79	1.04	3.08	0	3078.4	0	0	890.61
Rbpms	RNA-binding protein with multiple splicing	chr8	34893116	35040313	12.71	4.5	5.15	-1.46	-1.31	7.75e-100	0.00199	2.41	1.96	NA	1	1	1	1	NA	chr9:65520740-65521179	12416	12.12	-0.19	0.826	1	1	1	NA	1	NA	NA	45.29	46.58	41.56	15.64	16.7	47.52	48.96	43.31	22.09	6.38	27.79	5.19	9.25	0	0	5.62	0	593.74
Epha3	ephrin type-A receptor 3	chr16	63545044	63863983	2.3	0.61	0.94	-1.89	-1.31	2.71e-48	0.00443	17	12.18	1	1	1	1	NA	NA	NA	NA	NA	NA	NA	NA	NA	NA	NA	NA	NA	NA	11.64	11.31	11.75	3.39	2.89	12.21	11.88	12.24	6.56	1.81	6.3	NA	NA	NA	NA	NA	NA	NA
Rps6ka2	ribosomal protein S6 kinase alpha-2	chr17	7374464	7507664	17.83	11.73	7.46	-0.57	-1.3	9.62e-27	5.37e-12	2.87	3.6	NA	NA	NA	1	1	NA	chr17:7373841-7374594	0	43.15	-2.67	1.8e-05	1	1	NA	1	NA	NA	NA	116.6	122.92	125.31	79.7	84.55	122.32	129.2	130.59	45.48	64.23	45.25	29.6	45.86	14160.6	12826.7	11.25	0	1781.21
Fbn2	fibrillin-2 precursor	chr18	58168277	58369580	51.76	24.17	21.15	-1.06	-1.3	0	0.0092	62.07	59.28	NA	1	NA	1	NA	1	chr18:58141184-58141655	26622	13.55	-1.98	0.0069	1	1	1	NA	1	NA	NA	680.99	680.18	691.73	336.05	320.65	714.45	714.92	720.86	383.79	79.51	411.38	5.89	8.48	3146.81	4104.53	3.52	0	593.74
Fbn2	fibrillin-2 precursor	chr18	58168277	58369580	51.76	24.17	21.15	-1.06	-1.3	0	0.0092	62.07	59.28	NA	1	NA	1	NA	1	chr18:58369301-58369508	0	7.01	-5.27	0.019	1	1	1	1	NA	NA	NA	680.99	680.18	691.73	336.05	320.65	714.45	714.92	720.86	383.79	79.51	411.38	0.87	3.08	1573.4	0	0	0	0
Slc25a25	calcium-binding mitochondrial carrier protein	chr2	32270007	32306990	3.82	2.14	1.58	-0.79	-1.3	4.2e-22	1.23e-08	2.65	2.7	NA	NA	NA	NA	1	NA	chr2:32278916-32279997	0	27.11	-2.96	2.08e-05	1	1	1	1	NA	NA	NA	18.36	20.25	18.67	10.89	11.13	19.26	21.29	19.45	8.28	7.96	8.05	28.74	47.02	3146.81	5130.67	7.03	0	593.74
Slc25a25	calcium-binding mitochondrial carrier protein	chr2	32270007	32306990	3.82	2.14	1.58	-0.79	-1.3	4.2e-22	1.23e-08	2.65	2.7	NA	NA	NA	NA	1	NA	chr2:32283799-32284196	0	29.23	-3.01	0.00162	1	1	1	NA	1	NA	NA	18.36	20.25	18.67	10.89	11.13	19.26	21.29	19.45	8.28	7.96	8.05	11.77	16.96	0	1539.2	2.81	0	0
Slc25a25	calcium-binding mitochondrial carrier protein	chr2	32270007	32306990	3.82	2.14	1.58	-0.79	-1.3	4.2e-22	1.23e-08	2.65	2.7	NA	NA	NA	NA	1	NA	chr2:32292695-32293024	0	9.11	-2.48	0.0277	1	1	1	NA	1	NA	NA	18.36	20.25	18.67	10.89	11.13	19.26	21.29	19.45	8.28	7.96	8.05	3.29	3.47	0	1539.2	1.41	0	0
Slc25a25	calcium-binding mitochondrial carrier protein	chr2	32270007	32306990	3.82	2.14	1.58	-0.79	-1.3	4.2e-22	1.23e-08	2.65	2.7	NA	NA	NA	NA	1	NA	chr2:32306835-32307901	0	40.01	-3.3	4.36e-07	1	1	NA	1	NA	NA	NA	18.36	20.25	18.67	10.89	11.13	19.26	21.29	19.45	8.28	7.96	8.05	38.95	68.98	7867.02	14365.9	8.44	0	890.61
Slc25a25	calcium-binding mitochondrial carrier protein	chr2	32270007	32306990	3.82	2.14	1.58	-0.79	-1.3	4.2e-22	1.23e-08	2.65	2.7	NA	NA	NA	NA	1	NA	chr2:32313848-32314188	-6859	11.09	-0.6	0.522	1	1	1	NA	1	NA	NA	18.36	20.25	18.67	10.89	11.13	19.26	21.29	19.45	8.28	7.96	8.05	4.5	5.01	0	0	3.52	0	0
Slc25a25	calcium-binding mitochondrial carrier protein	chr2	32270007	32306990	3.82	2.14	1.58	-0.79	-1.3	4.2e-22	1.23e-08	2.65	2.7	NA	NA	NA	NA	1	NA	chr2:32342883-32343089	-35894	8.92	-2.54	0.03	1	NA	1	NA	1	NA	NA	18.36	20.25	18.67	10.89	11.13	19.26	21.29	19.45	8.28	7.96	8.05	1.56	1.93	1573.4	2052.27	1.41	0	0
Snord49a	Mus musculus small nucleolar RNA, C/D box 49A (Snord49a), small nucleolar RNA.	chr11	62416962	62417023	11.14	5.78	4.62	-0.93	-1.3	0.00165	0.00692	4.79	5.17	NA	NA	NA	NA	1	NA	NA	NA	NA	NA	NA	NA	NA	NA	NA	NA	NA	NA	0.51	1.22	0.89	0.52	0.41	0.53	1.28	0.93	0.3	0.38	0.42	NA	NA	NA	NA	NA	NA	NA
Adcy3	adenylate cyclase type 3 isoform 2	chr12	4133397	4213524	3.15	0.31	1.31	-3.31	-1.29	1.41e-110	0.000268	4.19	3.43	1	1	NA	NA	1	1	chr12:4188350-4188665	0	9.52	-3.98	0.00755	1	1	1	NA	1	NA	NA	16.93	20.5	19.03	2.25	1.6	17.76	21.54	19.83	10.16	4	10.06	1.39	6.94	0	2052.27	0	0	0
Maoa	amine oxidase [flavin-containing] A	chrX	16196824	16264938	45.46	27.83	18.92	-0.67	-1.29	1.32e-32	1.25e-07	3.93	3.29	NA	NA	NA	1	1	NA	chrX:16195442-16197071	0	20.19	-2.26	0.0011	1	1	NA	1	NA	NA	NA	241.32	241.96	232.61	152.03	148.13	253.17	254.32	242.41	114.49	69.85	122.95	30.12	52.41	23601.1	7696	18.98	0	2374.95
Fabp5	fatty acid-binding protein, epidermal	chr3	10012585	10016610	181.35	83.46	76.03	-1.08	-1.29	3.02e-72	2.47e-11	21.62	15.15	1	NA	NA	1	1	NA	NA	NA	NA	NA	NA	NA	NA	NA	NA	NA	NA	NA	220.96	214.53	218.6	99.72	106.37	231.82	225.48	227.81	103.92	82.11	95.05	NA	NA	NA	NA	NA	NA	NA
Ptprk	receptor-type tyrosine-protein phosphatase kappa	chr10	27794626	28317203	25.81	16.96	10.75	-0.57	-1.28	9.45e-24	0.000153	4.33	3.98	NA	1	1	1	1	1	chr10:27794557-27794862	0	18.07	-2.27	0.019	1	1	1	1	NA	NA	NA	203.5	202.03	197.8	137.19	134.3	213.5	212.35	206.13	108.41	39.5	112.62	5.37	8.48	0	2052.27	0.7	0	0
Ptprk	receptor-type tyrosine-protein phosphatase kappa	chr10	27794626	28317203	25.81	16.96	10.75	-0.57	-1.28	9.45e-24	0.000153	4.33	3.98	NA	1	1	1	1	1	chr10:27795114-27796010	0	11.66	-2.38	0.0019	1	1	1	1	NA	NA	NA	203.5	202.03	197.8	137.19	134.3	213.5	212.35	206.13	108.41	39.5	112.62	7.62	19.65	3146.81	4617.6	3.52	0	890.61
Nynrin	protein NYNRIN	chr14	56472952	56493573	3.04	0.48	1.26	-2.62	-1.28	1.42e-184	0.0033	21.62	23.4	NA	1	1	1	NA	1	chr14:56453903-56454109	-18843	3.76	-2.08	0.123	1	NA	1	NA	1	NA	1	26.85	28.44	29.89	4.75	4.51	28.17	29.89	31.15	16.64	3.96	16.04	0.17	1.16	1573.4	1539.2	0.7	0	296.87
Gtpbp8	GTP-binding protein 8 isoform 2	chr16	44738992	44746476	7.13	4.74	3.02	-0.55	-1.28	8.74e-07	6.4e-06	2.75	1.77	1	NA	NA	1	NA	NA	chr16:44745962-44746516	0	12.22	-1.34	0.0968	1	1	1	1	NA	NA	NA	12.54	11.44	11.2	7.59	8.41	13.16	12.03	11.67	4.44	5.45	5.31	5.02	11.95	1573.4	4617.6	7.73	0	296.87
Lox	protein-lysine 6-oxidase precursor	chr18	52676892	52689362	451.83	294.29	187.46	-0.58	-1.28	9.46e-17	0.00205	17.2	11.02	1	NA	NA	1	1	NA	chr18:52689063-52689754	0	19.31	-4.49	2.98e-06	1	1	1	1	NA	NA	NA	2075.8	2049.19	2037.95	1446.19	1304.07	2177.8	2153.86	2123.78	1058.1	341.56	1259.72	14.54	18.11	4720.21	2052.27	0.7	0	0
Grb14	growth factor receptor-bound protein 14	chr2	64750540	64860823	12.71	10.25	5.29	-0.27	-1.28	4.59e-06	0.000166	1.22	1.14	NA	1	NA	NA	1	1	chr2:64860635-64861249	0	5.83	-2.07	0.0489	1	1	1	1	NA	NA	NA	32.14	30.8	31.5	25.75	26.38	33.72	32.37	32.82	17.27	6.22	17.29	2.94	5.4	3146.81	1026.13	2.81	0	0
Stbd1	starch-binding domain-containing protein 1	chr5	93032077	93035605	7.75	2.72	3.29	-1.48	-1.28	5.57e-41	7.17e-06	1.59	1.05	1	NA	NA	1	1	NA	chr5:93031764-93032282	0	5.23	-1.37	0.133	1	NA	1	1	NA	NA	NA	20.1	17.87	20.28	7.8	6.21	21.09	18.78	21.13	6.94	11.56	6.52	2.08	4.62	3146.81	1026.13	2.11	0	296.87
Maml2	mastermind like 2 isoform 1	chr9	13424433	13513977	8.19	6.73	3.4	-0.24	-1.28	0.000205	0.000912	2.06	1.67	1	NA	NA	1	1	NA	chr9:13438291-13438497	0	4.23	0.54	0.865	1	NA	1	NA	1	NA	NA	68.29	60.51	61.55	52.65	54.36	71.65	63.6	64.14	34.29	10.45	37.28	1.21	0	0	0	0	0	0
Crlf3	cytokine receptor-like factor 3	chr11	79860001	79894457	36.62	19.07	15.56	-0.9	-1.27	4.31e-82	2.25e-15	6.83	6.06	NA	NA	NA	1	1	NA	chr11:79863438-79863894	0	10.6	-1.79	0.131	1	NA	1	NA	1	NA	NA	108.05	109.01	109.17	57.96	58.37	113.36	114.58	113.77	47.98	48.83	44.66	2.94	11.18	0	513.07	1.41	0	0
Crlf3	cytokine receptor-like factor 3	chr11	79860001	79894457	36.62	19.07	15.56	-0.9	-1.27	4.31e-82	2.25e-15	6.83	6.06	NA	NA	NA	1	1	NA	chr11:79869675-79869987	0	11.16	-3.64	0.00377	1	NA	1	NA	1	NA	NA	108.05	109.01	109.17	57.96	58.37	113.36	114.58	113.77	47.98	48.83	44.66	3.98	3.85	3146.81	513.07	0.7	0	0
Crlf3	cytokine receptor-like factor 3	chr11	79860001	79894457	36.62	19.07	15.56	-0.9	-1.27	4.31e-82	2.25e-15	6.83	6.06	NA	NA	NA	1	1	NA	chr11:79875851-79876128	0	4.89	-2.61	0.0803	1	NA	1	NA	1	NA	NA	108.05	109.01	109.17	57.96	58.37	113.36	114.58	113.77	47.98	48.83	44.66	0.87	2.7	0	1026.13	0.7	0	0
Crlf3	cytokine receptor-like factor 3	chr11	79860001	79894457	36.62	19.07	15.56	-0.9	-1.27	4.31e-82	2.25e-15	6.83	6.06	NA	NA	NA	1	1	NA	chr11:79891796-79892350	0	11.35	-2.11	0.0387	1	1	1	NA	1	1	1	108.05	109.01	109.17	57.96	58.37	113.36	114.58	113.77	47.98	48.83	44.66	5.71	10.79	6293.62	0	2.81	0	296.87
Crlf3	cytokine receptor-like factor 3	chr11	79860001	79894457	36.62	19.07	15.56	-0.9	-1.27	4.31e-82	2.25e-15	6.83	6.06	NA	NA	NA	1	1	NA	chr11:79893911-79894867	0	18.51	-1.99	0.00351	1	1	1	1	NA	NA	NA	108.05	109.01	109.17	57.96	58.37	113.36	114.58	113.77	47.98	48.83	44.66	17.31	24.66	3146.81	8722.13	10.55	0	1484.34
Foxn3	forkhead box protein N3	chr12	100433304	100688284	16.65	7.94	7.03	-1.03	-1.27	5.17e-74	9.87e-11	8.18	8.14	NA	1	1	1	NA	NA	chr12:100574596-100575288	0	14.95	-2.05	0.0111	1	1	1	NA	1	NA	NA	53.64	54.36	56.58	27.36	26.41	56.28	57.13	58.96	26.09	18.94	26.35	11.95	13.49	0	1539.2	4.22	0	296.87
Foxn3	forkhead box protein N3	chr12	100433304	100688284	16.65	7.94	7.03	-1.03	-1.27	5.17e-74	9.87e-11	8.18	8.14	NA	1	1	1	NA	NA	chr12:100594771-100595562	0	14.92	-2.06	0.00882	1	1	1	NA	1	NA	NA	53.64	54.36	56.58	27.36	26.41	56.28	57.13	58.96	26.09	18.94	26.35	12.29	18.5	0	1539.2	4.22	0	296.87
Foxn3	forkhead box protein N3	chr12	100433304	100688284	16.65	7.94	7.03	-1.03	-1.27	5.17e-74	9.87e-11	8.18	8.14	NA	1	1	1	NA	NA	chr12:100630214-100630766	0	30.31	-2.57	0.00208	1	1	1	NA	NA	NA	NA	53.64	54.36	56.58	27.36	26.41	56.28	57.13	58.96	26.09	18.94	26.35	17.14	25.43	1573.4	1539.2	6.33	0	0
Foxn3	forkhead box protein N3	chr12	100433304	100688284	16.65	7.94	7.03	-1.03	-1.27	5.17e-74	9.87e-11	8.18	8.14	NA	1	1	1	NA	NA	chr12:100630214-100630766	0	30.31	-2.57	0.00208	1	1	1	NA	NA	NA	NA	53.64	54.36	56.58	27.36	26.41	56.28	57.13	58.96	26.09	18.94	26.35	17.14	25.43	1573.4	1539.2	6.33	0	0
Foxn3	forkhead box protein N3	chr12	100433304	100688284	16.65	7.94	7.03	-1.03	-1.27	5.17e-74	9.87e-11	8.18	8.14	NA	1	1	1	NA	NA	chr12:100631282-100632001	0	23.14	-2.38	0.000139	1	1	1	1	NA	NA	NA	53.64	54.36	56.58	27.36	26.41	56.28	57.13	58.96	26.09	18.94	26.35	15.75	24.28	7867.02	6669.86	6.33	0	1187.48
Foxn3	forkhead box protein N3	chr12	100433304	100688284	16.65	7.94	7.03	-1.03	-1.27	5.17e-74	9.87e-11	8.18	8.14	NA	1	1	1	NA	NA	chr12:100631282-100632001	0	23.14	-2.38	0.000139	1	1	1	1	NA	NA	NA	53.64	54.36	56.58	27.36	26.41	56.28	57.13	58.96	26.09	18.94	26.35	15.75	24.28	7867.02	6669.86	6.33	0	1187.48
Tubb6	tubulin beta-6 chain	chr18	67550385	67562403	130.98	91.12	55.51	-0.48	-1.27	2.57e-22	1.66e-10	3.88	2.34	1	NA	NA	NA	1	NA	chr18:67528973-67529538	-20847	8.73	-1.83	0.0348	1	1	1	NA	1	NA	NA	288.1	286.89	289.55	205.02	206.85	302.26	301.54	301.74	131.92	119.69	123.15	4.33	7.71	0	2052.27	1.41	0	593.74
Tubb6	tubulin beta-6 chain	chr18	67550385	67562403	130.98	91.12	55.51	-0.48	-1.27	2.57e-22	1.66e-10	3.88	2.34	1	NA	NA	NA	1	NA	chr18:67550175-67551322	0	15.35	-2.49	0.00121	1	1	1	1	NA	NA	NA	288.1	286.89	289.55	205.02	206.85	302.26	301.54	301.74	131.92	119.69	123.15	14.37	32.76	3146.81	5130.67	7.03	0	0
Chml	rab proteins geranylgeranyltransferase component	chr1	177612369	177618484	2.56	1.49	1.11	-0.74	-1.27	3.52e-13	0.0023	0.96	0.7	NA	NA	NA	NA	1	NA	NA	NA	NA	NA	NA	NA	NA	NA	NA	NA	NA	NA	17.68	21.28	20.21	12.55	11.15	18.55	22.37	21.06	4.71	15.18	5.82	NA	NA	NA	NA	NA	NA	NA
Myh10	myosin-10	chr11	68505417	68630126	131.54	68.58	56.22	-0.9	-1.26	2.2e-169	1.73e-08	39.7	39.22	NA	NA	NA	1	1	NA	chr11:68470693-68470984	-34433	7.31	-2.81	0.0379	1	NA	1	NA	1	NA	NA	1337.91	1262.76	1273.81	697.42	686.15	1403.65	1327.26	1327.45	587.57	537.5	569.38	2.42	2.7	0	513.07	0	0	296.87
Myh10	myosin-10	chr11	68505417	68630126	131.54	68.58	56.22	-0.9	-1.26	2.2e-169	1.73e-08	39.7	39.22	NA	NA	NA	1	1	NA	chr11:68504973-68505842	0	30.27	-2.21	0.000534	1	1	1	1	NA	NA	NA	1337.91	1262.76	1273.81	697.42	686.15	1403.65	1327.26	1327.45	587.57	537.5	569.38	23.03	45.09	4720.21	8722.13	11.95	0	593.74
Myh10	myosin-10	chr11	68505417	68630126	131.54	68.58	56.22	-0.9	-1.26	2.2e-169	1.73e-08	39.7	39.22	NA	NA	NA	1	1	NA	chr11:68601298-68601504	0	4.69	-0.28	0.869	1	NA	1	NA	1	NA	NA	1337.91	1262.76	1273.81	697.42	686.15	1403.65	1327.26	1327.45	587.57	537.5	569.38	0.52	2.7	0	0	1.41	0	0
Scx	basic helix-loop-helix transcription factor	chr15	76287868	76289898	27.55	23.23	11.84	-0.21	-1.26	0.000649	2.57e-07	3.22	3.04	NA	1	1	NA	NA	NA	chr15:76286659-76287948	0	22.88	-1.78	0.0017	1	1	1	1	1	1	1	38.15	39.55	40.75	33.22	35.15	40.03	41.57	42.46	12.69	23.6	15.28	28.57	48.17	6293.62	5643.73	16.17	0	1187.48
Plcb3	1-phosphatidylinositol-4,5-bisphosphate	chr19	7028203	7044242	37.12	29.91	15.85	-0.27	-1.26	1.19e-06	7.54e-13	9.29	7.5	1	NA	NA	1	1	NA	chr19:7025783-7027095	0	26.24	-2.25	0.00013	1	1	1	NA	1	NA	NA	198.21	196.34	194.87	161.04	164.2	207.95	206.36	203.07	85.32	87.22	84.48	32.2	52.8	6293.62	12826.7	9.84	0	3265.56
Plcb3	1-phosphatidylinositol-4,5-bisphosphate	chr19	7028203	7044242	37.12	29.91	15.85	-0.27	-1.26	1.19e-06	7.54e-13	9.29	7.5	1	NA	NA	1	1	NA	chr19:7044005-7044211	0	11.27	-2.47	0.0171	1	NA	1	1	NA	NA	NA	198.21	196.34	194.87	161.04	164.2	207.95	206.36	203.07	85.32	87.22	84.48	1.73	3.47	1573.4	2052.27	0.7	0	296.87
Shroom3	protein Shroom3 isoform 1	chr5	93112461	93394785	7.97	4.43	3.37	-0.81	-1.26	7.09e-56	0.000277	0.89	1.28	NA	NA	NA	1	1	NA	chr5:93174869-93175216	0	3.07	-0.96	0.404	1	NA	1	NA	1	NA	NA	74.98	78.62	75.97	43.03	44.3	78.67	82.64	79.17	43.63	14.75	42.37	0.87	1.16	3146.81	513.07	1.41	0	593.74
Shroom3	protein Shroom3 isoform 1	chr5	93112461	93394785	7.97	4.43	3.37	-0.81	-1.26	7.09e-56	0.000277	0.89	1.28	NA	NA	NA	1	1	NA	chr5:93241893-93242164	0	7.49	-1.74	0.141	1	NA	1	NA	1	NA	NA	74.98	78.62	75.97	43.03	44.3	78.67	82.64	79.17	43.63	14.75	42.37	2.08	3.08	0	513.07	0.7	0	0
Shroom3	protein Shroom3 isoform 1	chr5	93112461	93394785	7.97	4.43	3.37	-0.81	-1.26	7.09e-56	0.000277	0.89	1.28	NA	NA	NA	1	1	NA	chr5:93241893-93242164	0	7.49	-1.74	0.141	1	NA	1	NA	1	NA	NA	74.98	78.62	75.97	43.03	44.3	78.67	82.64	79.17	43.63	14.75	42.37	2.08	3.08	0	513.07	0.7	0	0
Shroom3	protein Shroom3 isoform 1	chr5	93112461	93394785	7.97	4.43	3.37	-0.81	-1.26	7.09e-56	0.000277	0.89	1.28	NA	NA	NA	1	1	NA	chr5:93253317-93253996	0	6.27	-1.07	0.198	1	1	1	NA	1	NA	NA	74.98	78.62	75.97	43.03	44.3	78.67	82.64	79.17	43.63	14.75	42.37	4.33	6.55	1573.4	513.07	2.81	0	296.87
Shroom3	protein Shroom3 isoform 1	chr5	93112461	93394785	7.97	4.43	3.37	-0.81	-1.26	7.09e-56	0.000277	0.89	1.28	NA	NA	NA	1	1	NA	chr5:93253317-93253996	0	6.27	-1.07	0.198	1	1	1	NA	1	NA	NA	74.98	78.62	75.97	43.03	44.3	78.67	82.64	79.17	43.63	14.75	42.37	4.33	6.55	1573.4	513.07	2.81	0	296.87
Shroom3	protein Shroom3 isoform 1	chr5	93112461	93394785	7.97	4.43	3.37	-0.81	-1.26	7.09e-56	0.000277	0.89	1.28	NA	NA	NA	1	1	NA	chr5:93334499-93334968	0	8.87	-1.45	0.177	1	1	1	NA	1	1	1	74.98	78.62	75.97	43.03	44.3	78.67	82.64	79.17	43.63	14.75	42.37	5.71	3.85	0	0	1.41	0	0
Shroom3	protein Shroom3 isoform 1	chr5	93112461	93394785	7.97	4.43	3.37	-0.81	-1.26	7.09e-56	0.000277	0.89	1.28	NA	NA	NA	1	1	NA	chr5:93334499-93334968	0	8.87	-1.45	0.177	1	1	1	NA	1	1	1	74.98	78.62	75.97	43.03	44.3	78.67	82.64	79.17	43.63	14.75	42.37	5.71	3.85	0	0	1.41	0	0
Shroom3	protein Shroom3 isoform 1	chr5	93112461	93394785	7.97	4.43	3.37	-0.81	-1.26	7.09e-56	0.000277	0.89	1.28	NA	NA	NA	1	1	NA	chr5:93361982-93362524	0	12.67	-7.01	0.00023	1	1	1	NA	1	1	1	74.98	78.62	75.97	43.03	44.3	78.67	82.64	79.17	43.63	14.75	42.37	6.41	12.33	0	1026.13	0	0	0
Shroom3	protein Shroom3 isoform 1	chr5	93112461	93394785	7.97	4.43	3.37	-0.81	-1.26	7.09e-56	0.000277	0.89	1.28	NA	NA	NA	1	1	NA	chr5:93361982-93362524	0	12.67	-7.01	0.00023	1	1	1	NA	1	1	1	74.98	78.62	75.97	43.03	44.3	78.67	82.64	79.17	43.63	14.75	42.37	6.41	12.33	0	1026.13	0	0	0
Shroom3	protein Shroom3 isoform 1	chr5	93112461	93394785	7.97	4.43	3.37	-0.81	-1.26	7.09e-56	0.000277	0.89	1.28	NA	NA	NA	1	1	NA	chr5:93390264-93391219	0	26.74	-2.35	0.000204	1	1	1	NA	1	NA	NA	74.98	78.62	75.97	43.03	44.3	78.67	82.64	79.17	43.63	14.75	42.37	22.85	45.09	7867.02	4617.6	7.73	0	1484.34
Shroom3	protein Shroom3 isoform 1	chr5	93112461	93394785	7.97	4.43	3.37	-0.81	-1.26	7.09e-56	0.000277	0.89	1.28	NA	NA	NA	1	1	NA	chr5:93390264-93391219	0	26.74	-2.35	0.000204	1	1	1	NA	1	NA	NA	74.98	78.62	75.97	43.03	44.3	78.67	82.64	79.17	43.63	14.75	42.37	22.85	45.09	7867.02	4617.6	7.73	0	1484.34
Shroom3	protein Shroom3 isoform 1	chr5	93112461	93394785	7.97	4.43	3.37	-0.81	-1.26	7.09e-56	0.000277	0.89	1.28	NA	NA	NA	1	1	NA	chr5:93396270-93396476	1486	13.61	-1.65	0.236	1	NA	1	NA	1	NA	NA	74.98	78.62	75.97	43.03	44.3	78.67	82.64	79.17	43.63	14.75	42.37	2.25	6.17	0	0	1.41	0	0
Shroom3	protein Shroom3 isoform 1	chr5	93112461	93394785	7.97	4.43	3.37	-0.81	-1.26	7.09e-56	0.000277	0.89	1.28	NA	NA	NA	1	1	NA	chr5:93396270-93396476	1486	13.61	-1.65	0.236	1	NA	1	NA	1	NA	NA	74.98	78.62	75.97	43.03	44.3	78.67	82.64	79.17	43.63	14.75	42.37	2.25	6.17	0	0	1.41	0	0
Shroom3	protein Shroom3 isoform 1	chr5	93112461	93394785	7.97	4.43	3.37	-0.81	-1.26	7.09e-56	0.000277	0.89	1.28	NA	NA	NA	1	1	NA	chr5:93399159-93399365	4375	6.57	-1.33	0.285	1	1	1	NA	1	NA	NA	74.98	78.62	75.97	43.03	44.3	78.67	82.64	79.17	43.63	14.75	42.37	1.39	1.93	0	513.07	0.7	0	296.87
Shroom3	protein Shroom3 isoform 1	chr5	93112461	93394785	7.97	4.43	3.37	-0.81	-1.26	7.09e-56	0.000277	0.89	1.28	NA	NA	NA	1	1	NA	chr5:93399159-93399365	4375	6.57	-1.33	0.285	1	1	1	NA	1	NA	NA	74.98	78.62	75.97	43.03	44.3	78.67	82.64	79.17	43.63	14.75	42.37	1.39	1.93	0	513.07	0.7	0	296.87
Shroom3	protein Shroom3 isoform 1	chr5	93112461	93394785	7.97	4.43	3.37	-0.81	-1.26	7.09e-56	0.000277	0.89	1.28	NA	NA	NA	1	1	NA	chr5:93426988-93427271	32204	4.78	-1.32	0.352	1	1	1	NA	1	1	1	74.98	78.62	75.97	43.03	44.3	78.67	82.64	79.17	43.63	14.75	42.37	1.39	2.31	0	0	0.7	0	0
Shroom3	protein Shroom3 isoform 1	chr5	93112461	93394785	7.97	4.43	3.37	-0.81	-1.26	7.09e-56	0.000277	0.89	1.28	NA	NA	NA	1	1	NA	chr5:93426988-93427271	32204	4.78	-1.32	0.352	1	1	1	NA	1	1	1	74.98	78.62	75.97	43.03	44.3	78.67	82.64	79.17	43.63	14.75	42.37	1.39	2.31	0	0	0.7	0	0
Gng8	guanine nucleotide-binding protein	chr7	17477135	17480784	4.31	1.95	1.83	-1.1	-1.26	2.35e-10	0.00334	2.27	2.41	NA	NA	NA	1	1	NA	chr7:17476249-17477486	0	14.31	-1.75	0.00703	1	1	1	1	NA	NA	NA	4.98	5.37	4.66	2.25	2.41	5.22	5.64	4.86	2.18	1.52	2.88	15.58	30.44	1573.4	4617.6	7.03	0	890.61
Pdlim5	PDZ and LIM domain protein 5 isoform ENH1e	chr3	141902549	142058660	72.41	61.81	30.76	-0.19	-1.25	6.27e-14	0.000526	1.54	2.01	NA	NA	NA	1	1	NA	chr3:141973445-141973651	0	5.16	-1.7	0.249	1	NA	1	NA	1	NA	NA	611.09	616.52	639.26	558.9	532.75	641.12	648.02	666.18	309.47	129.47	384.23	1.21	1.16	0	513.07	0.7	0	0
Pdlim5	PDZ and LIM domain protein 5 isoform ENH1e	chr3	141902549	142058660	72.41	61.81	30.76	-0.19	-1.25	6.27e-14	0.000526	1.54	2.01	NA	NA	NA	1	1	NA	chr3:141993405-141993730	0	12.8	-2.19	0.0569	1	1	1	NA	1	1	1	611.09	616.52	639.26	558.9	532.75	641.12	648.02	666.18	309.47	129.47	384.23	3.98	7.32	0	513.07	0	0	296.87
Pdlim5	PDZ and LIM domain protein 5 isoform ENH1e	chr3	141902549	142058660	72.41	61.81	30.76	-0.19	-1.25	6.27e-14	0.000526	1.54	2.01	NA	NA	NA	1	1	NA	chr3:141994101-141994360	0	9.34	-3.06	0.0211	1	NA	1	NA	1	NA	NA	611.09	616.52	639.26	558.9	532.75	641.12	648.02	666.18	309.47	129.47	384.23	0.87	6.17	3146.81	1026.13	0.7	0	0
Pdlim5	PDZ and LIM domain protein 5 isoform ENH1e	chr3	141902549	142058660	72.41	61.81	30.76	-0.19	-1.25	6.27e-14	0.000526	1.54	2.01	NA	NA	NA	1	1	NA	chr3:142022017-142022316	0	9.7	-1.24	0.23	1	1	1	NA	1	NA	NA	611.09	616.52	639.26	558.9	532.75	641.12	648.02	666.18	309.47	129.47	384.23	2.77	5.01	0	513.07	1.41	0	0
Pdlim5	PDZ and LIM domain protein 5 isoform ENH1e	chr3	141902549	142058660	72.41	61.81	30.76	-0.19	-1.25	6.27e-14	0.000526	1.54	2.01	NA	NA	NA	1	1	NA	chr3:142035637-142036054	0	7.19	-1.58	0.184	1	1	1	NA	1	NA	NA	611.09	616.52	639.26	558.9	532.75	641.12	648.02	666.18	309.47	129.47	384.23	3.12	5.01	0	0	1.41	0	0
Pdlim5	PDZ and LIM domain protein 5 isoform ENH1e	chr3	141902549	142058660	72.41	61.81	30.76	-0.19	-1.25	6.27e-14	0.000526	1.54	2.01	NA	NA	NA	1	1	NA	chr3:142057711-142058962	0	24.12	-2.74	5.08e-05	1	1	1	1	NA	NA	NA	611.09	616.52	639.26	558.9	532.75	641.12	648.02	666.18	309.47	129.47	384.23	29.43	43.16	15734	8209.06	11.25	0	1484.34
Pdlim5	PDZ and LIM domain protein 5 isoform ENH1e	chr3	141902549	142058660	72.41	61.81	30.76	-0.19	-1.25	6.27e-14	0.000526	1.54	2.01	NA	NA	NA	1	1	NA	chr3:142086638-142087184	-27979	9.74	-1.47	0.0901	1	1	1	NA	1	NA	NA	611.09	616.52	639.26	558.9	532.75	641.12	648.02	666.18	309.47	129.47	384.23	6.41	6.55	0	513.07	2.11	0	296.87
Pdlim5	PDZ and LIM domain protein 5 isoform ENH1e	chr3	141902549	142058660	72.41	61.81	30.76	-0.19	-1.25	6.27e-14	0.000526	1.54	2.01	NA	NA	NA	1	1	NA	chr3:142102559-142103553	-43900	13.52	-2.41	0.00651	1	1	1	NA	1	NA	NA	611.09	616.52	639.26	558.9	532.75	641.12	648.02	666.18	309.47	129.47	384.23	11.95	22.35	0	2052.27	2.81	0	890.61
Tmem120b	transmembrane protein 120B	chr5	123526284	123567454	3.12	1.26	1.35	-1.26	-1.25	2e-09	0.000501	1.41	1.56	NA	NA	NA	1	1	NA	chr5:123525977-123526501	0	6.46	-1.6	0.129	1	1	1	1	NA	NA	NA	7.14	7.13	7.71	2.22	3.83	7.49	7.49	8.04	3.76	3.51	2.37	2.94	5.4	1573.4	1539.2	4.22	0	0
Tmem120b	transmembrane protein 120B	chr5	123526284	123567454	3.12	1.26	1.35	-1.26	-1.25	2e-09	0.000501	1.41	1.56	NA	NA	NA	1	1	NA	chr5:123585673-123586859	18220	33.52	-1.88	0.00521	1	1	1	NA	1	NA	NA	7.14	7.13	7.71	2.22	3.83	7.49	7.49	8.04	3.76	3.51	2.37	36.36	73.99	4720.21	2052.27	14.76	0	890.61
Tmem120b	transmembrane protein 120B	chr5	123526284	123567454	3.12	1.26	1.35	-1.26	-1.25	2e-09	0.000501	1.41	1.56	NA	NA	NA	1	1	NA	chr5:123587770-123589056	20317	54.97	-2.57	6.55e-06	1	1	1	NA	1	NA	1	7.14	7.13	7.71	2.22	3.83	7.49	7.49	8.04	3.76	3.51	2.37	69.25	114.84	7867.02	14365.9	15.47	0	2374.95
Abcg2	ATP-binding cassette sub-family G member 2	chr6	58546666	58642445	7.47	3.58	3.22	-1.02	-1.25	4.36e-45	4.8e-09	5.46	3.97	1	NA	NA	1	1	NA	chr6:58590562-58590782	0	6.15	-1.24	0.372	1	1	1	1	NA	NA	NA	23.59	23.69	23.16	10.89	12.24	24.75	24.91	24.14	11.17	10.45	9.38	1.39	2.31	0	0	0	0	0
Zfp568	zinc finger protein 568 isoform 2	chr7	30768974	30813301	7.88	5.68	3.37	-0.43	-1.25	3.35e-17	1.22e-09	3.87	4.35	NA	1	1	1	1	NA	chr7:30768490-30769379	0	19.15	-2.13	0.00287	1	1	1	1	NA	NA	NA	73.33	71.55	69.29	53.11	52.71	76.93	75.2	72.21	33.71	23.87	36.55	16.45	28.9	4720.21	1539.2	5.62	0	890.61
Zfp568	zinc finger protein 568 isoform 2	chr7	30768974	30813301	7.88	5.68	3.37	-0.43	-1.25	3.35e-17	1.22e-09	3.87	4.35	NA	1	1	1	1	NA	chr7:30779910-30780116	0	2.82	-1.94	0.236	1	NA	1	NA	1	NA	NA	73.33	71.55	69.29	53.11	52.71	76.93	75.2	72.21	33.71	23.87	36.55	0.52	0.77	0	513.07	0	0	296.87
Zfp568	zinc finger protein 568 isoform 2	chr7	30768974	30813301	7.88	5.68	3.37	-0.43	-1.25	3.35e-17	1.22e-09	3.87	4.35	NA	1	1	1	1	NA	chr7:30794833-30795198	0	6.09	-1.47	0.299	1	NA	1	NA	1	NA	NA	73.33	71.55	69.29	53.11	52.71	76.93	75.2	72.21	33.71	23.87	36.55	1.56	5.4	0	0	0.7	0	0
Qsox1	sulfhydryl oxidase 1 isoform b	chr1	157625285	157660029	60.87	53.28	26.17	-0.15	-1.24	0.0143	4.98e-07	5.44	4.59	NA	1	1	1	1	NA	chr1:157590132-157590338	34947	5.16	-0.77	0.476	1	NA	1	NA	NA	NA	NA	243.65	266.15	264.56	231.98	232.2	255.62	279.74	275.71	130.93	78.24	133.91	0.69	0.77	0	2052.27	1.41	0	296.87
Qsox1	sulfhydryl oxidase 1 isoform b	chr1	157625285	157660029	60.87	53.28	26.17	-0.15	-1.24	0.0143	4.98e-07	5.44	4.59	NA	1	1	1	1	NA	chr1:157633000-157633512	0	5.67	-0.54	0.561	1	NA	1	NA	1	NA	NA	243.65	266.15	264.56	231.98	232.2	255.62	279.74	275.71	130.93	78.24	133.91	3.29	3.08	1573.4	1026.13	4.92	0	296.87
Qsox1	sulfhydryl oxidase 1 isoform b	chr1	157625285	157660029	60.87	53.28	26.17	-0.15	-1.24	0.0143	4.98e-07	5.44	4.59	NA	1	1	1	1	NA	chr1:157657789-157658094	0	19.66	-2.54	0.0157	1	1	1	NA	1	NA	NA	243.65	266.15	264.56	231.98	232.2	255.62	279.74	275.71	130.93	78.24	133.91	5.71	10.02	0	1026.13	2.11	0	0
Qsox1	sulfhydryl oxidase 1 isoform b	chr1	157625285	157660029	60.87	53.28	26.17	-0.15	-1.24	0.0143	4.98e-07	5.44	4.59	NA	1	1	1	1	NA	chr1:157659839-157660070	0	14.23	-2.84	0.0134	1	1	1	1	NA	NA	NA	243.65	266.15	264.56	231.98	232.2	255.62	279.74	275.71	130.93	78.24	133.91	2.77	5.01	3146.81	513.07	0.7	0	0
Qsox1	sulfhydryl oxidase 1 isoform b	chr1	157625285	157660029	60.87	53.28	26.17	-0.15	-1.24	0.0143	4.98e-07	5.44	4.59	NA	1	1	1	1	NA	chr1:157674852-157675058	-14824	4.69	-3.78	0.00688	1	NA	1	NA	NA	NA	NA	243.65	266.15	264.56	231.98	232.2	255.62	279.74	275.71	130.93	78.24	133.91	0.52	0.77	1573.4	2052.27	0	0	0
Hexim1	protein HEXIM1	chr11	102977639	102981038	10.78	5.55	4.69	-0.92	-1.24	2.33e-52	4.22e-12	4.54	3.57	1	1	NA	NA	NA	1	chr11:102976553-102977902	0	44.81	-2.39	0.000217	1	1	NA	1	1	NA	NA	47.68	44.05	47.02	24.49	24.38	50.03	46.31	49	20.94	20.91	19.83	45.36	113.3	18880.8	26166.4	28.82	0	2968.69
Relt	tumor necrosis factor receptor superfamily	chr7	107994362	108011927	3.32	1.54	1.44	-1.07	-1.24	1.2e-16	1.7e-05	0.5	0.54	NA	NA	NA	1	1	NA	chr7:108010635-108010847	0	14.14	-2.43	0.0861	1	NA	1	NA	NA	NA	NA	11.11	12.96	11.36	5.12	6.08	11.65	13.62	11.84	5.94	5.36	4.41	2.08	6.94	0	513.07	0	0	0
Relt	tumor necrosis factor receptor superfamily	chr7	107994362	108011927	3.32	1.54	1.44	-1.07	-1.24	1.2e-16	1.7e-05	0.5	0.54	NA	NA	NA	1	1	NA	chr7:108011174-108012108	0	18.74	-2.02	0.0045	1	1	1	1	NA	NA	NA	11.11	12.96	11.36	5.12	6.08	11.65	13.62	11.84	5.94	5.36	4.41	16.79	30.44	1573.4	2052.27	5.62	0	890.61
Lgr4	leucine-rich repeat-containing G-protein coupled	chr2	109757804	109854414	6.27	5.24	2.72	-0.22	-1.23	0.000363	7.5e-10	6.25	4.33	1	1	1	1	NA	NA	chr2:109757601-109758049	0	15.97	-7.59	2.13e-05	1	1	1	1	NA	NA	NA	39.81	40.31	39.88	36.15	32.57	41.77	42.37	41.56	19.85	14.64	19.04	8.48	6.94	0	3591.47	0	0	0
Rpl34	60S ribosomal protein L34 isoform 1	chr3	130429749	130433226	10.17	6.13	4.44	-0.7	-1.23	1.45e-06	0.00022	3.14	3.03	NA	NA	NA	NA	1	NA	chr3:130432337-130433681	0	17.7	-2.57	0.000549	1	1	1	1	NA	NA	NA	7.45	7.4	8.12	5.06	4.44	7.82	7.78	8.46	3.38	3.85	2.99	22.68	34.68	0	11800.5	7.73	0	890.61
Csrnp1	cysteine/serine-rich nuclear protein 1	chr9	119880284	119893776	5.6	4.29	2.43	-0.35	-1.23	7.11e-05	5.65e-05	0.8	0.65	NA	NA	NA	1	1	NA	chr9:119890417-119893083	0	36.64	-2.6	0.000125	1	1	1	NA	1	NA	NA	18.56	21.17	21.55	15.51	16.6	19.47	22.25	22.46	11.27	5.36	10.79	84.14	191.91	7867.02	7696	20.39	0	3265.56
Csrnp1	cysteine/serine-rich nuclear protein 1	chr9	119880284	119893776	5.6	4.29	2.43	-0.35	-1.23	7.11e-05	5.65e-05	0.8	0.65	NA	NA	NA	1	1	NA	chr9:119910980-119911741	-17205	13.85	-3.22	0.0011	1	1	1	NA	1	NA	NA	18.56	21.17	21.55	15.51	16.6	19.47	22.25	22.46	11.27	5.36	10.79	10.56	16.57	0	2565.33	2.81	0	0
Csrnp1	cysteine/serine-rich nuclear protein 1	chr9	119880284	119893776	5.6	4.29	2.43	-0.35	-1.23	7.11e-05	5.65e-05	0.8	0.65	NA	NA	NA	1	1	NA	chr9:119920284-119920874	-26509	26.23	-4.39	8.65e-05	1	1	1	NA	1	NA	NA	18.56	21.17	21.55	15.51	16.6	19.47	22.25	22.46	11.27	5.36	10.79	13.85	28.9	1573.4	1026.13	1.41	0	0
Coq10b	coenzyme Q-binding protein COQ10 homolog B,	chr1	55109614	55129546	15.13	12.84	6.58	-0.2	-1.22	0.000707	7.74e-07	2.1	2.11	NA	NA	NA	1	1	NA	chr1:55109185-55110113	0	42.52	-3.1	8.38e-06	1	1	NA	1	NA	NA	NA	33.06	32.48	33.68	29.24	28.46	34.69	34.14	35.1	16.37	9.77	18.39	35.32	67.05	12587.2	11287.5	13.36	0	593.74
Fam57a	Mus musculus adult male testis cDNA, RIKEN full-length enriched library, clone:4932415L08 product:unclassifiable, full insert sequence.	chr11	76015558	76021759	11.32	6.64	4.97	-0.72	-1.22	1.28e-09	2.57e-06	2.93	2.68	NA	NA	NA	NA	1	NA	chr11:75992934-75993444	0	9.1	-1.91	0.0205	1	1	1	1	NA	NA	NA	14.09	12.25	13.5	7.16	8.84	14.78	12.88	14.07	5.53	6.43	5.9	3.29	6.55	1573.4	4617.6	2.81	0	296.87
Fam57a	Mus musculus adult male testis cDNA, RIKEN full-length enriched library, clone:4932415L08 product:unclassifiable, full insert sequence.	chr11	76015558	76021759	11.32	6.64	4.97	-0.72	-1.22	1.28e-09	2.57e-06	2.93	2.68	NA	NA	NA	NA	1	NA	chr11:76015493-76015912	0	7.85	-0.33	0.718	1	1	1	1	NA	NA	NA	14.09	12.25	13.5	7.16	8.84	14.78	12.88	14.07	5.53	6.43	5.9	3.64	3.47	3146.81	1026.13	7.03	0	0
Stk40	serine/threonine-protein kinase 40 isoform a	chr4	125781201	125818273	8.88	6.55	3.91	-0.4	-1.22	4.98e-12	1.1e-10	7.3	8.67	NA	NA	NA	1	1	NA	chr4:125780314-125781297	0	34.04	-2.67	5.88e-05	1	1	NA	1	1	NA	NA	44.84	42.13	42.76	32.2	33.35	47.05	44.28	44.57	20.15	17.6	20.76	28.39	62.43	7867.02	6669.86	9.14	0	1781.21
Stk40	serine/threonine-protein kinase 40 isoform a	chr4	125781201	125818273	8.88	6.55	3.91	-0.4	-1.22	4.98e-12	1.1e-10	7.3	8.67	NA	NA	NA	1	1	NA	chr4:125787580-125788493	0	14.09	-2.62	0.0062	1	1	1	NA	1	NA	NA	44.84	42.13	42.76	32.2	33.35	47.05	44.28	44.57	20.15	17.6	20.76	10.56	26.59	3146.81	513.07	4.22	0	0
Stk40	serine/threonine-protein kinase 40 isoform a	chr4	125781201	125818273	8.88	6.55	3.91	-0.4	-1.22	4.98e-12	1.1e-10	7.3	8.67	NA	NA	NA	1	1	NA	chr4:125808724-125809705	0	20.11	-4.13	1.91e-07	1	1	1	NA	1	1	NA	44.84	42.13	42.76	32.2	33.35	47.05	44.28	44.57	20.15	17.6	20.76	17.14	31.6	7867.02	8209.06	0.7	0	296.87
Inhba	inhibin beta A chain precursor	chr13	16106308	16119044	26.62	12.9	11.69	-1.01	-1.22	9.3e-36	9.64e-11	5.19	3.99	NA	NA	NA	1	1	NA	NA	NA	NA	NA	NA	NA	NA	NA	NA	NA	NA	NA	56.48	46.96	50.6	26.06	25.06	59.26	49.35	52.73	25.27	20.5	23.53	NA	NA	NA	NA	NA	NA	NA
Pnpo	pyridoxine-5'-phosphate oxidase	chr11	96799130	96805333	4.85	3.49	2.13	-0.44	-1.21	1.01e-05	2.43e-05	1.61	1.34	NA	NA	NA	NA	1	NA	chr11:96805014-96805536	0	11.86	-4.49	2.16e-05	1	1	1	1	NA	NA	NA	13.1	12.01	12.23	9.25	9.15	13.75	12.62	12.74	6.45	4.37	6.07	5.37	7.32	11013.8	3591.47	1.41	0	0
Flrt3	fibronectin leucine rich transmembrane protein	chr2	140483934	140497212	2.2	0.9	0.98	-1.25	-1.21	2.9e-25	2.83e-05	9.05	11.02	NA	1	NA	NA	NA	1	chr2:140496933-140497352	0	10.85	-0.76	0.341	1	1	1	1	NA	NA	NA	12.51	11.82	13.38	4.84	5.68	13.13	12.42	13.95	5.15	7.15	4.8	4.5	7.32	0	1026.13	2.81	0	593.74
Akap2	A-kinase anchor protein 2 isoform 2	chr4	57858120	57909856	18.26	15.38	8.14	-0.21	-1.21	0.000278	6.62e-12	12.16	9.36	1	1	NA	NA	NA	NA	chr4:57770808-57771144	0	5.47	-3.07	0.0223	1	1	1	NA	1	NA	NA	166.73	151.85	156.19	137.56	136.35	174.92	159.6	162.76	66.31	81.59	67.71	1.9	1.93	0	1539.2	0.7	0	0
Akap2	A-kinase anchor protein 2 isoform 2	chr4	57858120	57909856	18.26	15.38	8.14	-0.21	-1.21	0.000278	6.62e-12	12.16	9.36	1	1	NA	NA	NA	NA	chr4:57811045-57811696	0	18.57	-2.76	0.000314	1	1	1	NA	1	NA	NA	166.73	151.85	156.19	137.56	136.35	174.92	159.6	162.76	66.31	81.59	67.71	13.68	15.41	3146.81	2052.27	2.81	0	0
Akap2	A-kinase anchor protein 2 isoform 2	chr4	57858120	57909856	18.26	15.38	8.14	-0.21	-1.21	0.000278	6.62e-12	12.16	9.36	1	1	NA	NA	NA	NA	chr4:57817740-57818143	0	12.48	-1.95	0.0506	1	1	1	NA	1	NA	NA	166.73	151.85	156.19	137.56	136.35	174.92	159.6	162.76	66.31	81.59	67.71	5.02	8.09	0	1026.13	2.81	0	0
Akap2	A-kinase anchor protein 2 isoform 2	chr4	57858120	57909856	18.26	15.38	8.14	-0.21	-1.21	0.000278	6.62e-12	12.16	9.36	1	1	NA	NA	NA	NA	chr4:57852312-57852632	0	6.04	-2.19	0.277	1	1	1	NA	1	NA	NA	166.73	151.85	156.19	137.56	136.35	174.92	159.6	162.76	66.31	81.59	67.71	1.04	5.4	0	0	0.7	0	0
Akap2	A-kinase anchor protein 2 isoform 2	chr4	57858120	57909856	18.26	15.38	8.14	-0.21	-1.21	0.000278	6.62e-12	12.16	9.36	1	1	NA	NA	NA	NA	chr4:57857746-57858682	0	11.57	-2.03	0.0095	1	1	1	1	1	NA	NA	166.73	151.85	156.19	137.56	136.35	174.92	159.6	162.76	66.31	81.59	67.71	9.52	19.65	0	3078.4	2.81	0	593.74
Akap2	A-kinase anchor protein 2 isoform 2	chr4	57858120	57909856	18.26	15.38	8.14	-0.21	-1.21	0.000278	6.62e-12	12.16	9.36	1	1	NA	NA	NA	NA	chr4:57892648-57892879	0	4.19	-3.6	0.114	1	NA	1	NA	1	NA	NA	166.73	151.85	156.19	137.56	136.35	174.92	159.6	162.76	66.31	81.59	67.71	1.56	0.39	0	0	0	0	0
Dcun1d4	DCN1-like protein 4 isoform A	chr5	73872294	73952033	5.42	3.52	2.38	-0.58	-1.21	1.08e-20	3.97e-08	4.73	5.33	NA	1	1	1	1	NA	chr5:73881810-73882593	0	32.73	-3.25	0.000145	1	1	1	1	NA	NA	NA	28.09	29.42	29.19	19.34	19.26	29.47	30.92	30.42	13.53	10.11	15.62	24.41	37.77	14160.6	8722.13	11.25	0	0
Dcun1d4	DCN1-like protein 4 isoform A	chr5	73872294	73952033	5.42	3.52	2.38	-0.58	-1.21	1.08e-20	3.97e-08	4.73	5.33	NA	1	1	1	1	NA	chr5:73934479-73934685	0	4.23	-2.71	0.0345	1	NA	1	NA	NA	NA	NA	28.09	29.42	29.19	19.34	19.26	29.47	30.92	30.42	13.53	10.11	15.62	0.52	0.77	3146.81	1026.13	0	0	296.87
Actn1	alpha-actinin-1	chr12	81268529	81361358	285.11	194.77	126.37	-0.51	-1.2	1.39e-53	1.9e-06	21.92	18.69	NA	1	1	1	1	NA	chr12:81241943-81242149	26380	5.63	0.63	0.561	1	1	1	NA	1	NA	NA	1337.07	1363.32	1334.26	951.85	935.83	1402.76	1432.95	1390.45	677.11	463.65	699.17	1.39	1.54	0	0	2.11	0	593.74
Actn1	alpha-actinin-1	chr12	81268529	81361358	285.11	194.77	126.37	-0.51	-1.2	1.39e-53	1.9e-06	21.92	18.69	NA	1	1	1	1	NA	chr12:81242442-81242878	25651	5.32	-1.6	0.173	1	1	1	NA	1	NA	NA	1337.07	1363.32	1334.26	951.85	935.83	1402.76	1432.95	1390.45	677.11	463.65	699.17	1.9	4.24	0	1026.13	2.11	0	0
Actn1	alpha-actinin-1	chr12	81268529	81361358	285.11	194.77	126.37	-0.51	-1.2	1.39e-53	1.9e-06	21.92	18.69	NA	1	1	1	1	NA	chr12:81309436-81309899	0	12.53	-2.67	0.00513	1	1	1	NA	1	NA	NA	1337.07	1363.32	1334.26	951.85	935.83	1402.76	1432.95	1390.45	677.11	463.65	699.17	6.06	8.48	1573.4	1026.13	1.41	0	296.87
Actn1	alpha-actinin-1	chr12	81268529	81361358	285.11	194.77	126.37	-0.51	-1.2	1.39e-53	1.9e-06	21.92	18.69	NA	1	1	1	1	NA	chr12:81321455-81321802	0	12.82	-3.75	0.0013	1	NA	1	NA	1	1	1	1337.07	1363.32	1334.26	951.85	935.83	1402.76	1432.95	1390.45	677.11	463.65	699.17	3.29	6.94	0	3591.47	0	0	0
Actn1	alpha-actinin-1	chr12	81268529	81361358	285.11	194.77	126.37	-0.51	-1.2	1.39e-53	1.9e-06	21.92	18.69	NA	1	1	1	1	NA	chr12:81330005-81330551	0	13.64	-3.25	0.000703	1	1	1	NA	1	NA	NA	1337.07	1363.32	1334.26	951.85	935.83	1402.76	1432.95	1390.45	677.11	463.65	699.17	7.27	10.41	0	3078.4	1.41	0	0
Actn1	alpha-actinin-1	chr12	81268529	81361358	285.11	194.77	126.37	-0.51	-1.2	1.39e-53	1.9e-06	21.92	18.69	NA	1	1	1	1	NA	chr12:81360709-81361946	0	42.06	-3.13	5.98e-05	1	1	1	1	NA	NA	NA	1337.07	1363.32	1334.26	951.85	935.83	1402.76	1432.95	1390.45	677.11	463.65	699.17	46.74	77.46	23601.1	25140.3	21.09	0	593.74
Actn1	alpha-actinin-1	chr12	81268529	81361358	285.11	194.77	126.37	-0.51	-1.2	1.39e-53	1.9e-06	21.92	18.69	NA	1	1	1	1	NA	chr12:81392893-81393242	-31536	4.16	-0.27	0.829	1	NA	1	NA	1	NA	NA	1337.07	1363.32	1334.26	951.85	935.83	1402.76	1432.95	1390.45	677.11	463.65	699.17	1.39	2.7	0	0	0.7	0	890.61
Ifngr2	interferon gamma receptor 2	chr16	91547339	91564252	18.86	14.27	8.45	-0.36	-1.2	1.1e-07	1.15e-11	6.93	5.26	1	1	1	NA	NA	1	chr16:91522464-91523085	-24254	9.97	-3.19	0.00203	1	1	1	NA	1	NA	NA	51.45	47.39	48.94	36.03	40.5	53.98	49.81	51	22.3	23.6	21.66	6.58	8.09	1573.4	1026.13	1.41	0	0
Ifngr2	interferon gamma receptor 2	chr16	91547339	91564252	18.86	14.27	8.45	-0.36	-1.2	1.1e-07	1.15e-11	6.93	5.26	1	1	1	NA	NA	1	chr16:91547091-91548040	0	11.21	-2.56	0.00131	1	1	1	1	NA	NA	NA	51.45	47.39	48.94	36.03	40.5	53.98	49.81	51	22.3	23.6	21.66	9.18	15.03	1573.4	6669.86	4.22	0	593.74
Rhoq	rho-related GTP-binding protein RhoQ precursor	chr17	87362451	87399409	16.07	8.56	7.2	-0.87	-1.2	1.3e-60	3.45e-10	10.08	7.66	1	1	NA	NA	NA	1	chr17:87361582-87362636	0	35.6	-3.25	1.47e-06	1	1	1	1	NA	NA	NA	83.59	82.74	84.33	47.59	43.87	87.69	86.97	87.88	32.35	47.63	34.09	30.99	66.28	6293.62	10774.4	5.62	0	593.74
Snx24	sorting nexin-24	chr18	53405316	53550479	2.74	1.96	1.22	-0.45	-1.2	0.0104	0.0017	3.93	2.69	1	NA	NA	1	1	NA	chr18:53405070-53405603	0	7.26	-7.29	6.48e-05	1	1	1	1	NA	NA	NA	6.13	7.51	5.89	4.75	4.79	6.43	7.89	6.13	3.51	2.26	3.16	3.46	5.01	0	3591.47	0	0	0
Snx24	sorting nexin-24	chr18	53405316	53550479	2.74	1.96	1.22	-0.45	-1.2	0.0104	0.0017	3.93	2.69	1	NA	NA	1	1	NA	chr18:53427373-53428117	0	8.19	-2.34	0.0164	1	1	1	NA	1	NA	NA	6.13	7.51	5.89	4.75	4.79	6.43	7.89	6.13	3.51	2.26	3.16	6.06	10.02	1573.4	513.07	0.7	0	296.87
Myl4	myosin light chain 4	chr11	104411977	104448533	1.01	0.44	0.45	-1.13	-1.19	2.27e-05	0.0049	0.15	0.13	NA	NA	NA	1	1	NA	chr11:104411535-104412067	0	12.54	-4.14	0.000145	1	1	1	1	NA	NA	NA	0.87	1.27	1.23	0.43	0.58	0.91	1.34	1.28	0.38	0.57	0.59	4.67	12.72	1573.4	4104.53	0.7	0	0
Myl4	myosin light chain 4	chr11	104411977	104448533	1.01	0.44	0.45	-1.13	-1.19	2.27e-05	0.0049	0.15	0.13	NA	NA	NA	1	1	NA	chr11:104422083-104422649	0	5.3	-2.2	0.0497	1	NA	1	NA	1	NA	NA	0.87	1.27	1.23	0.43	0.58	0.91	1.34	1.28	0.38	0.57	0.59	3.46	3.47	0	1026.13	1.41	0	0
Myl4	myosin light chain 4	chr11	104411977	104448533	1.01	0.44	0.45	-1.13	-1.19	2.27e-05	0.0049	0.15	0.13	NA	NA	NA	1	1	NA	chr11:104434169-104434375	0	4.69	-0.73	0.592	1	NA	1	NA	NA	NA	NA	0.87	1.27	1.23	0.43	0.58	0.91	1.34	1.28	0.38	0.57	0.59	0.69	1.54	0	1026.13	2.11	0	0
Tubb2a	tubulin beta-2A chain	chr13	34166147	34169877	21.84	14.74	9.84	-0.53	-1.19	1.38e-20	9.5e-11	8.94	8.75	NA	NA	NA	1	1	NA	chr13:34169632-34170158	0	9.93	-0.95	0.325	1	1	1	1	NA	NA	NA	43.61	45.22	43.99	29.76	31.6	45.75	47.53	45.84	19.39	22.01	19.66	4.5	9.63	0	1026.13	0.7	0	1484.34
Tubb2a	tubulin beta-2A chain	chr13	34166147	34169877	21.84	14.74	9.84	-0.53	-1.19	1.38e-20	9.5e-11	8.94	8.75	NA	NA	NA	1	1	NA	chr13:34204401-34204982	-34525	11.15	-3.05	0.000272	1	1	1	NA	1	1	1	43.61	45.22	43.99	29.76	31.6	45.75	47.53	45.84	19.39	22.01	19.66	6.06	8.48	7867.02	2565.33	1.41	0	296.87
Prkce	protein kinase C epsilon type	chr17	86567125	87057259	2.38	1.25	1.06	-0.88	-1.19	1.29e-22	1.47e-06	2.84	2.41	NA	1	1	1	NA	NA	chr17:86769590-86769953	0	6.39	-1.33	0.249	1	NA	1	NA	1	NA	NA	19.62	19.38	17.39	9.81	10.52	20.59	20.37	18.13	9.67	6.97	9.24	1.9	4.62	0	513.07	1.41	0	296.87
Prkce	protein kinase C epsilon type	chr17	86567125	87057259	2.38	1.25	1.06	-0.88	-1.19	1.29e-22	1.47e-06	2.84	2.41	NA	1	1	1	NA	NA	chr17:86844136-86844699	0	7.39	-3.35	0.00956	1	NA	1	NA	1	NA	NA	19.62	19.38	17.39	9.81	10.52	20.59	20.37	18.13	9.67	6.97	9.24	5.37	4.24	0	513.07	0	0	296.87
Ttc39b	tetratricopeptide repeat protein 39B	chr4	82866205	82970093	4.39	3.17	1.98	-0.43	-1.19	7.48e-11	4.45e-11	0.59	0.5	NA	NA	NA	NA	1	NA	chr4:82948194-82948536	0	9.61	-1.58	0.174	1	1	1	NA	1	1	NA	45.41	48.8	51.58	36.21	35.91	47.64	51.29	53.75	21.02	23.87	22.23	4.33	3.47	0	0	1.41	0	0
Ttc39b	tetratricopeptide repeat protein 39B	chr4	82866205	82970093	4.39	3.17	1.98	-0.43	-1.19	7.48e-11	4.45e-11	0.59	0.5	NA	NA	NA	NA	1	NA	chr4:82961075-82961281	0	4.69	-4.95	0.0385	1	NA	1	NA	1	NA	NA	45.41	48.8	51.58	36.21	35.91	47.64	51.29	53.75	21.02	23.87	22.23	0.52	2.31	0	513.07	0	0	0
Ttc39b	tetratricopeptide repeat protein 39B	chr4	82866205	82970093	4.39	3.17	1.98	-0.43	-1.19	7.48e-11	4.45e-11	0.59	0.5	NA	NA	NA	NA	1	NA	chr4:82961662-82961868	0	7.98	-2.58	0.036	1	NA	1	NA	1	NA	NA	45.41	48.8	51.58	36.21	35.91	47.64	51.29	53.75	21.02	23.87	22.23	1.39	2.31	0	1539.2	0	0	0
Ttc39b	tetratricopeptide repeat protein 39B	chr4	82866205	82970093	4.39	3.17	1.98	-0.43	-1.19	7.48e-11	4.45e-11	0.59	0.5	NA	NA	NA	NA	1	NA	chr4:82969523-82970532	0	19.36	-2.89	7.69e-06	1	1	1	1	NA	NA	NA	45.41	48.8	51.58	36.21	35.91	47.64	51.29	53.75	21.02	23.87	22.23	18.52	28.52	6293.62	8722.13	4.92	0	593.74
Tmed8	protein TMED8	chr12	88507192	88541179	2.5	1.16	1.13	-1.08	-1.18	4.65e-44	4.81e-08	1.67	1.49	NA	1	NA	1	1	NA	chr12:88540675-88541488	0	5	-1.65	0.0624	1	1	1	1	NA	NA	NA	22.58	21.8	23.66	11.26	10.26	23.69	22.91	24.66	10.68	9.57	11.33	3.98	5.78	3146.81	1026.13	2.11	0	890.61
Kctd5	BTB/POZ domain-containing protein KCTD5	chr17	24184687	24210452	28.89	25.32	13.01	-0.15	-1.18	0.0122	6.85e-12	9.69	10.36	NA	1	NA	1	1	NA	chr17:24137046-24137414	47273	6.04	-2.85	0.0345	1	1	1	NA	1	NA	NA	84.68	91.55	92.42	83.59	77.73	88.85	96.23	96.32	44.58	35.64	43.87	2.6	2.7	0	513.07	0	0	0
Kctd5	BTB/POZ domain-containing protein KCTD5	chr17	24184687	24210452	28.89	25.32	13.01	-0.15	-1.18	0.0122	6.85e-12	9.69	10.36	NA	1	NA	1	1	NA	chr17:24137649-24137855	46832	8.92	-3.18	0.0211	1	1	1	NA	1	NA	NA	84.68	91.55	92.42	83.59	77.73	88.85	96.23	96.32	44.58	35.64	43.87	1.73	2.7	1573.4	513.07	0	0	0
Kctd5	BTB/POZ domain-containing protein KCTD5	chr17	24184687	24210452	28.89	25.32	13.01	-0.15	-1.18	0.0122	6.85e-12	9.69	10.36	NA	1	NA	1	1	NA	chr17:24172043-24172440	12247	11.45	-2.22	0.0224	1	1	1	NA	1	1	1	84.68	91.55	92.42	83.59	77.73	88.85	96.23	96.32	44.58	35.64	43.87	5.02	6.17	1573.4	513.07	1.41	0	0
Kctd5	BTB/POZ domain-containing protein KCTD5	chr17	24184687	24210452	28.89	25.32	13.01	-0.15	-1.18	0.0122	6.85e-12	9.69	10.36	NA	1	NA	1	1	NA	chr17:24205104-24205623	0	11.74	-4.46	0.000228	1	1	1	NA	1	NA	NA	84.68	91.55	92.42	83.59	77.73	88.85	96.23	96.32	44.58	35.64	43.87	5.71	10.02	1573.4	1539.2	0	0	0
Kctd5	BTB/POZ domain-containing protein KCTD5	chr17	24184687	24210452	28.89	25.32	13.01	-0.15	-1.18	0.0122	6.85e-12	9.69	10.36	NA	1	NA	1	1	NA	chr17:24209928-24210559	0	12.72	-3	0.00233	1	1	1	1	NA	NA	NA	84.68	91.55	92.42	83.59	77.73	88.85	96.23	96.32	44.58	35.64	43.87	7.44	12.72	0	2565.33	0	0	593.74
Exoc6	exocyst complex component 6	chr19	37624908	37757739	2.04	1.12	0.93	-0.82	-1.18	6.61e-08	0.00205	0.33	0.4	NA	NA	NA	NA	1	NA	chr19:37624902-37625308	0	8.34	-1.49	0.0835	1	1	1	1	NA	NA	NA	7.31	7.18	6.58	3.7	4.21	7.67	7.55	6.86	2.78	4.37	2.54	2.94	4.62	0	3078.4	2.11	0	890.61
Exoc6	exocyst complex component 6	chr19	37624908	37757739	2.04	1.12	0.93	-0.82	-1.18	6.61e-08	0.00205	0.33	0.4	NA	NA	NA	NA	1	NA	chr19:37747929-37748354	0	7.51	-1.23	0.193	1	1	1	NA	1	NA	NA	7.31	7.18	6.58	3.7	4.21	7.67	7.55	6.86	2.78	4.37	2.54	2.6	5.78	1573.4	1026.13	2.81	0	593.74
Emilin1	EMILIN-1 precursor	chr5	31216159	31223646	59.72	52.81	26.79	-0.14	-1.18	0.0307	2.62e-07	31.31	20.85	1	1	1	1	NA	NA	chr5:31215349-31216039	-120	27.61	-2.96	2.28e-05	1	1	1	1	NA	NA	NA	248.23	273.28	261.44	231.89	242.16	260.43	287.23	272.45	137.36	90.01	133.97	18.7	27.36	11013.8	5643.73	5.62	0	890.61
Gata2	endothelial transcription factor GATA-2	chr6	88148658	88157026	2.08	1.2	0.94	-0.76	-1.18	1.03e-08	0.000269	5.53	5.57	NA	NA	NA	NA	1	NA	chr6:88148549-88149003	0	13.21	-0.85	0.297	1	1	1	1	NA	NA	NA	8.43	8.13	8.91	5.18	4.87	8.85	8.55	9.29	4.28	3.35	4.15	5.89	9.25	0	1026.13	5.62	0	0
Pkia	cAMP-dependent protein kinase inhibitor alpha	chr3	7366604	7445365	6.68	5.02	3	-0.38	-1.18	4.29e-09	3.88e-06	3.01	2.52	NA	NA	NA	1	1	NA	NA	NA	NA	NA	NA	NA	NA	NA	NA	NA	NA	NA	31.46	29.79	31.79	25.08	22.83	33.01	31.32	33.12	15.79	9.28	18.05	NA	NA	NA	NA	NA	NA	NA
Plxnb1	plexin-B1 precursor	chr9	108997950	109022429	2.12	0.98	0.96	-1.07	-1.18	7.58e-29	2.04e-07	6.3	7.45	NA	1	1	1	NA	NA	NA	NA	NA	NA	NA	NA	NA	NA	NA	NA	NA	NA	20.95	25.43	22.75	11.2	10.75	21.98	26.73	23.71	12.31	10.32	9.41	NA	NA	NA	NA	NA	NA	NA
Vash2	vasohibin-2	chr1	192771525	192803175	6.47	3.9	2.96	-0.69	-1.17	4.69e-31	2.35e-07	9.87	8.92	NA	1	1	NA	NA	NA	chr1:192786660-192786896	0	8.61	-1.21	0.195	1	NA	1	NA	1	NA	NA	34.41	33.51	34.67	21.9	20.48	36.1	35.22	36.13	13.78	20.93	12.88	1.9	2.7	1573.4	1026.13	0.7	0	296.87
Vash2	vasohibin-2	chr1	192771525	192803175	6.47	3.9	2.96	-0.69	-1.17	4.69e-31	2.35e-07	9.87	8.92	NA	1	1	NA	NA	NA	chr1:192802923-192803458	0	20.07	-1.46	0.068	1	1	1	1	NA	NA	NA	34.41	33.51	34.67	21.9	20.48	36.1	35.22	36.13	13.78	20.93	12.88	11.25	15.8	0	2565.33	9.14	0	0
Mapk11	mitogen-activated protein kinase 11	chr15	88972914	88980036	5.51	3.98	2.52	-0.43	-1.17	2.04e-07	1.35e-06	2.78	2.36	NA	NA	NA	NA	1	NA	chr15:88971260-88971652	1262	6.41	-2.84	0.00864	1	1	1	1	NA	NA	NA	17.68	16.62	16.65	12.03	13.13	18.55	17.47	17.35	7.68	8.91	7.09	2.42	2.31	0	3078.4	0	0	0
Filip1l	filamin A-interacting protein 1-like isoform 1	chr16	57353390	57572917	51.94	27.9	23.53	-0.86	-1.17	1.63e-33	9.16e-09	3.31	3.74	NA	NA	NA	1	1	NA	chr16:57383726-57384048	0	9.01	-3.15	0.014	1	NA	1	NA	1	NA	NA	287.85	251.67	255.41	146.08	146.33	301.99	264.52	266.17	129.93	112.02	126.97	3.46	3.08	1573.4	513.07	0.7	0	0
Filip1l	filamin A-interacting protein 1-like isoform 1	chr16	57353390	57572917	51.94	27.9	23.53	-0.86	-1.17	1.63e-33	9.16e-09	3.31	3.74	NA	NA	NA	1	1	NA	chr16:57419487-57419824	0	22.96	-2.75	0.0447	1	1	1	NA	1	1	NA	287.85	251.67	255.41	146.08	146.33	301.99	264.52	266.17	129.93	112.02	126.97	8.14	11.95	0	0	0	0	0
Filip1l	filamin A-interacting protein 1-like isoform 1	chr16	57353390	57572917	51.94	27.9	23.53	-0.86	-1.17	1.63e-33	9.16e-09	3.31	3.74	NA	NA	NA	1	1	NA	chr16:57427590-57427868	0	6.26	-4.62	0.0407	1	NA	1	NA	1	NA	NA	287.85	251.67	255.41	146.08	146.33	301.99	264.52	266.17	129.93	112.02	126.97	1.56	3.47	0	0	0	0	0
Filip1l	filamin A-interacting protein 1-like isoform 1	chr16	57353390	57572917	51.94	27.9	23.53	-0.86	-1.17	1.63e-33	9.16e-09	3.31	3.74	NA	NA	NA	1	1	NA	chr16:57438483-57438745	0	14.03	-3.22	0.0205	1	NA	1	NA	1	1	1	287.85	251.67	255.41	146.08	146.33	301.99	264.52	266.17	129.93	112.02	126.97	3.29	6.94	0	513.07	0.7	0	0
Filip1l	filamin A-interacting protein 1-like isoform 1	chr16	57353390	57572917	51.94	27.9	23.53	-0.86	-1.17	1.63e-33	9.16e-09	3.31	3.74	NA	NA	NA	1	1	NA	chr16:57526927-57527499	0	16.74	-3.49	0.00273	1	1	1	NA	1	1	1	287.85	251.67	255.41	146.08	146.33	301.99	264.52	266.17	129.93	112.02	126.97	9.18	16.57	1573.4	0	1.41	0	0
Filip1l	filamin A-interacting protein 1-like isoform 1	chr16	57353390	57572917	51.94	27.9	23.53	-0.86	-1.17	1.63e-33	9.16e-09	3.31	3.74	NA	NA	NA	1	1	NA	chr16:57532482-57532731	0	8.93	-0.46	0.681	1	1	1	NA	1	NA	NA	287.85	251.67	255.41	146.08	146.33	301.99	264.52	266.17	129.93	112.02	126.97	3.12	1.93	0	0	2.11	0	0
Filip1l	filamin A-interacting protein 1-like isoform 1	chr16	57353390	57572917	51.94	27.9	23.53	-0.86	-1.17	1.63e-33	9.16e-09	3.31	3.74	NA	NA	NA	1	1	NA	chr16:57549123-57549573	0	15.04	-1.86	0.0307	1	1	1	1	NA	NA	NA	287.85	251.67	255.41	146.08	146.33	301.99	264.52	266.17	129.93	112.02	126.97	6.93	10.41	0	1539.2	2.81	0	593.74
Filip1l	filamin A-interacting protein 1-like isoform 1	chr16	57353390	57572917	51.94	27.9	23.53	-0.86	-1.17	1.63e-33	9.16e-09	3.31	3.74	NA	NA	NA	1	1	NA	chr16:57549123-57549573	0	15.04	-1.86	0.0307	1	1	1	1	NA	NA	NA	287.85	251.67	255.41	146.08	146.33	301.99	264.52	266.17	129.93	112.02	126.97	6.93	10.41	0	1539.2	2.81	0	593.74
9630033F20Rik	probable fructose-2,6-bisphosphatase TIGAR	chr6	127035134	127059570	3.33	2.81	1.52	-0.21	-1.17	0.0201	3.04e-06	0.81	1.04	NA	NA	NA	NA	1	NA	chr6:127007250-127007848	27286	6.79	-1.95	0.0456	1	1	1	NA	1	1	1	15.29	14.64	16.12	12.95	13.66	16.05	15.39	16.8	6.89	8.08	6.44	2.94	8.09	0	2052.27	1.41	0	593.74
5930403L14Rik	SubName: Full=Putative uncharacterized protein;	chr4	154004800	154010476	2.28	1.71	1.04	-0.38	-1.17	4.9e-05	2.24e-06	4.14	4.26	NA	NA	NA	1	1	NA	NA	NA	NA	NA	NA	NA	NA	NA	NA	NA	NA	NA	15.91	15.62	17.47	13.32	11.86	16.7	16.41	18.2	8.44	6.54	7.91	NA	NA	NA	NA	NA	NA	NA
P4ha2	prolyl 4-hydroxylase subunit alpha-2 isoform 2	chr11	53914426	53945169	39.55	33.74	18.15	-0.19	-1.16	0.00055	2.66e-12	9.29	7.15	1	NA	NA	1	1	NA	chr11:53903759-53904282	-10144	6.29	-1.11	0.349	1	NA	1	NA	1	NA	NA	112.29	122.57	115.99	100.12	104.8	117.81	128.83	120.88	55.72	51.09	58.13	2.42	7.32	1573.4	0	1.41	0	0
P4ha2	prolyl 4-hydroxylase subunit alpha-2 isoform 2	chr11	53914426	53945169	39.55	33.74	18.15	-0.19	-1.16	0.00055	2.66e-12	9.29	7.15	1	NA	NA	1	1	NA	chr11:53914473-53914941	0	8.06	-3.26	0.00359	1	NA	1	1	NA	NA	NA	112.29	122.57	115.99	100.12	104.8	117.81	128.83	120.88	55.72	51.09	58.13	2.77	5.78	1573.4	2565.33	1.41	0	0
P4ha2	prolyl 4-hydroxylase subunit alpha-2 isoform 2	chr11	53914426	53945169	39.55	33.74	18.15	-0.19	-1.16	0.00055	2.66e-12	9.29	7.15	1	NA	NA	1	1	NA	chr11:53926340-53927128	0	20.01	-2.19	0.00943	1	1	1	NA	1	NA	NA	112.29	122.57	115.99	100.12	104.8	117.81	128.83	120.88	55.72	51.09	58.13	15.58	18.88	0	11287.5	9.84	0	593.74
Txnrd2	thioredoxin reductase 2, mitochondrial	chr16	18426510	18479166	5.42	3.03	2.51	-0.8	-1.16	3.14e-08	7.36e-05	1.34	0.85	1	1	NA	NA	NA	1	chr16:18426253-18426967	0	11.51	-3.08	0.000289	1	1	1	1	NA	NA	NA	12.01	13.01	14.05	6.2	8.72	12.6	13.68	14.65	5.8	7.78	4.75	7.44	12.72	6293.62	2565.33	2.11	0	0
Txnrd2	thioredoxin reductase 2, mitochondrial	chr16	18426510	18479166	5.42	3.03	2.51	-0.8	-1.16	3.14e-08	7.36e-05	1.34	0.85	1	1	NA	NA	NA	1	chr16:18426253-18426967	0	11.51	-3.08	0.000289	1	1	1	1	NA	NA	NA	12.01	13.01	14.05	6.2	8.72	12.6	13.68	14.65	5.8	7.78	4.75	7.44	12.72	6293.62	2565.33	2.11	0	0
Txnrd2	thioredoxin reductase 2, mitochondrial	chr16	18426510	18479166	5.42	3.03	2.51	-0.8	-1.16	3.14e-08	7.36e-05	1.34	0.85	1	1	NA	NA	NA	1	chr16:18471397-18471687	0	6.34	-2.19	0.0481	1	NA	1	NA	1	NA	NA	12.01	13.01	14.05	6.2	8.72	12.6	13.68	14.65	5.8	7.78	4.75	1.21	3.08	3146.81	1026.13	0	0	890.61
Runx1	runt-related transcription factor 1 isoform 1	chr16	92601711	92826311	3.63	1.58	1.67	-1.16	-1.16	1.3e-36	7.21e-07	2.12	1.46	1	1	NA	NA	NA	1	chr16:92582171-92582462	19249	8.64	-1.93	0.0838	1	1	1	NA	1	NA	NA	38.01	31.48	31.76	14.16	15.94	39.88	33.08	33.1	13.29	20.86	13.13	2.77	3.08	3146.81	0	0.7	0	0
Runx1	runt-related transcription factor 1 isoform 1	chr16	92601711	92826311	3.63	1.58	1.67	-1.16	-1.16	1.3e-36	7.21e-07	2.12	1.46	1	1	NA	NA	NA	1	chr16:92609477-92610175	0	19.68	-2.62	0.00293	1	1	1	NA	1	NA	NA	38.01	31.48	31.76	14.16	15.94	39.88	33.08	33.1	13.29	20.86	13.13	13.33	22.35	1573.4	1026.13	2.11	0	0
Runx1	runt-related transcription factor 1 isoform 1	chr16	92601711	92826311	3.63	1.58	1.67	-1.16	-1.16	1.3e-36	7.21e-07	2.12	1.46	1	1	NA	NA	NA	1	chr16:92620922-92621926	0	39.4	-4.11	2.94e-06	1	1	1	NA	1	NA	NA	38.01	31.48	31.76	14.16	15.94	39.88	33.08	33.1	13.29	20.86	13.13	40.51	63.97	1573.4	2565.33	1.41	0	296.87
Runx1	runt-related transcription factor 1 isoform 1	chr16	92601711	92826311	3.63	1.58	1.67	-1.16	-1.16	1.3e-36	7.21e-07	2.12	1.46	1	1	NA	NA	NA	1	chr16:92623975-92624555	0	36.85	-2.81	0.00236	1	1	1	NA	1	NA	NA	38.01	31.48	31.76	14.16	15.94	39.88	33.08	33.1	13.29	20.86	13.13	21.81	33.14	1573.4	2052.27	0.7	0	890.61
Runx1	runt-related transcription factor 1 isoform 1	chr16	92601711	92826311	3.63	1.58	1.67	-1.16	-1.16	1.3e-36	7.21e-07	2.12	1.46	1	1	NA	NA	NA	1	chr16:92646067-92646755	0	9.42	-2.46	0.0318	1	1	1	NA	1	NA	NA	38.01	31.48	31.76	14.16	15.94	39.88	33.08	33.1	13.29	20.86	13.13	4.33	14.26	0	2565.33	0.7	0	1187.48
Runx1	runt-related transcription factor 1 isoform 1	chr16	92601711	92826311	3.63	1.58	1.67	-1.16	-1.16	1.3e-36	7.21e-07	2.12	1.46	1	1	NA	NA	NA	1	chr16:92654042-92654248	0	12.21	-5.75	0.0063	1	1	1	NA	1	NA	NA	38.01	31.48	31.76	14.16	15.94	39.88	33.08	33.1	13.29	20.86	13.13	1.9	5.4	0	513.07	0	0	0
Runx1	runt-related transcription factor 1 isoform 1	chr16	92601711	92826311	3.63	1.58	1.67	-1.16	-1.16	1.3e-36	7.21e-07	2.12	1.46	1	1	NA	NA	NA	1	chr16:92654678-92655212	0	20.83	-2.76	0.00206	1	1	1	NA	1	NA	NA	38.01	31.48	31.76	14.16	15.94	39.88	33.08	33.1	13.29	20.86	13.13	9.7	20.42	0	3078.4	2.81	0	0
Runx1	runt-related transcription factor 1 isoform 1	chr16	92601711	92826311	3.63	1.58	1.67	-1.16	-1.16	1.3e-36	7.21e-07	2.12	1.46	1	1	NA	NA	NA	1	chr16:92680172-92680391	0	5.74	-1.19	0.575	1	NA	1	NA	1	NA	NA	38.01	31.48	31.76	14.16	15.94	39.88	33.08	33.1	13.29	20.86	13.13	2.25	0	0	0	0	0	296.87
Runx1	runt-related transcription factor 1 isoform 1	chr16	92601711	92826311	3.63	1.58	1.67	-1.16	-1.16	1.3e-36	7.21e-07	2.12	1.46	1	1	NA	NA	NA	1	chr16:92696924-92698357	0	39.08	-3.11	5.21e-06	1	1	1	1	NA	NA	NA	38.01	31.48	31.76	14.16	15.94	39.88	33.08	33.1	13.29	20.86	13.13	49.69	92.49	18880.8	19496.5	16.17	0	593.74
Runx1	runt-related transcription factor 1 isoform 1	chr16	92601711	92826311	3.63	1.58	1.67	-1.16	-1.16	1.3e-36	7.21e-07	2.12	1.46	1	1	NA	NA	NA	1	chr16:92828230-92828625	-1920	6.37	-2.25	0.114	1	NA	1	NA	1	NA	NA	38.01	31.48	31.76	14.16	15.94	39.88	33.08	33.1	13.29	20.86	13.13	2.42	4.62	0	0	0.7	0	0
Hlcs	biotin--protein ligase	chr16	94350912	94509463	1.65	0.98	0.75	-0.72	-1.16	9.13e-09	0.000314	1.94	2.59	NA	NA	NA	1	1	1	chr16:94450364-94451039	0	6.3	-1.28	0.309	1	1	1	NA	1	NA	NA	10.18	10.27	9.73	6.69	5.6	10.68	10.8	10.14	5.83	3.57	4.75	3.29	9.63	0	0	1.41	0	593.74
Hlcs	biotin--protein ligase	chr16	94350912	94509463	1.65	0.98	0.75	-0.72	-1.16	9.13e-09	0.000314	1.94	2.59	NA	NA	NA	1	1	1	chr16:94479852-94480152	0	4.19	-2.41	0.0553	1	NA	1	NA	NA	NA	NA	10.18	10.27	9.73	6.69	5.6	10.68	10.8	10.14	5.83	3.57	4.75	0.87	1.16	6293.62	513.07	0.7	0	0
Slc20a1	sodium-dependent phosphate transporter 1 isoform	chr2	129024509	129037348	10.54	4.22	4.93	-1.28	-1.16	5.17e-112	0.00174	6.85	5.27	1	NA	NA	NA	1	NA	chr2:129012445-129012651	-11858	3.76	-0.9	0.474	1	NA	1	NA	1	NA	NA	54.83	54.49	56.65	22.33	23.16	57.52	57.28	59.04	17.76	45.09	14.97	0.69	0.77	0	1026.13	0.7	0	593.74
Slc20a1	sodium-dependent phosphate transporter 1 isoform	chr2	129024509	129037348	10.54	4.22	4.93	-1.28	-1.16	5.17e-112	0.00174	6.85	5.27	1	NA	NA	NA	1	NA	chr2:129023906-129024828	0	40.91	-3.07	3.79e-06	1	1	1	1	NA	NA	NA	54.83	54.49	56.65	22.33	23.16	57.52	57.28	59.04	17.76	45.09	14.97	38.95	54.72	3146.81	9748.26	8.44	0	296.87
Slc20a1	sodium-dependent phosphate transporter 1 isoform	chr2	129024509	129037348	10.54	4.22	4.93	-1.28	-1.16	5.17e-112	0.00174	6.85	5.27	1	NA	NA	NA	1	NA	chr2:129032418-129032936	0	11.58	-2.02	0.0289	1	1	1	NA	1	NA	NA	54.83	54.49	56.65	22.33	23.16	57.52	57.28	59.04	17.76	45.09	14.97	5.71	10.02	0	1539.2	2.81	0	296.87
Tmed5	transmembrane emp24 domain-containing protein 5	chr5	108550666	108561610	28.6	12.39	13.08	-1.17	-1.16	1.21e-79	2.87e-10	1.84	1.66	NA	NA	NA	1	1	NA	chr5:108560765-108562120	0	25.77	-2.98	9.17e-07	1	1	1	1	NA	NA	NA	142.01	127.45	136.58	63.2	57.28	148.99	133.96	142.33	51.2	67.15	71.41	33.07	54.34	7867.02	11287.5	5.62	0	1484.34
Pcdhb18	protocadherin beta 18	chr18	37649119	37654157	1.08	0.66	0.49	-0.68	-1.16	4.42e-06	0.00208	0.45	0.27	1	1	1	NA	NA	1	NA	NA	NA	NA	NA	NA	NA	NA	NA	NA	NA	NA	6.52	7.1	7.02	4.07	4.51	6.84	7.47	7.31	3.4	2.29	3.98	NA	NA	NA	NA	NA	NA	NA
Angptl2	angiopoietin-related protein 2 precursor	chr2	33071481	33103234	33.12	18.83	15.42	-0.78	-1.15	7.23e-52	4.39e-08	8.37	6.54	1	1	NA	NA	NA	NA	chr2:33071151-33072395	0	36.62	-3.16	1e-06	1	1	1	1	NA	NA	NA	149.13	144.64	137.93	85.1	83.03	156.45	152.02	143.74	57.38	89.06	57.34	45.01	70.14	18880.8	7696	5.62	0	1484.34
Angptl2	angiopoietin-related protein 2 precursor	chr2	33071481	33103234	33.12	18.83	15.42	-0.78	-1.15	7.23e-52	4.39e-08	8.37	6.54	1	1	NA	NA	NA	NA	chr2:33077071-33077318	0	23.49	-3.47	0.0127	1	1	1	NA	1	NA	NA	149.13	144.64	137.93	85.1	83.03	156.45	152.02	143.74	57.38	89.06	57.34	5.54	10.79	0	0	0.7	0	0
Psph	phosphoserine phosphatase	chr5	130271434	130293129	26.6	11.4	12.51	-1.18	-1.15	9.09e-66	0.00139	1.61	1.65	NA	NA	NA	1	1	1	chr5:130284806-130285591	0	9.24	-1.23	0.0868	1	1	1	NA	1	NA	NA	48.89	51	54.85	21.87	23.52	51.3	53.6	57.16	16.48	41.65	14.86	6.93	10.79	1573.4	3078.4	7.03	0	593.74
Psph	phosphoserine phosphatase	chr5	130271434	130293129	26.6	11.4	12.51	-1.18	-1.15	9.09e-66	0.00139	1.61	1.65	NA	NA	NA	1	1	1	chr5:130292768-130293468	0	55.68	-3.09	6.47e-06	1	1	1	1	NA	NA	NA	48.89	51	54.85	21.87	23.52	51.3	53.6	57.16	16.48	41.65	14.86	38.95	60.5	9440.42	7696	11.25	0	0
Clasp2	CLIP-associating protein 2 c	chr9	113650591	113828815	10.06	6.4	4.67	-0.61	-1.15	5.83e-24	7.09e-10	4.9	4.76	NA	NA	NA	NA	1	NA	chr9:113640547-113641092	-9499	13.49	-2.79	0.00892	1	1	1	NA	1	NA	NA	78.16	87.19	83.9	56.01	52.66	82	91.64	87.43	35.32	47.85	34.49	6.23	13.87	0	1026.13	1.41	0	0
Clasp2	CLIP-associating protein 2 c	chr9	113650591	113828815	10.06	6.4	4.67	-0.61	-1.15	5.83e-24	7.09e-10	4.9	4.76	NA	NA	NA	NA	1	NA	chr9:113650033-113651397	0	11.13	-2.89	0.000316	1	1	1	1	NA	NA	NA	78.16	87.19	83.9	56.01	52.66	82	91.64	87.43	35.32	47.85	34.49	14.02	22.74	6293.62	6669.86	6.33	0	593.74
Klf7	Krueppel-like factor 7	chr1	64082247	64167963	17.91	14.55	8.3	-0.26	-1.14	0.00151	6.24e-08	2.63	2.83	NA	1	1	1	1	NA	chr1:64134774-64135814	0	4.74	-1.47	0.0988	1	1	1	NA	1	NA	NA	31.77	27.27	31.35	26.93	23.42	33.33	28.67	32.67	16.42	11.63	14.97	4.5	8.48	3146.81	513.07	3.52	0	0
Klf7	Krueppel-like factor 7	chr1	64082247	64167963	17.91	14.55	8.3	-0.26	-1.14	0.00151	6.24e-08	2.63	2.83	NA	1	1	1	1	NA	chr1:64167812-64169160	0	61.99	-3.51	1.41e-06	1	1	1	1	NA	NA	NA	31.77	27.27	31.35	26.93	23.42	33.33	28.67	32.67	16.42	11.63	14.97	71.85	145.28	14160.6	27192.5	18.98	0	593.74
Ly96	lymphocyte antigen 96 isoform A	chr1	16678537	16699686	4	2.98	1.87	-0.39	-1.13	0.0493	0.0122	0.98	0.64	NA	1	1	NA	NA	NA	chr1:16678617-16679031	0	6.07	-3.06	0.0172	1	1	1	1	NA	NA	NA	2.76	3.47	2.91	2.37	2.28	2.89	3.65	3.03	1.72	1.04	1.64	1.21	5.4	3146.81	1539.2	1.41	0	0
[truncated: 2,282 more rows]
[truncated: 2 more columns]

## Sheet: D6_BRD4_bound_targets
	Table S3: Genes that lose expression in both Brd4KO1 and Brd4KO2 at D6 of osteogenesis.
[truncated: 3,216 more rows]
[truncated: 2 more columns]

## Sheet: D6_BRD4_bound_target_enhancers
	Table S3: Genes that lose expression in both Brd4KO1 and Brd4KO2 at D6 of osteogenesis.
[truncated: 2,060 more rows]
[truncated: 2 more columns]

## Sheet: D6_BRD4_bound_osteo_enhancers
	Table S3: Genes that lose expression in both Brd4KO1 and Brd4KO2 at D6 of osteogenesis.
[truncated: 1,791 more rows]
[truncated: 2 more columns]
