# Supplementary material for: BRD4 binds to active cranial neural crest enhancers to regulate RUNX2 activity during osteoblast differentiation
Source: Development. 2024 Jan 24;151(2):dev202110. doi: 10.1242/dev.202110 (PMC10905746; doi:10.1242/dev.202110)
Supplement: Table S4. — Sheet1: E13.5_cNCC_RNA_down: List of genes that significantly lose expression (FDR ≤ 0.05) in E13.5 anterior facial cNCCs dissociated and flow sorted based on RosaTomato reporter fluorescence from Brd4cS10KO embryos relative to Brd4cS10Het. Columns denote gene information, average RPKM normalized gene expression levels from reporter sorted cNCCs from Brd4cS10Het or Brd4cS10KO (het or ko), logFC of het relative to wt based on edgeR analysis, FDR of edgeR analysis, raw RNA-seq read counts from individual replicates used in edgeR analysis, and an identifier if the het gene has a nominal expression value (het_RPKM≥1). Genes are sorted based on if het_RPKM≥1, then by smallest logFC. [file develop-151-202110-TableS4.xlsx]

## Sheet: E13.5_cNCC_RNA_down
	Table S4: Genes that lose expression in sorted E13.5 Brd4cS10KO cNCCs relative to Brd4cS10Het.
	Sheet1: E13.5_cNCC_RNA_down: List of genes that significantly lose expression (FDR £ 0.05) in E13.5 anterior facial cNCCs dissociated and flow sorted based on RosaTomato reporter fluorescence from Brd4cS10KO embryos relative to Brd4cS10Het. Columns denote gene information, average RPKM normalized gene expression levels from reporter sorted cNCCs from Brd4cS10Het or Brd4cS10KO (het or ko), logFC o…
	Genes are sorted based on if het_RPKM>=1, then by smallest logFC.
genes	description	chr	wide_start	wide_stop	e13_avg_het_rpkm	e13_avg_ko_rpkm	logFC	FDR	het1.rna.raw	het2.rna.raw	het3.rna.raw	het4.rna.raw	ko1.rna.raw	ko2.rna.raw	ko3.rna.raw	ko4.rna.raw	het_RPKM>=1
Ibsp	bone sialoprotein 2 precursor	chr5	104728306	104740491	2.1595	0.0436369	-5.32522	6.14607e-32	16.3339	6.6745	18.7165	8.45169	0.184032	0.0991514	0.312117	0.443305	yes
Cntn6	contactin-6 precursor	chr6	104443038	104813399	1.15908	0.159464	-2.89191	3.30286e-38	9.98183	12.7834	12.8783	13.7565	1.84032	1.78473	1.73894	1.50042	yes
Sfrp4	secreted frizzled-related sequence protein 4	chr13	19715044	19724692	1.68118	0.270451	-2.45066	1.11217e-07	10.486	13.349	7.45718	3.52903	0.736128	0.892363	2.14023	2.04602	yes
Panx3	pannexin-3	chr9	37467487	37476807	1.15561	0.21214	-2.26314	1.55725e-09	9.78018	7.24013	9.54224	8.02461	0.736128	0.991514	1.38223	3.37594	yes
Mpz	myelin protein P0 precursor	chr1	173080844	173091254	1.32944	0.299436	-2.13034	9.54857e-08	5.74712	7.91889	10.4253	7.46266	2.39242	0.594909	1.20388	2.96673	yes
Matn1	cartilage matrix protein precursor	chr4	130500300	130511391	4.1191	0.937741	-2.09744	0.000197171	24.7025	10.2946	44.7431	18.6342	4.41677	1.88388	3.12117	13.2309	yes
Smpd3	sphingomyelin phosphodiesterase 3	chr8	108776448	108861888	2.22218	0.54114	-1.98937	1.12758e-19	45.4728	39.8207	27.4002	22.5004	9.01757	6.544	9.31891	8.72969	yes
Tnn	tenascin-N precursor	chr1	162015163	162083706	5.14253	1.2847	-1.97761	1.08467e-11	92.7605	97.968	126.723	36.1669	23.9242	19.5328	19.3066	26.9393	yes
Hoxd1	homeobox protein Hox-D1	chr2	74601037	74603199	1.18131	0.298221	-1.86587	1.58549e-11	5.74712	7.35326	6.7458	6.29381	1.28822	1.48727	1.47141	2.45523	yes
Scara5	scavenger receptor class A member 5 isoform 1	chr14	66285240	66383663	1.30051	0.37547	-1.74745	3.45543e-17	21.3752	17.4216	27.0077	20.837	5.52096	5.65163	5.30598	8.832	yes
Nxph3	neurexophilin-3 precursor	chr11	95371160	95375879	1.267	0.396432	-1.68891	1.56416e-08	8.26778	9.27642	7.28547	6.6085	2.76048	2.97454	1.33764	2.83033	yes
S100b	protein S100-B	chr10	75716581	75724064	1.02253	0.291293	-1.68467	0.00233143	4.9405	2.26254	8.48745	4.58549	0.552096	0.793212	1.33764	3.20543	yes
Abi3bp	ABI gene family, member 3 (NESH) binding protein	chr16	56477959	56690248	1.45995	0.450735	-1.6635	6.55911e-09	14.3174	13.0096	31.3496	24.1413	4.96886	5.65163	6.59904	8.62739	yes
Lect1	chondromodulin-1 precursor	chr14	80037497	80061977	13.3615	4.2191	-1.63374	8.03665e-06	64.0249	29.7524	87.4501	47.3385	14.7226	10.9067	14.3128	33.2138	yes
Acan	aggrecan core protein precursor	chr7	86198369	86259985	6.7098	2.20097	-1.58763	1.52671e-06	158.499	82.9221	226.119	120.302	40.6711	33.9098	35.2692	85.2509	yes
Adam33	disintegrin and metalloproteinase	chr2	130876553	130889550	2.23054	0.725457	-1.5808	3.18146e-20	23.2909	19.571	22.7885	18.1846	6.80919	6.34569	5.97481	8.49099	yes
Gm10664	NA	chr8	67552316	67561235	1.32209	0.442272	-1.57319	4.29093e-06	2.92397	2.71505	4.56262	5.21487	1.28822	0.991514	1.24847	1.67092	yes
Sp7	transcription factor Sp7	chr15	102187608	102196702	6.36676	2.05739	-1.5717	2.10309e-14	56.6645	51.4728	34.514	29.2213	13.0663	12.1956	16.2301	15.3111	yes
Hapln1	hyaluronan and proteoglycan link protein 1	chr13	89680241	89751437	7.47474	2.49423	-1.56419	7.58915e-05	102.742	46.6084	189.986	112.3	27.4208	26.4734	29.874	68.5417	yes
Cytl1	cytokine-like protein 1	chr5	38126758	38131059	2.97471	0.982949	-1.56383	9.71832e-05	7.66282	4.1857	15.0861	7.66497	2.76048	1.68557	3.25493	3.88744	yes
C1qtnf2	complement C1q tumor necrosis factor-related	chr11	43287808	43305027	1.64086	0.524431	-1.54862	1.13028e-07	6.65456	6.22199	5.78912	4.90018	1.47226	2.08218	1.42682	2.65983	yes
Tnmd	tenomodulin	chrX	130385547	130400116	2.66989	0.844489	-1.54147	3.5198e-06	9.67935	8.14515	13.835	10.4972	1.84032	1.88388	4.54799	5.38786	yes
Fndc1	fibronectin type III domain-containing protein	chr17	7931433	7997839	2.42267	0.813224	-1.53204	1.28493e-22	38.9191	37.2188	51.1945	41.2694	11.0419	14.9719	13.1535	18.1755	yes
Cntn4	contactin-4 isoform 1	chr6	105627739	106649299	1.18202	0.407048	-1.52978	1.90375e-21	16.838	21.381	23.8924	22.5903	7.36128	7.1389	7.17868	7.80898	yes
Chadl	chondroadherin-like	chr15	81516597	81527717	1.37971	0.46721	-1.524	3.87432e-06	13.5108	8.71078	12.1915	7.23789	3.49661	3.272	2.14023	5.35376	yes
Gfra2	GDNF family receptor alpha-2	chr14	71289937	71379645	4.04841	1.42091	-1.51073	3.18268e-08	43.6579	47.4002	29.1664	46.2146	19.3234	11.4024	7.66915	20.3238	yes
Slco2a1	Mus musculus prostaglandin transporter PGT mRNA, complete cds.	chr9	102910819	102990179	2.06202	0.704154	-1.49161	2.60152e-18	23.7951	25.6798	27.2285	22.0958	7.54531	7.63466	7.62457	11.4236	yes
Ptgfr	prostaglandin F2-alpha receptor	chr3	151461574	151500492	1.27284	0.427989	-1.46483	1.12353e-12	16.3339	16.8559	18.8392	14.723	4.0487	4.46181	6.59904	7.80898	yes
Fam65c	hypothetical protein LOC69553	chr2	167806286	167836093	2.80457	0.99327	-1.45238	4.80211e-11	29.1389	27.4899	23.4509	17.3754	6.25709	12.4931	7.44621	8.8661	yes
Prdm6	putative histone-lysine N-methyltransferase	chr18	53624200	53735511	1.26975	0.467606	-1.43622	1.74794e-09	11.5951	9.05017	10.4989	8.04709	3.49661	4.56097	2.80905	3.71694	yes
Matn4	matrilin-4 precursor	chr2	164215129	164230660	8.97644	3.29703	-1.4304	1.10547e-06	90.2398	45.9296	89.0936	48.7321	26.5006	22.2099	14.937	37.9196	yes
Col14a1	collagen alpha-1(XIV) chain	chr15	55139305	55352358	6.39358	2.33393	-1.42283	6.68052e-07	135.309	88.4654	177.427	88.9001	31.4695	36.2894	38.6579	75.4641	yes
Glt25d2	procollagen galactosyltransferase 2 precursor	chr1	154246997	154357825	0.996677	0.35855	-1.40882	3.76736e-11	11.7967	10.2946	13.5161	12.5202	4.0487	3.07369	4.94928	5.52426	yes
Susd5	sushi domain containing 5	chr9	113966472	114007851	4.2716	1.59018	-1.39742	1.17191e-06	60.1935	28.2818	68.292	40.1006	16.5629	13.5837	15.5167	28.6102	yes
Srpx	sushi-repeat-containing protein SRPX precursor	chrX	9615103	9694787	4.71543	1.76376	-1.35718	5.37503e-14	33.5753	30.3181	41.9221	31.9636	8.83354	12.7905	12.9305	17.8345	yes
Wscd2	WSC domain containing 2	chr5	113919467	114039679	2.49886	0.959623	-1.35612	9.51113e-21	36.1967	31.1099	33.8271	26.434	12.5142	12.5922	10.6566	13.8447	yes
Col15a1	collagen alpha-1(XV) chain precursor	chr4	47220884	47326037	2.99992	1.17331	-1.34342	2.65287e-11	53.5389	36.9926	58.6517	40.5052	20.6116	15.8642	13.7777	24.6205	yes
Mmp9	matrix metalloproteinase-9 precursor	chr2	164773751	164781346	2.01497	0.797571	-1.32836	2.77013e-09	21.8794	13.5752	22.6659	17.1057	7.17725	8.32872	5.35057	9.173	yes
Ppp1r14a	protein phosphatase 1 regulatory subunit 14A	chr7	30074339	30078409	1.14496	0.439653	-1.32376	0.000139443	1.91571	2.37567	1.64352	1.25876	0.736128	0.892363	0.445881	0.716108	yes
Thy1	thy-1 membrane glycoprotein preproprotein	chr9	43851467	43856662	2.50005	0.990321	-1.31303	1.33445e-09	11.1918	12.1046	14.9144	13.4418	5.1529	4.46181	4.19128	6.85417	yes
Figf	vascular endothelial growth factor D precursor	chrX	160811480	160840579	1.74121	0.677547	-1.31133	1.41109e-07	7.86447	8.48453	12.1424	10.4522	3.12854	3.37115	3.70081	5.14916	yes
1190002F15Rik	NA	chr6	134879110	134901736	3.63252	1.349	-1.30986	5.94814e-06	7.25952	7.24013	5.96084	5.68691	2.02435	1.98303	2.22941	3.64874	yes
Ptprv	receptor-type tyrosine-protein phosphatase V	chr1	137005075	137029152	1.68334	0.655609	-1.29011	1.34143e-09	36.1967	30.4312	33.0912	21.5788	8.83354	10.6092	11.5929	17.1525	yes
Olfml2a	olfactomedin-like protein 2A precursor	chr2	38787500	38816105	2.46327	0.994615	-1.28279	1.48349e-11	16.3339	17.3084	20.5808	16.3414	6.44112	7.83296	5.6181	8.9002	yes
Wnt16	protein Wnt-16 precursor	chr6	22238227	22248522	1.11722	0.437185	-1.25675	7.19608e-05	6.55373	5.54323	4.90604	5.08001	2.39242	0.991514	3.03199	2.42113	yes
Kcne4	potassium voltage-gated channel subfamily E	chr1	78813524	78816600	1.61299	0.649192	-1.25566	4.1662e-07	11.9984	10.0683	13.5407	11.666	4.41677	3.4703	4.23587	7.16108	yes
Kctd12b	potassium channel tetramerisation domain	chrX	150119697	150130823	2.09457	0.859914	-1.24797	1.29966e-10	25.3075	23.4173	35.2008	35.9422	8.28144	14.0795	11.9942	15.4475	yes
Lfng	beta-1,3-N-acetylglucosaminyltransferase lunatic	chr5	141083295	141091499	1.12199	0.453666	-1.22961	7.42417e-06	9.4777	7.57951	7.33453	5.97912	3.31258	2.08218	3.25493	3.85334	yes
Alpl	alkaline phosphatase, tissue-nonspecific isozyme	chr4	137297647	137352292	14.928	6.20063	-1.22072	2.00899e-08	136.318	110.186	115.169	83.4829	38.0946	30.4395	58.6779	62.1991	yes
Cacna2d3	voltage-dependent calcium channel subunit	chr14	29718129	30535050	4.60808	1.90632	-1.22069	3.64583e-14	50.2116	51.3597	60.8349	39.7634	17.483	18.4422	24.3005	25.0297	yes
Tmem45a	transmembrane protein 45A	chr16	56805274	56886276	2.71017	1.17888	-1.21489	8.08291e-10	19.1571	16.5166	27.253	24.2986	10.1218	9.41939	7.57998	11.0485	yes
Scin	adseverin isoform 1	chr12	40786358	40860815	1.03406	0.425877	-1.21132	0.00119051	9.78018	5.76948	13.2708	8.09205	2.94451	2.18133	3.78999	6.54727	yes
Col6a3	SubName: Full=Collagen alpha3(VI); Flags: Precursor; Fragment;	chr1	92663435	92740548	42.8413	18.2819	-1.20878	4.99128e-21	1488.4	1403.68	1415.69	1205.33	541.974	624.456	507.368	710.208	yes
Lmcd1	LIM and cysteine-rich domains protein 1	chr6	112223752	112280417	4.86597	2.0155	-1.20553	3.01468e-12	29.5422	20.7023	27.1304	22.5229	7.72935	10.7084	10.4782	13.1627	yes
Fxyd1	phospholemman isoform b precursor	chr7	31836697	31840675	2.92112	1.2384	-1.20095	5.36656e-05	5.44464	6.90075	7.18735	5.16992	2.39242	2.87539	1.8727	3.44414	yes
C130021I20Rik	NA	chr2	33496713	33501183	1.5874	0.658264	-1.18783	2.54369e-06	17.9471	16.4034	23.4754	14.1386	4.23274	7.23806	7.89209	11.0826	yes
Fam69c	hypothetical protein LOC240479	chr18	84889634	84909828	1.92552	0.85505	-1.18546	2.42732e-08	13.6116	11.7652	12.9274	10.9243	5.88903	6.544	3.83458	5.76296	yes
Hecw2	E3 ubiquitin-protein ligase HECW2 isoform 1	chr1	53863718	54251878	1.13654	0.482712	-1.17133	1.30191e-12	39.1207	33.0331	43.5411	37.5606	10.8579	16.0625	17.969	21.3809	yes
Pou3f4	POU domain, class 3, transcription factor 4	chrX	108009804	108010889	1.46287	0.585979	-1.17067	0.000556346	5.64629	5.4301	4.26825	3.4616	1.65629	1.18982	2.85364	2.04602	yes
Xpnpep2	X-prolyl aminopeptidase (aminopeptidase P) 2,	chrX	45461902	45490158	1.41356	0.616095	-1.16387	3.72943e-12	12.3008	16.1772	15.8465	14.4758	5.88903	6.64315	6.95574	6.51317	yes
Tnfrsf14	tumor necrosis factor receptor superfamily	chr4	154296319	154302186	1.25522	0.494808	-1.1638	0.00111989	3.12562	4.75134	3.11533	2.27027	1.10419	0.991514	1.33764	1.90962	yes
Car12	carbonic anhydrase 12 precursor	chr9	66561493	66614652	2.08315	0.910881	-1.1602	2.59994e-06	25.005	19.7972	29.6815	17.4653	7.36128	12.7905	7.26786	13.265	yes
Cebpa	CCAAT/enhancer-binding protein alpha	chr7	35904312	35906951	1.05257	0.432866	-1.15804	1.17177e-05	10.1835	7.35326	7.87419	7.57505	2.57645	2.47879	4.5034	4.33075	yes
Angpt1	angiopoietin-1 precursor	chr15	42256271	42508341	3.86673	1.68162	-1.15615	1.28371e-06	34.7852	39.3682	57.4252	56.5994	13.8024	15.5668	27.2879	26.7347	yes
Slc24a3	sodium/potassium/calcium exchanger 3	chr2	145068347	145467675	1.7579	0.782492	-1.14163	1.27758e-12	15.3256	17.1953	20.8016	18.297	7.36128	7.83296	8.91762	8.21819	yes
Ehd2	EH domain-containing protein 2	chr7	16534336	16552884	9.18065	4.09966	-1.13561	4.60382e-21	90.139	77.0395	93.6317	72.6935	35.5182	37.0826	36.1609	42.2504	yes
Galnt5	polypeptide N-acetylgalactosaminyltransferase 5	chr2	57850566	57891582	1.21208	0.543049	-1.13122	3.71353e-07	10.9901	9.50267	15.1597	11.2165	4.23274	5.94909	4.8601	6.20627	yes
Crip1	cysteine-rich protein 1	chr12	114390223	114392090	6.71791	2.82671	-1.13082	4.95167e-06	8.26778	10.5208	8.41386	8.45169	2.76048	3.17285	4.01293	5.35376	yes
Entpd1	ectonucleoside triphosphate diphosphohydrolase	chr19	40734284	40816092	1.09508	0.485117	-1.12995	0.000576196	9.78018	9.27642	18.7656	17.1506	3.49661	5.84994	5.57351	9.71861	yes
Acsl5	long-chain-fatty-acid--CoA ligase 5	chr19	55327859	55371118	2.04183	0.898328	-1.12843	2.07819e-12	19.1571	17.5347	20.3355	19.5108	7.17725	8.03127	8.20421	10.7416	yes
Gsdmd	gasdermin-D	chr15	75692769	75697834	1.9166	0.846615	-1.12753	8.75012e-07	8.87274	10.8602	10.6952	10.0476	3.49661	5.15587	3.61164	5.83116	yes
Creb3l1	cyclic AMP-responsive element-binding protein	chr2	91822485	91864327	6.34249	2.83684	-1.12116	1.35736e-12	46.4811	36.4269	48.6679	39.6735	15.8268	19.5328	17.3002	24.9956	yes
Trpv4	transient receptor potential cation channel	chr5	115072163	115108430	1.33233	0.611345	-1.11839	1.55363e-06	14.4182	11.0865	15.3559	10.1825	7.17725	4.46181	5.08304	6.95648	yes
Mmp23	matrix metalloproteinase-23 precursor	chr4	155024764	155027493	1.91483	0.86719	-1.1177	5.75376e-07	8.26778	9.50267	7.65342	7.14797	3.86467	3.96606	3.78999	3.34184	yes
Sspn	sarcospan	chr6	145882667	145913745	3.12223	1.38346	-1.11769	1.00332e-14	42.3472	36.7663	45.8469	38.6845	14.1705	17.3515	19.4404	22.779	yes
Naalad2	N-acetylated-alpha-linked acidic dipeptidase 2	chr9	18127465	18190372	1.97093	0.907651	-1.11739	6.77866e-05	12.805	10.2946	19.9921	20.2975	5.52096	9.51854	5.39516	8.9002	yes
Car14	carbonic anhydrase 14 precursor	chr3	95701723	95708562	2.35856	1.10968	-1.1117	5.17642e-07	11.0909	13.2359	9.32147	11.8683	6.07306	6.544	4.36963	4.60355	yes
Bdh2	3-hydroxybutyrate dehydrogenase type 2 isoform	chr3	134944185	134967389	3.16053	1.44063	-1.10631	4.38771e-07	9.88101	9.27642	12.4613	12.4977	4.41677	4.95757	4.5034	6.44497	yes
Birc3	baculoviral IAP repeat-containing protein 3	chr9	7848701	7873170	2.18977	1.00574	-1.10395	2.45816e-13	15.7289	18.7791	19.109	19.6457	8.64951	7.63466	8.42715	9.3435	yes
Calhm2	calcium homeostasis modulator protein 2	chr19	47206722	47212784	1.40437	0.639803	-1.10266	3.20692e-06	9.27605	8.71078	8.68369	7.48514	3.31258	5.05672	3.07658	4.29665	yes
Gfra4	GDNF family receptor alpha-4 isoform 1	chr2	130865368	130868824	3.05373	1.43263	-1.09751	1.43321e-09	15.0232	13.9146	13.7369	11.6436	7.54531	6.34569	5.48434	6.37677	yes
Cnnm1	metal transporter CNNM1	chr19	43514926	43571703	1.09417	0.477769	-1.09743	1.37913e-08	16.9389	16.064	17.3674	15.1501	5.1529	6.14739	8.20421	9.6845	yes
Pdgfrl	platelet-derived growth factor receptor-like	chr8	42011587	42076124	2.16079	0.956001	-1.09333	1.55744e-05	10.486	8.71078	12.0689	8.09205	3.31258	3.86691	4.54799	6.00167	yes
Cd44	CD44 antigen isoform a precursor	chr2	102651300	102741822	2.96727	1.34927	-1.09299	2.28878e-12	42.8513	49.4365	54.6533	52.7107	18.7713	19.632	23.0966	30.6562	yes
Ggt7	gamma-glutamyltransferase 7	chr2	155316116	155340582	2.13347	0.975163	-1.09214	2.70658e-09	19.1571	18.5528	14.7426	13.5542	8.28144	7.1389	8.11503	7.12698	yes
Mia	NA	chr7	27964760	27966168	6.1356	2.83396	-1.09089	0.000614585	11.5951	8.59766	13.6143	7.50762	4.78483	4.46181	3.03199	6.99058	yes
Arhgef19	rho guanine nucleotide exchange factor 19	chr4	140798799	140813477	1.40913	0.632058	-1.08807	6.88174e-07	17.2413	15.7247	13.1727	10.5421	5.1529	7.53551	5.84104	7.33158	yes
Trim16	tripartite motif-containing protein 16	chr11	62633755	62656450	2.27123	1.0299	-1.08107	2.169e-14	25.7108	26.8111	27.621	25.0179	10.4898	11.0058	11.8158	15.1065	yes
Ifitm5	interferon-induced transmembrane protein 5	chr7	148134861	148136138	1.26854	0.562779	-1.08104	0.000436749	3.22645	1.81003	3.18892	2.47257	0.92016	1.09067	1.60517	1.22761	yes
Rab27a	ras-related protein Rab-27A	chr9	72892672	72945399	2.0507	0.960671	-1.08038	4.80111e-11	16.2331	16.5166	20.2374	19.5783	7.72935	9.22108	7.53539	9.85501	yes
Slc27a6	long-chain fatty acid transport protein 6	chr18	58715894	58772523	1.31807	0.614167	-1.07999	1.31158e-07	9.78018	8.3714	11.2103	11.4413	4.41677	4.56097	4.77093	5.49016	yes
Col11a2	collagen alpha-2(XI) chain	chr17	34176382	34203187	7.68102	3.60459	-1.07644	3.27424e-05	142.166	77.3789	188.318	104.657	60.3625	49.1791	47.6201	85.7965	yes
En1	homeobox protein engrailed-1	chr1	122499064	122504568	2.10374	0.936942	-1.0684	7.07097e-05	18.7537	13.8015	17.5391	13.7115	4.41677	4.95757	9.0068	10.7416	yes
Prrt2	proline-rich transmembrane protein 2	chr7	134161056	134164725	16.3787	7.68992	-1.06621	3.4796e-29	122.807	117.765	130.721	113.401	54.4735	57.7061	54.0854	64.2792	yes
Tgm2	protein-glutamine gamma-glutamyltransferase 2	chr2	157942141	157972128	2.75817	1.29123	-1.06538	4.49353e-09	32.3653	24.6617	33.68	25.6248	13.0663	12.6914	11.147	18.2096	yes
Fam109b	hypothetical protein LOC338368	chr15	82171609	82176140	2.19281	1.01637	-1.0643	1.41086e-08	18.6529	19.3447	18.7165	14.7005	8.64951	6.9406	7.44621	10.537	yes
Emp2	epithelial membrane protein 2	chr16	10281842	10314061	3.35114	1.55227	-1.06171	5.90309e-12	38.0116	31.3362	38.9785	28.5694	14.9066	13.3854	17.3894	18.8234	yes
Irx1	iroquois-class homeodomain protein IRX-1	chr13	72095680	72101171	4.37426	2.12978	-1.06129	1.59863e-10	27.5257	27.603	27.0077	24.9954	15.4587	14.9719	8.96221	13.0945	yes
Sgcd	SubName: Full=Putative uncharacterized protein; SubName: Full=Sarcoglycan, delta (Dystrophin-associated glycoprotein), isoform CRA_b;	chr11	46792285	47192804	4.37431	2.03308	-1.05608	2.5499e-11	17.443	16.8559	20.7035	17.8025	7.72935	7.43636	9.45268	9.75271	yes
Aqp1	aquaporin-1	chr6	55286293	55298549	4.83041	2.26194	-1.05448	2.01001e-06	47.1868	32.015	45.8469	33.3123	14.7226	17.3515	15.0708	28.0987	yes
Csgalnact1	chondroitin sulfate	chr8	70880680	71259045	1.03477	0.48583	-1.05447	2.59994e-06	10.5868	11.3127	16.7786	13.7115	5.52096	5.05672	6.50986	7.84308	yes
Sox21	transcription factor SOX-21	chr14	118632456	118636252	1.28703	0.602432	-1.05181	8.46269e-10	15.6281	14.4803	15.2332	12.6775	7.17725	5.75078	7.17868	7.46798	yes
Col9a1	collagen alpha-1(IX) chain precursor	chr1	24184449	24259577	17.38	8.30655	-1.05043	0.000142743	211.131	118.557	289.947	185.712	83.9186	84.7745	69.4237	150.417	yes
Rftn1	raftlin	chr17	50132632	50329822	1.25837	0.612617	-1.04853	1.07547e-07	10.6876	9.05017	11.0141	11.2165	4.78483	6.24654	4.54799	5.04685	yes
Irx2	iroquois-class homeodomain protein IRX-2	chr13	72766426	72771642	1.65763	0.818018	-1.04716	2.81415e-08	11.6959	10.8602	12.6821	13.3744	6.25709	6.9406	4.8601	6.10397	yes
Ifitm1	interferon-induced transmembrane protein 1	chr7	148153328	148155726	5.19294	2.39158	-1.04686	1.29375e-07	13.6116	13.6884	13.1237	11.3513	4.78483	6.44484	5.30598	7.67258	yes
Tmem63a	transmembrane protein 63A	chr1	182872649	182905235	2.51242	1.20119	-1.0461	9.31644e-13	22.081	23.6436	27.3266	23.7591	12.3301	9.81599	11.1916	13.5037	yes
Lrrtm1	leucine-rich repeat transmembrane neuronal	chr6	77192711	77195511	1.77274	0.843761	-1.04322	1.53424e-09	14.7207	12.6702	13.8105	11.8683	6.44112	6.34569	6.01939	6.78597	yes
Papss2	bifunctional 3'-phosphoadenosine	chr19	32670205	32741677	5.42441	2.58216	-1.0395	0.000123266	64.529	39.0288	86.0274	55.7002	20.0595	25.9777	27.0204	45.4558	yes
Adamts14	A disintegrin and metalloproteinase with	chr10	60659860	60736186	1.23053	0.565897	-1.03725	3.0702e-10	20.7703	18.1003	19.6242	17.3305	6.44112	8.92363	9.18515	10.9462	yes
Pappa	pappalysin-1 precursor	chr4	64785208	65018543	2.24871	1.0691	-1.03399	3.39467e-08	74.0067	57.4685	97.066	66.602	26.5006	31.7285	43.2505	41.466	yes
Spock2	testican-2 precursor	chr10	59569005	59596661	1.95224	0.938766	-1.03245	2.02995e-09	26.0133	18.4397	27.0813	19.286	10.6739	10.9067	10.5674	12.1056	yes
Eng	endoglin isoform 3	chr2	32502115	32538189	2.61696	1.25431	-1.02618	1.49737e-06	26.4166	21.8335	38.586	24.456	10.1218	13.9804	12.2171	17.7322	yes
Pros1	vitamin K-dependent protein S precursor	chr16	62854160	62929166	7.10858	3.41767	-1.02358	3.29042e-11	61.9075	59.7311	81.0968	74.222	25.3964	33.8106	33.6194	42.1822	yes
Cd109	CD109 antigen precursor	chr9	78463353	78564067	2.36548	1.1315	-1.02343	4.8549e-09	42.3472	34.73	50.2869	37.7179	15.8268	18.9379	18.5487	26.8029	yes
Capn1	calpain-1 catalytic subunit	chr19	5988545	6015825	2.76457	1.3047	-1.02257	2.59832e-11	29.4414	27.8293	26.2718	21.0618	11.594	11.4024	12.663	14.5609	yes
Slc2a10	solute carrier family 2, facilitated glucose	chr2	165329478	165345411	2.09654	0.9843	-1.01799	3.94307e-10	21.4761	20.7023	22.5187	18.6567	7.54531	9.91514	10.0323	12.3102	yes
Ech1	delta(3,5)-Delta(2,4)-dienoyl-CoA isomerase,	chr7	29610357	29617258	12.9881	6.29985	-1.01688	1.9811e-15	44.767	40.2732	48.766	41.9438	19.5074	22.4082	19.1729	25.2002	yes
Gabre	gamma-aminobutyric acid (GABA-A) receptor,	chrX	69502771	69520060	1.29816	0.638212	-1.01669	1.02816e-05	14.1157	10.6339	9.32147	8.85629	6.25709	5.45333	4.81551	4.84225	yes
Nog	noggin precursor	chr11	89161952	89163873	1.76029	0.823424	-1.0131	6.36924e-05	13.3091	9.84205	9.54224	7.37275	4.0487	4.56097	4.72634	5.76296	yes
Lpl	lipoprotein lipase precursor	chr8	71404454	71430831	1.35385	0.680707	-1.01133	0.00506158	9.57853	9.38955	23.6226	23.1522	8.09741	9.02278	5.2614	10.6393	yes
Npnt	nephronectin isoform a	chr3	132545659	132613255	6.73357	3.27764	-1.00275	2.35372e-09	84.6943	61.7674	88.7257	62.4211	32.2056	30.6378	38.4795	46.0014	yes
Mef2c	myocyte-specific enhancer factor 2C isoform 2	chr13	83643033	83806684	6.93532	3.36898	-1.00216	5.14682e-13	149.627	125.345	141.466	124.438	53.0012	58.1027	71.4301	85.0122	yes
Atg16l2	autophagy-related protein 16-2	chr7	108438130	108450602	1.30377	0.623398	-1.00165	2.81996e-05	9.88101	9.05017	7.18735	7.3278	3.86467	4.06521	3.52246	4.77405	yes
Egfl6	epidermal growth factor-like protein 6	chrX	162960939	163023648	28.2781	13.8204	-1.00097	1.75652e-07	222.222	190.958	267.158	228.623	79.1338	92.7066	127.656	152.974	yes
Fgfr3	fibroblast growth factor receptor 3 isoform 1	chr5	34064373	34079717	4.15729	2.03613	-0.999436	6.55911e-09	60.8993	51.4728	61.3009	43.3824	26.5006	22.7057	23.275	35.328	yes
Pianp	NA	chr6	124946738	124953117	2.01936	1.03079	-0.994782	6.06186e-06	11.9984	14.8196	17.1957	12.183	7.72935	8.92363	5.30598	6.92237	yes
Hhip	hedgehog-interacting protein precursor	chr8	82489750	82581907	1.08225	0.528981	-0.993434	1.824e-06	29.0381	20.476	32.7723	34.9082	11.226	12.1956	14.6695	19.9828	yes
G0s2	putative lymphocyte G0/G1 switch protein 2	chr1	195098354	195099382	1.66859	0.850074	-0.993329	0.00462455	4.03306	4.97759	4.36637	3.30425	2.02435	3.272	1.24847	2.01192	yes
Vstm4	NA	chr14	33669942	33752675	2.37641	1.19799	-0.98921	1.81985e-11	17.6447	19.2316	20.6544	20.0278	10.6739	9.22108	8.96221	10.6393	yes
Bmp6	bone morphogenetic protein 6 precursor	chr13	38437585	38591597	3.68785	1.76022	-0.984956	4.49353e-09	31.5587	27.7161	23.9169	22.1632	10.1218	11.6999	15.7396	13.8447	yes
Pappa2	pappalysin 2	chr1	160641862	160887569	3.029	1.50045	-0.984136	2.20953e-05	59.286	59.618	106.314	85.2137	30.7333	28.6548	46.9067	49.957	yes
1190005I06Rik	RIKEN cDNA 1190005I06	chr8	123132502	123158282	1.78076	0.828975	-0.977898	0.000670967	4.43637	4.52508	3.28705	3.23682	1.84032	1.38812	2.18482	1.94372	yes
Ndst3	Mus musculus heparan sulfate N-deacetylase/N-sulfotransferase 3 (Ndst3) mRNA, complete cds.	chr3	123229084	123375310	1.57539	0.778809	-0.974085	7.60624e-07	24.7025	18.666	32.061	24.7482	10.6739	9.91514	15.2937	14.4927	yes
Scn1b	sodium channel subunit beta-1 precursor	chr7	31901543	31911964	1.16885	0.59017	-0.972595	0.000488374	6.25125	4.07257	5.93631	4.78779	3.12854	1.98303	2.71987	2.93263	yes
Fmo1	dimethylaniline monooxygenase [N-oxide-forming]	chr1	164759692	164796679	3.72736	1.82272	-0.971728	8.43394e-07	27.324	21.8335	29.1909	24.7707	9.01757	11.6999	12.0834	18.4483	yes
Slc44a5	choline transporter-like protein 5	chr3	153636400	153934684	1.28781	0.653827	-0.969525	2.19105e-06	12.9058	13.0096	20.2619	16.7236	6.80919	9.02278	7.4908	8.9343	yes
Scml2	sex comb on midleg-like protein 2	chrX	157600704	157696145	1.31419	0.644949	-0.967936	2.08863e-08	18.5521	16.2903	19.6487	21.3765	7.36128	8.52702	10.5228	11.4236	yes
Stat6	signal transducer and transcription activator 6	chr10	127080042	127098043	2.66356	1.31848	-0.966028	3.53191e-14	30.9538	28.8474	32.7478	27.8951	12.6982	15.6659	15.0708	17.0843	yes
Pde7b	cAMP-specific 3',5'-cyclic phosphodiesterase 7B	chr10	20117810	20444874	3.38815	1.69684	-0.965384	1.10665e-14	38.4149	41.6308	43.2958	43.0002	16.9309	24.5896	19.8417	23.0177	yes
Pde1a	calcium/calmodulin-dependent 3',5'-cyclic	chr2	79674610	79969569	1.0607	0.533632	-0.964252	1.92487e-07	14.9223	12.6702	17.0485	17.4429	7.17725	7.23806	7.53539	9.6504	yes
Col9a3	procollagen, type IX, alpha 3	chr2	180332927	180356890	18.9118	9.61046	-0.963665	0.000343847	187.537	105.548	220.306	126.663	77.1094	80.4118	50.9196	119.624	yes
Ccdc3	coiled-coil domain-containing protein 3	chr2	5058822	5151912	5.26708	2.68075	-0.963313	6.0699e-09	42.7505	29.8655	49.7718	44.4388	18.7713	24.2921	18.8608	23.8021	yes
Trf	serotransferrin precursor	chr9	103111206	103132616	1.10365	0.571634	-0.962417	0.000129572	8.06613	6.6745	9.19882	6.65346	4.96886	3.07369	4.28046	3.71694	yes
Ablim1	actin-binding LIM protein 1 isoform 2	chr19	57107754	57290522	1.66573	0.860884	-0.957341	1.82651e-09	28.4331	29.1868	40.7201	42.2585	18.2192	18.7396	16.5868	19.6759	yes
Ism1	isthmin-1 precursor	chr2	139503914	139584317	1.63065	0.787489	-0.956489	4.44317e-05	14.1157	17.4216	14.0558	11.7335	4.41677	7.43636	6.50986	9.85501	yes
Heph	hephaestin isoform 3	chrX	93650775	93769823	7.80984	3.94188	-0.955095	3.22551e-22	129.361	134.734	147.647	139.453	61.2827	68.0179	74.15	78.9083	yes
Ifi27l1	interferon, alpha-inducible protein 27 like 1	chr12	104672399	104678455	2.58309	1.34842	-0.951818	0.00010418	7.05786	6.90075	10.3763	8.06957	4.6008	3.86691	3.78999	4.80815	yes
Gap43	neuromodulin	chr16	42248674	42340764	20.1037	10.1588	-0.941941	1.12405e-10	75.3175	72.8538	80.4836	82.5838	31.4695	33.8106	44.6773	50.0593	yes
Plec	plectin isoform 1c2alpha3alpha	chr15	76001404	76061808	5.37754	2.75704	-0.940781	7.14182e-08	345.029	331.915	243.658	193.467	158.636	145.455	133.586	142.437	yes
Prkcq	protein kinase C theta type	chr2	11094009	11222853	1.17303	0.574429	-0.940303	1.41409e-05	12.0992	10.1814	11.9707	11.9807	4.41677	4.36266	7.44621	6.88827	yes
A230057D06Rik	Mus musculus adult male testis cDNA, RIKEN full-length enriched library, clone:4932408B14 product:unclassifiable, full insert sequence.	chr7	68850736	69072460	1.99834	1.04178	-0.939796	3.31692e-06	11.5951	8.82391	13.4671	13.8689	6.07306	6.04824	6.82198	6.24037	yes
B3gnt9	NA	chr8	107776538	107779053	3.08985	1.56961	-0.939297	4.0817e-07	23.8959	20.3629	28.9211	19.2186	10.3058	11.6007	10.9241	14.7655	yes
Lgals9	galectin-9 isoform 1	chr11	78776481	78798426	1.30845	0.631687	-0.939267	0.0163453	4.43637	5.99573	8.73275	5.55204	1.28822	2.37963	3.70081	4.84225	yes
Glt8d2	glycosyltransferase 8 domain-containing protein	chr10	82113178	82153395	3.32416	1.72089	-0.935269	4.4004e-08	20.2661	18.1003	24.8981	21.9609	10.1218	11.6999	9.40809	13.3332	yes
Fam189a1	hypothetical protein LOC70638	chr7	71900982	72301414	1.41111	0.742763	-0.934479	1.54466e-05	17.3422	14.0278	27.3266	21.354	11.7781	8.72533	11.1916	10.8439	yes
Mthfs	5-formyltetrahydrofolate cyclo-ligase	chr9	89106028	89135063	1.12609	0.600906	-0.933077	0.00529491	3.22645	3.05443	2.06054	1.88814	2.02435	1.28897	1.07011	1.12531	yes
Ncald	neurocalcin-delta	chr15	37295930	37722183	1.44082	0.758781	-0.927992	8.16891e-08	16.0314	15.8378	19.0845	18.5443	9.56967	9.12193	7.40162	10.8098	yes
Slc8a3	solute carrier family 8 (sodium/calcium	chr12	82298902	82434167	1.02717	0.51303	-0.925807	6.96016e-05	19.8628	16.8559	13.5407	11.3513	7.54531	5.84994	8.82844	9.2071	yes
Lrrk2	leucine-rich repeat serine/threonine-protein	chr15	91503655	91646555	1.83705	0.937375	-0.925298	7.56528e-13	45.0695	41.7439	46.73	46.3045	16.7469	26.9692	24.7018	24.791	yes
Mid2	probable E3 ubiquitin-protein ligase MID2	chrX	137212567	137302254	1.00275	0.511166	-0.921913	8.7174e-06	14.7207	15.8378	20.9243	19.2186	6.25709	9.32024	8.65009	12.3102	yes
Eci1	NA	chr17	24563628	24576261	4.17312	2.22986	-0.921828	6.94174e-08	12.5025	12.8965	14.252	14.5432	8.28144	6.7423	6.3761	7.80898	yes
Nrgn	neurogranin	chr9	37352078	37360330	1.59862	0.811444	-0.921033	0.00449483	6.55373	7.01388	5.61741	5.32726	3.86467	1.48727	3.16576	4.12614	yes
Gstt1	glutathione S-transferase theta-1	chr10	75246558	75261329	1.69579	0.863962	-0.920705	0.0010788	6.35208	4.1857	5.34758	5.01257	2.76048	2.08218	2.54152	3.41004	yes
Col24a1	collagen alpha-1(XXIV) chain precursor	chr3	144955436	145214969	1.50513	0.774931	-0.918579	1.012e-10	30.4496	28.8474	35.1272	33.4471	14.5385	15.1702	16.3638	20.6648	yes
Rspo1	R-spondin-1 precursor	chr4	124663674	124686343	5.86574	3.03758	-0.918485	2.11416e-13	30.9538	31.9018	35.0536	29.963	16.5629	15.1702	16.4976	18.8916	yes
Trpm5	transient receptor potential cation channel	chr7	150257434	150280547	1.68513	0.903427	-0.917861	9.20192e-06	17.443	18.8922	25.7812	26.0069	12.3301	13.1871	8.38256	13.5378	yes
C1qtnf6	Mus musculus 10, 11 days embryo whole body cDNA, RIKEN full-length enriched library, clone:2810036M19 product:weakly similar to COMPLEMENT-C1Q TUMOR NECROSIS FACTOR-RELATED PROTEIN [Homo sapiens], full insert sequence.	chr15	78353776	78360081	8.99927	4.66165	-0.9163	2.02727e-12	66.6464	58.5998	72.8547	61.7243	31.2854	30.142	34.0653	41.0568	yes
Moxd1	DBH-like monooxygenase protein 1 precursor	chr10	23943323	24022589	4.17808	2.18137	-0.913643	1.08929e-05	42.5488	26.2455	46.2394	38.3473	18.2192	17.7481	17.211	27.8259	yes
S1pr1	sphingosine 1-phosphate receptor 1	chr3	115413351	115417973	1.82717	0.943209	-0.910048	7.59356e-07	15.3256	14.9328	17.907	17.7351	8.09741	6.544	9.09597	10.7757	yes
Eln	elastin precursor	chr5	135178466	135223124	15.7821	8.3503	-0.905913	1.13171e-08	174.632	142.653	221.63	171.529	83.3665	112.041	74.908	108.951	yes
Adamts4	A disintegrin and metalloproteinase with	chr1	173180553	173190053	3.45726	1.80417	-0.904646	1.01672e-14	40.9356	38.5763	36.8689	34.3687	20.6116	18.0456	19.6188	21.5173	yes
Emp1	epithelial membrane protein 1	chr6	135312949	135333191	17.2599	9.07565	-0.903708	7.50222e-06	123.109	105.661	173.674	157.84	56.4978	63.9527	72.3219	105.745	yes
Mr1	major histocompatibility complex class I-related	chr1	156975008	156993910	2.3772	1.22701	-0.902529	1.93519e-06	17.3422	15.9509	19.5015	18.1846	8.28144	7.23806	9.14056	12.5148	yes
Thsd4	thrombospondin type-1 domain-containing protein	chr9	59814738	60358842	3.87396	2.06948	-0.899098	6.92767e-05	76.0233	74.0982	146.74	121.201	48.9525	65.1425	45.2569	65.234	yes
Ifit2	interferon-induced protein with	chr19	34625184	34651024	2.33474	1.20975	-0.894966	5.78332e-09	24.8033	26.4717	28.7003	29.7832	9.38563	16.9549	14.937	16.4705	yes
Pmp22	peripheral myelin protein 22	chr11	62945012	62973048	15.5312	8.2672	-0.893294	1.27592e-11	73.7042	74.3245	96.5018	88.6753	44.1677	39.4623	42.8492	52.8897	yes
Scara3	scavenger receptor class A member 3	chr14	66538232	66572581	8.78963	4.62352	-0.891459	8.16298e-12	84.3919	86.2028	98.685	86.6748	41.2232	41.0487	49.359	58.5503	yes
Fcgrt	IgG receptor FcRn large subunit p51 precursor	chr7	52348363	52359192	5.24393	2.77894	-0.890434	2.16541e-05	21.6777	22.0598	34.2196	30.7947	12.3301	12.4931	13.5102	19.9487	yes
Efna1	ephrin-A1 isoform 2	chr3	89075652	89084873	1.60078	0.865743	-0.889054	0.000879226	7.05786	7.01388	9.02711	8.20443	4.78483	3.4703	3.21034	5.59246	yes
Depdc1a	DEP domain-containing protein 1A isoform 2	chr3	159158397	159192919	2.66303	1.42939	-0.888491	0.000630103	23.1901	14.7065	29.8042	38.2124	10.6739	16.9549	14.2682	15.4134	yes
Vcam1	vascular cell adhesion protein 1 precursor	chr3	115812938	115832606	10.1815	5.4178	-0.886993	1.10115e-09	84.1902	97.4024	113.084	117.649	48.5845	50.0715	54.0408	69.4284	yes
Enpep	glutamyl aminopeptidase	chr3	128972095	129035667	2.18335	1.13693	-0.885687	6.29168e-05	29.1389	21.6073	30.074	28.5469	11.226	9.81599	16.0517	20.9035	yes
Ptpmt1	protein-tyrosine phosphatase mitochondrial 1	chr2	90750870	90758207	3.08989	1.64753	-0.882927	1.3238e-07	11.6959	12.3309	11.9217	12.5876	5.88903	7.33721	6.33151	6.64957	yes
Anxa1	annexin A1	chr19	20447924	20465161	8.55277	4.50074	-0.882552	1.09659e-05	32.3653	35.635	43.9336	29.8731	15.4587	15.8642	17.2556	27.2121	yes
C1qtnf1	RecName: Full=Complement C1q tumor necrosis factor-related protein 1; AltName: Full=Putative secreted protein ZSIG37; Flags: Precursor;	chr11	118289771	118313096	4.08363	2.19504	-0.881956	8.34929e-14	54.5472	55.3191	59.0932	50.3055	32.0216	27.6633	26.842	32.7023	yes
Col1a1	collagen alpha-1(I) chain precursor	chr11	94797584	94813170	189.793	102.182	-0.87266	8.13002e-11	2967.13	2821.95	2723.64	2058.59	1344.91	1576.31	1261.31	1589.86	yes
Prex2	phosphatidylinositol	chr1	10983546	11293763	1.76068	0.942626	-0.871637	8.03484e-14	56.3621	52.491	63.1652	62.4661	27.4208	31.9268	33.5748	34.3732	yes
Ndrg1	protein NDRG1	chr15	66760880	66801203	1.78443	0.959632	-0.871424	2.85718e-06	17.6447	14.4803	14.7917	14.3184	9.38563	6.84145	7.1341	9.95731	yes
Cadm3	cell adhesion molecule 3 precursor	chr1	175264385	175297826	3.14892	1.69908	-0.870408	3.01468e-12	42.6497	38.1238	40.9899	33.7169	23.004	19.3345	21.2239	21.4832	yes
Has2	hyaluronan synthase 2	chr15	56497182	56526101	5.48189	2.92688	-0.867611	1.81567e-09	63.9241	63.238	73.1	76.807	30.3653	32.6208	40.7981	46.4788	yes
B230120H23Rik	mitogen-activated protein kinase kinase kinase	chr2	72123694	72280667	1.81613	0.971146	-0.866815	1.01672e-14	54.648	46.6084	49.6	45.6526	25.3964	25.4819	27.9567	27.86	yes
Fzd9	frizzled-9 precursor	chr5	135724808	135726917	1.51575	0.79797	-0.86551	0.0140275	14.4182	6.33512	10.5235	6.63098	3.49661	5.75078	4.01293	7.02468	yes
Nqo1	NAD(P)H dehydrogenase [quinone] 1	chr8	109912125	109927105	1.97703	1.0557	-0.865158	0.00112535	8.36861	7.57951	11.2103	9.39576	4.0487	4.56097	4.14669	6.99058	yes
Arhgdib	rho GDP-dissociation inhibitor 2	chr6	136872230	136890238	9.07988	4.78382	-0.864354	0.0018425	25.8116	27.603	33.4101	32.1434	8.46547	11.799	17.6569	26.0527	yes
Fosl2	fos-related antigen 2	chr5	32438845	32460212	3.50014	1.85955	-0.863093	2.01799e-07	60.6976	54.9798	70.1073	58.3077	23.004	29.8446	39.9955	39.42	yes
Slc26a7	anion exchange transporter	chr4	14432344	14548925	2.25552	1.1988	-0.860755	3.22071e-05	15.5273	15.4984	19.6732	12.8349	6.25709	9.81599	8.15962	10.0596	yes
Slc2a3	solute carrier family 2, facilitated glucose	chr6	122677827	122692763	1.98415	1.06538	-0.860715	3.39077e-10	22.3835	26.4717	23.0093	21.399	11.9621	13.4846	11.7713	13.5378	yes
Ifitm3	interferon-induced transmembrane protein 3	chr7	148195489	148196643	4.63019	2.49187	-0.860294	0.000515999	7.66282	9.16329	10.2781	8.58656	4.78483	4.06521	4.10211	6.47907	yes
Il1rl2	interleukin-1 receptor-like 2 precursor	chr1	40381472	40422316	1.99474	1.06734	-0.85752	0.000189921	9.07439	12.1046	12.9274	12.2055	5.52096	5.35418	5.66269	8.55919	yes
Prkcdbp	protein kinase C delta-binding protein	chr7	112629130	112630711	5.71299	3.01269	-0.856385	4.98653e-05	17.8463	19.2316	20.0166	12.4078	7.91338	8.22957	9.67562	11.5259	yes
Mxra8	matrix-remodeling-associated protein 8	chr4	155213789	155218211	4.66003	2.56683	-0.854988	6.03548e-06	24.5009	23.8698	41.3824	36.1669	15.6427	18.343	18.4149	17.664	yes
Anxa5	annexin A5	chr3	36347846	36374809	23.0263	12.4967	-0.85489	6.48737e-12	113.127	113.58	136.731	108.276	60.3625	57.0121	62.5125	79.7267	yes
Ccdc106	coiled-coil domain-containing protein 106	chr7	5008328	5012386	4.16431	2.25011	-0.854015	1.53424e-09	25.3075	27.9424	24.1868	21.5788	14.1705	12.6914	12.3955	14.9701	yes
Adam12	disintegrin and metalloproteinase	chr7	141074883	141416780	2.22393	1.22139	-0.853924	1.50618e-05	45.6744	40.952	59.1668	57.7008	22.6359	34.9013	20.7781	34.2709	yes
Ankrd37	Mus musculus adult retina cDNA, RIKEN full-length enriched library, clone:A930017A02 product:unclassifiable, full insert sequence.	chr8	47082262	47085204	1.22604	0.629268	-0.853141	0.0061809	3.62976	3.50694	3.0908	2.92213	0.736128	2.77624	1.47141	1.87552	yes
Il1r1	interleukin-1 receptor type 1 isoform 1	chr1	40281925	40373022	1.27465	0.686622	-0.852876	1.01033e-05	16.838	16.2903	22.347	21.0168	9.2016	8.22957	13.2873	11.1849	yes
Msrb2	methionine-R-sulfoxide reductase B2,	chr2	19293263	19316597	3.47355	1.88514	-0.85131	1.21811e-06	11.0909	13.4621	11.8236	12.7674	6.62515	6.544	6.33151	7.50208	yes
Sorbs2	sorbin and SH3 domain-containing protein 2	chr8	46593142	46913260	2.67596	1.46994	-0.850693	0.000311071	49.3042	30.8837	64.1955	50.1482	28.709	18.4422	25.549	35.2939	yes
Ntrk2	BDNF/NT-3 growth factors receptor isoform a	chr13	58907957	59231328	2.42992	1.34621	-0.848948	6.91297e-06	52.8331	70.4782	88.7257	73.75	40.6711	42.6351	28.3134	47.6723	yes
Aldh1l2	probable 10-formyltetrahydrofolate dehydrogenase	chr10	82950192	82996885	1.03173	0.571344	-0.845368	8.20666e-10	18.2496	18.2135	19.8449	17.6452	10.8579	10.1134	10.0769	10.4006	yes
Erg	transcriptional regulator ERG	chr16	95581811	95751972	4.86116	2.62057	-0.842887	3.95089e-05	38.3141	26.2455	37.2368	26.0069	14.1705	14.9719	16.7205	24.2113	yes
Lgals7	galectin-7	chr7	29649405	29651303	1.28218	0.688809	-0.842752	0.0156386	2.82314	1.92316	2.64926	1.68584	0.92016	1.68557	0.93635	1.39812	yes
Shank1	SH3 and multiple ankyrin repeat domains 1	chr7	51565634	51613723	4.08427	2.25375	-0.84239	1.03528e-06	123.613	82.5828	87.8917	73.6376	63.4911	42.9326	49.4482	49.7524	yes
Fbxo17	F-box only protein 17	chr7	29501809	29523159	1.54736	0.87251	-0.840707	2.9351e-05	8.36861	9.50267	9.51771	8.81134	6.07306	4.66012	4.59257	5.28556	yes
Acvrl1	serine/threonine-protein kinase receptor R3	chr15	100958968	100975767	1.10699	0.598284	-0.840568	7.69275e-06	12.2	10.9733	13.0991	11.4413	6.07306	5.75078	6.42069	7.91129	yes
Adamts12	A disintegrin and metalloproteinase with	chr15	10994545	11276622	3.92953	2.14204	-0.83765	6.54769e-12	75.2166	67.8762	79.257	68.8498	31.4695	44.4198	43.4734	41.9435	yes
Mme	neprilysin	chr3	63099794	63186153	20.8362	11.4856	-0.835853	2.40631e-06	250.352	208.606	297.208	296.866	120.909	120.866	153.338	193.758	yes
Mppe1	metallophosphoesterase 1	chr18	67385184	67405484	1.83525	0.989026	-0.834125	2.21629e-05	10.8893	11.539	10.5235	10.8119	5.70499	5.15587	5.66269	7.39978	yes
Slc22a21	solute carrier family 22 member 21	chr11	53764326	53793529	1.25889	0.680367	-0.832014	6.47148e-05	8.36861	9.38955	8.11949	8.47417	4.41677	4.46181	4.45881	5.49016	yes
Erbb3	receptor tyrosine-protein kinase erbB-3	chr10	128006424	128026557	2.46319	1.37707	-0.830862	2.51664e-07	34.0794	28.2818	28.6513	26.5239	18.0351	17.3515	12.2617	18.687	yes
A330076H08Rik	Mus musculus 16 days neonate cerebellum cDNA, RIKEN full-length enriched library, clone:9630016B09 product:unclassifiable, full insert sequence.	chr7	69088787	69127189	1.11124	0.608656	-0.830413	0.00586525	5.14216	4.52508	6.96657	7.7324	2.39242	3.37115	4.45881	3.34184	yes
Smpdl3a	acid sphingomyelinase-like phosphodiesterase 3a	chr10	57514350	57531636	1.63661	0.878763	-0.830124	0.000854024	8.46943	7.12701	10.9159	8.38426	3.31258	4.56097	5.21681	5.96756	yes
Cyp7b1	25-hydroxycholesterol 7-alpha-hydroxylase	chr3	17971950	18143338	1.86532	1.05856	-0.829918	0.000542489	8.57026	10.0683	15.7974	13.8014	6.99322	6.44484	6.3761	7.77488	yes
Mdga1	MAM domain-containing	chr17	29964903	30024827	1.47904	0.814719	-0.829622	6.05711e-13	35.491	33.825	32.9686	30.5924	18.7713	17.8473	19.6634	18.005	yes
2900026A02Rik	hypothetical protein LOC243219	chr5	113515343	113592333	1.03276	0.565932	-0.827594	5.76157e-06	21.5769	17.3084	18.275	14.3409	9.56967	10.1134	8.69468	11.3554	yes
H2-T23	H-2 class I histocompatibility antigen, D-37	chr17	36166922	36169646	1.72337	0.989554	-0.826177	0.0014196	6.4529	8.25828	6.2552	5.95664	5.1529	3.6686	3.12117	3.64874	yes
Col16a1	collagen alpha-1(XVI) chain precursor	chr4	129725084	129776521	18.3058	10.1749	-0.82505	1.87195e-09	309.437	248.427	326.497	248.089	146.305	153.288	151.6	187.109	yes
Gpr153	probable G-protein coupled receptor 153	chr4	151648471	151659446	5.79719	3.23787	-0.824874	1.43968e-10	65.2348	68.1025	71.6527	54.981	37.1745	39.264	31.2563	39.1813	yes
P4htm	transmembrane prolyl 4-hydroxylase	chr9	108481157	108499931	1.52095	0.838287	-0.823908	0.00023616	9.07439	9.16329	7.43265	6.96815	4.96886	4.36266	4.59257	4.33075	yes
Epdr1	mammalian ependymin-related protein 1 precursor	chr13	19683577	19711699	3.58536	1.936	-0.822686	4.59686e-06	24.2992	26.9242	28.7739	21.6462	11.41	11.105	15.3829	18.0391	yes
Hsd17b11	estradiol 17-beta-dehydrogenase 11	chr5	104418784	104450815	3.13373	1.7838	-0.822501	3.96723e-07	14.3174	14.4803	17.1957	17.4204	9.38563	9.12193	8.20421	9.71861	yes
Darc	Duffy antigen/chemokine receptor	chr1	175262017	175263634	1.72379	0.974967	-0.820124	0.00363202	6.65456	5.65635	6.10802	5.28231	4.6008	1.98303	3.47787	3.51234	yes
Cd200	OX-2 membrane glycoprotein precursor	chr16	45382248	45409166	2.48832	1.36684	-0.819706	7.9053e-06	19.2579	13.8015	19.5506	16.8584	8.83354	8.03127	10.0769	11.7987	yes
Camk1g	calcium/calmodulin-dependent protein kinase type	chr1	195172540	195196476	3.48838	1.9313	-0.818607	1.75867e-10	24.5009	29.0737	24.6774	23.3321	14.3545	13.9804	14.0007	14.6973	yes
Csf1	macrophage colony-stimulating factor 1 isoform 1	chr3	107543966	107563387	2.4602	1.34415	-0.817954	1.41634e-09	31.1554	31.3362	35.3235	31.559	13.8024	18.2439	18.4149	21.3468	yes
Casp8	caspase-8 precursor	chr1	58852218	58904347	2.50282	1.3893	-0.81616	2.36496e-05	18.9554	16.6297	23.5245	23.7591	9.38563	11.0058	10.9241	15.2429	yes
Gpr17	uracil nucleotide/cysteinyl leukotriene	chr18	32102653	32109290	1.10722	0.614994	-0.815869	5.47862e-06	15.4265	17.7609	15.7729	19.4659	9.7537	7.73381	9.22974	11.7646	yes
Emilin3	EMILIN-3	chr2	160732174	160738064	6.19656	3.52886	-0.815338	7.30825e-05	57.9753	56.7898	76.8531	70.2659	36.0703	50.8647	23.7209	39.0449	yes
Emx2	homeobox protein EMX2	chr19	59533180	59539847	5.87021	3.22937	-0.814695	1.74483e-09	47.3885	39.4813	47.6867	46.8889	20.7956	22.8048	30.0524	27.9282	yes
Hgf	hepatocyte growth factor precursor	chr5	16059368	16125257	1.22012	0.696145	-0.814635	0.000399749	7.56199	8.82391	11.5047	12.228	5.33693	5.94909	5.39516	6.41087	yes
Syt16	synaptotagmin-16	chr12	75098748	75368903	1.86324	1.05724	-0.810632	9.72004e-07	14.7207	13.2359	16.8522	15.1726	8.28144	8.92363	7.89209	9.3094	yes
Pik3ip1	phosphoinositide-3-kinase-interacting protein 1	chr11	3230734	3242974	1.17173	0.674157	-0.809856	0.000193054	8.16695	7.91889	7.82513	7.30532	5.70499	3.76775	4.10211	4.56945	yes
Stxbp6	syntaxin-binding protein 6	chr12	45953473	46175470	1.07886	0.622406	-0.808272	0.00013567	11.4942	12.1046	14.7181	17.3529	7.17725	10.2126	6.86657	8.08179	yes
Ppp1r3b	protein phosphatase 1 regulatory subunit 3B	chr8	36438795	36451191	9.73432	5.45187	-0.807827	1.65669e-11	122.706	106.339	131.31	128.461	63.8591	57.9044	76.6024	79.5903	yes
Zfp820	zinc finger protein 820	chr17	21953843	21982726	1.01536	0.569285	-0.805477	0.0467056	7.15869	5.88261	13.418	18.5892	3.49661	6.04824	7.80292	8.21819	yes
Calcrl	calcitonin gene-related peptide type 1 receptor	chr2	84170783	84265423	1.47289	0.831716	-0.802823	5.86014e-05	20.2661	14.1409	23.9415	24.9055	9.7537	11.799	11.9942	14.0153	yes
Adamtsl3	ADAMTS-like protein 3	chr7	89484204	89762958	1.006	0.55351	-0.801603	7.37641e-06	25.2066	22.1729	22.1508	17.3754	10.4898	11.6999	11.2808	15.1406	yes
Adam15	disintegrin and metalloproteinase	chr3	89143562	89153932	3.32364	1.89323	-0.800335	1.31563e-08	31.962	29.0737	30.0985	26.8386	17.483	18.2439	13.7331	18.4483	yes
Gm3893	NA	chr4	41763294	42104673	2.51729	1.41114	-0.800221	0.00341018	31.3571	31.2231	15.0615	28.4345	11.594	19.5328	10.9687	18.1414	yes
Ggta1	N-acetyllactosaminide	chr2	35255699	35316945	1.81913	1.05674	-0.799579	0.002877	13.6116	13.1227	25.4378	25.8945	10.3058	13.9804	9.31891	11.901	yes
Fam129a	protein Niban	chr1	153418503	153566477	1.80969	1.04452	-0.799448	0.00228101	14.0149	20.5891	27.1794	23.2422	12.6982	12.7905	7.75833	16.0272	yes
Cacna1d	voltage-dependent L-type calcium channel subunit	chr14	30853125	31304342	2.22	1.26007	-0.798759	1.27183e-07	52.1274	51.2466	73.8849	67.636	30.9174	34.2072	34.7341	40.7499	yes
Ikbke	inhibitor of nuclear factor kappa-B kinase	chr1	133151179	133176140	1.203	0.673687	-0.797116	5.95476e-05	11.5951	9.84205	12.7312	11.6885	5.88903	5.84994	6.19775	8.08179	yes
Tbc1d8b	TBC1 domain family member 8B	chrX	136219535	136288757	1.71201	0.969449	-0.796704	0.000263562	25.5091	20.9285	38.9049	35.4252	12.8822	17.2524	17.1218	21.9265	yes
Gtf3c6	general transcription factor 3C polypeptide 6	chr10	39969009	39977471	11.7902	6.71204	-0.795366	1.07313e-11	34.1802	39.142	33.4101	36.1669	21.7158	19.8303	18.9054	21.8583	yes
Bend5	BEN domain-containing protein 5	chr4	111087611	111132903	11.6694	6.64794	-0.793195	3.24636e-11	64.7307	70.0257	72.0697	57.5884	40.487	35.1988	35.18	41.6707	yes
Plce1	1-phosphatidylinositol-4,5-bisphosphate	chr19	38598687	38859590	1.55375	0.893103	-0.792778	1.37913e-08	45.7753	35.635	50.3114	44.1241	25.0284	27.1675	21.8928	27.9623	yes
Postn	periostin isoform 1	chr3	54165029	54194963	79.1107	45.2247	-0.792282	1.87631e-05	721.414	649.462	959.425	774.139	379.474	470.771	346.628	595.29	yes
Anpep	aminopeptidase N	chr7	86966689	86987238	4.85294	2.75314	-0.791831	2.257e-12	49.405	48.984	53.4022	45.6077	25.9485	30.6378	27.1542	29.7355	yes
Scn2b	sodium channel subunit beta-2 precursor	chr9	44925959	44938153	1.57426	0.9211	-0.790435	1.00581e-08	19.0562	22.6254	21.6602	22.0733	14.1705	12.7905	11.5929	11.901	yes
Parp12	poly [ADP-ribose] polymerase 12	chr6	39036411	39068348	1.4686	0.812948	-0.78826	6.00068e-06	12.6033	15.3853	14.6445	13.734	6.99322	6.84145	8.65009	9.2412	yes
Gas7	growth arrest-specific protein 7 isoform a	chr11	67346500	67502494	1.41581	0.817925	-0.787084	5.36924e-10	28.1306	27.2636	33.7781	32.0535	17.6671	17.3515	16.9881	18.7893	yes
Cspg4	chondroitin sulfate proteoglycan 4 precursor	chr9	56712911	56747677	3.88411	2.2443	-0.787051	1.54566e-05	107.985	76.7002	109.65	77.0767	61.4667	58.2019	37.9445	58.5844	yes
Bmp5	bone morphogenetic protein 5	chr9	75623172	75746824	2.88443	1.64791	-0.785935	0.000303906	22.2827	15.9509	26.836	21.7811	11.0419	11.9973	10.0769	17.0161	yes
Col6a2	collagen alpha-2(VI) chain precursor	chr10	76058501	76086149	62.4639	35.7506	-0.785824	5.83073e-12	722.725	706.818	721.801	614.456	398.981	400.374	369.457	434.916	yes
Kcnip3	calsenilin isoform b	chr2	127282234	127347106	1.09755	0.635042	-0.785742	5.07745e-05	10.3851	10.6339	10.9159	10.16	6.99322	5.45333	5.30598	6.85417	yes
Psmb10	proteasome subunit beta type-10 precursor	chr8	108459628	108462292	1.10244	0.669346	-0.785469	0.00459882	3.73058	4.75134	4.41543	3.73133	3.12854	2.87539	2.05105	2.11422	yes
Cyp27a1	sterol 26-hydroxylase, mitochondrial	chr1	74760148	74784464	1.80478	1.00428	-0.784934	0.000318756	10.2843	11.539	10.0328	8.60904	4.23274	7.33721	5.6181	5.69476	yes
Myd88	myeloid differentiation primary response protein	chr9	119245106	119249158	1.70708	0.960857	-0.779784	0.000229461	10.486	9.50267	10.5235	8.09205	5.1529	5.35418	5.30598	6.24037	yes
Selm	selenoprotein M precursor	chr11	3414705	3417354	8.66193	4.94815	-0.779061	1.42918e-06	21.2744	19.1185	25.3887	24.1862	11.0419	12.9888	12.128	15.8567	yes
Tbc1d4	TBC1 domain family member 4	chr14	101841577	102008408	1.68787	0.96989	-0.776573	2.77013e-09	34.281	32.6937	33.6064	32.6379	18.7713	19.8303	16.2747	22.5403	yes
Rab15	ras-related protein Rab-15	chr12	77898950	77923511	2.90775	1.67184	-0.775577	3.76736e-11	28.4331	25.0011	26.9341	27.7153	15.2747	15.6659	15.7842	16.2318	yes
Ptrf	polymerase I and transcript release factor	chr11	100818051	100831931	12.068	6.87726	-0.77369	6.18627e-06	130.974	98.5337	131.506	100.229	50.7928	57.0121	72.099	87.9108	yes
Mmp2	72 kDa type IV collagenase precursor	chr8	95351227	95377319	49.2857	28.4479	-0.773442	5.80221e-11	429.118	449.567	486.777	415.931	245.499	261.562	240.865	293.502	yes
Cc2d2a	coiled-coil and C2 domain-containing protein 2A	chr5	44053618	44132209	3.01378	1.7172	-0.772138	4.41854e-08	46.9852	44.5721	53.1569	50.7326	23.3721	25.6802	28.5364	35.4303	yes
Fuca2	plasma alpha-L-fucosidase precursor	chr10	13220834	13237081	1.92487	1.10713	-0.768711	0.00077855	18.3504	16.7428	27.9644	27.8501	9.2016	13.3854	13.1089	17.2207	yes
Prss35	inactive serine protease 35 precursor	chr9	86636434	86650678	3.45292	2.00157	-0.766126	5.00864e-06	25.8116	20.9285	30.7363	26.2542	12.6982	16.8557	13.1981	18.0391	yes
Arap1	arf-GAP with Rho-GAP domain, ANK repeat and PH	chr7	108496583	108561100	3.15192	1.81627	-0.766063	5.17709e-07	58.1769	52.6041	67.2863	60.2857	25.2124	41.8419	32.906	39.2154	yes
Adcy4	adenylate cyclase type 4	chr14	56387929	56402856	4.4583	2.61085	-0.765265	7.01639e-12	46.7835	42.3095	43.1486	47.7655	27.6048	27.2666	24.2113	27.4508	yes
Paqr8	membrane progestin receptor beta	chr1	20880703	20928837	2.35635	1.32857	-0.762813	7.09891e-08	27.2232	35.1825	30.7118	30.6599	13.4343	17.8473	20.243	19.5395	yes
Ahr	aryl hydrocarbon receptor	chr12	36182651	36219661	1.73108	0.993176	-0.761829	1.54466e-05	26.719	23.6436	35.0782	27.8052	12.5142	16.2608	16.2301	20.9035	yes
Pla2g7	platelet-activating factor acetylhydrolase	chr17	43705400	43749150	1.04864	0.618105	-0.761646	0.037345	4.9405	3.39381	8.0459	7.64249	3.12854	3.17285	3.12117	4.84225	yes
Vrk2	serine/threonine-protein kinase VRK2	chr11	26371402	26493920	2.21804	1.26819	-0.76139	2.54944e-05	11.6959	12.1046	12.3632	13.7565	6.44112	6.64315	7.22327	8.62739	yes
Prkg1	cGMP-dependent protein kinase 1 alpha isoform	chr19	30638977	31839523	2.74055	1.58968	-0.758902	4.46373e-09	56.1604	51.8122	66.7712	66.13	30.5493	34.1081	38.5241	38.4993	yes
Ldlr	low-density lipoprotein receptor	chr9	21528020	21554362	5.92915	3.44005	-0.758618	1.90524e-14	73.4018	83.3746	82.7158	80.0888	43.0635	48.2868	48.3335	48.3202	yes
Tmbim1	transmembrane BAX inhibitor motif-containing	chr1	74334821	74350910	2.70581	1.56978	-0.75803	6.30669e-06	17.7455	16.9691	21.4394	18.1846	9.56967	11.3033	9.85397	12.924	yes
Fibin	fin bud initiation factor homolog precursor	chr2	110201082	110203150	11.1088	6.57612	-0.755652	0.000778833	50.2116	53.8485	94.3676	75.9978	39.1988	45.6097	29.3836	49.0022	yes
Cercam	glycosyltransferase 25 family member 3	chr2	29725014	29738360	3.35536	1.97973	-0.755025	2.69285e-06	26.2149	25.3405	31.693	25.0853	17.299	14.9719	13.0643	19.1985	yes
Fam149a	hypothetical protein LOC212326	chr8	46422069	46467645	1.2682	0.755587	-0.754744	1.99229e-05	17.7455	17.5347	23.5735	24.0064	13.0663	11.5016	10.8349	14.3563	yes
Cnp	2',3'-cyclic-nucleotide 3'-phosphodiesterase	chr11	100436253	100443053	2.49104	1.45627	-0.7534	1.03539e-07	19.762	19.3447	20.1638	20.0503	12.1461	10.6092	11.0133	13.1627	yes
Gdf10	bone morphogenetic protein 3B precursor	chr14	34736773	34748468	10.6648	6.24734	-0.74637	1.11217e-07	82.3753	75.0032	89.4861	71.0976	44.1677	44.3207	40.7981	59.3687	yes
Rnasel	2-5A-dependent ribonuclease	chr1	155596556	155611351	3.96762	2.33939	-0.745365	2.42857e-08	48.1951	50.7941	61.0802	64.9387	31.2854	31.7285	33.7532	37.4422	yes
Hebp2	heme-binding protein 2	chr10	18259929	18265882	1.78073	1.03423	-0.744495	0.000763994	7.86447	12.1046	10.3517	10.1151	5.52096	5.75078	5.35057	7.16108	yes
Glrx	glutaredoxin-1	chr13	75977334	75987599	2.67405	1.51069	-0.743973	0.0018666	9.27605	9.50267	11.9217	11.5761	3.86467	5.35418	7.1341	7.97949	yes
Pde5a	cGMP-specific 3',5'-cyclic phosphodiesterase	chr3	122432076	122562292	4.75002	2.80088	-0.743331	5.15892e-12	91.6514	85.7503	102.487	100.521	50.4248	62.168	56.5823	57.9024	yes
Frk	tyrosine-protein kinase FRK	chr10	34203206	34331036	2.04152	1.21956	-0.742649	0.000371601	23.4926	21.7204	35.348	36.5715	17.8511	15.1702	15.6058	21.8583	yes
Clec2l	C-type lectin domain family 2 member L	chr6	38613069	38630864	2.68367	1.53231	-0.742511	2.89614e-05	11.2926	12.2177	11.5047	10.4972	5.70499	6.544	7.22327	6.95648	yes
Camk1d	calcium/calmodulin-dependent protein kinase type	chr2	5214503	5635710	1.72394	1.01864	-0.742182	2.02995e-09	36.7009	33.2594	41.6032	34.2114	21.5317	21.3176	22.6508	21.7901	yes
Emx2os	Mus musculus 12 days embryo female mullerian duct includes surrounding region cDNA, RIKEN full-length enriched library, clone:6820401H22 product:unclassifiable, full insert sequence.	chr19	59499594	59533125	1.3148	0.743847	-0.740889	0.000448285	20.367	17.0822	21.3167	19.803	6.80919	9.91514	14.4911	14.2199	yes
Emp3	epithelial membrane protein 3	chr7	53173393	53176796	8.40097	4.96371	-0.739024	9.195e-06	22.7868	24.0961	28.406	21.7811	14.7226	13.1871	12.2617	17.8345	yes
Wbscr17	putative polypeptide	chr5	131350821	131783392	1.09798	0.658369	-0.735604	0.000436217	14.4182	11.9915	15.1842	13.1945	8.46547	8.72533	5.97481	9.95731	yes
Echdc2	enoyl-CoA hydratase domain-containing protein 2,	chr4	107838042	107851913	5.65854	3.43477	-0.73501	6.25634e-07	19.9637	19.9104	24.1622	24.0514	14.7226	12.8897	11.9942	14.3222	yes
Tmem119	transmembrane protein 119 precursor	chr5	114243738	114250361	14.7559	8.72696	-0.734837	8.08674e-15	89.7357	89.031	94.7111	91.1254	52.0811	54.335	53.907	58.1411	yes
Plin2	perilipin-2	chr4	86302469	86315963	9.99457	5.88147	-0.732814	6.77551e-11	54.2447	59.3917	55.1193	55.3631	32.3896	30.8361	32.6831	37.8173	yes
Serping1	plasma protease C1 inhibitor precursor	chr2	84605517	84615586	4.18217	2.4143	-0.732179	1.70474e-06	22.5852	22.6254	24.9472	20.2751	10.1218	13.9804	13.3764	15.5839	yes
Olfml3	olfactomedin-like protein 3 precursor	chr3	103539317	103541924	20.1148	11.8064	-0.730754	2.42732e-08	102.137	103.285	108.595	101.083	47.6643	60.2841	63.0922	76.6235	yes
Nrp1	neuropilin-1 precursor	chr8	130882973	131029375	12.7654	7.63012	-0.730453	2.21897e-05	195.503	163.016	262.35	281.558	130.111	126.815	134.21	153.247	yes
Vgll3	transcription cofactor vestigial-like protein 3	chr16	65815878	65863311	8.13047	4.84725	-0.730146	7.27208e-08	82.1737	63.8037	91.841	84.6967	49.1366	41.7428	48.9577	54.7652	yes
Zfp874a	zinc finger protein 874	chr13	67541367	67552560	1.05825	0.633848	-0.729329	0.00613485	9.17522	6.6745	12.1424	12.9698	5.88903	4.85842	6.91116	7.16108	yes
Slc7a8	large neutral amino acids transporter small	chr14	55341052	55400723	1.20647	0.708012	-0.727566	0.00059648	14.9223	11.8783	15.0615	16.0942	7.36128	7.63466	7.71374	11.7305	yes
Enpp1	ectonucleotide pyrophosphatase/phosphodiesterase	chr10	24361217	24431908	1.7217	1.03298	-0.727428	0.00384644	15.9306	13.8015	21.7092	14.6106	9.56967	10.2126	6.7328	13.4355	yes
P4ha3	prolyl 4-hydroxylase subunit alpha-3 precursor	chr7	107434030	107468209	13.4157	7.89197	-0.72653	1.79527e-06	106.675	87.6735	101.432	80.2686	48.5845	46.2046	61.487	69.0532	yes
Ece2	endothelin-converting enzyme 2 isoform a	chr16	20611674	20645988	2.17266	1.31844	-0.726429	1.74794e-09	28.1306	25.0011	26.8115	26.2767	17.6671	16.7566	15.4275	15.3111	yes
Rassf4	ras association domain-containing protein 4	chr6	116583026	116623854	1.26928	0.754167	-0.725515	1.02755e-07	23.4926	21.1548	24.7264	26.5014	11.9621	16.0625	14.7141	14.9701	yes
Aatk	serine/threonine-protein kinase LMTK1 isoform 1	chr11	119868632	119908459	1.15539	0.704817	-0.722685	2.60225e-06	21.3752	17.4216	20.6054	19.4209	12.3301	14.1787	11.1916	10.878	yes
Arhgef26	Rho guanine nucleotide exchange factor (GEF) 26	chr3	62142699	62266143	1.81814	1.09511	-0.722406	4.50789e-08	31.1554	27.8293	28.406	24.9505	18.7713	17.1532	14.9816	17.5276	yes
Timp1	metalloproteinase inhibitor 1	chrX	20447292	20451863	2.57635	1.50165	-0.722154	0.0020448	6.0496	7.12701	7.26094	6.83328	3.49661	3.76775	4.05752	4.80815	yes
Car11	carbonic anhydrase-related protein 11 precursor	chr7	52955337	52960031	4.2183	2.58132	-0.721929	3.02054e-06	19.2579	17.4216	18.9128	16.5662	13.0663	10.9067	9.80938	10.8098	yes
Spon1	spondin-1 precursor	chr7	120909512	121186889	4.47819	2.66321	-0.71804	1.11217e-07	87.4167	66.0662	88.2596	86.9445	39.935	49.6749	55.646	53.2989	yes
Mtmr11	myotubularin-related protein 11	chr3	95965893	95975641	4.96375	2.96134	-0.718036	1.46226e-08	39.3224	45.2508	40.5239	40.7524	21.5317	30.142	22.9183	25.6094	yes
Stc1	stanniocalcin-1 precursor	chr14	69647346	69659458	1.23226	0.754896	-0.717955	0.000296302	12.805	11.1996	14.0067	16.9933	9.56967	6.84145	8.78386	8.832	yes
Tstd3	NA	chr4	21684529	21694358	1.01498	0.609979	-0.717839	0.0316351	3.93224	3.95945	5.42117	5.91169	3.12854	1.68557	3.70081	3.20543	yes
Pvr	poliovirus receptor	chr7	20488927	20506492	1.18056	0.696378	-0.717816	0.000603651	11.5951	7.91889	10.7933	10.2499	4.96886	6.34569	6.06398	6.88827	yes
Acta2	actin, aortic smooth muscle	chr19	34314826	34329863	2.50888	1.51374	-0.71761	0.00740038	18.4513	15.9509	24.383	18.0273	8.28144	17.2524	7.80292	13.3673	yes
Cpne8	copine-8 isoform 1	chr15	90317912	90509819	1.91272	1.1405	-0.716262	0.0003088	19.2579	17.3084	24.9963	23.1298	12.1461	9.22108	13.9561	15.8908	yes
Myof	myoferlin	chr19	37973526	38118067	4.58926	2.74456	-0.714601	3.62123e-11	89.8365	101.136	99.4209	96.6775	56.8659	52.2528	58.9455	66.6662	yes
Sgk1	serine/threonine-protein kinase Sgk1 isoform a	chr10	21601990	21719708	3.23418	1.91207	-0.711737	3.90789e-09	38.4149	41.4045	42.3882	37.5606	19.8755	24.7879	24.2113	27.0416	yes
Fkbp14	Mus musculus adult male pituitary gland cDNA, RIKEN full-length enriched library, clone:5330438O07 product:FK506 binding protein 14 precursor (EC 5.2.1.8) (Peptidyl-prolyl cis- trans isomerase) (PPIase) (Rotamase), full insert sequence.	chr6	54527599	54543122	6.61944	3.98964	-0.711423	7.06626e-07	45.7753	45.4771	61.2519	56.0374	27.9729	31.8276	30.4537	36.8966	yes
Tle6	transducin-like enhancer protein 6	chr10	81053650	81063645	1.18952	0.70982	-0.71085	0.00332566	5.94877	8.93704	7.16282	6.4062	4.23274	4.46181	4.36963	4.16025	yes
Lacc1	NA	chr14	77424008	77436424	1.46676	0.870464	-0.710087	0.000467051	9.88101	10.1814	11.4065	10.7444	5.52096	6.14739	5.79645	7.91129	yes
Pank1	pantothenate kinase 1 isoform 1	chr19	34885384	34953945	1.87809	1.12181	-0.709908	1.44957e-06	18.048	20.9285	21.7828	21.7586	10.1218	13.9804	12.4847	13.3673	yes
Col2a1	collagen alpha-1(II) chain isoform 1 precursor	chr15	97806033	97835155	76.62	46.4606	-0.709567	0.00262733	1453.01	919.497	1420.47	875.379	771.278	726.582	456.27	900.829	yes
Otor	otoraplin precursor	chr2	142904228	142907435	4.49211	2.71852	-0.709237	0.0266637	10.1835	8.14515	17.3674	13.4418	6.62515	6.04824	5.93022	11.3895	yes
Cdca7l	cell division cycle-associated 7-like protein	chr12	119082334	119117179	2.79769	1.65917	-0.708337	1.59394e-06	23.7951	20.0235	20.8261	22.1857	11.9621	12.1956	12.6184	15.4475	yes
Kdelr3	ER lumen protein retaining receptor 3	chr15	79346838	79358169	7.94797	4.81909	-0.707169	4.5426e-05	31.3571	26.4717	42.8542	33.1999	17.115	23.3006	18.3703	23.2565	yes
Fxyd7	FXYD domain-containing ion transport regulator	chr7	31827534	31836473	1.73572	1.05801	-0.707099	0.0279333	2.31901	4.07257	3.36064	4.2708	2.20838	1.88388	2.6307	1.94372	yes
Dpyd	dihydropyrimidine dehydrogenase [NADP+]	chr3	118265096	119135836	1.75125	1.0734	-0.706464	3.8172e-08	22.8876	21.381	24.2604	23.9165	15.6427	12.8897	14.937	13.8789	yes
Tubb6	tubulin beta-6 chain	chr18	67550385	67562403	3.87609	2.34066	-0.705902	0.00062416	19.5604	26.9242	17.024	16.5662	13.8024	12.3939	9.67562	13.0604	yes
Col6a1	collagen alpha-1(VI) chain precursor	chr10	76171537	76188789	54.1407	32.8102	-0.704641	2.39302e-09	646.097	632.493	682.086	597.35	379.842	397.3	349.526	442.452	yes
Sepp1	selenoprotein P precursor	chr15	3220767	3230508	6.62668	4.05539	-0.703552	0.000131321	35.7934	34.2775	52.5191	52.7107	25.2124	27.2666	23.052	32.5659	yes
B3gat1	galactosylgalactosylxylosylprotein	chr9	26559147	26568923	2.47689	1.49455	-0.703416	0.00163964	32.4662	18.4397	29.8042	20.0503	17.115	11.105	17.8352	15.7544	yes
Arntl2	aryl hydrocarbon receptor nuclear	chr6	146754052	146781168	1.89337	1.13733	-0.70337	0.00044033	10.2843	9.84205	9.81208	9.19346	5.1529	7.1389	5.30598	6.20627	yes
Col12a1	collagen alpha-1(XII) chain	chr9	79446798	79566485	33.3327	20.1194	-0.703032	0.00010112	1174.33	984.997	1439.26	1023.42	530.564	651.128	746.271	909.696	yes
Scarb1	scavenger receptor class B member 1	chr5	125757457	125821464	4.78339	2.84304	-0.699962	1.91151e-07	46.0778	41.6308	45.7733	42.7755	20.2435	27.1675	26.9312	32.1225	yes
Nlrx1	NLR family member X1 precursor	chr9	44060796	44076682	1.02386	0.59943	-0.698303	0.000214854	13.1075	12.6702	12.1915	10.3848	6.07306	7.1389	7.22327	8.35459	yes
Thbs2	thrombospondin-2 precursor	chr17	14802507	14831269	7.1608	4.34108	-0.697006	0.00106709	129.562	100.909	165.284	108.703	52.6332	85.8651	67.4618	104.177	yes
Gstm2	glutathione S-transferase Mu 2	chr3	107784620	107789354	3.3991	2.03175	-0.696857	0.00125781	10.8893	8.71078	10.8914	11.8908	5.52096	5.65163	6.28692	8.21819	yes
Gstm7	glutathione S-transferase Mu 7	chr3	107729252	107734663	3.96434	2.36894	-0.696769	1.57285e-05	15.8298	16.2903	14.8162	14.4982	9.38563	8.22957	9.05138	10.5711	yes
Cap2	adenylyl cyclase-associated protein 2	chr13	46597272	46745650	1.37358	0.859885	-0.696532	0.000285643	12.805	13.2359	15.1842	18.7016	10.4898	8.72533	8.51633	10.0596	yes
Nr3c1	glucocorticoid receptor	chr18	39570199	39646899	4.17846	2.52576	-0.695192	1.57454e-05	77.8381	63.1249	95.3488	78.5828	34.9661	51.4596	52.614	54.2878	yes
Lmna	prelamin-A/C isoform A	chr3	88285071	88307254	18.1329	10.9993	-0.69127	8.64764e-07	211.938	192.655	176.274	133.856	109.499	97.4659	111.515	122.625	yes
Ndrg2	protein NDRG2 isoform 1	chr14	52524946	52533163	4.67548	2.86116	-0.688892	4.83904e-05	32.0629	29.1868	34.2441	24.2312	20.4276	15.5668	16.1855	21.9947	yes
Cox20	NA	chr1	180249284	180252824	16.0375	9.68379	-0.687791	4.53475e-06	21.5769	18.666	22.1508	23.1298	9.93773	14.7736	13.7331	13.9471	yes
Col9a2	collagen alpha-2(IX) chain precursor	chr4	120712171	120727930	22.5913	13.9187	-0.687507	0.000512053	201.855	137.449	237.33	161.324	113.732	118.288	81.7746	144.688	yes
Cyp39a1	24-hydroxycholesterol 7-alpha-hydroxylase	chr17	43804374	43888380	1.872	1.12203	-0.686069	2.48331e-05	15.0232	16.7428	18.1033	18.1621	7.72935	10.9067	10.9687	11.7987	yes
Ogn	mimecan precursor	chr13	49703440	49719869	16.2304	9.92438	-0.685173	0.0178326	106.574	73.6457	154.516	158.155	46.5601	65.6383	83.8256	109.803	yes
Igfbp5	insulin-like growth factor-binding protein 5	chr1	72904639	72921439	80.9941	49.6884	-0.684445	2.2352e-06	1647.1	1346.44	1407.93	1225.41	907.462	737.389	794.649	1061.03	yes
Prkg2	cGMP-dependent protein kinase 2	chr5	99358792	99466098	1.56057	0.963053	-0.683886	0.000152313	24.5009	16.6297	25.585	20.4549	14.3545	11.6999	12.5738	15.7885	yes
Kank1	KN motif and ankyrin repeat domain-containing	chr19	25311692	25508986	2.18161	1.33731	-0.683851	6.5635e-06	38.9191	35.8613	35.5442	29.7158	21.8998	22.8048	17.211	24.9274	yes
Endod1	endonuclease domain-containing 1 protein	chr9	14158434	14185686	1.15382	0.712358	-0.683636	5.86014e-05	17.0397	12.3309	15.9692	16.0267	9.01757	10.2126	8.78386	10.2983	yes
Shc3	SHC-transforming protein 3	chr13	51526411	51662453	1.26605	0.763507	-0.683548	0.0279493	7.05786	6.6745	5.29852	3.97859	3.86467	3.4703	3.7454	3.03493	yes
Snora16a	Mus musculus small nucleolar RNA, H/ACA box 16A (Snora16a), small nucleolar RNA.	chr4	131865380	131865515	3.87073	2.30319	-0.682895	0.0242166	1.71405	1.2444	1.64352	1.66336	0.736128	0.991514	0.891762	1.15941	yes
Xylt1	xylosyltransferase 1	chr7	124524493	124811144	1.59204	1.00266	-0.681747	0.00223191	15.6281	13.4621	17.858	11.0816	11.0419	9.32024	7.22327	9.2753	yes
Gusb	beta-glucuronidase precursor	chr5	130464891	130478698	4.9948	3.02215	-0.681165	4.50789e-08	35.7934	36.8794	37.3349	35.8073	18.9553	22.904	21.6252	26.0186	yes
Unc5c	netrin receptor UNC5C precursor	chr3	141128528	141497886	7.16084	4.36522	-0.680791	3.23808e-05	195.2	191.977	214.247	189.983	81.5262	127.31	137.376	145.233	yes
Txnrd2	thioredoxin reductase 2, mitochondrial	chr16	18426510	18479166	1.33921	0.847937	-0.680674	0.00269656	8.06613	7.35326	6.79486	8.11452	5.88903	4.46181	4.8601	4.19435	yes
Kcnk2	SubName: Full=Kcnk2 protein; SubName: Full=Putative uncharacterized protein;	chr1	191031809	191168071	2.2783	1.42408	-0.680574	2.18826e-08	28.3323	25.6798	25.8058	27.4006	19.1393	15.9634	16.5422	16.1295	yes
Camk1	calcium/calmodulin-dependent protein kinase type	chr6	113284118	113293916	9.31161	5.77359	-0.678613	3.72546e-09	40.7339	35.0694	41.407	41.674	23.5561	26.9692	23.6763	25.4389	yes
Cdc42ep1	cdc42 effector protein 1	chr15	78673077	78681332	2.76775	1.69962	-0.677759	5.68977e-07	20.7703	21.4941	21.6602	19.6682	12.3301	13.8812	12.1726	13.606	yes
Retsat	all-trans-retinol 13,14-reductase precursor	chr6	72548622	72557482	1.53715	0.936915	-0.67755	0.000537564	8.67109	9.05017	9.32147	8.3393	5.1529	5.45333	5.57351	5.69476	yes
A730017C20Rik	RecName: Full=UPF0258 protein KIAA1024-like homolog;	chr18	59222035	59236614	2.12561	1.32013	-0.676742	0.000229402	11.1918	13.0096	13.6143	11.2165	7.91338	7.73381	8.33797	6.88827	yes
Cd9	CD9 antigen	chr6	125410284	125444773	4.94167	2.97106	-0.676591	0.000547315	17.1405	18.3266	19.6487	14.8354	8.64951	10.4109	9.63103	14.0153	yes
Pcsk6	paired basic amino acid cleaving system 4	chr7	73007022	73195272	3.63863	2.26504	-0.674482	4.2109e-05	44.8678	37.3319	58.8479	45.1806	27.4208	31.1336	24.791	33.6912	yes
Trim12a	tripartite motif-containing protein 12	chr7	111448411	111464009	1.5678	0.967111	-0.673642	0.0162215	5.14216	6.10886	8.92899	8.36178	3.31258	4.66012	5.17222	4.70585	yes
D630003M21Rik	hypothetical protein LOC228846 isoform 2	chr2	158008269	158054960	1.64019	1.00362	-0.673193	1.1511e-05	27.2232	25.793	25.0208	21.399	13.9864	17.3515	12.9751	17.323	yes
Fes	tyrosine-protein kinase Fes/Fps	chr7	87522644	87532832	1.03378	0.62447	-0.672832	0.000949557	8.16695	9.38955	8.46292	7.88974	4.78483	5.15587	5.2614	5.59246	yes
Dhrs7	dehydrogenase/reductase SDR family member 7	chr12	73751340	73765815	1.41416	0.845737	-0.672402	0.0244844	6.35208	4.63821	6.52503	4.38319	2.94451	2.77624	3.65622	3.95564	yes
Arhgap24	Mus musculus adult male medulla oblongata cDNA, RIKEN full-length enriched library, clone:6330438O21 product:hypothetical Pleckstrin homology (PH) domain containing protein, full insert sequence.	chr5	102910410	103326956	3.08916	1.89759	-0.671602	5.27817e-06	26.5174	29.413	33.2384	33.9416	17.115	17.054	19.3066	23.1542	yes
Hvcn1	voltage-gated hydrogen channel 1	chr5	122659746	122692306	1.66681	1.00448	-0.671461	7.80583e-05	13.0066	14.7065	14.3502	13.9363	7.36128	8.03127	8.6055	10.2642	yes
Fam132a	family with sequence similarity 132, member A	chr4	155336421	155340738	2.50446	1.60957	-0.670438	0.00311421	8.16695	8.71078	11.7254	10.8343	6.80919	6.7423	6.82198	5.21736	yes
Prickle3	prickle-like protein 3	chrX	7235659	7245312	1.02661	0.634187	-0.669949	0.0044819	7.56199	7.35326	7.5553	6.49611	4.6008	4.56097	3.78999	5.14916	yes
Fgf2	heparin-binding growth factor 2 precursor	chr3	37247575	37303752	1.71973	1.03211	-0.667844	0.0136141	3.62976	3.73319	3.26252	3.57399	1.47226	2.87539	2.22941	2.08012	yes
Vwce	von Willebrand factor C and EGF	chr19	10708723	10739700	1.03249	0.626874	-0.667733	0.0017379	12.5025	11.539	10.0819	9.21594	6.80919	6.04824	7.93668	6.00167	yes
Osr1	protein odd-skipped-related 1	chr12	9581248	9588306	32.4975	20.2608	-0.666585	3.24189e-13	201.653	196.389	199.529	178.654	131.399	120.37	116.464	121.636	yes
Zfp783	SubName: Full=Putative uncharacterized protein ENSMUSP00000110236;	chr6	47893174	47904548	3.35102	2.0507	-0.666243	1.13772e-07	47.2877	42.9883	47.1225	38.2799	23.7401	28.0599	30.3645	27.178	yes
Col4a5	collagen, type IV, alpha 5	chrX	137909962	138123778	2.91085	1.80976	-0.665714	9.33807e-10	56.967	52.6041	57.4252	57.7233	32.9417	37.4792	33.3073	37.6809	yes
Prps2	ribose-phosphate pyrophosphokinase 2	chrX	163784265	163820631	1.376	0.837065	-0.663861	0.00142652	14.1157	12.2177	15.6503	17.6901	6.80919	8.22957	10.389	11.4577	yes
Fam115c	hypothetical protein LOC232748	chr6	42573042	42595040	1.10164	0.667901	-0.663627	0.00171717	10.1835	16.2903	14.4973	14.8354	6.62515	8.13042	9.05138	10.5711	yes
Ldb2	LIM domain-binding protein 2 isoform 2	chr5	44863372	45190946	7.71454	4.82652	-0.661505	6.60191e-06	48.8001	55.206	69.6167	68.0631	36.0703	35.1988	37.4986	44.1259	yes
Astn2	astrotactin-2 isoform b	chr4	65041837	66065517	1.59446	0.986845	-0.66115	3.44824e-06	22.2827	20.2497	25.6831	23.4669	13.2503	12.9888	15.2491	16.0613	yes
Arhgef39	NA	chr4	43509016	43512532	3.95991	2.47316	-0.660384	5.72534e-05	20.1653	21.8335	15.8465	18.3644	13.0663	12.4931	11.4591	11.1849	yes
Piezo1	NA	chr8	125005598	125075229	5.52565	3.4501	-0.660117	1.08467e-11	145.392	143.671	125.472	124.28	87.5992	90.2278	82.3096	80.7497	yes
Sox5	transcription factor SOX-5 isoform b	chr6	143776945	144158088	3.32315	2.06525	-0.659735	0.000153997	83.1819	60.523	83.28	62.5785	39.7509	44.6181	38.8808	59.13	yes
Itih5	inter-alpha-trypsin inhibitor heavy chain H5	chr2	10075170	10178156	2.40022	1.49185	-0.659446	5.57967e-07	63.1175	55.7716	53.9174	53.1378	30.7333	43.6266	34.1099	33.8958	yes
Irak1	interleukin-1 receptor-associated kinase 1	chrX	71259253	71269260	7.39661	4.59583	-0.659341	5.51888e-11	84.9968	85.1847	91.7674	85.8881	52.0811	51.1621	56.6269	59.3346	yes
Srxn1	sulfiredoxin-1	chr2	151931260	151937112	1.29399	0.821369	-0.657749	0.00112911	9.27605	11.8783	11.2348	10.8793	7.36128	7.1389	5.57351	7.63848	yes
Nudt17	nucleoside diphosphate-linked moiety X motif 17	chr3	96509815	96512483	1.0328	0.595377	-0.65675	0.0176349	4.5372	4.52508	4.07201	3.55151	1.84032	2.28048	2.76446	2.93263	yes
Gamt	guanidinoacetate N-methyltransferase	chr10	79720896	79723713	2.5541	1.56982	-0.654116	0.0102142	6.65456	8.93704	7.31	5.68691	4.41677	4.46181	4.68175	4.29665	yes
Phf15	protein Jade-2	chr11	51626958	51670983	1.10891	0.697784	-0.653963	2.23628e-05	18.2496	19.9104	22.8131	19.4883	13.0663	11.799	11.8604	14.4927	yes
Ebf1	transcription factor COE1	chr11	44431636	44818674	12.937	8.02901	-0.653732	1.51647e-08	83.9886	88.0129	88.5295	84.6967	51.1609	45.9071	60.5506	60.1531	yes
Hexim2	protein HEXIM2	chr11	102994653	103001222	1.30886	0.848945	-0.653434	0.0160512	9.67935	5.88261	8.24214	6.51859	6.07306	5.15587	3.92375	4.67175	yes
Itpr3	inositol 1,4,5-trisphosphate receptor type 3	chr17	27194249	27259168	1.72947	1.07944	-0.652856	4.7347e-06	48.8001	54.9798	42.3146	38.19	28.893	33.0174	27.8676	26.9052	yes
Eva1a	NA	chr6	81991622	82043093	1.11458	0.74574	-0.650829	0.0154343	6.4529	4.63821	6.37785	5.97912	5.33693	3.56945	3.25493	3.61464	yes
Sh3d21	NA	chr4	125827846	125840585	1.9637	1.24193	-0.650369	9.03944e-05	12.9058	13.6884	14.4973	13.262	8.64951	9.02278	7.66915	9.4117	yes
Loxl1	lysyl oxidase homolog 1 precursor	chr9	58135530	58161019	4.71699	2.96261	-0.649804	5.8992e-08	45.5736	48.1921	49.9189	43.4048	27.6048	33.1166	26.8866	31.3382	yes
H2-M5	histocompatibility 2, M region locus 5	chr17	37123800	37126449	1.53215	0.968017	-0.649349	0.0110047	6.25125	4.63821	5.15134	5.25983	3.31258	3.76775	3.52246	3.03493	yes
Matn2	matrilin-2	chr15	34236436	34365995	5.62111	3.49257	-0.649324	1.18618e-05	55.9588	54.9798	68.9789	55.2956	29.0771	36.1903	37.8553	45.3194	yes
Ctsk	cathepsin K precursor	chr3	95303208	95313284	7.70868	4.94263	-0.648556	0.00338904	25.3075	25.3405	42.8297	43.0677	22.4519	21.7142	17.5677	26.2232	yes
Xbp1	X-box-binding protein 1	chr11	5420644	5425996	14.2328	9.00829	-0.647634	0.000108523	116.556	102.719	83.2309	76.335	69.9322	68.2162	48.9131	55.3449	yes
Tlcd2	TLC domain-containing protein 2	chr11	75281581	75284146	2.64082	1.67274	-0.645092	0.00284295	9.17522	9.27642	9.71396	7.57505	6.25709	5.45333	6.06398	5.18326	yes
Emb	embigin precursor	chr13	118009380	118063222	2.79855	1.70128	-0.644258	9.28192e-05	22.3835	22.1729	23.2791	19.3085	9.56967	13.7821	14.2682	16.3341	yes
Mgp	matrix Gla protein precursor	chr6	136820956	136824326	5.45276	3.40227	-0.643199	0.0457571	9.4777	6.56137	13.3199	9.57559	4.78483	5.15587	5.35057	9.3094	yes
Slc7a2	low affinity cationic amino acid transporter 2	chr8	41947721	42007424	3.26783	2.03499	-0.642104	1.6466e-05	82.4762	67.1975	80.9742	74.6266	37.7266	43.0317	53.9516	58.8231	yes
Vamp8	vesicle-associated membrane protein 8	chr6	72335215	72340661	9.00175	5.76092	-0.641889	4.42248e-05	19.762	18.3266	23.2791	22.905	13.6184	13.2863	11.9942	15.5498	yes
Bok	bcl-2-related ovarian killer protein	chr1	95582271	95592339	2.09063	1.30241	-0.641838	0.0156205	11.6959	9.50267	6.72127	7.5301	5.70499	6.24654	4.99387	5.45606	yes
Gltp	glycolipid transfer protein	chr5	115119511	115140944	6.95369	4.32683	-0.641478	0.00031714	34.4827	28.1686	35.4461	35.0655	17.483	17.054	20.9118	28.6784	yes
Gsn	gelsolin precursor	chr2	35111879	35163422	20.5349	12.9628	-0.640668	6.00452e-10	176.346	184.623	188.613	167.258	109.683	110.157	105.718	132.957	yes
Arsi	arylsulfatase I precursor	chr18	61071894	61077422	1.66692	1.07512	-0.640573	0.019212	10.2843	5.76948	10.3763	7.70992	5.70499	6.04824	4.45881	6.00167	yes
Klf8	Krueppel-like factor 8	chrX	149672588	149830677	1.50751	0.925742	-0.639093	0.000155117	18.048	19.4579	21.93	20.5223	8.64951	12.4931	14.4911	14.3563	yes
Svep1	sushi, von Willebrand factor type A, EGF and	chr4	58055668	58219468	9.037	5.68521	-0.638113	1.32003e-05	323.25	278.293	325.712	283.716	150.906	182.24	222.361	220.425	yes
Fam114a1	protein Noxp20	chr5	65361314	65433140	7.0254	4.45002	-0.637978	1.13009e-05	63.0166	49.0971	74.5472	59.9486	36.6224	37.0826	39.4159	45.1148	yes
Tmem141	transmembrane protein 141 isoform 2	chr2	25475586	25477525	1.73894	1.13988	-0.637932	0.0284467	6.55373	4.97759	5.54382	4.69788	4.96886	2.87539	2.89823	3.64874	yes
Gsta4	glutathione S-transferase A4	chr9	78039773	78057156	9.60527	6.06373	-0.637878	4.77643e-06	22.5852	29.7524	27.4493	29.7158	16.5629	16.7566	17.0327	19.6418	yes
Ppfibp2	liprin-beta-2 isoform 1	chr7	114738565	114892097	3.16191	2.02206	-0.637635	2.81415e-08	41.4397	42.762	44.9393	48.9569	29.6292	27.6633	26.6637	31.1336	yes
Galk1	galactokinase	chr11	115869671	115874033	11.066	7.04221	-0.637332	2.51664e-07	51.0183	55.5454	44.7676	46.4618	34.23	33.3149	28.581	31.2359	yes
Pla2g4a	cytosolic phospholipase A2	chr1	151676752	151808414	2.13263	1.36372	-0.637193	0.000507631	17.0397	13.6884	21.3658	20.2751	10.4898	11.8982	11.5037	12.8899	yes
Lrrc17	leucine-rich repeat-containing protein 17	chr5	21049345	21081720	21.9609	13.8445	-0.636677	2.17377e-08	137.023	140.164	156.306	137.857	82.2623	80.8084	93.2337	109.326	yes
Cd1d1	antigen-presenting glycoprotein CD1d1 precursor	chr3	86799758	86803262	4.81735	3.0385	-0.635333	8.9793e-07	26.8199	23.4173	28.3569	27.0409	15.6427	15.9634	17.211	18.7211	yes
Cryl1	lambda-crystallin homolog	chr14	57893871	58017320	2.1203	1.29359	-0.634783	0.00388228	8.36861	8.93704	9.346	8.90125	4.23274	5.05672	5.88563	6.88827	yes
Fndc5	fibronectin type III domain-containing protein 5	chr4	128814304	128821837	1.42321	0.928979	-0.634499	0.00193698	9.67935	10.7471	12.5349	12.8574	8.83354	6.14739	6.82198	8.35459	yes
Plcd1	1-phosphatidylinositol-4,5-bisphosphate	chr9	118980646	119002614	3.16604	2.02393	-0.633195	6.67952e-06	26.9207	25.0011	25.4378	22.2531	16.9309	16.8557	13.5102	17.0843	yes
Wwp2	NEDD4-like E3 ubiquitin-protein ligase WWP2	chr8	109960298	110082495	19.7443	12.5862	-0.633043	0.000319533	304.799	227.612	270.617	199.761	173.174	152.892	125.159	195.327	yes
Tsc22d3	TSC22 domain family protein 3 isoform 1	chrX	137074068	137135061	7.68776	4.81198	-0.631624	8.64049e-08	54.648	60.1836	57.4742	54.981	31.2854	33.9098	38.8808	40.5453	yes
Lrrk1	leucine-rich repeat serine/threonine-protein	chr7	73403633	73533227	1.49436	0.941431	-0.631258	4.12335e-05	35.3901	35.8613	29.9759	30.9746	17.8511	26.0768	22.9629	17.7322	yes
Akna	AT-hook-containing transcription factor	chr4	63028162	63064479	2.82024	1.77358	-0.630462	4.58567e-06	52.6315	48.3053	45.1355	36.9986	26.6846	31.8276	30.7212	27.8259	yes
Ccdc80	coiled-coil domain-containing protein 80	chr16	45094166	45128037	6.61911	4.25763	-0.630368	0.000824102	57.9753	56.6767	88.5295	85.0564	41.5912	52.1537	38.6579	54.3219	yes
Tspo	translocator protein	chr15	83394003	83404633	1.17423	0.671408	-0.630365	0.0333562	3.0248	3.73319	2.74738	2.40514	1.10419	1.98303	1.96188	1.90962	yes
Snhg11	small nucleolar RNA host gene 11 (non-protein	chr2	158201374	158211881	1.89499	1.21146	-0.629528	1.47846e-07	31.0546	34.2775	31.2269	35.605	20.4276	23.1023	19.7971	22.1311	yes
Dbc1	deleted in bladder cancer protein 1 homolog	chr4	68422406	68615431	1.04175	0.691528	-0.628514	0.00831913	7.66282	9.95518	11.8481	12.2055	7.54531	7.63466	5.35057	7.26338	yes
Gpr126	G-protein coupled receptor 126 precursor	chr10	14122391	14264842	2.19571	1.37961	-0.628489	0.00669805	44.1621	29.5262	50.9247	45.6077	17.483	23.598	32.1926	35.669	yes
Loxl3	lysyl oxidase homolog 3 precursor	chr6	82984218	83002558	3.99179	2.57101	-0.62841	1.40731e-05	50.4133	39.7076	54.6778	47.5183	30.3653	34.8022	26.1732	33.6912	yes
Crabp1	cellular retinoic acid-binding protein 1	chr9	54612615	54620916	66.0196	42.0021	-0.627357	8.43541e-11	149.727	161.093	134.916	134.912	91.2799	96.9701	88.6857	97.5953	yes
Kdelc2	KDEL (Lys-Asp-Glu-Leu) containing 2 protein	chr9	53192128	53209972	4.17729	2.67816	-0.627196	4.10206e-05	39.8265	37.3319	52.7399	51.6093	25.2124	31.2327	27.7338	33.4184	yes
Man2b2	epididymis-specific alpha-mannosidase precursor	chr5	37198052	37221888	1.7603	1.10679	-0.6262	0.000306714	19.5604	15.4984	20.6299	16.1616	10.1218	10.8075	13.1089	11.901	yes
Syce2	synaptonemal complex central element protein 2	chr8	87396010	87411345	4.49167	2.90026	-0.625633	9.47815e-06	18.1488	16.8559	19.7959	18.5667	11.9621	12.0965	11.9496	11.9351	yes
Hmox1	heme oxygenase 1	chr8	77617517	77624492	3.01845	1.90188	-0.625295	0.000509807	13.0066	13.2359	15.5276	14.8579	6.80919	10.1134	8.73927	10.5029	yes
Fam101a	hypothetical protein LOC73121	chr5	125483845	125492917	3.63542	2.33348	-0.624804	0.0016494	18.5521	16.5166	19.7959	16.4313	12.5142	9.91514	9.14056	14.6632	yes
Adrbk2	beta-adrenergic receptor kinase 2 isoform 1	chr5	113339498	113444534	3.47246	2.19182	-0.623806	8.69179e-05	78.1406	69.9125	79.7476	84.6518	35.3342	47.1961	55.4676	62.6765	yes
Foxl2os	Mus musculus 2 days pregnant adult female ovary cDNA, RIKEN full-length enriched library, clone:E330015D05 product:hypothetical protein, full insert sequence.	chr9	98849574	98855729	2.8598	1.85792	-0.623401	7.08041e-07	33.5753	30.7706	31.5704	30.9071	24.6603	18.2439	21.4915	18.9939	yes
Wfikkn2	WAP, kazal, immunoglobulin, kunitz and NTR	chr11	94097266	94103893	2.97587	1.91607	-0.622346	5.10003e-06	25.3075	35.7482	29.4362	29.4461	20.7956	19.3345	18.1474	19.8464	yes
Emid1	EMI domain-containing protein 1 precursor	chr11	5006269	5052225	2.85515	1.79459	-0.622329	0.000101751	17.9471	15.8378	16.8277	14.1611	9.38563	10.6092	10.2553	11.0826	yes
Plxnd1	plexin D1	chr6	115904829	115945023	3.42741	2.19828	-0.621976	1.58757e-06	83.7869	68.4419	69.6412	58.9371	49.3206	44.9156	42.4479	45.7968	yes
Lox	protein-lysine 6-oxidase precursor	chr18	52676892	52689362	17.1989	11.018	-0.621928	1.92513e-05	185.723	153.627	221.606	176.676	96.0647	133.954	110.177	138.311	yes
Gfra1	GDNF family receptor alpha-1 precursor	chr19	58311182	58528956	2.92824	1.88068	-0.621124	0.0010071	26.4166	20.5891	34.4894	31.0869	15.4587	18.1447	16.9881	22.5062	yes
Fat3	protocadherin Fat 3	chr9	15714637	16182675	1.72443	1.10995	-0.618754	1.77434e-08	94.6762	88.0129	108.62	87.3267	59.2583	65.0433	60.6398	61.8581	yes
Spock1	testican-1 isoform 4 precursor	chr13	57522556	58009693	1.80552	1.14361	-0.618099	2.12214e-06	39.6249	32.6937	34.5876	36.3018	18.7713	25.4819	22.7845	24.9956	yes
Sdpr	serum deprivation-response protein	chr1	51345970	51359804	1.17041	0.756854	-0.61798	0.0294772	7.36034	9.72893	12.5595	13.0372	5.1529	8.42787	5.43975	8.7979	yes
Pygl	glycogen phosphorylase, liver form	chr12	71291802	71328670	2.47396	1.5591	-0.617396	5.19294e-05	22.081	19.0053	22.8376	19.0163	10.8579	13.8812	13.5102	14.8337	yes
Pdzd2	SubName: Full=Putative uncharacterized protein;	chr15	12286809	12522311	1.9038	1.22839	-0.616995	4.27143e-07	79.7538	74.6639	79.9194	68.9847	50.9769	50.2698	41.7791	54.8675	yes
Ska1	spindle and kinetochore-associated protein 1	chr18	74354953	74367472	1.57371	1.01907	-0.616988	0.000998187	10.8893	12.444	13.4671	13.1945	7.54531	8.92363	6.95574	9.2753	yes
Btbd11	ankyrin repeat and BTB/POZ domain-containing	chr10	84849559	85123037	1.03571	0.655423	-0.616829	3.72098e-05	19.6612	19.2316	16.9994	17.3305	11.41	11.6007	11.1916	12.7876	yes
Chsy3	chondroitin sulfate synthase 3	chr18	59334994	59570990	1.04979	0.657816	-0.616759	0.00487438	12.7042	9.27642	13.5407	13.0147	5.1529	8.03127	8.20421	9.514	yes
Sgol1	shugoshin-like 1	chr17	53814112	53828640	2.80685	1.85131	-0.614396	1.31418e-06	28.5339	28.6211	31.3005	32.0984	21.5317	21.3176	17.2556	20.0851	yes
Lingo1	leucine-rich repeat and immunoglobulin-like	chr9	56466282	56533060	1.53833	0.984027	-0.614349	0.000200262	16.0314	13.9146	16.7296	13.5542	9.38563	9.51854	9.94315	10.2301	yes
Prkar1b	Mus musculus visual cortex cDNA, RIKEN full-length enriched library, clone:K530026E10 product:protein kinase, cAMP dependent regulatory, type I beta, full insert sequence.	chr5	139493258	139606340	4.85947	3.08949	-0.61413	4.37475e-07	41.4397	40.047	40.7937	35.7848	24.6603	23.1023	25.4598	28.7807	yes
Zmynd8	protein kinase C-binding protein 1	chr2	165609652	165710251	8.4638	5.47404	-0.613974	3.76736e-11	177.556	171.727	161.85	158.694	117.228	110.256	99.6098	111.201	yes
Spc24	kinetochore protein Spc24	chr9	21559886	21564730	6.79202	4.44889	-0.61185	7.9053e-06	28.0298	28.6211	25.3887	26.7937	18.9553	20.921	15.3383	16.7774	yes
Lgals1	galectin-1	chr15	78757155	78760895	134.502	86.6666	-0.611183	0.000157482	356.22	393.343	272.162	252.382	224.887	196.122	190.659	221.721	yes
Cdh13	cadherin-13 precursor	chr8	120807655	121847348	1.97289	1.25769	-0.610452	0.0121614	14.519	13.2359	16.3126	9.53063	6.62515	11.2041	8.56092	8.32049	yes
Abca9	ATP-binding cassette sub-family A member 9	chr11	109962136	110029467	2.77604	1.78649	-0.609905	0.00082184	54.2447	46.9477	56.6647	49.0018	23.5561	45.808	29.4727	35.9759	yes
Mthfd1l	monofunctional C1-tetrahydrofolate synthase,	chr10	6179460	6373466	1.53808	1.00418	-0.609868	4.84915e-06	19.4595	19.9104	20.4336	19.3984	13.6184	13.2863	12.4847	12.924	yes
Vill	villin-like protein isoform 1	chr9	118961896	118980643	4.02857	2.60565	-0.609369	3.07963e-08	35.5918	35.4088	35.4952	33.02	23.188	23.0031	21.759	23.427	yes
Cyba	cytochrome b-245 light chain	chr8	124948671	124956840	4.93016	3.25122	-0.608539	0.00108903	12.2	10.2946	11.1612	10.8119	8.46547	7.1389	6.33151	7.67258	yes
Clu	clusterin precursor	chr14	66587320	66600382	3.4179	2.25912	-0.608317	0.00106044	17.5438	17.4216	20.5808	17.9598	15.8268	8.52702	12.2617	12.4807	yes
Nacc2	nucleus accumbens-associated protein 2 isoform	chr2	25911056	25978331	1.04667	0.665783	-0.606428	0.000187103	23.4926	17.8741	23.8679	22.1407	11.41	13.5837	14.4465	16.982	yes
Serpinf1	pigment epithelium-derived factor precursor	chr11	75223531	75236125	26.3684	17.0051	-0.605382	1.01041e-09	121.799	117.426	122.602	106.073	73.9809	72.0831	74.7297	85.285	yes
Mgst1	microsomal glutathione S-transferase 1	chr6	138089058	138105273	3.47152	2.26592	-0.605182	0.00313799	8.46943	9.16329	10.3517	11.0142	5.70499	6.9406	6.06398	7.02468	yes
Rnase4	ribonuclease 4 precursor	chr14	51710752	51725826	2.07168	1.3661	-0.603609	0.0133943	10.5868	9.05017	15.7974	13.9138	7.91338	7.63466	7.1341	10.1278	yes
Pagr1a	NA	chr7	134158565	134160866	20.3208	13.2972	-0.603354	8.31871e-07	94.5754	88.0129	81.9799	75.9304	63.6751	59.3917	48.9131	53.2307	yes
Rasa4	ras GTPase-activating protein 4 isoform 1	chr5	136559786	136587730	1.99169	1.30509	-0.602233	0.000137429	18.048	15.8378	18.7656	16.3414	12.5142	10.2126	10.4782	12.5148	yes
Tshz2	teashirt homolog 2	chr2	169459146	169714004	4.92156	3.19366	-0.601705	7.44905e-06	71.7885	70.0257	78.374	79.2796	43.7996	49.3774	42.9829	60.4259	yes
Pttg1	securin isoform 1	chr11	43233750	43239750	4.0704	2.62963	-0.601028	0.00241048	13.9141	25.1142	21.7828	23.422	11.7781	14.2778	15.5167	13.6401	yes
Ptpla	Mus musculus putative tyrosine phosphatase (Ptpla) mRNA, complete cds.	chr2	13948458	13977662	4.05205	2.59509	-0.600673	0.00103287	12.9058	10.9733	12.2406	12.4528	7.54531	6.84145	7.84751	9.3094	yes
Igfbp7	insulin-like growth factor-binding protein 7	chr5	77778265	77837070	2.32301	1.51529	-0.600127	0.0389974	9.17522	9.6158	8.83087	5.75434	5.88903	6.34569	4.01293	5.76296	yes
Nsmaf	protein FAN	chr4	6323354	6381418	6.6615	4.33986	-0.599736	6.87327e-07	63.0166	65.5006	72.7075	76.9643	41.5912	46.9978	43.0275	51.6962	yes
Ltbp3	latent-transforming growth factor beta-binding	chr19	5740904	5758532	12.7415	8.29646	-0.599149	2.6628e-07	219.701	196.049	199.455	169.596	135.448	126.716	123.509	132.241	yes
Rin2	ras and Rab interactor 2	chr2	145611852	145713352	6.03913	3.92592	-0.598435	4.37475e-07	79.9555	77.3789	92.8468	84.472	52.4491	49.6749	54.665	63.6313	yes
Tceal1	transcription elongation factor A protein-like	chrX	133242604	133244405	2.40479	1.56793	-0.598053	0.00775508	7.56199	6.90075	8.02137	9.2609	4.96886	4.75927	5.39516	5.83116	yes
Fkbp11	peptidyl-prolyl cis-trans isomerase FKBP11	chr15	98554799	98558629	2.90538	1.92503	-0.597895	0.0130255	6.65456	6.10886	6.62315	6.02408	4.96886	3.76775	3.70081	4.56945	yes
Trim2	tripartite motif-containing protein 2	chr3	83964361	84108697	4.22007	2.74234	-0.597344	1.6029e-09	100.625	97.063	103.248	112.592	63.6751	64.2501	72.7678	71.7813	yes
Wisp1	WNT1-inducible-signaling pathway protein 1	chr15	66722955	66754761	3.55524	2.33184	-0.597178	4.71098e-05	49.2034	45.364	60.1971	57.948	31.1014	39.6606	30.7212	39.3859	yes
Palm3	paralemmin-3	chr8	86545373	86554194	1.47499	0.979404	-0.596445	0.00359007	11.1918	9.05017	10.2536	12.5202	7.17725	7.73381	6.19775	7.70668	yes
Slc5a6	sodium-dependent multivitamin transporter	chr5	31338409	31351297	1.58648	1.02588	-0.596056	4.38358e-05	19.9637	18.666	17.7599	16.8584	12.3301	11.5016	11.8158	12.3784	yes
Sox10	transcription factor SOX-10	chr15	78985343	78994920	3.72567	2.41355	-0.596025	0.000526042	33.2728	27.0374	32.8459	26.9285	18.0351	19.4337	16.0517	25.2343	yes
Pcdhb20	protocadherin beta 20	chr18	37663918	37667314	1.02096	0.677181	-0.595871	0.00637882	8.46943	10.5208	10.8914	11.4188	8.09741	5.15587	6.64363	7.77488	yes
Itpripl2	inositol 1,4,5-triphosphate receptor-interacting	chr7	125628626	125635489	4.42449	2.88351	-0.595794	2.07415e-06	86.2067	77.1527	101.947	96.3853	51.713	60.0858	60.1939	66.7685	yes
Ypel2	protein yippee-like 2	chr11	86749927	86807264	2.86956	1.84589	-0.595558	0.000416821	40.2298	36.2007	46.6074	44.4613	21.8998	22.7057	29.7403	35.1575	yes
Idi1	isopentenyl-diphosphate Delta-isomerase 1	chr13	8884852	8891642	6.55905	4.26921	-0.594881	0.00142863	43.1538	47.9659	63.8766	69.4792	28.1569	36.3886	41.5115	42.0458	yes
Dusp9	dual specificity protein phosphatase 9	chrX	70884780	70888853	1.79457	1.19898	-0.594192	0.00131772	12.805	17.0822	13.1972	14.4758	11.41	10.0143	8.20421	9.173	yes
Vstm2b	V-set and transmembrane domain-containing	chr7	48154648	48185338	3.21146	2.1523	-0.594059	0.0015458	14.8215	11.9915	14.9389	13.8239	9.56967	11.2041	7.53539	9.2412	yes
6030419C18Rik	hypothetical protein LOC319477	chr9	58336410	58347549	5.52147	3.59521	-0.593842	5.57214e-07	38.3141	35.0694	35.716	31.1094	23.5561	23.1023	22.5616	23.3247	yes
Inf2	inverted formin-2	chr12	113826995	113853768	2.90797	1.88547	-0.590479	1.55462e-06	41.5406	43.7802	39.2974	34.1215	25.3964	26.87	25.1477	27.0075	yes
Hs3st1	heparan sulfate glucosamine 3-O-sulfotransferase	chr5	40005174	40035870	1.33108	0.88489	-0.589725	0.0165214	5.84794	6.22199	7.38359	7.26036	3.86467	5.35418	4.01293	4.70585	yes
Mxra7	matrix-remodeling-associated protein 7	chr11	116664714	116689360	4.16638	2.74839	-0.589684	2.86621e-05	21.6777	18.666	23.549	21.6237	13.8024	14.4761	13.5102	15.277	yes
Atp2b4	SubName: Full=Putative uncharacterized protein; Flags: Fragment;	chr1	135599251	135650324	14.2943	9.32425	-0.587951	2.16302e-06	369.731	365.287	355.271	316.961	206.668	219.125	257.363	250.876	yes
Rbm43	RNA-binding protein 43	chr2	51779969	51790529	1.30822	0.880682	-0.587773	0.0304432	5.24298	9.16329	8.65916	10.5646	5.88903	5.84994	5.17222	5.89936	yes
Pard3b	partitioning defective 3 homolog B	chr1	61685398	62688858	1.8417	1.21977	-0.587473	1.12495e-06	42.448	42.1964	49.6	49.7886	29.2611	33.2157	28.8039	31.8838	yes
Rap1gap	rap1 GTPase-activating protein 1	chr4	137220641	137285776	2.71232	1.76301	-0.586514	7.65676e-07	28.3323	28.3949	26.8851	25.8496	17.115	18.7396	18.2811	18.0391	yes
Map1a	NA	chr2	121115338	121136568	1.93031	1.29409	-0.586364	2.95681e-06	66.5456	63.238	75.5039	68.2654	54.4735	47.2952	39.728	43.3075	yes
Tmc6	transmembrane channel-like protein 6 isoform 1	chr11	117627299	117641997	1.76084	1.16495	-0.585707	0.00160311	16.7372	19.7972	14.7917	14.3184	12.1461	12.1956	9.09597	10.4688	yes
Slc6a17	orphan sodium- and chloride-dependent	chr3	107270466	107320936	4.91005	3.19956	-0.585537	2.1133e-06	100.121	98.7599	91.3014	77.2116	53.3693	67.9187	59.7035	62.165	yes
Lpcat4	lysophospholipid acyltransferase LPCAT4	chr2	112079998	112087268	2.55624	1.69031	-0.585119	0.00315227	15.124	16.8559	13.6388	12.0257	10.6739	10.5101	7.62457	9.71861	yes
Ddr2	discoidin domain-containing receptor 2	chr1	171902438	172019075	22.5571	14.7939	-0.584839	5.32671e-05	497.68	554.323	553.573	620.48	306.597	337.611	397.637	440.645	yes
Fkbp7	peptidyl-prolyl cis-trans isomerase FKBP7	chr2	76501091	76511155	9.41933	6.12059	-0.583228	0.00196378	20.2661	23.4173	30.074	27.0409	13.6184	13.7821	18.2365	20.8694	yes
Stbd1	starch-binding domain-containing protein 1	chr5	93032077	93035605	1.59215	1.04761	-0.581976	0.00637627	7.9653	9.27642	10.0328	10.3623	5.70499	6.14739	5.79645	7.39978	yes
Zfp111	zinc finger protein 111	chr7	24978234	24993168	2.1106	1.38584	-0.581214	1.19124e-07	41.6414	44.7983	45.7733	46.9114	28.709	27.7624	30.3199	32.3954	yes
Gprc5b	G-protein coupled receptor family C group 5	chr7	126115554	126138725	5.28025	3.45352	-0.580765	1.05806e-06	72.4943	71.2701	76.8776	63.1629	42.8795	47.791	52.8815	45.1148	yes
Prps1	ribose-phosphate pyrophosphokinase 1	chrX	136991142	137010679	5.93234	3.85114	-0.580747	4.10139e-07	34.281	34.0512	34.931	36.077	19.8755	22.7057	24.568	24.6887	yes
Myl6b	myosin light chain 6B	chr10	127931213	127935741	2.4965	1.71397	-0.580575	0.0121365	7.36034	7.24013	8.51198	7.35027	6.80919	4.36266	4.77093	5.14916	yes
Wnt11	RecName: Full=Protein Wnt;	chr7	105987355	106003257	1.79332	1.2226	-0.580222	0.00861095	11.3934	13.8015	17.1466	17.2855	11.7781	9.71684	7.75833	11.5941	yes
Necab2	N-terminal EF-hand calcium-binding protein 2	chr8	121970619	121996535	1.77847	1.16864	-0.579569	0.00210477	11.3934	10.7471	9.95926	9.50815	7.54531	6.44484	6.68822	7.02468	yes
Rnf169	ring finger protein 169	chr7	107068765	107128968	4.66042	3.05911	-0.578827	4.39453e-09	102.541	105.095	93.2147	95.1939	61.6507	69.8026	67.5064	64.8248	yes
Col11a1	collagen alpha-1(XI) chain precursor	chr3	113733458	113923244	27.8158	18.4045	-0.576158	0.00300987	636.417	429.543	797.133	545.831	341.563	395.713	395.452	482.623	yes
Gtpbp8	GTP-binding protein 8 isoform 2	chr16	44738992	44746476	2.74903	1.77252	-0.575965	0.00282171	10.3851	11.0865	10.7442	10.3848	5.1529	8.32872	6.86657	7.53618	yes
Acot2	acyl-coenzyme A thioesterase 2, mitochondrial	chr12	85328811	85334825	1.3092	0.850406	-0.57576	0.00966055	8.57026	9.27642	7.72701	8.60904	5.1529	5.84994	4.90469	6.58137	yes
Fam53c	hypothetical protein LOC66306	chr18	34918560	34933414	8.04364	5.36628	-0.575395	3.77428e-11	105.263	108.941	106.535	107.13	77.4775	72.678	69.6466	68.9168	yes
Bcam	basal cell adhesion molecule	chr7	20341487	20355881	1.44433	0.937349	-0.572764	0.00505823	12.3008	10.5208	8.95352	9.4632	6.62515	6.84145	7.00033	6.71777	yes
Emilin1	EMILIN-1 precursor	chr5	31216159	31223646	31.3081	20.8499	-0.571316	1.54631e-05	340.088	354.314	307.584	284.795	232.985	236.674	183.748	213.093	yes
Stard4	stAR-related lipid transfer protein 4	chr18	33361075	33373470	2.74954	1.80722	-0.570337	0.000213413	23.4926	21.2679	25.6586	27.3331	12.1461	18.343	16.3192	18.3119	yes
Traf5	TNF receptor-associated factor 5	chr1	193821088	193916445	1.96194	1.31998	-0.569961	0.0030686	13.7124	11.1996	12.0198	11.3289	10.1218	6.44484	7.89209	8.38869	yes
Hspg2	basement membrane-specific heparan sulfate	chr4	137024718	137126545	14.0227	9.32793	-0.569077	3.33494e-05	674.328	606.927	598.071	478.352	402.662	437.456	361.922	387.005	yes
Maneal	glycoprotein endo-alpha-1,2-mannosidase-like	chr4	124532483	124539415	1.01419	0.663828	-0.568394	0.00912608	8.26778	8.82391	8.65916	7.08054	5.52096	4.95757	5.75187	5.59246	yes
Tns1	tensin 1	chr1	73956805	74171021	9.62313	6.39446	-0.568379	1.922e-06	305.605	313.136	263.405	255.686	191.209	201.476	182.365	191.542	yes
Enpp2	ectonucleotide pyrophosphatase/phosphodiesterase	chr15	54670453	54751701	10.1856	6.75104	-0.568149	0.000465823	92.8613	87.221	126.87	105.354	57.234	61.7713	70.36	87.7744	yes
Mettl22	NA	chr16	8470906	8490290	1.80172	1.17308	-0.568071	0.0190658	7.25952	6.10886	8.07043	6.69842	4.0487	4.16436	5.2614	5.14916	yes
Bai2	brain-specific angiogenesis inhibitor 2 isoform	chr4	129662322	129699877	7.91983	5.24633	-0.56765	8.14123e-08	136.721	131.793	121.473	106.95	86.127	77.4373	82.8001	87.7403	yes
Hpgd	15-hydroxyprostaglandin dehydrogenase [NAD+]	chr8	58773349	58799843	8.08951	5.34412	-0.564861	0.000141412	47.1868	41.6308	42.4372	33.6944	29.4451	22.6065	28.4026	30.247	yes
Cybrd1	cytochrome b reductase 1	chr2	70956111	70980983	2.43446	1.61252	-0.564012	0.000887906	35.6926	33.7119	47.8829	33.537	22.6359	22.3091	25.5936	30.8267	yes
Pgm5	phosphoglucomutase-like protein 5	chr19	24752751	24936332	8.17196	5.42656	-0.563352	8.77729e-05	189.05	169.351	217.558	200.413	111.339	113.727	150.708	148.268	yes
Mis18bp1	NA	chr12	66233721	66273567	3.90728	2.59623	-0.563027	0.00596835	43.053	34.8431	51.219	58.1953	20.7956	35.992	34.2882	35.0893	yes
Celf2	CUGBP Elav-like family member 2 isoform 4	chr2	6460744	7317825	3.1553	2.12729	-0.563015	0.0031785	76.5274	61.0886	110.091	111.063	61.2827	56.5163	58.6779	67.3141	yes
Lgalsl	NA	chr11	20723358	20731111	4.7106	3.14261	-0.561846	0.000532141	46.6827	40.8389	58.7253	57.9031	29.2611	32.5217	34.645	41.466	yes
Gsr	glutathione reductase, mitochondrial precursor	chr8	34763710	34808634	4.22199	2.88514	-0.561555	2.22316e-05	32.6678	32.92	33.0176	35.5825	27.6048	21.2184	19.485	24.1431	yes
Trim46	tripartite motif-containing protein 46 isoform	chr3	89038099	89049819	1.91398	1.2698	-0.561001	0.0112873	24.0976	19.2316	15.0125	14.206	12.6982	13.7821	12.1726	10.2301	yes
Casd1	CAS1 domain-containing protein 1 precursor	chr6	4551066	4593381	8.39708	5.60793	-0.560692	0.000328927	86.3076	76.0214	105.406	108.703	50.2407	65.6383	63.2259	75.43	yes
E2f2	transcription factor E2F2	chr4	135728309	135751971	1.44733	0.966469	-0.560622	2.04387e-05	19.8628	20.8154	20.6054	20.2301	13.0663	14.6744	13.9115	13.5037	yes
Drp2	dystrophin-related protein 2	chrX	130939319	130991112	3.04416	2.05656	-0.55988	4.28172e-08	64.0249	61.428	64.7842	62.4661	47.2962	41.4453	42.3587	41.6025	yes
Gypc	glycophorin-C	chr18	32687974	32719688	7.58429	5.04216	-0.559598	1.6541e-07	48.3968	50.0022	50.4341	47.8555	31.8375	32.0259	34.5112	34.2709	yes
Lcat	phosphatidylcholine-sterol acyltransferase	chr8	108463451	108467302	1.83102	1.22214	-0.559272	0.033756	6.75538	6.90075	7.94778	8.09205	5.52096	3.17285	5.75187	5.66066	yes
Itpkb	inositol-trisphosphate 3-kinase B	chr1	182260607	182353790	6.21933	4.16122	-0.559133	4.27057e-07	100.827	97.968	94.662	83.1008	63.4911	68.117	57.3849	66.1547	yes
B2m	beta-2-microglobulin precursor	chr2	121973423	121978818	16.6115	11.0663	-0.558329	0.00056948	41.4397	34.73	48.2999	45.293	22.4519	30.0429	26.842	35.1916	yes
Gpc4	glypican-4 precursor	chrX	49406195	49518100	17.6853	11.7323	-0.557369	7.53207e-08	135.713	121.838	117.843	112.772	76.7414	75.8509	90.1571	86.5808	yes
Nlgn3	neuroligin-3 precursor	chrX	98494518	98516689	6.3275	4.24506	-0.55634	7.11188e-06	83.1819	77.0395	67.7769	63.4102	54.4735	48.2868	47.5755	47.8087	yes
Kcnb1	potassium voltage-gated channel subfamily B	chr2	166921469	167014318	1.22202	0.81675	-0.553806	1.32368e-06	43.2546	38.9157	41.2598	38.5046	28.1569	24.4904	28.6701	28.4738	yes
Dusp10	dual specificity protein phosphatase 10	chr1	185858340	185899515	1.78355	1.2214	-0.553678	0.00129847	14.519	14.7065	15.4785	12.745	11.226	10.1134	9.58644	8.8661	yes
2610035D17Rik	Mus musculus 10 days embryo whole body cDNA, RIKEN full-length enriched library, clone:2610035D17 product:unclassifiable, full insert sequence.	chr11	112905220	113063152	1.66734	1.14872	-0.553073	0.010565	9.98183	9.16329	8.43839	9.01364	7.91338	5.84994	5.2614	6.41087	yes
Atxn1	ataxin-1	chr13	45645125	46060360	1.21035	0.810892	-0.552847	2.42428e-06	40.2298	35.7482	39.6653	36.9537	26.1325	23.598	25.4598	28.4056	yes
Anxa6	annexin A6 isoform a	chr11	54792464	54846973	38.8091	26.2279	-0.552647	8.78616e-06	292.7	285.646	345.778	304.576	209.244	225.966	183.703	219.675	yes
Tle2	transducin-like enhancer protein 2	chr10	81038032	81053590	11.2505	7.58313	-0.552063	2.64717e-06	109.498	119.575	93.6563	92.9461	79.6859	69.8026	67.3726	66.939	yes
Kat2b	histone acetyltransferase KAT2B isoform 1	chr17	53706296	53812046	1.81025	1.21861	-0.551946	9.87074e-05	25.7108	20.7023	27.9644	27.1084	15.6427	17.2524	17.3894	18.8916	yes
Fkbp10	peptidyl-prolyl cis-trans isomerase FKBP10	chr11	100277008	100286154	19.7966	13.3995	-0.551621	1.88184e-08	143.476	149.215	167.811	152.468	104.714	111.05	93.7688	109.701	yes
Tuba1c	tubulin alpha-1C chain	chr15	98860322	98868536	4.52368	3.04716	-0.551445	0.000309268	25.9124	31.6756	25.6831	22.8151	18.4032	20.7227	15.918	17.2889	yes
Psrc1	proline/serine-rich coiled-coil protein 1	chr3	108186722	108191149	8.6335	5.85614	-0.550598	3.38045e-05	48.5984	49.889	41.6277	41.5167	34.9661	32.4225	26.5299	30.6221	yes
Ppfia4	liprin-alpha-4	chr1	136193360	136229505	1.49571	0.997502	-0.549461	3.50602e-06	26.719	26.698	27.0323	27.4455	16.3789	18.8388	19.3066	18.4824	yes
Stxbp5	syntaxin-binding protein 5	chr10	9475345	9620838	2.35579	1.58259	-0.549197	7.53207e-08	65.4365	64.2562	63.3124	60.9601	41.0391	45.808	41.7345	44.2964	yes
Cdkn2c	cyclin-dependent kinase 4 inhibitor C	chr4	109333481	109337977	2.25647	1.54317	-0.548851	0.0308504	5.54546	7.35326	9.12523	7.70992	4.78483	5.35418	4.81551	5.59246	yes
Csrp1	cysteine and glycine-rich protein 1	chr1	137625774	137648806	13.6349	9.12379	-0.548842	3.44824e-06	70.0745	72.7407	76.1662	67.8383	43.7996	47.791	46.4608	56.5725	yes
Chst1	carbohydrate sulfotransferase 1	chr2	92439864	92455409	1.98213	1.3109	-0.548533	0.000313041	16.2331	16.2903	15.2332	15.3974	10.1218	9.91514	10.612	11.7305	yes
Tmem229b	transmembrane protein 229B	chr12	80062782	80108264	1.56616	1.0867	-0.546653	0.000698145	19.5604	18.1003	18.3731	17.6676	16.5629	11.105	12.3955	11.5941	yes
Tet1	methylcytosine dioxygenase TET1	chr10	62267318	62342762	2.46444	1.67058	-0.546037	3.34415e-07	94.0712	96.2711	110.435	112.457	65.3314	75.0576	67.3726	75.4982	yes
Cpq	NA	chr15	33012884	33524307	1.96223	1.36009	-0.545799	0.0132762	11.7967	9.27642	13.786	12.183	9.2016	7.53551	6.59904	9.514	yes
Lxn	latexin	chr3	67261921	67267829	5.89273	4.00818	-0.544328	0.000303681	20.1653	16.4034	19.7713	20.2301	13.6184	11.8982	12.7522	14.4245	yes
Fap	seprase	chr2	62339002	62412078	2.99453	2.05494	-0.544264	0.0444057	16.4347	16.8559	28.8475	34.4811	15.0906	15.9634	14.6249	21.0058	yes
Dlg2	disks large homolog 2	chr7	98239296	99597756	1.96544	1.3104	-0.544169	0.00203057	46.5819	38.8026	51.6115	50.7776	24.6603	26.4734	37.4986	38.7721	yes
Aldh1a3	aldehyde dehydrogenase family 1 member A3	chr7	73535779	73572363	1.94106	1.29373	-0.543337	0.0115481	16.3339	16.5166	24.1132	21.7361	9.01757	13.088	14.6249	16.5387	yes
Tyro3	tyrosine-protein kinase receptor TYRO3	chr2	119625250	119643839	7.05917	4.76433	-0.543288	3.8747e-05	86.1059	101.249	72.6339	73.795	61.6507	55.9214	57.2957	53.7081	yes
Ulk4	serine/threonine-protein kinase ULK4	chr9	120873572	121186290	1.06872	0.719576	-0.54209	0.00137071	12.805	14.3671	11.799	12.7899	8.83354	9.12193	9.09597	8.28639	yes
9930012K11Rik	hypothetical protein LOC268759 isoform 1	chr14	70554212	70559309	1.34853	0.881015	-0.541895	0.036751	10.5868	7.12701	7.18735	6.85576	4.41677	5.55248	5.12763	6.00167	yes
Impa2	inositol monophosphatase 2	chr18	67448877	67478495	4.43383	3.03025	-0.541628	0.0121989	20.8711	21.381	15.3314	15.2175	14.3545	14.6744	9.49727	11.7305	yes
Foxl2	forkhead box protein L2	chr9	98856026	98858545	2.16497	1.5138	-0.541208	0.00680787	19.1571	15.8378	15.1106	14.6331	14.5385	12.3939	9.31891	9.3776	yes
Abcg4	ATP-binding cassette, sub-family G (WHITE),	chr9	44081273	44096327	1.72306	1.14756	-0.541068	0.00160027	20.9719	20.7023	17.073	15.3075	13.0663	11.6007	12.9751	12.4807	yes
Col27a1	collagen alpha-1(XXVII) chain precursor	chr4	62876446	62996024	12.5987	8.54777	-0.541052	7.02105e-05	318.511	253.97	323.97	246.043	192.866	198.204	180.314	213.639	yes
Tgfb1i1	transforming growth factor beta-1-induced	chr7	135390385	135397226	5.28276	3.57731	-0.540238	7.5251e-06	48.3968	45.5902	51.4153	44.5962	30.3653	34.6039	30.0078	35.2939	yes
Npr3	atrial natriuretic peptide receptor 3 isoform b	chr15	11769652	11835429	3.15121	2.16481	-0.54017	0.019212	53.2364	43.5539	86.101	77.8859	39.3829	56.2189	37.7215	46.8198	yes
Tmem169	transmembrane protein 169	chr1	72330947	72349569	1.18418	0.794509	-0.540009	0.0107879	10.2843	8.48453	11.5292	9.35081	6.07306	6.34569	6.82198	7.74078	yes
Clcf1	Mus musculus neurotrophin-1/B-cell stimulating factor-3 mRNA, complete cds.	chr19	4214392	4222615	6.35787	4.2849	-0.539196	0.000879272	14.7207	15.6115	16.0427	15.4648	9.01757	11.9973	9.58644	11.5941	yes
Slc26a2	sulfate transporter	chr18	61356508	61371250	3.50537	2.38363	-0.538919	0.000817502	39.9273	32.015	51.3172	37.9427	25.5805	26.9692	27.3771	31.0654	yes
Stmn2	stathmin-2	chr3	8509527	8561604	9.12616	6.12983	-0.537109	0.000903717	65.0332	48.984	49.5265	42.4832	35.7022	29.6463	40.3522	35.2257	yes
Xrcc5	X-ray repair cross-complementing protein 5	chr1	72353995	72441527	7.91792	5.36489	-0.536258	5.84207e-06	52.2282	62.6724	61.5708	64.3542	38.6467	39.0657	42.2695	45.3876	yes
Prr16	proline-rich protein 16	chr18	51277552	51464295	5.16309	3.50042	-0.535157	2.22604e-05	29.0381	36.6532	35.8141	35.088	20.6116	25.5811	23.8546	23.8021	yes
Mylk	myosin light chain kinase, smooth muscle	chr16	34785036	35002520	3.53245	2.38564	-0.53456	0.000112291	100.121	83.1484	74.5472	69.2095	57.7861	49.5757	58.0537	59.0959	yes
Casc5	protein CASC5	chr2	118872855	118929857	3.06111	2.09536	-0.534322	0.00456877	56.7654	42.0833	66.0598	73.4578	32.7577	49.1791	39.9509	42.8983	yes
Sgce	epsilon-sarcoglycan isoform 1	chr6	4624350	4697204	8.48943	5.73436	-0.534301	0.000679094	39.3224	46.0427	53.1079	51.1148	26.1325	31.0344	32.906	39.7951	yes
Tm7sf3	transmembrane 7 superfamily member 3 precursor	chr6	146550798	146583114	5.46862	3.71102	-0.533835	6.68351e-05	50.9174	47.9659	61.767	54.9585	32.2056	36.4877	36.8744	42.6937	yes
Sorcs2	VPS10 domain-containing receptor SorCS2	chr5	36359830	36740788	5.72863	3.92282	-0.533177	2.74489e-06	93.8696	90.0491	110.141	95.8458	66.2515	68.9103	60.6398	74.1001	yes
5730409E04Rik	hypothetical protein LOC230757	chr4	126287098	126291615	2.08807	1.41668	-0.532824	0.00143513	16.5356	16.9691	20.4582	16.9483	10.3058	13.4846	11.5037	13.4355	yes
Srsf12	splicing factor, arginine/serine-rich 12	chr4	33295966	33320315	2.06462	1.40012	-0.532643	0.00961485	15.124	17.4216	20.6789	19.0388	12.6982	8.42787	14.2236	14.3904	yes
Slc27a3	long-chain fatty acid transport protein 3	chr3	90189155	90193849	7.62196	5.21358	-0.532479	0.00129316	56.1604	60.9755	46.4847	40.9098	41.7753	34.4056	29.5173	35.8736	yes
Hhat	protein-cysteine N-palmitoyltransferase HHAT	chr1	194336710	194597413	1.20454	0.805067	-0.532388	0.010699	10.3851	11.3127	9.81208	9.01364	5.88903	8.03127	7.40162	6.20627	yes
Bmp3	bone morphogenetic protein 3 precursor	chr5	99283458	99309979	4.19866	2.87659	-0.531998	0.0154466	45.0695	37.3319	48.6188	23.8491	29.8132	28.4565	24.6126	24.5864	yes
Eml1	echinoderm microtubule-associated protein-like 1	chr12	109648865	109777774	5.33567	3.5954	-0.5305	2.53139e-06	66.2431	67.7631	66.8938	65.5006	40.487	42.4368	48.3335	51.1165	yes
Rtn4r	reticulon-4 receptor precursor	chr16	18127799	18152501	1.09157	0.737415	-0.529963	0.0307523	6.85621	6.10886	5.96084	5.34974	4.23274	4.16436	4.32505	3.92154	yes
Lrrc8c	leucine-rich repeat-containing protein 8C	chr5	105948490	106037973	3.06042	2.11074	-0.529844	2.36445e-05	26.4166	26.9242	24.9227	24.5683	19.1393	18.9379	17.0772	16.6069	yes
Parvb	beta-parvin	chr15	84062473	84146039	2.08159	1.40213	-0.529506	0.00121962	20.4678	29.413	19.7223	21.916	15.4587	15.3685	15.0708	16.641	yes
B3gnt7	UDP-GlcNAc:betaGal	chr1	88199796	88203880	1.165	0.761844	-0.52924	0.0302321	8.97357	8.03202	10.0819	8.87877	3.49661	6.34569	6.68822	7.43388	yes
Cast	calpastatin	chr13	74831734	74945369	4.65339	3.14284	-0.528983	0.000239553	41.2381	35.7482	43.9581	39.2239	22.6359	27.1675	26.2624	33.6571	yes
Gpx3	glutathione peroxidase 3 isoform 2	chr11	54716356	54723884	2.33887	1.56763	-0.528794	0.013036	9.27605	11.539	10.2536	11.1266	5.33693	8.52702	6.50986	8.28639	yes
Trip10	cdc42-interacting protein 4	chr17	57388874	57403120	4.00044	2.71667	-0.528489	5.33252e-06	30.1472	29.0737	28.7494	28.8841	18.5872	21.5159	19.7971	20.5284	yes
Smarcd3	SWI/SNF-related matrix-associated	chr5	24098440	24107820	10.9848	7.53345	-0.528476	1.29734e-05	61.7059	59.8442	51.1945	52.1263	42.3274	40.0572	35.7597	37.9537	yes
Angptl4	angiopoietin-related protein 4	chr17	33911845	33918520	8.01707	5.47074	-0.527979	2.48791e-06	44.9687	48.1921	45.7243	42.3259	31.1014	32.0259	29.3836	32.7364	yes
Mmp17	matrix metalloproteinase-17 precursor	chr5	130090089	130114086	1.47177	1.00193	-0.527649	0.00828532	15.0232	18.4397	15.8956	11.5087	11.41	10.3117	10.4336	9.88911	yes
Pxdc1	NA	chr13	34719710	34744550	2.79453	1.85045	-0.527509	0.00275548	16.2331	17.9872	14.8408	12.9698	9.56967	10.0143	11.1024	11.1167	yes
Rmdn2	NA	chr17	80014240	80081492	1.44246	0.985694	-0.527475	0.0400559	5.74712	7.57951	8.58557	9.08107	4.6008	5.15587	5.2614	6.41087	yes
Gbas	protein NipSnap homolog 2	chr5	130230950	130264201	11.4036	7.80617	-0.526618	4.41868e-05	74.1076	63.5774	72.4376	74.4918	43.6156	54.0375	43.3842	56.0269	yes
Wif1	wnt inhibitory factor 1 precursor	chr10	120471060	120537698	5.77111	3.8689	-0.526274	0.00138462	37.1042	36.8794	42.7561	37.1335	20.7956	21.615	29.6957	32.941	yes
Nenf	neudesin precursor	chr1	193130676	193141997	12.3907	8.62292	-0.526273	0.000187844	21.8794	28.0555	24.0641	22.8376	19.5074	17.1532	15.3383	16.0954	yes
Stard10	PCTP-like protein	chr7	108469833	108494826	2.38574	1.67681	-0.525824	0.0164036	8.16695	8.59766	8.6101	8.60904	7.54531	4.85842	5.39516	6.30857	yes
Fbxo44	F-box only protein 44 isoform 1	chr4	147526909	147534173	1.34223	0.948223	-0.525376	0.0252421	8.36861	7.12701	7.5553	7.14797	6.07306	6.04824	4.99387	4.43305	yes
Ppp2r4	serine/threonine-protein phosphatase 2A	chr2	30271570	30303327	19.4554	13.3022	-0.525105	1.76124e-08	155.878	161.432	141.098	136.688	104.898	102.423	100.502	104.722	yes
Cplx2	complexin-2	chr13	54472713	54485278	6.03462	4.13998	-0.524769	1.11843e-06	81.0646	87.4472	89.805	95.3737	55.7617	65.9357	59.0346	64.8248	yes
S100a10	protein S100-A10	chr3	93359039	93368567	45.8188	30.889	-0.524051	0.00167148	88.9291	96.2711	86.8614	81.5498	40.487	61.2756	66.8376	74.5434	yes
Anxa11	annexin A11	chr14	26661641	26706290	2.28158	1.54249	-0.523673	0.00689697	13.8132	15.9509	17.441	17.8699	9.2016	10.3117	10.612	14.4586	yes
Asb13	ankyrin repeat and SOCS box protein 13 isoform	chr13	3633278	3651025	2.51135	1.73139	-0.523337	0.00091089	16.2331	16.9691	18.2505	20.6347	12.3301	11.6007	13.5102	12.8899	yes
Ak1	adenylate kinase isoenzyme 1 isoform 2	chr2	32477278	32490578	1.43544	0.96659	-0.523223	0.0105471	10.9901	9.72893	10.8914	8.69895	6.44112	6.64315	6.86657	7.60438	yes
Sdc3	syndecan-3 precursor	chr4	130348452	130382233	15.8686	10.8807	-0.523017	2.40548e-06	249.243	247.522	225.776	214.012	165.445	160.625	158.511	166.512	yes
Lepr	leptin receptor isoform 1	chr4	101390012	101487959	2.79384	1.91195	-0.52266	0.000244125	48.8001	50.6809	56.861	64.5116	34.598	33.9098	40.5306	44.1259	yes
Morc4	MORC family CW-type zinc finger protein 4	chrX	136356174	136406193	3.02511	2.07139	-0.522213	0.000137429	36.7009	34.8431	44.4978	42.8204	23.9242	27.0683	27.6446	31.5428	yes
Rasa2	ras GTPase-activating protein 2	chr9	96439719	96531922	3.58568	2.44825	-0.522188	6.55575e-05	53.8414	57.9211	62.552	69.0746	37.3585	38.2725	47.308	45.6945	yes
Hlf	hepatic leukemia factor	chr11	90197849	90252231	2.2803	1.54194	-0.521781	0.00033339	41.5406	33.1462	42.29	36.6165	20.9797	26.9692	31.2563	26.496	yes
Ptprz1	receptor-type tyrosine-protein phosphatase zeta	chr6	22825502	23002916	2.74813	1.86587	-0.521681	7.8194e-05	71.3852	61.5411	73.1981	57.2287	38.2787	46.3037	50.117	47.1608	yes
Afap1l2	actin filament-associated protein 1-like 2	chr19	56986844	57083065	1.28847	0.888177	-0.521003	0.00475045	17.5438	14.8196	14.1049	15.9144	10.4898	12.4931	8.69468	11.7646	yes
Ints6	integrator complex subunit 6	chr14	63295165	63379949	3.24587	2.22276	-0.52095	0.00283436	43.9604	37.8976	54.6042	56.9141	28.1569	29.5471	37.0081	39.5564	yes
St6galnac6	alpha-N-acetylgalactosaminide	chr2	32455229	32476324	5.08898	3.48254	-0.519861	1.15232e-05	40.5323	37.1057	41.6277	37.0885	27.4208	23.8955	28.9823	28.2692	yes
Dnajc3	dnaJ homolog subfamily C member 3 precursor	chr14	119337154	119380924	5.53742	3.84402	-0.519799	6.95191e-07	88.1224	82.2434	86.5425	84.7192	62.5709	64.9442	53.6841	58.4139	yes
Tmem44	SubName: Full=Putative uncharacterized protein Tmem44; SubName: Full=Transmembrane protein 44, isoform CRA_f;	chr16	30511941	30550664	4.77631	3.26181	-0.519077	5.28755e-05	68.1588	62.1068	50.9983	59.1843	42.8795	37.4792	44.8556	41.5684	yes
Fhl1	four and a half LIM domains protein 1 isoform 3	chrX	53984964	54046523	4.59983	3.12318	-0.518732	8.05435e-06	39.7257	37.1057	40.6956	39.7409	23.7401	26.176	29.116	29.3945	yes
Axl	tyrosine-protein kinase receptor UFO isoform 1	chr7	26541519	26573752	16.7564	11.5858	-0.51785	5.19219e-06	247.126	244.581	271.181	250.179	174.094	192.651	161.632	179.777	yes
Haus4	HAUS augmin-like complex subunit 4	chr14	55160622	55173198	3.87762	2.63791	-0.517337	0.00112952	18.2496	18.5528	17.5146	18.8365	9.93773	15.3685	12.7968	12.3784	yes
Fmod	fibromodulin precursor	chr1	135934092	135944854	1.19316	0.804475	-0.517206	0.0449245	10.9901	7.69264	12.2896	9.62054	5.70499	5.75078	7.17868	9.173	yes
Fndc4	fibronectin type III domain-containing protein 4	chr5	31594619	31598250	12.1798	8.42029	-0.516551	1.91459e-07	85.1985	83.9403	80.9251	78.358	60.9146	56.1197	54.5758	58.2434	yes
Bcat1	branched-chain-amino-acid aminotransferase,	chr6	144942355	145024677	1.38654	0.95388	-0.516247	2.37715e-05	35.0877	32.6937	33.312	32.3907	24.2922	21.0201	21.759	25.9163	yes
Phf17	protein Jade-1	chr3	41359656	41420786	1.24162	0.869111	-0.516104	0.00406172	18.4513	17.8741	25.0944	26.7712	13.9864	16.8557	14.6695	16.7774	yes
Asrgl1	L-asparaginase	chr19	9186209	9210056	2.52723	1.78506	-0.516052	0.000921824	16.5356	16.1772	18.9618	16.6786	13.4343	12.1956	11.0133	12.1056	yes
Sgol2	shugoshin-like 2 isoform 2	chr1	58042184	58083121	2.99778	2.0843	-0.515449	3.22982e-05	47.5902	43.1014	48.2018	54.419	32.0216	37.3801	32.2372	34.2027	yes
Mir17hg	Mus musculus 11 days pregnant adult female ovary and uterus cDNA, RIKEN full-length enriched library, clone:5033413D16 product:unclassifiable, full insert sequence.	chr14	115443612	115445950	2.18412	1.56449	-0.514989	0.0290801	14.9223	15.0459	13.1972	17.6227	12.8822	13.8812	9.31891	7.70668	yes
Fam84a	family with sequence similarity 84, member A	chr12	14154404	14158844	1.03529	0.729667	-0.5148	0.0166831	11.7967	9.72893	10.9405	9.08107	8.64951	7.43636	5.93022	7.53618	yes
Utrn	utrophin	chr10	12101986	12581533	7.2522	4.99543	-0.514555	6.50914e-06	284.029	278.519	253.814	249.774	178.143	195.923	194.716	176.572	yes
C530008M17Rik	hypothetical protein LOC320827	chr5	77269624	77302579	4.1427	2.87199	-0.514012	0.000134682	100.322	82.6959	75.2832	77.6836	69.5641	53.046	58.2766	55.038	yes
Tpi1	triosephosphate isomerase	chr6	124760610	124764314	58.549	40.5022	-0.513849	1.64937e-05	290.784	300.805	265.809	255.259	200.595	204.351	173.938	200.237	yes
Tspan11	tetraspanin-11	chr6	127837640	127903049	3.72344	2.56397	-0.513845	2.24826e-05	44.767	51.1334	46.8527	43.3824	34.598	28.5556	33.129	33.6912	yes
Stk32b	serine/threonine-protein kinase 32B	chr5	37838064	38108392	3.0501	2.09223	-0.513679	0.00301728	37.7091	26.8111	34.931	25.0853	22.4519	18.1447	22.2495	23.9044	yes
Tirap	toll/interleukin-1 receptor domain-containing	chr9	34991976	35007876	1.2546	0.862366	-0.513118	0.000649658	16.4347	17.9872	18.8637	19.3984	11.7781	11.9973	14.0898	12.8217	yes
Dixdc1	dixin	chr9	50470858	50536089	5.67164	3.89439	-0.512714	1.3238e-07	96.1886	102.833	91.2278	94.9467	63.123	67.7204	70.3154	67.28	yes
Lgr4	leucine-rich repeat-containing G-protein coupled	chr2	109757804	109854414	6.25207	4.33411	-0.512499	0.000219701	89.4332	77.492	107.491	102.499	57.234	70.7941	61.5316	74.6116	yes
Baalc	brain and acute leukemia cytoplasmic protein	chr15	38765455	38782810	1.99314	1.37398	-0.512265	0.00577052	12.2	12.5571	16.0918	14.0936	8.64951	9.02278	9.72021	10.9803	yes
Nmrk1	NA	chr19	18706506	18726674	2.6233	1.77226	-0.511329	0.00282366	13.3091	12.444	11.9462	13.1271	7.54531	8.72533	8.82844	9.75271	yes
Chst11	carbohydrate sulfotransferase 11	chr10	82448242	82658636	2.37967	1.65944	-0.511008	0.00285776	35.2893	31.9018	50.4586	38.8193	26.1325	27.2666	24.6572	32.1566	yes
Sox8	transcription factor SOX-8	chr17	25702838	25707631	1.79362	1.19731	-0.510752	0.00353322	16.9389	16.5166	16.6805	13.7115	8.83354	10.5101	12.7522	11.3554	yes
Fam13c	hypothetical protein LOC71721 isoform 3	chr10	69903416	70021480	1.6592	1.14318	-0.510568	0.00252443	14.8215	17.1953	18.4222	18.9039	10.1218	12.9888	11.5483	13.7083	yes
Siae	sialate O-acetylesterase	chr9	37421432	37455903	1.86701	1.27889	-0.510311	0.00148891	17.443	17.6478	21.7828	19.4209	11.0419	13.1871	13.5994	15.1747	yes
Smim3	NA	chr18	60633845	60661637	2.33612	1.55764	-0.510307	0.0191475	11.5951	16.4034	13.0255	14.1161	7.36128	7.93212	10.0323	12.1056	yes
Fmn2	formin-2	chr1	176431956	176752860	1.16389	0.784977	-0.510073	0.000572352	20.7703	23.3042	21.513	23.5793	12.5142	14.4761	18.1919	16.0272	yes
Pif1	ATP-dependent DNA helicase PIF1	chr9	65435012	65443769	2.62422	1.80938	-0.510053	8.11707e-05	29.5422	29.5262	27.4738	28.1873	17.8511	23.6972	19.0837	19.5054	yes
Itsn2	intersectin-2 isoform 1	chr12	4599814	4720758	2.86324	1.98297	-0.509675	2.0952e-06	53.8414	49.889	55.3646	52.5309	34.9661	38.9665	37.4986	37.0671	yes
Igsf10	immunoglobulin superfamily member 10 precursor	chr3	59120657	59148178	13.029	9.00298	-0.50889	0.000117252	399.878	376.939	430.358	354.005	246.971	251.547	281.039	316.042	yes
Itga11	integrin alpha-11 precursor	chr9	62525662	62631786	4.27673	2.9682	-0.508819	0.000743338	71.5869	62.1068	64.5144	52.3061	41.9593	53.046	36.4731	44.4328	yes
Antxr2	anthrax toxin receptor 2 precursor	chr5	98313707	98459981	4.87613	3.39843	-0.507444	0.00202652	47.691	43.4408	62.9935	64.062	34.0459	37.975	36.8298	44.8079	yes
Snx24	sorting nexin-24	chr18	53405316	53550479	3.9283	2.69204	-0.507142	0.000115818	20.9719	22.5123	22.4942	21.916	14.3545	14.377	16.9881	15.4475	yes
Col8a1	collagen alpha-1(VIII) chain precursor	chr16	57624369	57754850	8.74575	6.02458	-0.507077	0.0417767	122.807	112.448	166.143	130.799	57.418	79.9161	94.3484	141.38	yes
Slc16a3	monocarboxylate transporter 4	chr11	120809798	120820314	3.34986	2.35216	-0.506747	0.00982029	29.0381	29.8655	23.4999	19.848	21.8998	20.326	15.3829	14.9701	yes
Dock11	dedicator of cytokinesis protein 11	chrX	33428827	33616557	2.46237	1.70831	-0.506601	0.00238008	41.7422	43.7802	53.1815	56.9365	25.5805	41.247	34.1099	36.4192	yes
Cyb5	cytochrome b5	chr18	85020806	85049255	25.4701	17.7083	-0.506259	6.23363e-06	55.9588	61.8805	54.3834	54.3516	42.5114	38.2725	37.1865	41.5001	yes
Pax3	paired box protein Pax-3 isoform b	chr1	78097842	78193711	12.8023	8.779	-0.506214	0.000343769	161.121	144.803	149.413	132.642	87.7833	83.783	126.452	113.418	yes
Fkrp	fukutin-related protein	chr7	17394616	17402081	4.3099	3.00698	-0.505327	0.000145685	36.0959	41.1783	33.7535	32.4806	28.3409	24.9862	22.6062	25.3707	yes
Gramd1b	GRAM domain-containing protein 1B	chr9	40105492	40263349	2.29402	1.57965	-0.504942	0.000733529	20.6695	20.7023	18.2505	16.9708	13.8024	13.2863	13.0643	13.3332	yes
Sdk2	protein sidekick-2 precursor	chr11	113642104	113927265	3.16333	2.22445	-0.504808	3.54303e-05	64.4282	61.6543	66.1579	55.9025	49.1366	45.9071	38.0337	43.1711	yes
Pink1	serine/threonine-protein kinase PINK1,	chr4	137869325	137882211	7.07781	4.94007	-0.504145	6.27689e-06	50.9174	47.6265	53.2305	47.271	35.7022	35.0996	33.3965	36.4192	yes
Cyp2j6	cytochrome P450 2J6	chr4	96182829	96220342	1.70743	1.17029	-0.50391	0.0136821	16.3339	15.2722	19.9185	21.6687	8.28144	14.0795	13.8223	14.7314	yes
Zbtb8a	zinc finger and BTB domain-containing protein	chr4	129030876	129055272	1.46941	1.02547	-0.503645	0.012094	9.17522	10.6339	10.1064	8.99116	7.72935	5.94909	6.68822	7.12698	yes
Frrs1l	NA	chr4	56973008	57003263	1.18854	0.846238	-0.503583	0.00295757	11.8975	13.9146	13.7614	14.9478	10.6739	9.61769	9.0068	9.88911	yes
Runx1	runt-related transcription factor 1 isoform 1	chr16	92601711	92826311	2.11721	1.46354	-0.503269	0.000131224	51.4216	46.269	48.3735	39.0891	31.6535	32.6208	30.1416	35.3621	yes
Cntln	centlein isoform 1	chr4	84530231	84777822	3.80803	2.649	-0.503254	0.00911662	64.1257	61.7674	89.8296	99.3074	42.8795	54.0375	58.7225	66.2229	yes
Echdc1	enoyl-CoA hydratase domain-containing protein 1	chr10	29032972	29066467	1.37935	0.947435	-0.503107	0.00732896	11.9984	12.7834	13.6143	13.8014	6.80919	10.7084	8.47174	10.3324	yes
Slc35d1	solute carrier family 35 (UDP-glucuronic	chr4	102844323	102887489	2.88201	1.99536	-0.501275	0.000325599	24.0976	23.3042	28.3078	23.4445	15.4587	17.8473	17.0772	19.1985	yes
2810407C02Rik	selenoprotein T precursor	chr3	58380580	58397466	5.92466	4.14684	-0.500398	0.00373046	55.6563	47.6265	70.1318	77.324	37.5425	45.5105	43.3396	50.946	yes
Enho	adropin precursor	chr4	41585177	41587335	2.20408	1.52615	-0.500207	0.0238658	9.27605	8.14515	7.40812	7.79983	5.70499	6.04824	6.01939	5.14916	yes
Ksr1	kinase suppressor of Ras 1	chr11	78828303	78959856	2.05777	1.44405	-0.499827	0.000216226	26.719	26.3586	23.2791	23.3321	19.1393	18.5413	17.4785	15.6862	yes
Tekt2	tektin-2	chr4	125999365	126002443	3.54318	2.51733	-0.499536	0.00434147	12.3008	16.6297	17.3919	16.7011	11.594	11.6007	10.2107	11.7987	yes
Fabp5	fatty acid-binding protein, epidermal	chr3	10012585	10016610	21.6226	15.147	-0.499437	0.00879921	68.1588	76.587	47.515	51.7666	49.8727	49.08	35.0017	38.9085	yes
Begain	brain-enriched guanylate kinase-associated	chr12	110270392	110306427	3.48338	2.47458	-0.499292	0.000660426	28.0298	27.3767	29.4117	27.4905	20.9797	23.2014	15.918	20.3579	yes
Smyd2	SET and MYND domain-containing protein 2	chr1	191704371	191746167	10.8886	7.57975	-0.497139	3.12806e-05	52.2282	53.6222	51.0228	50.7776	36.8064	34.1081	33.7086	41.773	yes
Ncapg	non-SMC condensin I complex, subunit G	chr5	46061164	46091786	5.25832	3.71433	-0.496684	0.0047938	52.7323	42.4226	64.4653	72.4912	37.3585	46.4029	38.4795	43.0688	yes
Dusp3	dual specificity protein phosphatase 3	chr11	101832458	101846105	1.10594	0.771466	-0.496425	0.0156654	11.6959	11.9915	16.0427	15.6896	7.72935	10.3117	9.63103	11.4577	yes
Vkorc1	vitamin K epoxide reductase complex subunit 1	chr7	135036577	135039131	10.9979	7.63234	-0.496422	0.000990082	22.081	22.8517	28.3078	24.6807	15.2747	16.0625	17.4339	20.1192	yes
Cdc42ep5	cdc42 effector protein 5	chr7	4102862	4116301	6.18208	4.38624	-0.496397	0.00347129	15.9306	17.6478	14.6445	15.1951	12.3301	12.8897	9.76479	10.4688	yes
Cbln1	cerebellin-1 precursor	chr8	89992752	89996491	2.05867	1.42719	-0.496369	0.010942	10.9901	16.7428	14.4973	14.9478	9.93773	8.62618	11.4146	10.2642	yes
Ccsap	NA	chr8	126364744	126384109	1.08957	0.743451	-0.495968	0.0190658	9.07439	8.71078	9.00258	7.79983	5.52096	5.65163	6.68822	6.13807	yes
Ptprm	receptor-type tyrosine-protein phosphatase mu	chr17	67016188	67703799	2.10242	1.46297	-0.495822	7.26281e-05	35.5918	34.1644	36.4273	32.9526	25.3964	21.1193	26.5745	25.1661	yes
Rbm12b1	NA	chr4	12067264	12073892	1.79124	1.23988	-0.495666	0.00156235	16.3339	16.4034	18.0542	19.2186	10.3058	12.4931	13.1981	13.1627	yes
Scd1	acyl-CoA desaturase 1	chr19	44468940	44482199	5.67076	3.96281	-0.495634	0.000131694	67.5538	79.9808	86.5425	92.6989	52.8172	54.2358	62.8246	61.5512	yes
Hirip3	HIRA-interacting protein 3	chr7	134005486	134008636	9.18982	6.46657	-0.495278	9.69648e-06	73.3009	65.2743	67.4335	68.2429	48.5845	54.5333	45.1677	46.888	yes
Col5a2	collagen alpha-2(V) chain precursor	chr1	45431176	45560127	53.7964	37.57	-0.495233	3.43802e-05	1145.49	1035.79	1094.73	949.894	712.756	690.986	757.73	835.05	yes
Rab13	ras-related protein Rab-13	chr3	90024739	90029885	6.47473	4.50956	-0.495157	0.00044497	19.2579	20.2497	21.6602	21.3315	13.0663	15.071	13.9561	16.0954	yes
Hspa12a	heat shock 70 kDa protein 12A	chr19	58870241	58935474	1.19871	0.828801	-0.494766	0.00296369	18.7537	22.9648	19.1335	20.8145	11.226	17.9464	13.8223	14.254	yes
Rad51ap1	RAD51-associated protein 1	chr6	126873437	126889573	4.12616	2.88299	-0.493217	0.000296302	20.9719	25.0011	21.1205	22.8825	15.4587	16.8557	14.7141	16.6069	yes
Dst	bullous pemphigoid antigen 1 isoform b	chr1	34068670	34365497	4.39973	3.08424	-0.49274	1.87631e-05	295.422	331.236	290.364	297.765	206.116	233.402	207.335	215.855	yes
Etl4	sickle tail protein isoform b	chr2	20211540	20732162	2.25145	1.59485	-0.491737	5.5432e-05	52.4298	49.3234	58.529	55.1383	37.9106	42.1394	34.0653	39.9997	yes
Kifc3	kinesin-like protein KIFC3 isoform b	chr8	97623728	97666440	1.21531	0.865517	-0.49116	0.0112196	14.1157	14.7065	13.8105	11.6211	10.8579	10.8075	7.80292	9.5481	yes
Ets2	protein C-ets-2	chr16	95924014	95942656	12.784	8.9103	-0.491111	5.62766e-06	143.88	130.209	134.474	131.631	89.8076	83.783	97.4696	111.201	yes
Acsf2	acyl-CoA synthetase family member 2,	chr11	94418416	94463100	9.90196	6.87323	-0.491076	1.3196e-05	88.8282	90.5017	95.3979	86.4725	53.7374	62.7629	67.7739	70.4855	yes
Tmtc1	transmembrane and TPR repeat-containing protein	chr6	148180952	148392874	1.98322	1.40049	-0.49102	0.00419585	39.6249	42.3095	55.7081	59.8587	30.9174	36.4877	32.5047	40.8863	yes
Klhl23	kelch-like protein 23	chr2	69660427	69674708	5.05157	3.52837	-0.490775	6.11557e-05	64.6299	64.3693	73.6396	75.0312	41.0391	51.3604	52.5694	51.7303	yes
Capn2	calpain-2 catalytic subunit	chr1	184397390	184447614	21.5629	15.0645	-0.490725	9.55676e-06	214.962	206.004	197.615	197.244	132.503	141.291	149.103	155.805	yes
Tagln	transgelin	chr9	45737711	45744141	4.26243	2.8835	-0.490565	0.0028597	21.5769	21.4941	19.6977	17.4429	10.3058	15.071	14.8924	15.0042	yes
Cdc25b	M-phase inducer phosphatase 2 isoform a	chr2	131012684	131024247	5.20061	3.64882	-0.490411	0.000129803	49.6067	49.7759	49.0604	46.237	31.4695	40.5529	30.3199	35.8736	yes
Chst2	carbohydrate sulfotransferase 2	chr9	95301345	95307689	6.96383	4.87109	-0.49005	2.96171e-07	139.544	122.969	127.949	126.056	89.8076	87.1541	101.126	88.7292	yes
Chst3	carbohydrate sulfotransferase 3	chr10	59644276	59682008	2.02951	1.40928	-0.490037	4.31828e-05	36.0959	40.3864	35.6424	35.2004	26.1325	23.3006	27.1987	27.2121	yes
Srgap3	SLIT-ROBO Rho GTPase-activating protein 3	chr6	112667966	112897260	3.44466	2.41983	-0.490017	1.4155e-06	99.9192	88.9179	88.8729	85.8206	65.3314	67.0264	63.003	63.3585	yes
Pou6f1	POU domain, class 6, transcription factor 1	chr15	100405749	100416796	4.34174	3.02164	-0.489865	5.60272e-06	57.6728	61.5411	60.8103	55.9925	37.7266	42.8334	44.0085	42.1822	yes
Nfic	nuclear factor 1 C-type isoform a	chr10	80858936	80889918	10.4834	7.38734	-0.489835	8.83963e-06	198.124	189.375	211.99	184.903	144.097	140.795	130.509	143.801	yes
Oat	ornithine aminotransferase, mitochondrial	chr7	139749158	139768081	20.3493	14.2956	-0.489303	2.50626e-06	128.151	120.707	145.39	127.36	91.832	83.6838	93.3675	102.403	yes
Nucb2	nucleobindin-2 isoform 1	chr7	123647883	123684102	3.2466	2.32868	-0.489293	0.00308494	15.4265	14.0278	19.1826	16.6561	12.1461	11.799	11.37	12.0033	yes
Thbs3	thrombospondin-3 precursor	chr3	89019109	89030759	8.55328	5.94701	-0.487921	7.50222e-06	81.972	84.619	82.1025	74.6491	50.0567	57.9044	58.6779	61.7217	yes
Snta1	alpha-1-syntrophin	chr2	154202050	154233820	1.35067	0.912319	-0.487492	0.0497462	9.27605	9.50267	7.70248	7.39523	5.70499	4.46181	7.00033	6.17217	yes
Sncaip	synphilin-1 isoform 1	chr18	52927465	53075585	7.51857	5.26119	-0.487116	4.67371e-06	84.4927	92.5379	94.7847	84.1798	60.7306	58.4002	66.8376	66.8708	yes
Tmem200b	transmembrane protein 200B	chr4	131477686	131479055	3.92528	2.74921	-0.484835	0.00330745	16.1323	17.0822	16.9994	13.6216	11.9621	10.4109	11.4146	11.56	yes
Morf4l2	mortality factor 4-like protein 2	chrX	133267490	133278225	48.2629	34.0442	-0.484425	6.77866e-05	347.448	325.24	369.327	380.798	235.561	246.887	251.299	282.692	yes
Sema3d	semaphorin-3D precursor	chr5	12383166	12588943	2.75017	1.91949	-0.484262	0.0237385	56.0596	38.2369	66.7712	52.5084	27.9729	33.1166	43.3842	47.1949	yes
Maf	transcription factor Maf	chr8	118227153	118230794	4.13553	2.94497	-0.484211	0.00634895	42.3472	32.92	53.2305	51.1372	29.9972	33.6123	27.9567	37.4422	yes
Anln	actin-binding protein anillin	chr9	22135658	22193650	6.08129	4.29063	-0.483897	5.03722e-07	97.8018	97.1761	99.102	97.8238	65.1473	77.3381	65.9458	71.4744	yes
Rcn3	reticulocalbin-3 precursor	chr7	52338284	52347583	43.458	30.7383	-0.483704	1.45059e-05	197.62	185.415	195.775	171.214	143.177	131.475	125.426	136.845	yes
Diap2	protein diaphanous homolog 2	chrX	126284278	127000369	1.05343	0.74114	-0.483506	0.0156826	24.6017	19.3447	31.8892	30.2328	14.5385	19.1362	18.8608	23.0177	yes
4931414P19Rik	hypothetical protein LOC74359 precursor	chr14	55202500	55224745	2.0384	1.45565	-0.48328	0.00381041	16.0314	17.1953	15.3314	13.9813	12.5142	12.0965	10.0769	10.4688	yes
Zfp503	zinc finger protein 503	chr14	22803184	22808823	7.05846	5.04787	-0.482996	0.00537103	93.8696	90.2754	83.4517	85.5959	73.0607	77.7347	43.6963	59.6415	yes
Doc2b	double C2-like domain-containing protein beta	chr11	75582592	75609559	4.06389	2.86031	-0.482944	4.25694e-05	47.7918	49.7759	53.5003	54.2167	35.3342	33.1166	37.9891	39.9997	yes
Sparcl1	SPARC-like protein 1 precursor	chr5	104508128	104543107	6.81015	4.91029	-0.481454	0.0138153	56.1604	52.1516	67.2372	77.5712	48.7685	59.2926	35.18	39.8974	yes
Abca1	ATP-binding cassette sub-family A member 1	chr4	53043661	53172767	2.689	1.90053	-0.481413	0.000567487	73.9059	76.7002	91.8165	86.0454	51.713	59.9866	51.9897	71.0993	yes
Grem2	gremlin-2 precursor	chr1	176763916	176851950	1.99732	1.40324	-0.481123	0.00373117	20.1653	21.8335	22.9357	24.0963	16.3789	11.6007	17.6123	17.8686	yes
Chpt1	cholinephosphotransferase 1 isoform 2	chr10	87935558	87966715	2.53879	1.77251	-0.48091	0.00463654	24.5009	21.8335	26.9832	29.8731	12.6982	20.6235	19.8417	19.9487	yes
Fbln5	fibulin-5 precursor	chr12	102984775	103057329	5.31205	3.77006	-0.480674	0.00091089	80.1571	82.3565	118.407	91.9346	60.9146	70.5958	64.6973	71.4062	yes
Pgm2	phosphoglucomutase-1	chr4	99602056	99659899	5.13376	3.6189	-0.480544	0.000111645	34.281	39.5945	35.8141	32.593	24.4763	27.9607	24.2559	24.9274	yes
Islr	immunoglobulin superfamily containing	chr9	58004071	58007028	15.107	10.84	-0.480363	0.014791	87.4167	91.9723	125.055	119.785	76.3733	99.2506	52.614	77.2714	yes
Zfp185	zinc finger protein 185 isoform a	chrX	70232678	70276882	2.21995	1.5528	-0.480336	0.0025037	19.9637	22.3992	26.8606	24.8156	12.6982	17.9464	17.5677	18.5165	yes
Smtn	smoothelin	chr11	3417525	3439295	4.97304	3.51282	-0.480005	6.63819e-05	55.0513	51.2466	48.8641	44.7535	36.4383	37.4792	33.0398	36.0782	yes
Mpdz	multiple PDZ domain protein	chr4	80924404	81088709	10.5522	7.46753	-0.479711	6.25956e-06	225.751	238.924	242.113	236.063	169.125	162.311	171.53	173.059	yes
Prcp	lysosomal Pro-X carboxypeptidase precursor	chr7	100023763	100083091	3.53019	2.48426	-0.478084	0.000496252	33.2728	35.4088	27.7682	27.6478	23.7401	21.615	20.8672	22.3016	yes
Ifngr1	interferon gamma receptor 1 precursor	chr10	19311764	19330031	3.61944	2.54	-0.478011	0.00233877	20.8711	21.9467	23.4999	24.0963	14.5385	14.8727	14.8924	19.9487	yes
Arhgef5	Rho guanine nucleotide exchange factor (GEF) 5	chr6	43215643	43239319	1.16984	0.825697	-0.477765	0.00561585	15.4265	18.8922	22.6904	18.2745	11.594	13.9804	14.2236	14.0835	yes
Unc5d	netrin receptor UNC5D precursor	chr8	29757189	30330108	1.80329	1.27152	-0.477475	0.000356831	45.4728	48.5315	57.4006	46.327	33.1258	33.2157	40.2631	34.987	yes
Spata13	spermatogenesis-associated protein 13	chr14	61253566	61383393	1.55298	1.09239	-0.477289	0.0042942	42.7505	37.8976	28.9947	28.6368	27.0527	23.6972	23.7655	24.2113	yes
Cep55	centrosomal protein of 55 kDa isoform 1	chr19	38129515	38148915	2.29302	1.65184	-0.477093	0.00234188	19.1571	16.7428	19.109	20.8145	13.6184	15.1702	11.9496	14.3904	yes
Edn3	endothelin-3 precursor	chr2	174586274	174609543	2.7447	1.9895	-0.476967	0.002211	21.1736	23.8698	24.5302	27.2657	17.8511	20.6235	14.6249	17.6299	yes
Lama4	laminin subunit alpha-4 precursor	chr10	38685321	38829994	15.3195	10.8368	-0.47691	0.000366153	274.45	244.92	305.254	277.445	162.5	212.283	205.239	210.74	yes
Ddx26b	protein DDX26B	chrX	53708016	53761020	5.7968	4.08323	-0.476535	0.00187607	60.3951	58.0342	72.5603	71.9518	35.7022	48.4851	47.3526	56.2656	yes
Ehd3	EH domain-containing protein 3	chr17	74154181	74181433	1.36416	0.970219	-0.476304	0.012126	16.6364	14.1409	16.5333	11.9133	11.226	10.9067	10.5674	9.99141	yes
Aven	cell death regulator Aven isoform 1	chr2	112333121	112471410	2.31673	1.66081	-0.476047	0.00880963	9.57853	10.4077	10.8178	11.1266	7.54531	7.73381	7.31245	7.80898	yes
Ophn1	oligophrenin-1	chrX	95752854	96086324	2.33387	1.66658	-0.474968	0.000150201	26.5174	26.5849	28.455	27.5804	20.4276	18.7396	18.4149	21.2445	yes
Lrrc32	leucine rich repeat containing 32	chr7	105642732	105650340	1.31807	0.955643	-0.474866	0.00286711	14.4182	14.7065	15.8956	14.7905	12.5142	10.1134	9.98773	11.1849	yes
Fhod1	FH1/FH2 domain-containing protein 1	chr8	107853060	107871870	4.15895	2.95916	-0.472849	7.54509e-05	52.2282	52.0385	46.4111	44.1916	37.9106	35.0005	34.4666	33.1115	yes
Mtcp1	protein p8 MTCP-1 isoform b	chrX	72650186	72661882	3.08105	2.184	-0.472405	0.00852256	17.3422	15.6115	20.3601	21.3765	10.3058	15.071	13.1089	15.1065	yes
Trip11	thyroid hormone receptor interactor 11	chr12	103075582	103151381	3.52045	2.50492	-0.471816	0.000622872	59.4877	59.3917	77.589	74.0197	43.6156	46.6012	49.8941	54.7652	yes
Esco2	N-acetyltransferase ESCO2	chr14	66437864	66452806	2.87209	2.04068	-0.471776	0.00510976	25.005	19.4579	26.7134	28.0299	14.1705	20.1277	16.8989	20.1192	yes
Epha3	ephrin type-A receptor 3	chr16	63545044	63863983	17.0015	12.1833	-0.471669	0.00245526	159.911	178.854	251.14	216.395	155.875	137.325	140.319	149.462	yes
Atrx	transcriptional regulator ATRX	chrX	102992956	103124711	17.9723	12.7829	-0.471534	0.000936141	503.931	480.111	588.97	620.12	333.098	393.135	416.631	438.053	yes
Il17ra	interleukin-17 receptor A precursor	chr6	120413215	120433745	1.41298	0.980251	-0.471414	0.00614019	19.3587	15.7247	16.3616	15.1501	11.226	10.0143	12.3955	13.3332	yes
Sppl2a	NA	chr2	126716131	126758971	5.79732	4.11225	-0.47119	0.00239933	87.6183	78.6233	110.435	111.243	57.418	64.2501	78.2521	79.2152	yes
Cpt1c	carnitine O-palmitoyltransferase 1, brain	chr7	52214742	52230221	6.74906	4.77733	-0.47105	0.000136394	59.1852	61.428	53.0588	50.0808	39.935	41.3462	36.4285	42.796	yes
Capn6	calpain-6	chrX	140236780	140261955	47.7739	34.1119	-0.470516	0.000499908	456.24	483.392	541.921	539.088	349.661	356.747	323.219	428.642	yes
Sorl1	sortilin-related receptor	chr9	41776572	41932372	3.68147	2.59791	-0.470328	7.55888e-05	81.7704	82.3565	71.7508	67.164	52.2651	55.1282	59.4805	50.5026	yes
Tenc1	tensin-like C1 domain-containing phosphatase	chr15	101933419	101946832	10.0339	7.10839	-0.469822	6.41112e-06	147.61	146.047	143.771	123.224	96.2488	97.9616	96.6224	112.156	yes
Myadm	myeloid-associated differentiation marker	chr7	3289039	3299350	7.90406	5.64404	-0.469755	0.000211621	74.8133	76.2476	89.6578	80.7406	52.2651	64.2501	51.2763	64.2792	yes
Copz2	coatomer subunit zeta-2	chr11	96711190	96722516	11.3796	8.2739	-0.469268	0.00266069	27.1224	27.9424	38.218	32.6604	25.3964	21.5159	20.6443	24.791	yes
Stat5b	signal transducer and activator of transcription	chr11	100642045	100711899	3.54255	2.51295	-0.468888	5.20236e-05	61.5042	54.8666	57.6459	55.0484	37.1745	45.2131	38.7025	43.5462	yes
Plcl2	inactive phospholipase C-like protein 2	chr17	50648872	50827819	2.56458	1.88164	-0.468846	0.000375057	28.5339	30.0918	31.6194	33.4022	25.7645	24.3913	20.2876	21.0058	yes
Nqo2	ribosyldihydronicotinamide dehydrogenase	chr13	34056528	34080334	1.1344	0.831232	-0.468667	0.00640862	13.4099	11.8783	14.203	15.1501	11.226	9.51854	9.72021	9.95731	yes
Tmem246	NA	chr4	49597378	49610742	2.75211	1.9517	-0.468138	0.00018271	25.5091	24.4354	25.0453	22.5229	17.299	17.649	17.5677	17.5958	yes
Arhgap42	rho GTPase-activating protein 42	chr9	8994953	9239013	5.67672	4.04852	-0.468024	0.000106358	87.7191	77.9445	99.936	99.7794	59.6264	64.5476	67.9969	71.7472	yes
Ube2c	ubiquitin-conjugating enzyme E2 C	chr2	164595429	164598402	28.7607	20.561	-0.467851	0.00074993	85.4001	90.841	70.3526	70.9627	60.7306	64.7459	49.0915	55.1062	yes
Heg1	HEG homolog 1	chr16	33684552	33768281	4.35432	3.10086	-0.467726	2.7135e-05	63.9241	67.9894	57.4006	57.7457	46.192	45.4114	43.0275	43.6485	yes
Iqgap3	IQ motif containing GTPase activating protein 3	chr3	87885973	87924970	4.10691	2.94507	-0.46757	0.00113002	75.1158	78.0577	63.9257	59.3192	56.3138	54.6324	43.3842	46.1378	yes
Dgkh	diacylglycerol kinase eta	chr14	78969416	79124896	1.02924	0.749323	-0.467364	0.0317885	14.519	13.4621	11.7745	11.0367	10.8579	10.9067	7.40162	8.14999	yes
Adamts20	A disintegrin and metalloproteinase with	chr15	94100594	94234781	3.59121	2.53076	-0.466996	7.69885e-05	92.6596	96.8368	95.1281	89.6868	55.0256	66.134	69.825	77.135	yes
Cyp1b1	cytochrome P450 1B1	chr17	80106293	80114381	1.76504	1.27572	-0.466649	0.0133943	23.9967	24.4354	24.8491	34.6384	17.115	24.887	17.4785	19.1644	yes
Shc2	SHC-transforming protein 2	chr10	79080683	79100663	3.83203	2.71749	-0.466507	6.04276e-05	46.9852	48.984	41.0881	42.9553	33.1258	31.3319	32.0143	32.9751	yes
Rasa3	ras GTPase-activating protein 3	chr8	13567218	13677587	3.91589	2.7975	-0.46647	0.000637264	52.7323	52.3778	42.7561	43.4273	35.8862	38.4708	31.1225	32.8728	yes
Msn	moesin	chrX	93291384	93363892	10.7308	7.62622	-0.466398	1.19173e-06	121.496	124.666	128.072	115.402	83.9186	84.7745	86.8576	97.3225	yes
Gnb4	guanine nucleotide-binding protein subunit	chr3	32482450	32515457	6.77383	4.81525	-0.466148	4.84985e-05	50.8166	54.7535	58.0139	58.1503	35.3342	41.0487	41.1102	42.2845	yes
Elovl6	elongation of very long chain fatty acids	chr3	129235304	129341411	9.64692	6.86158	-0.465836	6.3956e-05	156.08	160.414	178.751	188.095	106.186	115.908	137.777	133.503	yes
Zfp260	zinc finger protein 260	chr7	30880095	30892633	15.3696	10.9808	-0.46574	0.000835155	154.87	140.843	189.103	196.052	105.082	119.279	125.203	142.949	yes
Ptpru	receptor-type tyrosine-protein phosphatase U	chr4	131324372	131394193	4.82173	3.45551	-0.465578	0.000549158	92.1555	82.1302	71.7508	68.6925	63.8591	59.6892	53.7287	51.1165	yes
Trim12c	NA	chr7	111487268	111501872	1.07601	0.761525	-0.46516	0.0257414	11.7967	9.50267	14.1294	12.4528	7.36128	7.73381	9.76479	9.5481	yes
Fbln2	fibulin-2 isoform a	chr6	91162758	91222534	48.015	34.0937	-0.465065	0.00557631	722.725	742.114	623.508	457.178	426.402	442.017	501.884	472.051	yes
Brpf3	bromodomain and PHD finger-containing protein 3	chr17	28938071	28975734	6.05917	4.30121	-0.464264	3.98741e-07	110.103	112.335	104.18	103.263	73.9809	76.0492	83.4243	76.4189	yes
Osbpl5	oxysterol-binding protein-related protein 5	chr7	150874667	150927868	5.42618	3.88729	-0.464214	1.09391e-05	67.2513	64.143	69.1751	62.8707	47.2962	49.3774	44.9894	49.3773	yes
Slco3a1	solute carrier organic anion transporter family	chr7	81420304	81699666	1.23554	0.871296	-0.463309	0.00920592	17.9471	19.7972	20.7525	20.4099	12.1461	13.1871	12.8414	18.2096	yes
Dera	putative deoxyribose-phosphate aldolase	chr6	137703098	137786393	2.88635	2.08865	-0.463181	0.00435033	13.7124	15.9509	13.8841	14.3409	11.9621	10.0143	10.1661	10.2301	yes
Fech	ferrochelatase, mitochondrial	chr18	64616204	64648720	4.9575	3.52374	-0.462544	0.000134962	38.6166	42.8752	47.147	42.4383	27.9729	29.5471	31.8805	33.9299	yes
Trim56	tripartite motif-containing protein 56	chr5	137587156	137592077	1.52078	1.07943	-0.460803	0.00284113	15.8298	16.1772	17.2938	16.4763	11.594	10.3117	13.1089	12.3784	yes
Sc4mol	C-4 methylsterol oxidase	chr8	67196942	67212375	10.4221	7.42466	-0.460734	0.00100448	47.3885	56.4504	58.8234	63.7473	34.0459	40.4538	42.9829	46.0696	yes
AW551984	BCSC-1	chr9	39394981	39411709	14.3067	10.2539	-0.460275	0.0108726	152.349	160.075	223.495	218.26	110.235	128.104	143.306	165.966	yes
Meis3	homeobox protein Meis3	chr7	16760729	16771852	6.36462	4.50728	-0.460064	9.40477e-05	31.0546	36.54	34.2932	32.7503	22.2679	23.8955	25.5936	25.0297	yes
Ngfr	tumor necrosis factor receptor superfamily	chr11	95430140	95449012	9.06231	6.56834	-0.459878	0.000334041	87.215	99.0993	89.339	90.586	74.1649	73.2729	53.372	66.9049	yes
Ank2	Mus musculus adult male medulla oblongata cDNA, RIKEN full-length enriched library, clone:6330566N20 product:partly similar to ANKYRIN 2, full insert sequence.	chr3	126624525	126701370	4.83669	3.48556	-0.459598	1.26121e-07	107.582	106.679	109.405	110.367	79.3178	83.0889	76.6024	77.476	yes
Adamts2	A disintegrin and metalloproteinase with	chr11	50415587	50617551	4.36347	3.16	-0.4589	0.00190253	46.4811	45.4771	58.2347	43.9218	34.598	40.7512	30.8104	35.8395	yes
Cyp2d22	cytochrome P450, family 2, subfamily d,	chr15	82200957	82210690	2.72294	1.91837	-0.458774	0.00131772	19.4595	24.6617	22.8376	22.7926	14.1705	15.1702	17.211	17.664	yes
Tagln2	transgelin-2	chr1	174430377	174437506	6.98078	5.05338	-0.457618	0.00049608	29.1389	28.6211	30.2948	26.5689	21.8998	21.7142	18.2365	22.0288	yes
Trp53	cellular tumor antigen p53 isoform b	chr11	69393861	69405375	22.3965	16.1019	-0.457537	1.57356e-06	129.361	131.68	121.277	114.39	96.0647	88.3439	85.7875	91.4913	yes
Ifitm2	interferon-induced transmembrane protein 2	chr7	148140738	148141860	84.7602	60.7073	-0.457396	9.92673e-06	154.466	161.432	169.97	145.612	106.555	113.925	108.572	129.411	yes
Naga	alpha-N-acetylgalactosaminidase precursor	chr15	82159962	82169256	5.74996	4.11674	-0.457267	0.00094148	35.491	29.5262	35.0291	30.6823	23.7401	21.615	22.0265	27.4167	yes
Capn5	calpain-5	chr7	105270075	105326703	1.06485	0.744123	-0.456894	0.0207422	14.8215	12.444	15.822	12.745	8.09741	8.92363	11.0578	11.6282	yes
Hdac8	histone deacetylase 8	chrX	99479979	99700487	4.96995	3.5179	-0.456022	0.00062541	22.8876	26.5849	26.7134	25.7147	15.4587	18.6405	18.9499	20.1533	yes
Sv2a	synaptic vesicle glycoprotein 2A	chr3	95985150	95999103	2.55769	1.86525	-0.455634	0.00020707	28.7356	32.015	29.0437	29.2438	24.4763	22.0116	21.2239	20.0851	yes
Nphp3	nephrocystin-3 isoform a	chr9	103904874	103946141	2.78156	1.98616	-0.455016	3.54303e-05	52.4298	52.3778	55.3892	52.3061	35.3342	37.7767	39.5496	41.2614	yes
Slc35a3	UDP-N-acetylglucosamine transporter	chr3	116373716	116415198	2.28464	1.63167	-0.45484	0.00294753	25.005	24.6617	28.2097	31.7388	16.3789	19.632	20.3768	22.9495	yes
Gtse1	G2 and S phase-expressed protein 1	chr15	85690137	85707003	3.47666	2.53818	-0.454505	0.00642127	28.5339	33.7119	27.1059	25.3101	24.1082	24.3913	17.4339	18.5847	yes
Igdcc4	RecName: Full=Immunoglobulin superfamily DCC subclass member 4; AltName: Full=Neighbor of punc e11; AltName: Full=Protein DDM36; Flags: Precursor;	chr9	64949302	64985750	13.6575	9.83585	-0.454123	6.90875e-05	263.157	250.803	266.545	227.521	182.56	187.099	176.123	189.734	yes
Naa16	N-alpha-acetyltransferase 16, NatA auxiliary	chr14	79734314	79790475	2.94774	2.12581	-0.453871	0.00127446	32.7686	29.1868	34.4159	39.7185	22.82	24.0938	25.2815	27.1439	yes
Cnrip1	CB1 cannabinoid receptor-interacting protein 1	chr11	16951937	16979375	3.6396	2.55438	-0.453347	0.0370651	15.8298	14.0278	19.9185	16.9259	7.91338	11.3033	14.179	14.2881	yes
Pls3	plastin-3	chrX	73030993	73120509	12.095	8.67639	-0.452213	0.000141412	117.866	114.824	135.75	134.395	76.7414	87.749	97.0237	104.484	yes
Xiap	baculoviral IAP repeat-containing protein 4	chrX	39421013	39462841	7.17122	5.18058	-0.451855	0.00425362	117.967	114.032	158.808	169.686	84.1026	105.101	105.094	115.327	yes
Gm17296	NA	chr8	128950552	128998965	1.33418	0.959143	-0.451755	0.00364573	20.2661	22.6254	18.2505	18.9938	14.1705	16.7566	13.4656	13.9471	yes
Sh3pxd2a	SH3 and PX domain-containing protein 2A isoform	chr19	47334664	47538901	15.6903	11.3194	-0.451728	4.61883e-05	478.624	486.446	509.369	477.341	341.563	363.588	353.405	368.079	yes
Tk1	thymidine kinase, cytosolic	chr11	117676833	117687328	10.3566	7.59739	-0.451708	0.00040736	45.1703	42.1964	41.2598	39.7634	36.4383	32.2242	27.4217	28.6443	yes
St6galnac4	alpha-N-acetyl-neuraminyl-2,3-beta-galactosyl-1,	chr2	32442598	32455216	2.81136	1.99909	-0.451682	0.000234594	33.7769	36.3138	32.4044	30.8172	24.1082	21.7142	24.7018	25.7117	yes
Mapk3	mitogen-activated protein kinase 3	chr7	133903140	133909330	11.8346	8.60696	-0.451522	0.000154373	67.7555	59.8442	64.3917	57.0939	50.6088	45.6097	40.486	46.4106	yes
Zfp182	zinc finger protein 182	chrX	20603310	20639164	1.51016	1.08256	-0.450862	0.0307772	22.686	20.7023	31.0552	32.7054	13.9864	19.3345	22.517	22.097	yes
Sirt3	NAD-dependent deacetylase sirtuin-3 isoform 1	chr7	148049562	148068208	2.18248	1.54288	-0.45035	0.027969	10.6876	11.539	9.49318	9.0586	6.99322	7.63466	6.7328	7.87719	yes
Cd82	CD82 antigen isoform 2	chr2	93259259	93303107	2.97404	2.08934	-0.449999	0.00833801	20.0645	20.3629	17.6863	15.1276	12.3301	12.3939	13.5994	14.0153	yes
Rhoj	rho-related GTP-binding protein RhoJ precursor	chr12	76409300	76502442	2.99741	2.19371	-0.449493	0.0199632	19.762	18.2135	24.4075	21.7811	14.1705	18.343	11.7713	17.8004	yes
Zfp882	zinc finger protein 882	chr8	74432505	74442750	1.44945	1.02818	-0.448999	0.0130061	21.9802	22.3992	25.6095	27.5804	14.3545	14.1787	20.4659	21.3809	yes
Mdfic	myoD family inhibitor domain-containing protein	chr6	15670661	15752169	2.79464	2.05368	-0.448278	0.00935877	24.6017	22.9648	31.1043	35.8972	19.6914	23.3006	20.3768	21.5514	yes
Ppfia3	liprin-alpha-3	chr7	52594496	52622389	1.33849	0.973824	-0.447716	0.0372121	22.7868	22.5123	15.5276	16.319	16.5629	15.9634	12.7522	11.5259	yes
Nusap1	nucleolar and spindle-associated protein 1	chr2	119444034	119475896	8.37549	6.08347	-0.447665	2.59906e-05	72.1918	69.9125	75.1605	77.6836	51.897	57.9044	50.117	56.7089	yes
Cln3	battenin	chr7	133714914	133727794	2.1981	1.57015	-0.447661	0.00396407	17.0397	19.2316	16.8277	15.4423	12.3301	12.3939	12.2171	12.7194	yes
Nt5c3l	cytosolic 5'-nucleotidase III-like protein	chr11	100283635	100302403	11.8821	8.54147	-0.447408	3.25331e-05	68.4613	74.8901	71.2357	71.4123	47.1122	54.1367	51.3655	55.8223	yes
Pcolce	procollagen C-endopeptidase enhancer 1	chr5	138046335	138052632	22.6916	16.3863	-0.447331	1.68877e-05	104.053	109.733	103.297	97.7114	69.9322	86.0635	69.2899	78.0557	yes
Hectd2	probable E3 ubiquitin-protein ligase HECTD2	chr19	36629129	36695625	1.10033	0.802859	-0.446361	0.0192518	16.0314	11.3127	17.7108	17.4204	10.6739	11.2041	11.7267	12.5148	yes
Ppic	peptidyl-prolyl cis-trans isomerase C	chr18	53565995	53577661	35.6612	25.736	-0.445976	1.30294e-05	132.789	130.322	150.861	131.383	92.5681	94.3922	101.527	110.656	yes
Clip4	Mus musculus adult male thymus cDNA, RIKEN full-length enriched library, clone:5830409B12 product:weakly similar to CLIP-170-RELATED PROTEIN [Homo sapiens], full insert sequence.	chr17	72119031	72213550	1.08213	0.789505	-0.445249	0.0366625	14.7207	13.5752	19.7468	17.9598	9.93773	14.0795	10.3444	14.254	yes
Ikbip	inhibitor of nuclear factor kappa-B	chr10	90545784	90565358	4.76279	3.45092	-0.445191	0.0131637	47.691	48.984	72.0942	64.6914	36.4383	39.3631	42.9829	52.4464	yes
Sparc	SPARC precursor	chr11	55208003	55233582	85.7258	61.9691	-0.445173	0.00053762	597.599	546.291	647.327	551.765	378.37	416.634	447.62	476.86	yes
Fam46a	hypothetical protein LOC212943 isoform 2	chr9	85214046	85220757	1.6319	1.18354	-0.444953	0.0494847	26.8199	17.0822	35.1763	28.0524	15.0906	21.615	20.243	21.7219	yes
Prss12	neurotrypsin precursor	chr3	123149831	123209520	4.55894	3.33915	-0.443881	0.00273078	32.567	33.0331	39.9351	35.9197	29.2611	21.2184	24.9247	29.3263	yes
Lysmd2	lysM and putative peptidoglycan-binding	chr9	75473539	75485580	3.02968	2.16801	-0.443756	0.0301189	10.8893	9.27642	11.1858	11.9358	6.80919	7.23806	7.98127	9.3776	yes
Kif20a	kinesin-like protein KIF20A	chr18	34784278	34792931	10.9118	7.91428	-0.443253	4.25211e-05	135.108	140.617	114.36	115.469	97.1689	96.5735	85.5646	92.1051	yes
Dram2	DNA damage-regulated autophagy modulator protein	chr3	106350745	106377763	3.10622	2.23324	-0.442893	0.0476616	15.8298	17.4216	22.347	25.8721	10.1218	15.2693	16.9881	17.0502	yes
Atl3	atlastin-3 isoform 1	chr19	7568530	7613099	8.21734	5.94796	-0.442746	0.000237645	153.962	145.029	178.531	178.047	100.481	119.973	126.095	134.594	yes
Ddit4	DNA damage-inducible transcript 4 protein	chr10	59412423	59414518	12.8027	9.34515	-0.442404	6.90433e-05	70.6794	60.4099	64.5635	60.6229	50.0567	48.4851	45.2123	45.5581	yes
Garnl3	GTPase-activating Rap/Ran-GAP domain-like	chr2	32841886	32942724	2.10273	1.52683	-0.442322	0.00108902	19.5604	22.7385	21.5375	20.8145	14.7226	17.054	14.9816	15.4816	yes
St6gal2	beta-galactoside alpha-2,6-sialyltransferase 2	chr17	55585015	55638524	1.55699	1.1415	-0.442069	0.0391037	13.1075	8.82391	10.7197	9.4632	8.46547	8.03127	7.31245	7.43388	yes
Rell1	RELT-like protein 1 precursor	chr5	64300137	64360136	4.16549	2.99724	-0.442005	0.000269223	38.6166	37.7844	43.3694	40.7974	25.7645	28.5556	32.1034	30.8608	yes
Heatr5a	HEAT repeat-containing protein 5A	chr12	52976860	53072308	4.35329	3.16966	-0.441967	6.27582e-06	94.8778	108.149	104.155	94.2274	76.0052	76.0492	72.099	71.7813	yes
Nrbp2	nuclear receptor-binding protein 2	chr15	75916024	75920443	7.1794	5.19721	-0.441019	0.00488867	50.9174	43.8933	63.5087	55.1158	34.0459	35.6945	41.244	45.6945	yes
Megf6	multiple epidermal growth factor-like domains	chr4	153544822	153649830	14.9915	10.8902	-0.440948	0.00109839	346.844	322.412	300.127	253.056	230.04	239.847	209.163	221.073	yes
Plekhg3	pleckstrin homology domain-containing family G	chr12	77634547	77680026	1.12575	0.815608	-0.440931	0.0148076	19.2579	15.9509	16.1409	14.8579	11.226	14.6744	10.4782	12.1738	yes
Rpap1	RNA polymerase II-associated protein 1 isoform	chr2	119589695	119613273	4.11018	2.98391	-0.440886	0.00337772	64.4282	69.9125	50.6058	49.9234	47.6643	44.4198	39.3267	41.3637	yes
Cks2	cyclin-dependent kinases regulatory subunit 2	chr13	51740601	51746031	16.5192	12.0631	-0.440841	0.000430946	34.1802	35.0694	32.4289	34.571	24.4763	28.6548	23.2304	24.2795	yes
Slc8a1	sodium/calcium exchanger 1 isoform A	chr17	81772445	82137717	1.20324	0.871088	-0.440824	0.0042245	62.1092	56.2242	75.9945	72.2889	43.2475	42.0402	52.4356	58.0388	yes
Ndc80	kinetochore protein NDC80 homolog	chr17	71845440	71876197	5.15361	3.76025	-0.440595	0.00085042	34.0794	30.0918	35.0291	35.7848	22.6359	27.5641	22.8291	26.5642	yes
Prdm16	PR domain zinc finger protein 16 isoform 1	chr4	153690234	154010982	4.02675	2.89002	-0.440241	0.00299418	110.607	126.929	91.1051	81.932	70.8523	69.3069	83.3352	76.8622	yes
Sdc4	syndecan-4 precursor	chr2	164249747	164268688	5.57909	4.0595	-0.440108	0.00154058	44.2629	35.7482	43.9336	39.2239	32.0216	24.9862	29.7403	33.5207	yes
B4galnt1	beta-1,4 N-acetylgalactosaminyltransferase 1	chr10	126602212	126609396	1.17062	0.853199	-0.44003	0.04032	12.805	12.7834	10.7197	9.32833	9.38563	9.02278	7.84751	7.43388	yes
Eif2ak3	eukaryotic translation initiation factor 2-alpha	chr6	70794521	70855234	3.00012	2.19012	-0.439896	0.000200167	40.2298	37.1057	44.2525	38.8193	29.2611	29.6463	28.4472	31.1677	yes
Ets1	SubName: Full=Putative uncharacterized protein;	chr9	32503627	32565405	5.24686	3.83134	-0.439629	0.00104642	79.653	66.6318	84.7763	85.0339	51.1609	67.7204	53.372	61.0397	yes
Auh	methylglutaconyl-CoA hydratase, mitochondrial	chr13	52930479	53025046	2.95801	2.13597	-0.439142	0.0253353	11.7967	10.4077	13.4671	11.666	8.28144	7.43636	8.91762	10.0255	yes
Rftn2	raftlin-2	chr1	55227004	55283626	5.77933	4.16525	-0.43909	0.000207415	59.6893	67.9894	67.7033	56.9815	41.4072	46.8986	47.7093	48.6612	yes
Slc2a4	solute carrier family 2, facilitated glucose	chr11	69755788	69761692	4.17172	2.98063	-0.439081	0.000573449	35.5918	38.4632	31.7666	33.9641	23.7401	24.2921	27.9567	25.5412	yes
Rnf217	ring finger protein 217	chr10	31221693	31329531	3.04584	2.24191	-0.43872	0.000638584	26.0133	24.3223	26.6398	26.6363	18.9553	21.1193	17.3894	19.6077	yes
Fam83d	hypothetical protein LOC71878	chr2	158593835	158612373	2.78824	2.03451	-0.438477	0.0106432	20.367	20.3629	16.7541	17.2855	13.9864	16.2608	12.128	12.8217	yes
Fkbp9	FK506 binding protein 9	chr6	56782053	56829354	36.897	26.7977	-0.438112	0.000733529	335.753	302.389	370.504	312.353	217.526	233.303	255.757	267.279	yes
Vcan	versican core protein isoform 1	chr13	89794915	89882117	59.1911	43.0211	-0.437885	8.60392e-05	2672.61	2362.77	2821.14	2481.18	1740.94	1840.55	2110.22	1938.54	yes
Airn	Mus musculus 10, 11 days embryo whole body cDNA, RIKEN full-length enriched library, clone:2810051F02 product:Mus musculus Air, mRNA sequence, full insert sequence.	chr17	12934177	13052750	4.24429	3.17881	-0.437808	0.0261126	24.2992	22.7385	31.5213	32.1884	21.5317	25.6802	15.7396	20.3579	yes
Abcg2	ATP-binding cassette sub-family G member 2	chr6	58546666	58642445	5.45642	3.9731	-0.437748	0.00546728	36.6001	33.4856	43.6637	48.3275	24.1082	32.0259	31.3008	32.0543	yes
Rtkn	rhotekin isoform a	chr6	83085802	83102573	5.73448	4.16218	-0.436959	0.00056084	61.5042	62.8986	53.7947	50.2381	42.8795	43.23	38.0782	43.819	yes
Ftx	NA	chrX	100756249	100819093	1.21669	0.900339	-0.436921	0.0323571	23.4926	21.9467	28.4796	34.8632	21.7158	17.054	17.5231	24.791	yes
Sh3pxd2b	SH3 and PX domain-containing protein 2B	chr11	32247811	32328183	13.8765	10.1079	-0.436869	8.77302e-05	308.429	325.467	302.506	288.459	226.359	227.652	224.278	226.085	yes
Adamtsl1	ADAMTS-like protein 1	chr4	85699819	86074286	4.54133	3.29255	-0.436465	5.21742e-05	109.599	95.3661	117.034	101.308	69.7481	75.5534	80.8828	85.2509	yes
St3gal4	CMP-N-acetylneuraminate-beta-galactosamide-	chr9	34854164	34924395	8.19268	5.9559	-0.436411	0.000277444	49.1026	47.174	53.6721	47.6981	34.414	35.8928	34.6895	40.5453	yes
Synpo	synaptopodin isoform B	chr18	60753644	60783959	11.2907	8.20937	-0.436108	0.000251277	253.579	249.332	232.35	218.148	164.341	179.96	166.715	192.121	yes
St3gal1	CMP-N-acetylneuraminate-beta-galactosamide-	chr15	66934437	67008444	6.73399	4.91142	-0.435966	7.61323e-06	117.161	119.915	121.891	103.601	87.9673	83.9813	81.7746	88.0472	yes
Epb4.1l1	band 4.1-like protein 1 isoform a	chr2	156246788	156368950	7.23779	5.28372	-0.435533	2.06732e-06	149.727	137.11	142.005	131.473	108.027	99.548	100.68	106.086	yes
Comt	catechol O-methyltransferase	chr16	18406975	18426809	4.89616	3.56544	-0.434724	0.000202957	34.281	34.2775	36.6972	34.4586	23.9242	27.1675	24.8802	27.0757	yes
Fdps	farnesyl pyrophosphate synthase	chr3	88897510	88905889	16.792	12.3052	-0.43472	5.5432e-05	65.134	76.2476	73.3453	77.1217	56.4978	50.3689	54.7096	54.9016	yes
Cdk1	cell division protein kinase 1	chr10	68799383	68815660	9.36169	6.85127	-0.434714	9.41531e-06	80.3588	81.4515	77.3927	78.9649	60.5465	60.0858	56.939	58.1411	yes
Pecr	peroxisomal trans-2-enoyl-CoA reductase	chr1	72305747	72330888	3.2099	2.34238	-0.434606	0.0187928	9.98183	12.1046	11.75	11.3963	8.28144	8.13042	7.89209	9.1048	yes
Ltbp4	latent-transforming growth factor beta-binding	chr7	28090160	28122631	5.84413	4.27041	-0.434073	0.00348966	110.808	96.7236	105.848	74.4243	71.2204	82.9898	64.296	68.5076	yes
Ptx3	pentraxin-related protein PTX3 precursor	chr3	66023809	66029728	8.29234	5.98265	-0.433786	0.00153875	46.3802	44.4589	48.2754	50.5303	30.7333	29.9437	39.1038	39.2495	yes
Ssbp4	SubName: Full=Putative uncharacterized protein; SubName: Full=Single stranded DNA binding protein 4, isoform CRA_b;	chr8	73121389	73132213	10.8392	8.07241	-0.433361	0.00508621	51.6232	47.9659	44.4242	45.8549	44.1677	37.975	28.6256	31.7133	yes
Ddah1	N(G),N(G)-dimethylarginine	chr3	145421656	145557241	4.96539	3.64846	-0.433282	0.000134832	58.4794	55.4323	55.4382	51.6317	43.9837	41.7428	37.4986	41.0227	yes
Kif14	kinesin-like protein KIF14	chr1	138364535	138428088	2.01306	1.48158	-0.433203	0.00100034	55.4546	57.6948	46.9508	49.4289	44.7198	39.6606	36.3839	35.2257	yes
Sec24d	SEC24 related gene family, member D	chr3	122970414	123068554	10.2992	7.56147	-0.433184	0.000134393	116.455	106.566	135.48	114.053	89.4396	84.8736	79.5452	96.8791	yes
Tapbp	tapasin isoform 2	chr17	34056423	34066235	3.12895	2.26333	-0.433098	0.00160027	28.1306	24.888	26.0265	23.1298	19.3234	16.5583	18.7716	20.3238	yes
Lonrf2	LON peptidase N-terminal domain and RING finger	chr1	38851354	38878060	2.14089	1.58817	-0.43289	0.000387549	31.6596	29.1868	35.2989	33.1999	25.3964	23.8955	22.9183	24.7569	yes
Tbx15	T-box transcription factor TBX15	chr3	99057683	99158183	16.6045	12.1926	-0.432526	0.00186541	193.688	189.375	171.466	147.95	162.868	116.9	121.146	120.92	yes
Ccnb1	G2/mitotic-specific cyclin-B1	chr13	101548694	101556441	14.3907	10.5684	-0.432339	1.03548e-05	94.0712	105.548	94.5148	102.05	75.6372	76.8424	68.309	73.4522	yes
Emilin2	EMILIN-2 precursor	chr17	71601516	71660305	6.8482	4.99177	-0.432285	0.000567487	75.5191	89.1441	79.1344	74.1996	63.6751	49.08	63.6272	58.8913	yes
Hmmr	hyaluronan mediated motility receptor	chr11	40514890	40546939	5.05964	3.71177	-0.431888	0.000265093	60.2943	53.0566	58.946	63.3427	39.7509	49.5757	41.8682	43.6826	yes
Acot9	acyl-coenzyme A thioesterase 9, mitochondrial	chrX	151697043	151732050	4.38746	3.15776	-0.431598	0.00400037	22.9885	20.0235	19.2807	18.3195	14.3545	14.377	14.3128	15.8226	yes
Ska3	RecName: Full=Spindle and kinetochore-associated protein 3;	chr14	58425398	58445000	3.977	2.88881	-0.43122	0.000596737	25.3075	27.0374	26.1737	28.3896	18.4032	19.2354	20.8226	20.2897	yes
Elf4	ETS-related transcription factor Elf-4	chrX	45764226	45816309	2.55673	1.90019	-0.430602	0.0257315	35.2893	34.73	55.7081	52.7556	33.8619	32.72	29.5173	37.4763	yes
Fam63b	hypothetical protein LOC235461	chr9	70446821	70504981	1.88073	1.3679	-0.429755	0.00667253	43.8596	36.8794	53.2305	47.0463	27.0527	32.4225	36.8298	37.3399	yes
Lamp2	lysosome-associated membrane glycoprotein 2	chrX	35758241	35809632	12.791	9.35445	-0.429724	0.00780628	144.585	121.725	180.395	180.363	90.7278	116.9	125.516	131.73	yes
St7	suppressor of tumorigenicity 7 protein isoform	chr6	17699216	17893022	3.2349	2.33536	-0.429679	0.00548426	20.6695	20.1366	23.7207	21.6462	14.3545	13.4846	16.9435	18.3801	yes
Sgpp1	sphingosine-1-phosphate phosphatase 1	chr12	76815235	76836716	1.9683	1.44508	-0.428993	0.0143991	17.2413	16.4034	22.3225	22.0283	11.9621	15.3685	14.8478	15.7885	yes
Vwa5a	von Willebrand factor A domain-containing	chr9	38525853	38550922	2.86901	2.10645	-0.428788	0.00561137	31.962	30.9968	40.6711	38.4597	21.1637	31.0344	26.4853	26.9052	yes
Med12l	mediator of RNA polymerase II transcription	chr3	58810900	59122334	1.07514	0.781367	-0.428784	0.000271049	35.2893	30.4312	31.8402	33.3797	23.004	23.3006	25.1923	25.0297	yes
Fam19a5	TAFA5 protein	chr15	87374729	87589794	1.67287	1.22848	-0.428125	0.0167215	16.7372	15.0459	15.8465	12.745	11.41	12.2948	11.1024	10.1278	yes
Plp2	proteolipid protein 2	chrX	7245242	7248404	12.4153	9.08166	-0.426992	0.00347879	35.6926	32.8068	32.3063	27.3556	24.6603	23.6972	20.3322	26.2232	yes
Spock3	testican-3 precursor	chr8	65430029	65835893	1.48309	1.07334	-0.426667	0.0156816	14.0149	12.6702	15.9446	15.285	8.64951	10.5101	11.7713	11.6282	yes
Extl2	exostosin-like 2 isoform a	chr3	115710367	115731934	2.2487	1.63829	-0.426465	0.00979076	18.9554	20.0235	25.4378	22.7027	13.9864	14.6744	16.9881	18.7211	yes
Hk2	hexokinase-2	chr6	82675021	82724448	4.08765	2.99754	-0.42625	3.36122e-05	70.377	64.9349	67.1146	65.2758	49.1366	50.2698	51.2763	48.3202	yes
Snx7	sorting nexin-7 isoform 1	chr3	117484415	117571854	1.75966	1.31874	-0.426234	0.0440851	10.6876	10.0683	11.6273	13.1271	8.28144	9.71684	9.40809	7.09288	yes
Rusc1	RUN and SH3 domain-containing protein 1 isoform	chr3	88887901	88897285	2.77132	2.04394	-0.425881	0.00166979	32.0629	34.9563	31.7175	27.6253	24.8443	25.6802	21.3131	22.4721	yes
Fam3c	D6Wsu176e protein precursor	chr6	22256522	22306081	5.55938	4.0988	-0.425845	0.00295141	42.2463	38.9157	50.8266	49.4064	33.1258	30.2412	33.3965	38.5334	yes
Abcb10	ATP-binding cassette sub-family B member 10,	chr8	126476359	126507022	3.76391	2.76561	-0.42524	0.000243541	44.0612	47.7396	50.1888	50.8675	34.23	35.1988	35.6259	38.4311	yes
Ckap2	cytoskeleton-associated protein 2	chr8	23278624	23296291	5.70074	4.19638	-0.424861	0.000496079	43.2546	41.2914	45.9205	45.9448	30.1813	35.3971	30.1416	35.6349	yes
Cdc20	cell division cycle protein 20 homolog	chr4	118105506	118109948	13.6965	10.0838	-0.424693	0.00611654	82.2745	81.5646	63.5823	62.2188	57.418	62.5646	48.3335	47.57	yes
Ercc6l	DNA excision repair protein ERCC-6-like	chrX	99338159	99352430	2.55426	1.88296	-0.424539	0.000221903	32.2645	30.6574	31.5704	33.02	23.7401	23.7963	22.6953	24.8933	yes
Stard5	stAR-related lipid transfer protein 5	chr7	90780527	90790838	3.8189	2.79714	-0.424379	0.00499686	28.6348	29.413	28.6758	23.1747	20.7956	20.7227	17.6123	22.3698	yes
Thap2	THAP domain-containing protein 2	chr10	114807022	114821491	3.28837	2.4263	-0.424109	0.00113955	31.5587	30.3181	35.6914	35.8523	24.8443	22.5074	26.842	25.5412	yes
Lrrc8b	leucine-rich repeat-containing protein 8B	chr5	105844794	105915208	2.13923	1.54794	-0.423919	0.00907433	19.3587	19.9104	17.4655	15.3524	13.0663	13.3854	13.5994	12.924	yes
Eml3	echinoderm microtubule-associated protein-like	chr19	9004184	9016072	5.88175	4.29744	-0.423637	0.00031281	55.8579	54.6404	57.7686	54.0594	35.7022	45.0148	39.4605	44.4669	yes
Tgfbr2	TGF-beta receptor type-2 isoform 1	chr9	115996813	116084481	7.14369	5.30042	-0.423231	0.000253108	92.458	96.6105	112.741	105.309	78.7657	76.4458	65.5891	84.0915	yes
Chd3	chromodomain helicase DNA binding protein 3	chr11	69156775	69182928	62.2529	45.7403	-0.422602	0.000164833	1407.34	1473.25	1262.69	1236.33	1006.1	963.256	1030.12	1012.88	yes
Dnajc25	dnaJ homolog subfamily C member 25	chr4	59016065	59036270	2.57906	1.86103	-0.422449	0.0404167	13.1075	12.1046	15.8956	15.0152	8.09741	9.12193	12.5293	11.4577	yes
B3galnt1	UDP-GalNAc:beta-1,	chr3	69378108	69402783	4.28615	3.15658	-0.422043	0.00219103	20.9719	23.9829	25.7322	26.3216	16.1948	18.7396	18.2811	19.1303	yes
Cacnb1	voltage-dependent L-type calcium channel subunit	chr11	97864215	97883941	4.06172	2.98656	-0.421731	0.00112616	32.2645	30.0918	29.3136	26.7037	23.7401	20.8218	23.052	20.6648	yes
Nfkbia	NF-kappa-B inhibitor alpha	chr12	56590396	56593634	5.74193	4.2042	-0.421698	0.00243467	26.4166	27.0374	28.3078	26.0069	20.7956	16.5583	20.243	22.4039	yes
Kcna6	potassium voltage-gated channel subfamily A	chr6	126658347	126690692	2.50503	1.8411	-0.421642	0.000430935	43.4563	47.7396	42.8052	39.651	34.598	30.142	30.4091	34.1345	yes
Mxd3	max dimerization protein 3	chr13	55426529	55431091	4.05393	2.97249	-0.420739	0.0437538	16.838	19.1185	13.4425	12.9922	12.6982	12.1956	9.58644	11.8328	yes
Bag3	BAG family molecular chaperone regulator 3	chr7	135667097	135690493	4.40436	3.29064	-0.420658	0.000714391	32.8695	33.1462	36.2556	33.537	26.6846	27.0683	22.8291	25.9163	yes
Slc1a3	excitatory amino acid transporter 1	chr15	8584124	8660807	6.69495	4.9905	-0.420345	0.000609024	80.3588	75.2295	84.6046	95.149	63.123	70.8933	57.6524	60.5623	yes
Fbxw4	F-box/WD repeat-containing protein 4	chr19	45652747	45734683	2.92685	2.12271	-0.420263	0.00733219	16.6364	19.0053	16.5088	15.4648	11.7781	12.7905	12.2617	12.924	yes
Arhgef10l	rho guanine nucleotide exchange factor 10-like	chr4	140070400	140221820	2.34846	1.73597	-0.420168	0.0178544	39.4232	35.7482	27.5965	26.996	27.6048	26.176	20.4659	22.8131	yes
Pax1	paired box protein Pax-1	chr2	147190730	147200784	9.58919	7.03476	-0.420014	0.00939074	81.2662	70.4782	75.553	73.3229	60.3625	39.264	66.3917	58.2093	yes
2810417H13Rik	PCNA-associated factor	chr9	65738130	65751358	21.1687	15.5944	-0.419614	0.000306714	144.686	134.395	148.628	174.114	97.1689	114.421	114.948	122.557	yes
Rreb1	Mus musculus 18-day embryo whole body cDNA, RIKEN full-length enriched library, clone:1110037N09 product:unclassifiable, full insert sequence.	chr13	37917907	38043874	2.37548	1.73438	-0.419495	4.52478e-05	100.524	101.475	91.3504	90.8782	62.939	75.4542	73.0799	73.4181	yes
Aacs	acetoacetyl-CoA synthetase	chr5	125956243	125997773	3.69819	2.71434	-0.419438	0.000231345	33.7769	36.7663	34.9555	33.9416	25.5805	25.4819	26.4407	26.2573	yes
Scpep1	retinoid-inducible serine carboxypeptidase	chr11	88785334	88816756	11.4895	8.44302	-0.418723	0.00124227	66.5456	69.2338	76.3134	71.3673	52.0811	43.4283	56.8944	58.9595	yes
Cpne2	copine-2	chr8	97056928	97094429	1.64554	1.23784	-0.418604	0.0248076	10.6876	10.8602	12.3387	11.1715	8.46547	9.61769	8.20421	7.97949	yes
Greb1	protein GREB1	chr12	16677421	16807692	1.25934	0.929015	-0.418524	0.00370095	29.5422	36.0875	26.787	31.1094	22.82	26.0768	22.0265	21.3468	yes
Slit3	slit homolog 3 protein precursor	chr11	34934958	35522009	13.5213	9.96491	-0.418465	0.000796283	218.088	220.145	190.526	172.473	153.115	154.974	144.644	146.12	yes
Nfkb1	nuclear factor NF-kappa-B p105 subunit	chr3	135247619	135354511	6.81696	5.06407	-0.417179	3.30295e-05	80.3588	86.316	82.8139	84.2247	64.4112	65.5391	58.6334	62.1309	yes
Phlda3	pleckstrin homology-like domain family A member	chr1	137662662	137665711	4.43651	3.24281	-0.417004	0.00458699	20.9719	20.1366	18.7411	17.3979	14.1705	14.6744	13.9561	14.4586	yes
Lrrc3	leucine-rich repeat-containing protein 3	chr10	77360320	77365281	1.09699	0.78529	-0.416611	0.027798	15.9306	12.6702	14.0803	13.3069	7.36128	11.4024	11.3254	10.7075	yes
Mcf2l	guanine nucleotide exchange factor DBS isoform	chr8	12915893	13020509	1.49641	1.10699	-0.416547	0.00720935	28.8364	23.9829	21.4639	23.6243	20.4276	17.3515	19.5742	16.0954	yes
Bscl2	seipin	chr19	8911957	8923173	4.02785	2.92573	-0.415606	0.00176331	28.9372	26.5849	24.8736	25.3101	17.6671	20.0286	18.6824	21.5173	yes
Pola1	DNA polymerase alpha catalytic subunit	chrX	90550105	90877494	4.19398	3.12255	-0.415428	0.00246943	63.3191	54.7535	71.1375	78.0882	47.1122	51.8562	49.359	52.7874	yes
Tgfbr3	transforming growth factor beta receptor type 3	chr5	107535589	107718614	9.07975	6.71316	-0.415351	1.81561e-05	162.129	154.645	163.665	173.395	121.645	110.851	126.809	130.57	yes
2700089E24Rik	hypothetical protein LOC381820	chr6	133055257	133060917	6.86591	5.08217	-0.41504	0.0442579	45.9769	42.8752	63.9257	71.7495	32.3896	42.1394	44.6327	49.0363	yes
H6pd	GDH/6PGL endoplasmic bifunctional protein	chr4	149353590	149383132	3.25953	2.41748	-0.413981	0.000946748	44.1621	46.1558	50.3114	42.9778	34.7821	33.5132	31.7021	37.8173	yes
Tnfrsf22	tumor necrosis factor receptor superfamily	chr7	150822630	150835543	2.67261	1.9691	-0.413647	0.00915761	16.5356	20.3629	18.8637	16.4538	14.1705	12.1956	13.7777	13.8106	yes
Timp3	metalloproteinase inhibitor 3 precursor	chr10	85763157	85812250	10.1295	7.53069	-0.412355	0.000470286	136.318	123.422	156.772	147.995	99.3773	107.084	96.2211	121.602	yes
Galnt4	polypeptide N-acetylgalactosaminyltransferase 4	chr10	98570769	98575881	1.96319	1.43423	-0.412342	0.00578088	28.5339	26.8111	31.6439	32.5255	16.3789	23.7963	24.033	24.45	yes
Mst1r	macrophage-stimulating protein receptor	chr9	107809220	107822714	1.27566	0.968957	-0.412121	0.0207987	16.4347	17.0822	20.5072	17.3979	15.4587	13.3854	11.147	14.6973	yes
Ppp4r1l-ps	Mus musculus adult male testis cDNA, RIKEN full-length enriched library, clone:1700007P14 product:unclassifiable, full insert sequence.	chr2	173404821	173485040	2.60007	1.93499	-0.411345	0.000434458	34.1802	36.0875	34.9801	32.7054	26.6846	26.7709	25.0139	25.473	yes
Eif4ebp1	eukaryotic translation initiation factor	chr8	28370799	28386128	6.55579	4.75096	-0.410893	0.013817	19.762	21.8335	17.6617	17.0383	13.6184	12.9888	13.5102	16.0272	yes
Trip6	thyroid receptor-interacting protein 6	chr5	137751127	137755469	18.2204	13.5046	-0.409834	7.05547e-05	96.7935	103.851	90.8353	89.2598	74.1649	69.5052	69.0224	73.2817	yes
Oxct1	succinyl-CoA:3-ketoacid-coenzyme A transferase	chr15	3976428	4105344	24.4892	18.1507	-0.409181	0.000317251	246.924	251.934	258.695	256.383	176.119	184.223	198.105	203.886	yes
Rab31	ras-related protein Rab-31	chr17	66001066	66122092	9.52998	7.07594	-0.408536	1.9082e-05	94.0712	107.697	96.5999	95.1714	75.4531	72.678	73.3028	74.6457	yes
Olfml1	olfactomedin-like 1	chr7	114710947	114734879	8.7388	6.39728	-0.408277	0.000985794	51.0183	52.9435	52.421	48.0353	33.8619	35.3971	39.728	43.0688	yes
Itga8	integrin alpha-8 precursor	chr2	12028287	12223547	6.57718	4.84447	-0.408023	0.000184599	112.321	112.901	120.934	105.781	75.8212	77.1398	92.2974	93.094	yes
Arpc1b	actin-related protein 2/3 complex subunit 1B	chr5	145875125	145889055	6.48932	4.90103	-0.407993	0.00238546	28.5339	27.603	30.7118	32.9751	25.2124	20.4252	21.2685	24.4841	yes
Ptgr1	prostaglandin reductase 1	chr4	58978462	58999950	4.21863	3.11972	-0.407239	0.00249519	25.005	26.1324	26.7134	27.7377	19.3234	17.649	19.8863	22.2675	yes
Crlf1	cytokine receptor-like factor 1 precursor	chr8	73017055	73027980	21.3969	15.9897	-0.407192	0.000232862	103.549	115.729	106.854	91.9346	89.8076	75.7517	76.0227	74.6798	yes
Xrcc2	DNA repair protein XRCC2	chr5	25195634	25211615	2.51687	1.88203	-0.406421	0.00267941	21.7785	23.4173	26.3945	24.7032	17.483	18.2439	19.7525	17.4935	yes
Sept8	septin-8	chr11	53333238	53357598	16.7919	12.5004	-0.405941	0.00020707	238.657	233.042	234.41	216.867	175.383	171.334	170.371	179.163	yes
Tbx18	T-box transcription factor TBX18	chr9	87597635	87626095	5.76128	4.3087	-0.405612	0.0231644	88.5258	90.2754	63.386	77.5937	62.0188	77.0407	50.2954	52.31	yes
Sgip1	SH3-containing GRB2-like protein 3-interacting	chr4	102432968	102643782	1.32272	0.972862	-0.405432	0.00934083	14.4182	14.4803	14.6445	14.8354	10.1218	10.5101	11.7267	11.219	yes
Ssh3	protein phosphatase Slingshot homolog 3	chr19	4261668	4269172	2.71659	1.98638	-0.405414	0.00463654	22.3835	22.3992	23.549	19.6906	14.3545	16.7566	16.3638	17.8686	yes
Ccdc71l	NA	chr12	33063654	33067808	2.18156	1.62834	-0.404803	0.00145314	24.2992	26.8111	28.2342	28.5245	19.1393	20.7227	20.9564	20.733	yes
Ankle1	ankyrin repeat and LEM domain containing 1	chr8	73929911	73933803	4.06537	3.02105	-0.404468	0.0098476	29.7438	25.793	23.7943	23.6243	18.0351	23.6972	17.969	17.8004	yes
Piezo2	NA	chr18	63169867	63546837	3.01182	2.24072	-0.403887	0.0013327	87.1142	93.1036	109.748	94.3173	61.0986	78.4288	68.9778	81.0907	yes
Col7a1	collagen alpha-1(VII) chain precursor	chr9	108855790	108886920	5.49621	4.09545	-0.403869	0.00398169	164.448	174.781	142.005	117.784	118.517	124.931	102.241	106.7	yes
Blvra	biliverdin reductase A precursor	chr2	126896393	126922820	4.43405	3.26928	-0.40384	0.0127042	14.3174	16.7428	15.1351	15.4648	11.594	10.2126	11.4591	12.8217	yes
Tmem126a	transmembrane protein 126A	chr7	97599222	97605718	6.91331	5.19308	-0.4034	0.0189003	13.3091	15.2722	16.4352	18.0722	11.7781	11.0058	12.5293	12.6512	yes
Btbd3	BTB/POZ domain-containing protein 3 isoform 2	chr2	138082320	138113158	7.37116	5.54094	-0.403066	0.000216226	113.329	101.022	128.71	104.949	89.2555	87.6499	81.2395	82.3524	yes
Tnc	tenascin	chr4	63620819	63708049	28.6529	21.4636	-0.402959	0.00662287	612.723	603.646	663.934	536.345	479.035	477.612	360.049	511.506	yes
Itpripl1	inositol 1,4,5-triphosphate receptor-interacting	chr2	126964505	126969193	1.61669	1.18301	-0.402909	0.00692822	17.8463	19.4579	17.2938	17.5328	12.3301	13.2863	14.7141	13.2991	yes
Cenpa	histone H3-like centromeric protein A	chr5	30969275	30977199	14.4961	10.7967	-0.402765	0.00111978	55.253	65.3874	52.1267	57.431	42.6954	46.3037	39.5942	44.9784	yes
Daam2	disheveled-associated activator of morphogenesis	chr17	49595347	49703662	15.6095	11.6115	-0.402517	0.000961695	292.296	296.619	286.194	244.919	203.907	203.459	213.622	224.926	yes
Dtx4	protein deltex-4	chr19	12540826	12576486	2.3347	1.75844	-0.402268	0.00054909	40.4315	39.3682	39.4936	40.8648	30.5493	33.8106	29.3836	28.2692	yes
Slc25a24	calcium-binding mitochondrial carrier protein	chr3	108926067	108971327	9.81572	7.32407	-0.402237	4.88103e-05	92.458	96.0449	101.555	105.084	70.3002	73.7687	74.5959	79.9313	yes
Adamts3	a disintegrin-like and metalloprotease with	chr5	90102866	90312359	1.95711	1.44579	-0.402072	0.00265541	44.5654	42.9883	47.7848	42.9553	32.0216	27.8616	37.1865	36.7602	yes
Mbnl1	muscleblind-like protein 1	chr3	60276752	60433670	5.9087	4.39463	-0.402068	0.00404821	106.372	80.094	110.803	111.513	64.4112	74.7602	82.6663	86.5808	yes
Pbk	lymphokine-activated killer T-cell-originated	chr14	66424748	66436659	6.12302	4.64064	-0.400285	0.00174708	28.2314	28.3949	29.5098	33.8517	23.004	24.193	22.517	22.1993	yes
Syne1	nesprin-1 isoform 1	chr10	4795849	5326342	1.88204	1.3982	-0.400215	0.00378151	100.827	96.2711	107.369	100.813	68.4599	65.5391	73.4812	97.9704	yes
Mmp11	stromelysin-3 precursor	chr10	75385969	75395208	16.5479	12.2689	-0.400111	5.16628e-05	113.732	110.299	114.703	103.016	76.7414	79.0237	86.9468	89.8886	yes
Col4a3bp	collagen type IV alpha-3-binding protein isoform	chr13	97312690	97410122	4.06212	3.02522	-0.4001	0.00197037	59.1852	59.2786	70.5243	70.4458	41.2232	50.2698	53.0598	51.3893	yes
Tmem35	transmembrane protein 35	chrX	130829764	130840508	3.3447	2.56087	-0.399885	0.0208654	18.4513	19.0053	18.1523	20.7021	16.1948	16.1617	11.4591	15.0383	yes
Radil	ras-associating and dilute domain-containing	chr5	142960795	143027031	1.10664	0.84572	-0.399778	0.0385732	12.2	13.1227	12.216	10.7669	11.41	8.92363	8.11503	8.832	yes
Anxa7	annexin A7	chr14	21274483	21299355	5.37562	4.01031	-0.3994	0.00142652	46.9852	44.5721	52.1267	45.8549	34.23	34.1081	34.6004	40.3066	yes
Slc26a11	sodium-independent sulfate anion transporter	chr11	119216871	119242390	2.47706	1.8495	-0.398916	0.00381224	19.9637	20.1366	20.3601	18.769	14.7226	15.4676	14.4911	15.2429	yes
Pdia5	protein disulfide-isomerase A5 precursor	chr16	35397398	35490959	4.10272	3.05521	-0.398899	0.00752772	22.2827	19.571	24.9227	21.5114	15.4587	15.8642	16.4084	18.8916	yes
Ncoa7	nuclear receptor coactivator 7 isoform 1	chr10	30365388	30522913	2.3214	1.71804	-0.398704	0.00249465	35.5918	33.5987	39.3219	38.9767	23.188	27.0683	29.5619	30.9631	yes
2510009E07Rik	hypothetical protein LOC72190	chr16	21649118	21694738	4.58271	3.43999	-0.396782	0.00315227	65.3356	59.8442	78.791	77.9983	47.2962	55.3265	55.6014	56.061	yes
Mcu	NA	chr10	58909732	59079440	4.07698	3.05005	-0.396757	0.00093865	36.1967	31.7887	36.5255	34.7284	24.2922	27.9607	26.8866	26.4278	yes
Tcirg1	T-cell, immune regulator 1	chr19	3896050	3907133	4.96164	3.70611	-0.396633	0.00291811	54.8497	52.6041	44.1053	42.8654	39.1988	37.0826	35.8488	35.1234	yes
Asxl2	putative Polycomb group protein ASXL2	chr12	3426857	3506849	3.51225	2.61377	-0.395244	0.000311071	92.7605	90.6148	97.5811	96.3853	62.939	67.7204	78.2521	76.2825	yes
Tram1	translocating chain-associated membrane protein	chr1	13554783	13579945	9.1241	6.88417	-0.395029	9.65526e-05	75.3175	75.5689	80.9987	81.5948	60.3625	60.2841	57.8308	60.7669	yes
Pth1r	parathyroid hormone/parathyroid hormone-related	chr9	110624589	110649649	23.044	17.2284	-0.394865	0.00791101	207.804	220.145	162.267	152.647	149.986	137.027	141.478	135.617	yes
Aspm	abnormal spindle-like microcephaly-associated	chr1	141351350	141390665	4.29798	3.23102	-0.394848	9.03944e-05	130.167	128.512	120.272	124.865	92.5681	109.166	88.1953	93.2986	yes
Adamts17	ADAM metallopeptidase with thrombospondin type 1	chr7	73984621	74297511	4.72674	3.55008	-0.394532	0.00586525	72.7968	81.1121	89.1672	96.4077	60.7306	57.8053	61.5762	77.8511	yes
Lss	lanosterol synthase	chr10	75994372	76016679	4.9619	3.70655	-0.394491	0.00118074	40.7339	50.2284	46.5338	45.4728	32.7577	35.0996	36.9635	33.8276	yes
Ctsf	cathepsin F precursor	chr19	4855129	4860912	4.23101	3.19005	-0.39393	0.00441551	25.1058	21.9467	27.3512	25.0179	18.9553	17.7481	18.3257	20.8353	yes
Obsl1	obscurin-like 1	chr1	75482400	75503027	10.6467	8.0466	-0.393826	0.00545231	190.865	196.502	171.319	170.585	155.875	158.345	114.502	127.604	yes
Cep135	centrosomal protein of 135 kDa	chr5	77020739	77075491	2.98184	2.2552	-0.393824	0.00223191	43.4563	43.7802	50.3114	51.1148	36.2543	34.5047	33.4411	39.9997	yes
Sfxn3	sideroflexin-3 isoform 1	chr19	45122066	45130873	6.34943	4.68931	-0.393549	0.001696	61.3026	54.5272	55.242	52.5983	36.8064	39.3631	46.2824	45.5922	yes
Crybg3	beta/gamma crystallin domain-containing protein	chr16	59490601	59555578	2.76308	2.07893	-0.393478	0.00103287	51.724	53.9616	58.8234	50.4179	38.6467	45.1139	38.9254	41.0227	yes
Ghr	growth hormone receptor isoform 1 precursor	chr15	3267760	3533230	7.22212	5.42095	-0.392895	0.0165925	84.7952	78.9627	109.061	108.186	59.0743	69.8026	70.8505	89.8204	yes
Faxc	NA	chr4	21858473	21928608	4.98854	3.7314	-0.392798	1.31716e-05	135.208	141.748	138.326	138.689	99.5613	102.225	112.942	105.779	yes
Hs6st2	heparan-sulfate 6-O-sulfotransferase 2 isoform	chrX	48740389	49034779	5.67807	4.2995	-0.392785	0.00241048	67.453	63.9168	78.5702	79.9314	58.3382	49.08	53.0598	61.3125	yes
Wnt5a	protein Wnt-5a precursor	chr14	29318659	29338701	47.2582	35.2633	-0.392721	0.0125701	671.808	683.853	612.421	481.679	404.502	458.873	535.994	464.481	yes
Rps6ka4	ribosomal protein S6 kinase alpha-4	chr19	6903574	6915091	2.88221	2.16498	-0.392631	0.00252993	27.0215	25.793	28.872	24.7032	19.8755	20.4252	19.7525	20.9035	yes
Tenm4	NA	chr7	103359147	104057064	7.39257	5.57424	-0.392425	0.000522687	220.205	243.902	243.953	226.263	188.449	179.068	172.244	173.025	yes
Fancg	Fanconi anemia group G protein homolog isoform	chr4	43015209	43023173	2.4481	1.85034	-0.392358	0.014634	20.6695	22.3992	18.4222	17.7126	16.9309	15.7651	14.0453	13.8447	yes
Slc25a13	calcium-binding mitochondrial carrier protein	chr6	5991218	6167173	1.42668	1.07838	-0.391709	0.0225211	13.2083	12.444	13.4425	13.8913	9.38563	11.2041	9.27433	10.6393	yes
Vegfb	vascular endothelial growth factor B Vegf-b186	chr19	7056962	7062141	12.3945	9.34686	-0.391605	0.00603872	50.9174	53.396	42.658	41.4717	41.4072	34.9013	32.7277	34.8165	yes
Cep250	centrosome-associated protein CEP250 isoform 1	chr2	155782294	155824636	7.39895	5.57956	-0.390991	6.91516e-05	180.177	188.696	167.369	164.988	142.625	138.316	127.923	126.478	yes
Prdx4	peroxiredoxin-4	chrX	151758463	151772997	22.1898	16.7805	-0.390654	0.000332767	63.2183	63.0118	65.3484	65.7029	50.0567	49.3774	44.9894	52.31	yes
Ust	uronyl 2-sulfotransferase	chr10	7924551	8238623	1.68916	1.28847	-0.390426	0.00459909	19.8628	21.381	23.0338	21.8036	18.2192	14.8727	16.2301	17.0843	yes
Dstyk	dual serine/threonine and tyrosine protein	chr1	134314030	134363536	3.86545	2.90496	-0.39041	0.000678664	76.4266	66.4056	77.0493	73.6376	51.713	57.0121	52.5694	62.0627	yes
Ltbp1	latent-transforming growth factor beta-binding	chr17	75404869	75792307	15.9588	12.0133	-0.390275	0.00128895	369.529	408.162	405.116	360.074	297.764	277.426	284.026	317.577	yes
Neil3	endonuclease 8-like 3	chr8	54672221	54724419	4.57335	3.56709	-0.389796	0.0108955	28.0298	28.3949	33.2629	32.9976	28.893	25.5811	20.243	21.5514	yes
Cdk5rap2	CDK5 regulatory subunit-associated protein 2	chr4	69884058	70071401	7.40137	5.5676	-0.389693	8.09856e-05	131.68	131.341	116.347	112.839	96.9849	95.9786	90.9151	91.3549	yes
Aurka	serine/threonine-protein kinase 6	chr2	172181696	172196006	7.75508	5.81513	-0.389501	0.000998187	46.5819	45.8165	41.2352	41.7864	32.2056	36.2894	32.4601	32.3613	yes
Fam111a	hypothetical protein LOC107373	chr19	12648015	12664186	4.89329	3.68847	-0.388715	0.0102931	41.4397	40.047	52.004	53.0928	29.6292	37.5784	36.6514	38.5334	yes
Rgs3	regulator of G-protein signaling 3 isoform 1	chr4	62220881	62364053	1.96374	1.47899	-0.3877	0.00044839	43.8596	41.0651	42.8297	42.6855	32.0216	32.1251	30.9441	34.8847	yes
Fads3	fatty acid desaturase 3	chr19	10116038	10134161	1.99854	1.49504	-0.387633	0.00871161	18.8546	19.4579	20.3846	18.9714	12.6982	16.4591	14.1344	15.5839	yes
Sri	sorcin isoform 2	chr5	8046080	8069245	7.69954	5.81792	-0.387429	0.00135583	51.9257	52.6041	59.1178	62.4436	39.935	43.7258	43.0721	46.1719	yes
Cdkn1b	cyclin-dependent kinase inhibitor 1B	chr6	134870419	134875543	6.22268	4.71594	-0.387004	0.0012137	43.053	41.6308	46.313	47.0912	31.8375	37.1818	34.0207	33.5548	yes
Dna2	DNA2-like helicase	chr10	62409777	62436936	2.7415	2.07514	-0.386921	0.00510483	32.7686	37.2188	30.4665	33.7843	25.5805	29.3488	24.8356	23.086	yes
Slc43a1	large neutral amino acids transporter small	chr2	84679565	84703743	2.47055	1.92094	-0.386735	0.0138533	20.1653	23.0779	21.8319	20.7696	21.7158	15.071	15.3829	15.1747	yes
Swap70	switch-associated protein 70	chr7	117365217	117427020	5.51502	4.17057	-0.386598	0.000328151	67.5538	63.238	68.7091	65.0511	51.713	48.5842	48.3335	53.8786	yes
Cdh3	cadherin-3 isoform b	chr8	109034791	109080808	2.68169	2.02029	-0.386445	0.0253353	28.9372	27.2636	38.4633	32.9526	20.6116	24.0938	22.6953	29.906	yes
Dpysl4	dihydropyrimidinase-related protein 4	chr7	146271900	146287690	5.15534	3.92362	-0.386377	0.000558361	42.0447	37.6713	40.5729	41.4942	32.9417	30.142	31.2117	30.3152	yes
Zfp109	zinc finger protein 109	chr7	25012814	25022617	1.47337	1.10537	-0.385599	0.0361817	11.0909	13.4621	11.6028	11.9358	8.28144	10.4109	9.18515	8.69559	yes
Kank4	KN motif and ankyrin repeat domain-containing	chr4	98421583	98484228	4.57551	3.42908	-0.384837	0.000618498	67.5538	65.2743	63.386	64.8263	45.6399	49.2783	47.9322	55.5154	yes
Slc22a5	solute carrier family 22 member 5	chr11	53678044	53705205	2.40264	1.81003	-0.38481	0.00528538	20.7703	21.0416	23.1565	23.8266	14.7226	18.0456	16.9881	18.005	yes
Anp32b	acidic leucine-rich nuclear phosphoprotein 32	chr4	46463989	46485395	75.8945	57.3173	-0.384489	0.000679094	310.243	302.049	312.269	308.846	229.856	225.272	238.502	250.57	yes
Tiam2	T-lymphoma invasion and metastasis-inducing	chr17	3326573	3519397	4.77281	3.61103	-0.384264	0.000557441	95.4828	85.4109	93.1657	82.0668	72.1406	62.862	65.1432	72.7361	yes
Cd276	CD276 antigen precursor	chr9	58372107	58388747	12.8957	9.70035	-0.38419	5.77742e-05	123.109	124.666	125.374	114.817	91.648	85.766	96.3995	98.6524	yes
Galm	aldose 1-epimerase	chr17	80526811	80584372	2.29341	1.76483	-0.384164	0.022876	14.2166	14.3671	16.3862	16.319	13.2503	10.3117	11.1916	12.8899	yes
Lbh	protein LBH	chr17	73267645	73291286	8.91551	6.80229	-0.383766	0.00518477	76.5274	68.6681	92.0127	88.6529	60.9146	67.0264	54.888	68.0302	yes
Sned1	sushi, nidogen and EGF-like domain-containing	chr1	95132474	95193025	7.56768	5.72123	-0.383765	0.00437408	107.078	111.204	90.1975	93.2833	73.7968	94.0947	72.9461	66.8367	yes
Srsf1	serine/arginine-rich splicing factor 1 isoform	chr11	87860875	87867259	33.1193	25.1022	-0.383203	0.0019377	523.693	503.642	546.704	618.502	397.325	429.227	415.338	439.349	yes
Fam210b	NA	chr2	172171077	172181249	2.22101	1.67525	-0.382952	0.00774066	22.081	23.5304	26.6398	22.9724	17.115	17.8473	17.211	20.5625	yes
Cxx1c	CAAX box 1 homolog C	chrX	50911099	50912311	6.25569	4.85806	-0.382888	0.01812	17.2413	16.064	20.2619	17.2855	15.2747	14.0795	12.9751	13.2309	yes
4930579G24Rik	hypothetical protein LOC75939	chr3	79433001	79436741	3.07329	2.32132	-0.382622	0.0174591	15.7289	17.7609	19.526	19.0163	13.2503	12.3939	14.4911	15.0042	yes
Anxa2	annexin A2	chr9	69301490	69339592	97.194	73.0974	-0.382112	0.00888675	438.495	434.634	380.856	329.526	276.048	279.111	328.659	328.966	yes
Npr2	atrial natriuretic peptide receptor 2 precursor	chr4	43644807	43664112	10.4795	7.91359	-0.382111	7.85628e-05	109.599	112.788	123.681	109.445	81.5262	87.4516	87.1697	92.5143	yes
Rnf144a	probable E3 ubiquitin-protein ligase RNF144A	chr12	26991663	27100121	10.5962	8.03956	-0.381578	5.77742e-05	157.995	154.192	169.896	168.652	117.781	132.466	121.101	128.32	yes
Kif20b	kinesin-like protein KIF20B	chr19	34996848	35050221	3.75736	2.8506	-0.381289	0.0100573	61.5042	49.5497	66.1579	71.8843	40.6711	52.2528	50.4291	47.9792	yes
Clstn3	calsyntenin-3 precursor	chr6	124380774	124414802	2.48239	1.90964	-0.381268	0.00342366	30.1472	30.5443	30.2948	27.1533	26.5006	22.6065	21.1348	21.6196	yes
Epc1	enhancer of polycomb homolog 1 isoform 1	chr18	6435949	6516106	7.37258	5.54937	-0.38109	7.09563e-05	98.8101	100.231	105.063	103.691	69.196	78.1313	82.3988	81.7386	yes
Eps8	epidermal growth factor receptor kinase	chr6	137425766	137597806	3.51244	2.67085	-0.381081	0.0113959	44.767	45.8165	61.8161	54.1493	37.1745	37.975	38.5687	45.1489	yes
Kif15	kinesin-like protein KIF15	chr9	122860199	122927851	6.14431	4.65818	-0.381058	0.00053837	85.9043	83.8272	88.2596	94.6095	60.9146	75.3551	67.5064	66.8708	yes
Rhou	rho-related GTP-binding protein RhoU	chr8	126177829	126187780	4.68276	3.51827	-0.380971	0.00205747	44.4645	45.0246	48.2509	49.8785	31.4695	34.5047	38.0337	39.0108	yes
Ank3	ankyrin 3, epithelial isoform c	chr10	68996456	69490184	4.05897	3.08861	-0.380794	9.0337e-05	125.126	135.979	120.983	133.429	106.371	96.1769	91.6285	102.506	yes
Atxn7l1	RecName: Full=Ataxin-7-like protein 1; AltName: Full=Ataxin-7-like protein 4;	chr12	33832551	34053142	1.77299	1.33402	-0.380103	0.0101701	19.4595	26.2455	23.4509	20.9494	16.1948	18.0456	17.6123	16.9138	yes
Ppapdc1b	phosphatidate phosphatase PPAPDC1B	chr8	26830520	26835359	7.90888	6.03251	-0.379774	0.00635617	34.281	29.1868	38.9294	36.2119	26.3166	25.1845	25.9503	29.4968	yes
Gadd45gip1	growth arrest and DNA damage-inducible	chr8	87356181	87359381	5.34057	4.12049	-0.379581	0.0469088	27.2232	33.7119	24.4321	24.456	27.4208	22.1108	17.4339	18.5165	yes
Arhgap23	rho GTPase-activating protein 23	chr11	97311474	97363714	4.42255	3.3179	-0.379526	0.00138164	79.8547	72.1751	69.5676	64.4891	49.3206	56.6155	56.3148	55.7882	yes
Lrrc16b	leucine-rich repeat-containing protein 16B	chr14	56109930	56127101	3.00747	2.29161	-0.379464	0.00877537	44.2629	46.3821	35.9122	37.4707	37.3585	30.0429	29.6065	29.4968	yes
Dusp22	dual specificity protein phosphatase 22 isoform	chr13	30751965	30803094	3.4007	2.56766	-0.379377	0.00406172	24.2992	29.0737	30.2212	28.3896	19.3234	21.9125	22.2495	22.2334	yes
Crtc3	CREB-regulated transcription coactivator 3	chr7	87731518	87833763	5.27766	3.99955	-0.378857	0.000366153	81.1654	84.8453	77.638	76.6721	65.5154	56.318	63.2705	61.0056	yes
Tmem200a	transmembrane protein 200A	chr10	25710992	25798858	2.73299	2.06496	-0.378733	0.0383716	28.7356	27.8293	39.2728	38.2799	21.1637	23.3006	28.1797	30.1106	yes
Dab1	disabled homolog 1 isoform 1	chr4	104040165	104417447	1.10753	0.835295	-0.378525	0.0234203	20.9719	15.2722	18.2995	18.9489	13.8024	12.5922	14.1344	15.6521	yes
Rhoq	rho-related GTP-binding protein RhoQ precursor	chr17	87362451	87399409	10.0844	7.66471	-0.378361	7.96849e-05	114.539	120.141	126.649	133.384	91.648	93.6981	95.5077	99.8118	yes
Mcc	mutated in colorectal cancers isoform 1	chr18	44584714	44971836	1.96814	1.49752	-0.378093	0.0130857	41.7422	44.1196	52.2984	59.6114	33.8619	37.6775	40.9319	39.8633	yes
Dnaja4	dnaJ homolog subfamily A member 4	chr9	54547366	54564124	1.47526	1.10764	-0.377446	0.0458559	13.1075	11.539	14.252	13.8689	7.91338	10.9067	9.80938	11.5259	yes
Mta3	SubName: Full=Putative uncharacterized protein;	chr17	84105503	84214245	4.21814	3.17629	-0.377376	0.000804333	38.1125	39.3682	37.9237	37.9427	27.2367	29.9437	28.8485	31.0313	yes
Kif16b	kinesin family member 16B	chr2	142444081	142727200	2.75017	2.06752	-0.377153	0.0020613	40.7339	48.6446	44.9393	43.6521	31.8375	32.0259	34.5112	37.374	yes
Camta1	calmodulin-binding transcription activator 1	chr4	150433632	151235877	1.25811	0.950037	-0.376909	0.00169856	42.448	35.1825	38.2671	39.3363	27.4208	30.6378	31.5684	29.2922	yes
Mvd	SubName: Full=Mevalonate (Diphospho) decarboxylase; SubName: Full=Putative uncharacterized protein;	chr8	124957496	124967322	4.92021	3.77342	-0.376881	0.00492443	25.2066	29.0737	25.1434	29.6484	22.6359	20.7227	21.001	20.2556	yes
Atp1b2	sodium/potassium-transporting ATPase subunit	chr11	69413252	69419462	3.05181	2.35233	-0.376843	0.0120156	28.8364	24.3223	29.4362	24.7257	22.0838	22.6065	17.7015	21.1422	yes
Pccb	propionyl-CoA carboxylase beta chain,	chr9	100882457	100935294	8.13399	6.17886	-0.376528	0.00197037	52.0265	52.8303	60.9575	55.9025	40.303	41.4453	41.2886	47.5018	yes
Trmt2b	tRNA (uracil-5-)-methyltransferase homolog	chrX	130757494	130811523	1.7237	1.31711	-0.376244	0.0262994	18.1488	15.2722	21.0714	20.2076	13.2503	14.2778	14.2682	15.959	yes
Bgn	biglycan precursor	chrX	70728974	70741275	54.5137	41.4207	-0.376097	0.00713277	384.553	362.912	461.707	338.832	277.336	300.528	294.059	320.407	yes
Smarca1	probable global transcription activator SNF2L1	chrX	45162547	45245729	9.11941	6.91399	-0.375603	0.00956612	97.3985	95.5924	122.847	124.91	67.5398	84.5762	91.3164	95.4128	yes
9430020K01Rik	hypothetical protein LOC240185	chr18	4634927	4682867	3.00244	2.26108	-0.375243	0.000709756	60.2943	59.0523	62.4784	58.3976	40.487	46.4029	48.3781	48.3884	yes
Ccna2	cyclin-A2	chr3	36463787	36470918	15.8641	12.1071	-0.375088	7.59548e-05	125.227	134.169	131.801	139.206	100.666	106.885	94.6605	107.143	yes
Pias3	E3 SUMO-protein ligase PIAS3 isoform 1	chr3	96500298	96509993	9.6354	7.38143	-0.375018	0.000178939	87.1142	89.8229	89.4371	88.1134	72.8767	69.7035	63.3597	68.6099	yes
Esyt1	extended synaptotagmin-1	chr10	127947306	127962915	6.94137	5.32448	-0.374673	0.0050753	78.1406	78.8496	77.5154	69.2544	62.7549	66.4315	47.5755	58.4821	yes
Zfp518a	zinc finger protein 518A	chr19	40969195	40992437	2.6378	2.01183	-0.374218	0.014508	49.3042	44.9114	56.9836	63.9047	35.1501	44.0232	41.2886	45.4899	yes
Nlgn2	neuroligin-2 precursor	chr11	69636625	69648351	23.9024	18.2202	-0.373483	0.00166979	371.344	367.776	352.597	328.02	293.347	268.601	270.159	264.176	yes
Cdc45	cell division control protein 45 homolog isoform	chr16	18780540	18812065	4.84552	3.69669	-0.373227	0.00339753	30.1472	33.825	27.621	31.7838	24.4763	24.7879	22.7845	23.2224	yes
Slc39a13	zinc transporter ZIP13	chr2	90901948	90910378	6.02312	4.59069	-0.373175	0.00211779	39.4232	44.0064	42.6089	36.5491	32.9417	30.6378	30.7658	31.2018	yes
Kif4	chromosome-associated kinesin KIF4	chrX	97821404	97922610	5.24697	3.99835	-0.373062	0.00151126	74.41	79.4152	67.2618	72.5587	55.7617	62.4654	50.5629	57.6296	yes
Kif23	kinesin family member 23	chr9	61765085	61794606	8.62425	6.53137	-0.372464	0.000955781	88.5258	85.2978	85.4141	92.0245	57.418	72.2814	67.2389	72.8043	yes
Haus5	HAUS augmin-like complex subunit 5	chr7	31438727	31450013	3.74245	2.86077	-0.372357	0.00598928	25.1058	26.698	23.0093	22.7027	20.2435	19.5328	17.9244	17.7663	yes
Dis3l	DIS3-like exonuclease 1 isoform 1	chr9	64154563	64189064	3.66523	2.81968	-0.372273	0.00132815	45.1703	43.3277	41.3334	43.0677	36.9904	33.414	31.39	32.7023	yes
Stard13	stAR-related lipid transfer protein 13 isoform	chr5	151840090	151992768	1.5692	1.2132	-0.372261	0.00695987	25.4083	23.3042	28.872	27.7377	19.8755	22.4082	20.7335	19.3349	yes
Slc6a9	sodium- and chloride-dependent glycine	chr4	117507863	117541910	2.30593	1.74233	-0.372229	0.00606238	21.0728	24.6617	21.93	21.9834	16.9309	16.6574	16.4976	18.5506	yes
Fam102b	hypothetical protein LOC329739	chr3	108773915	108830525	4.26455	3.2427	-0.37161	0.00230611	68.1588	68.4419	74.6699	78.1557	53.1853	49.1791	57.7862	62.9152	yes
Myo1c	myosin-Ic isoform b	chr11	75465011	75488136	6.88341	5.22966	-0.37156	0.000339407	121.294	123.648	116.224	100.634	89.2555	88.6414	86.0104	91.9005	yes
Pcdhga4	protocadherin gamma-A4	chr18	37845054	38001524	1.11079	0.822208	-0.37102	0.0374583	15.9306	16.9691	13.001	13.8464	10.4898	10.9067	12.128	11.4577	yes
Gpx1	glutathione peroxidase 1	chr9	108241411	108242673	25.9347	19.8186	-0.370849	0.000858832	83.0811	86.9947	78.2758	73.3679	66.0675	63.5561	58.1875	61.1079	yes
Cpe	carboxypeptidase E precursor	chr8	67071349	67171837	27.5686	21.0158	-0.370381	0.00100308	172.413	170.369	193.004	149.68	129.19	129.293	126.63	144.483	yes
Limch1	LIM and calponin homology domains-containing	chr5	67137079	67448398	13.8897	10.5781	-0.369758	0.00376154	276.164	294.583	262.056	231.86	195.258	215.258	195.697	216.367	yes
Rp9	NA	chr9	22252756	22272800	9.38595	7.14563	-0.369422	0.00191511	33.7769	32.5806	31.0552	29.7607	25.3964	24.0938	23.8546	24.7569	yes
Cd81	CD81 antigen	chr7	150238655	150253835	35.8165	27.4484	-0.369026	6.63819e-05	164.045	161.093	168.792	152.108	131.215	125.724	120.789	123.409	yes
Arhgap31	rho GTPase-activating protein 31	chr16	38598456	38713148	5.8193	4.43013	-0.368835	0.000270012	128.05	127.947	146.396	132.103	93.4883	100.936	107.68	110.622	yes
Ckap2l	cytoskeleton-associated protein 2-like	chr2	129093946	129122948	8.40689	6.42074	-0.368567	0.000568063	82.1737	79.4152	77.1965	74.4693	58.8903	65.8366	57.2065	60.3577	yes
Tmem97	transmembrane protein 97	chr11	78355319	78364237	6.54411	5.11177	-0.368553	0.00523021	25.7108	24.7748	27.204	26.0519	22.2679	21.5159	18.6378	19.4031	yes
Tmppe	transmembrane protein with	chr9	114310213	114320319	1.51083	1.15053	-0.367481	0.00149766	29.9455	31.1099	30.8099	31.2892	23.3721	22.7057	24.4343	24.5523	yes
Efemp1	EGF-containing fibulin-like extracellular matrix	chr11	28753205	28826743	13.1969	10.047	-0.367421	0.00907433	72.5952	71.8357	86.101	89.552	52.4491	57.4087	66.7038	70.6219	yes
Lepre1	prolyl 3-hydroxylase 1 isoform 2	chr4	118905520	118921582	13.1865	10.0826	-0.367282	0.000961666	134.503	121.272	149.119	119.088	102.506	92.7066	102.374	108.507	yes
Tpcn2	Mus musculus adult male aorta and vein cDNA, RIKEN full-length enriched library, clone:A530030P09 product:hypothetical Calcium and sodium channel pore region (S4-S6)/Cation channels TM region (not potassium)/Cation channels (non-ligand gated) containing protein, full insert sequence.	chr7	152439828	152469832	2.7168	2.08578	-0.366886	0.0170749	23.9967	27.2636	21.8073	20.6797	20.0595	19.3345	16.6759	16.7774	yes
2610001J05Rik	Mus musculus adult male kidney cDNA, RIKEN full-length enriched library, clone:0610037B04 product:hypothetical protein, full insert sequence.	chr6	13819074	13821483	4.59812	3.52969	-0.366742	0.0107879	23.9967	20.8154	27.1549	26.7712	17.6671	18.8388	20.2876	19.9828	yes
P4ha2	prolyl 4-hydroxylase subunit alpha-2 isoform 2	chr11	53914426	53945169	9.28801	7.14994	-0.365704	0.00121985	64.8315	66.0662	66.0843	61.7018	53.5533	50.1706	44.9448	52.6851	yes
Anp32e	acidic leucine-rich nuclear phosphoprotein 32	chr3	95733180	95751310	22.4486	17.1814	-0.364929	0.00138462	212.24	212.113	210.862	235.411	159.74	165.186	177.149	173.366	yes
Lipa	lysosomal acid lipase/cholesteryl ester	chr19	34566806	34601964	6.32069	4.86568	-0.364782	0.0288791	48.6992	44.9114	66.3051	64.062	37.5425	46.0063	43.4288	47.3313	yes
Gpm6b	neuronal membrane glycoprotein M6-b isoform 6	chrX	162676875	162826965	1.91988	1.4865	-0.364513	0.0363603	28.1306	23.0779	31.3251	35.1779	21.1637	24.193	20.243	26.3596	yes
Aurkb	serine/threonine-protein kinase 12	chr11	68859145	68865164	9.66157	7.51454	-0.36442	0.00313799	56.5637	56.6767	56.1741	55.2956	49.3206	47.6918	39.1484	40.2725	yes
Me1	NADP-dependent malic enzyme isoform 1	chr9	86474970	86589947	2.16183	1.62652	-0.364399	0.0166598	21.9802	21.2679	24.7755	24.0064	13.9864	17.1532	18.6824	20.4943	yes
Prr5l	proline-rich protein 5-like	chr2	101554442	101679137	1.32174	0.977946	-0.364293	0.0494518	18.3504	19.571	14.7426	17.0832	9.93773	14.5753	14.179	13.8447	yes
Ccnd1	G1/S-specific cyclin-D1	chr7	152115836	152125830	16.1837	12.4733	-0.363972	0.00544009	162.331	180.098	180.174	208.91	150.17	132.962	130.42	155.805	yes
Ctnnal1	alpha-catulin	chr4	56823807	56878083	2.48461	1.91243	-0.363953	0.00329818	26.0133	26.9242	26.9341	29.1089	20.9797	21.2184	21.0902	21.6196	yes
Prss23	serine protease 23 precursor	chr7	96656295	96666096	4.68955	3.57672	-0.363944	0.0108589	47.3885	48.3053	42.8052	41.0671	34.598	34.703	29.4727	39.8974	yes
Rbms3	RNA-binding motif, single-stranded-interacting	chr9	116481864	117539031	9.08796	6.96992	-0.363745	0.00347086	215.063	199.217	233.871	240.761	156.611	172.92	173.537	187.347	yes
Bad	bcl2 antagonist of cell death	chr19	7016345	7026383	4.72907	3.62304	-0.363431	0.027798	22.7868	22.286	18.6675	17.6901	18.2192	14.6744	15.0708	15.2429	yes
Lsp1	lymphocyte-specific protein 1 isoform 1	chr7	149646717	149680773	4.24055	3.28991	-0.363344	0.0350246	26.2149	29.6393	38.3162	37.6055	23.188	28.8531	23.7209	27.4167	yes
Prc1	protein regulator of cytokinesis 1	chr7	87439351	87461145	10.1295	7.78534	-0.363148	0.000247219	93.6679	86.2028	92.0127	90.7208	69.012	73.967	67.9969	71.1334	yes
Slc20a1	sodium-dependent phosphate transporter 1 isoform	chr2	129024509	129037348	6.85279	5.2722	-0.362727	0.000452142	78.2414	85.5241	86.7878	88.7428	65.5154	65.44	64.4744	68.7463	yes
Il11ra1	interleukin-11 receptor subunit alpha-1	chr4	41707316	41716346	22.9452	17.6166	-0.362616	0.00474022	147.106	150.798	120.37	115.222	110.235	112.834	91.7177	99.9482	yes
AI480653	hypothetical protein LOC268880	chr16	30955589	31081518	6.33564	4.81937	-0.362523	0.00234188	60.1935	64.7087	56.6402	52.3735	45.6399	42.536	47.9768	44.5692	yes
Nid2	nidogen-2 precursor	chr14	20570479	20631009	17.3303	13.3356	-0.362033	0.00189335	250.453	251.029	254.206	250.471	191.945	212.283	178.798	200.067	yes
Usp6nl	USP6 N-terminal-like protein isoform b	chr2	6243803	6364866	4.29207	3.29181	-0.361732	0.000781505	63.8232	60.523	64.6861	63.7473	47.4803	48.5842	47.6647	52.6169	yes
Rps6kb1	ribosomal protein S6 kinase beta-1 isoform 1	chr11	86312513	86358309	5.00309	3.84327	-0.361536	0.00496266	102.944	104.19	126.821	136.373	81.5262	88.5422	99.0748	96.845	yes
Lpp	lipoma-preferred partner homolog isoform 1	chr16	24393436	24992664	5.31813	4.08323	-0.361412	0.00180134	258.116	235.983	259.407	258.204	184.216	199.096	194.493	209.138	yes
Slc7a1	high affinity cationic amino acid transporter 1	chr5	149138986	149211480	1.55816	1.20774	-0.360386	0.0124602	36.1967	26.3586	37.0161	33.537	26.3166	25.7794	26.0395	26.2573	yes
Jhdm1d	lysine-specific demethylase 7	chr6	39086619	39156772	2.67705	2.05276	-0.36031	0.0094414	66.848	69.1206	81.0968	87.6863	51.3449	56.7146	65.2324	63.6313	yes
Ntan1	protein N-terminal asparagine amidohydrolase	chr16	13819370	13835543	12.9262	9.82539	-0.359773	0.0040963	40.2298	45.0246	44.8412	46.4393	29.0771	33.8106	36.6068	36.7261	yes
Tpst1	protein-tyrosine sulfotransferase 1 isoform 2	chr5	130549196	130611602	11.1114	8.53647	-0.359625	0.00213755	64.4282	65.1612	74.0321	66.7819	48.5845	54.0375	50.5629	57.1863	yes
Gpd2	glycerol-3-phosphate dehydrogenase,	chr2	57090089	57223130	2.13941	1.64861	-0.359356	0.0160825	35.0877	31.5625	42.4127	42.1461	27.0527	27.5641	30.2307	33.1115	yes
Tgfb2	transforming growth factor beta-2 precursor	chr1	188447065	188529871	11.0078	8.47734	-0.359204	0.000464954	149.727	154.871	167.492	146.151	116.86	124.931	109.91	130.127	yes
Ppfibp1	liprin-beta-1 isoform 1	chr6	146837016	146980545	6.92177	5.33845	-0.359049	0.000175974	95.9869	100.344	107.418	97.4417	76.0052	83.2872	75.0418	78.8401	yes
Atxn7	ataxin-7	chr14	14845005	14939815	2.73861	2.10153	-0.358838	0.00475207	48.6992	57.3554	56.7629	60.5105	41.9593	39.264	47.4863	45.0807	yes
Racgap1	rac GTPase-activating protein 1	chr15	99450928	99482087	13.376	10.3215	-0.358655	0.000269223	128.756	125.119	115.856	117.02	98.4571	101.432	87.9277	92.2415	yes
Cyp51	lanosterol 14-alpha demethylase	chr5	4080674	4104697	10.8032	8.30443	-0.358516	0.00629819	117.261	132.019	146.985	164.201	95.8807	104.506	120.789	115.532	yes
Utp14b	U3 small nucleolar RNA-associated protein 14	chr1	78654400	78664176	2.11955	1.61204	-0.358375	0.0134173	23.0893	25.6798	24.751	26.8611	16.5629	20.0286	22.5616	18.4142	yes
Zc3h7b	zinc finger CCCH domain-containing protein 7B	chr15	81575278	81626699	17.9581	13.8054	-0.358198	0.00209867	326.779	337.458	310.601	295.629	247.707	244.507	245.457	252.684	yes
Ifngr2	interferon gamma receptor 2	chr16	91547339	91564252	6.93164	5.25836	-0.358016	0.00363202	40.4315	44.7983	43.6147	41.6965	27.9729	33.6123	33.7532	36.01	yes
Ikzf4	zinc finger protein Eos	chr10	128069471	128083049	2.76993	2.14939	-0.357565	0.00571567	29.5422	31.6756	29.5589	26.9735	24.8443	24.2921	21.8036	21.5173	yes
S100a11	protein S100-A11	chr3	93324418	93330210	66.1686	50.1821	-0.357382	0.0041636	101.432	103.851	101.163	89.552	60.9146	75.1568	85.4308	84.3643	yes
Ncapg2	condensin-2 complex subunit G2	chr12	117643875	117702004	3.82297	2.94291	-0.357344	0.0157861	65.5373	66.2925	81.8818	87.2367	47.8483	62.7629	61.5762	62.4378	yes
Nhs	Nance-Horan syndrome protein	chrX	158274200	158597722	1.98008	1.52554	-0.357062	0.0092535	36.4992	33.4856	33.9498	33.2223	27.2367	26.4734	22.9183	30.247	yes
Oaf	out at first protein homolog precursor	chr9	43029361	43047899	11.8798	9.20561	-0.35682	0.0014013	77.7373	82.4696	91.2768	86.0454	65.8835	67.8196	60.5952	70.0763	yes
Arhgap11a	rho GTPase-activating protein 11A	chr2	113671650	113688818	5.68138	4.36356	-0.356583	0.001486	89.8365	79.1889	83.9914	85.7757	58.3382	73.3721	66.3025	65.7455	yes
Mmp14	matrix metalloproteinase-14	chr14	55050441	55060095	50.3201	38.725	-0.356254	0.00525083	408.045	425.697	381.788	334.943	307.333	306.973	302.709	293.536	yes
Spc25	kinetochore protein Spc25 isoform 1	chr2	69031952	69044247	7.87031	6.06602	-0.355613	0.0121614	35.6926	31.3362	39.4691	41.8314	24.8443	30.0429	29.6511	31.2359	yes
Gxylt2	glucoside xylosyltransferase 2	chr6	100654728	100755075	10.825	8.33957	-0.355244	0.00707814	65.8398	63.1249	55.4382	50.0133	50.2407	44.8165	44.1868	43.819	yes
AI464131	hypothetical protein LOC329828	chr4	41442634	41450108	1.99842	1.50536	-0.355225	0.0234352	24.7025	28.1686	22.3961	23.7816	15.4587	21.3176	21.2685	17.8686	yes
Cdca8	borealin	chr4	124595709	124614161	10.9879	8.52216	-0.353972	0.00542289	58.7819	54.9798	48.6924	49.6087	45.824	43.0317	38.7025	38.8744	yes
Tpcn1	two pore calcium channel protein 1	chr5	120984166	121038622	6.90435	5.34289	-0.353647	0.000521967	101.734	93.1036	99.3473	86.9895	77.2935	75.8509	71.0734	74.4411	yes
Plk1	serine/threonine-protein kinase PLK1	chr7	129302951	129313389	9.8094	7.59557	-0.353371	0.0126239	71.0828	67.8762	59.682	57.7682	51.1609	59.2926	44.811	45.6263	yes
St6galnac3	alpha-N-acetylgalactosaminide	chr3	152865473	153388097	6.20784	4.77883	-0.352002	0.00451337	65.134	67.5369	78.0305	76.4249	49.8727	53.1452	61.4424	59.7779	yes
Slc29a1	equilibrative nucleoside transporter 1 isoform	chr17	45722149	45736552	3.94487	3.08265	-0.350812	0.0123663	30.8529	29.9787	29.0192	25.962	24.8443	24.887	20.0646	21.6878	yes
Ralgapa1	ral GTPase-activating protein subunit alpha-1	chr12	56703886	56922154	6.58036	5.07306	-0.350758	0.000531635	148.921	147.291	162.292	160.29	106.002	123.344	127.254	127.263	yes
Gosr1	Golgi SNAP receptor complex member 1	chr11	76540104	76577057	4.32172	3.33438	-0.350735	0.00315227	55.8579	50.2284	57.0327	56.1273	38.4627	45.0148	41.5561	46.3083	yes
Wnk4	serine/threonine-protein kinase WNK4	chr11	101121881	101138723	1.70648	1.29136	-0.350708	0.0429375	25.61	21.1548	19.4034	17.7575	14.7226	16.9549	15.3383	17.4935	yes
Tspan18	tetraspanin-18	chr2	93041917	93174644	3.7403	2.94757	-0.350571	0.0355463	39.4232	38.0107	47.4414	42.1011	34.598	39.0657	24.9693	33.8276	yes
Acads	short-chain specific acyl-CoA dehydrogenase,	chr5	115560308	115569355	5.25756	4.02653	-0.350388	0.00586525	31.4579	30.7706	27.7191	26.7487	22.82	22.4082	22.2941	23.1201	yes
Nin	ninein isoform 2	chr12	71112422	71212912	3.72133	2.88537	-0.349821	0.000346935	112.119	109.281	113.918	122.662	83.7346	97.3667	90.2909	88.1154	yes
Ncam1	neural cell adhesion molecule 1 isoform 3	chr9	49310251	49607174	13.5333	10.4476	-0.349312	0.0057176	404.214	358.5	394.666	358.95	281.753	280.004	331.691	295.787	yes
Fhl3	four and a half LIM domains protein 3	chr4	124377943	124385855	5.40501	4.22956	-0.349218	0.0124732	23.5934	30.0918	26.2228	28.3896	23.004	21.2184	19.485	21.9265	yes
Fam214a	NA	chr9	74800860	74880275	2.38512	1.83366	-0.349131	0.00371358	33.6761	32.3543	32.478	29.5584	25.0284	23.9946	25.9057	24.9615	yes
Tfdp2	transcription factor Dp-2 isoform A	chr9	96096694	96224065	4.60807	3.55841	-0.348947	0.000153095	103.751	105.434	103.297	106.32	80.422	77.3381	82.3988	87.6379	yes
Bcl11b	B-cell lymphoma/leukemia 11B isoform a	chr12	109148613	109241624	8.95309	6.87787	-0.348885	0.0224822	239.967	224.331	187.435	189.669	157.715	143.175	198.194	159.76	yes
Gng7	guanine nucleotide-binding protein	chr10	80411369	80477670	2.35931	1.82459	-0.348833	0.0339771	23.1901	24.2092	28.7249	21.8935	20.2435	15.6659	20.5997	20.392	yes
Ivns1abp	influenza virus NS1A-binding protein homolog	chr1	153191628	153211575	42.0251	32.4433	-0.348709	0.00461431	654.768	619.371	629.592	611.669	438.548	481.678	542.191	511.028	yes
Hif3a	hypoxia-inducible factor 3-alpha isoform 1	chr7	17616342	17647776	5.561	4.27928	-0.34857	0.000806174	127.142	111.77	119.904	104.725	84.2867	89.4346	93.9917	94.4921	yes
Akap2	A-kinase anchor protein 2 isoform 2	chr4	57858120	57909856	12.1575	9.35648	-0.348454	0.010118	254.789	247.522	255.923	233.973	165.813	189.181	229.896	192.462	yes
Pcdh9	protocadherin-9	chr14	93412919	94289888	2.40032	1.84577	-0.348401	0.0322028	40.9356	38.6895	52.3965	46.1022	28.525	32.9183	41.0211	36.7261	yes
Dip2c	disco-interacting protein 2 homolog C	chr13	9275771	9668172	3.22916	2.4912	-0.347756	0.000753256	75.5191	77.492	78.9381	76.0652	57.602	57.7061	62.2004	63.4949	yes
Chek1	serine/threonine-protein kinase Chk1	chr9	36516067	36534243	4.91894	3.79595	-0.347453	0.0141359	50.5141	42.6489	48.5698	57.2512	34.0459	37.8759	43.0275	40.8181	yes
Gabpb2	GA-binding protein subunit beta-2	chr3	94985690	95021864	7.63273	5.90374	-0.347252	0.00233143	191.167	195.71	196.462	205.043	141.521	152.396	162.524	162.113	yes
Serp1	stress-associated endoplasmic reticulum protein	chr3	58325893	58329806	18.4472	14.3488	-0.346925	0.0440989	120.992	100.796	155.767	161.549	87.2312	112.041	106.878	117.851	yes
Prdm11	PR domain containing 11	chr2	92815063	92886301	3.06972	2.3784	-0.346884	0.0381303	17.9471	18.7791	15.9937	15.3974	14.7226	12.9888	13.5102	12.2761	yes
Rab11fip2	Rab11-family interacting protein 2 isoform 2	chr19	59978787	60019557	3.95676	3.0447	-0.346744	0.0202105	69.0662	62.1068	77.7116	77.5937	46.5601	49.9723	65.1432	62.3696	yes
Fam171a1	family with sequence similarity 171, member A1	chr2	3035660	3145081	7.75608	6.01305	-0.346375	0.000227994	90.9456	100.796	94.4412	96.0481	74.901	73.5704	75.3539	76.4189	yes
Lama2	laminin subunit alpha-2	chr10	26701092	27336748	5.56404	4.29942	-0.346141	0.000879272	174.027	150.12	168.817	149.073	114.468	127.905	127.611	133.435	yes
Arhgef9	RecName: Full=Rho guanine nucleotide exchange factor 9; AltName: Full=Collybistin; AltName: Full=Rac/Cdc42 guanine nucleotide exchange factor 9;	chrX	92244283	92361825	4.50383	3.46576	-0.345934	0.0226441	60.8993	61.6543	74.6944	71.5472	41.0391	51.063	59.1238	58.9254	yes
4930503L19Rik	hypothetical protein LOC269033 precursor	chr18	70612794	70632134	5.9617	4.56758	-0.345422	0.0238658	38.7174	36.54	41.873	45.5178	23.7401	32.0259	35.6259	35.2257	yes
Oxr1	oxidation resistance protein 1 isoform E	chr15	41279028	41692593	4.51817	3.49269	-0.34503	0.00763211	60.8993	65.84	75.8473	70.221	45.4559	54.335	56.4485	57.6637	yes
Rassf1	ras association domain-containing protein 1	chr9	107453886	107464598	6.20466	4.83103	-0.344977	0.00484026	34.7852	39.5945	42.4372	40.4377	28.893	32.5217	31.3008	31.27	yes
Gstp1	glutathione S-transferase P 1	chr19	4035411	4037912	22.2034	17.1434	-0.34484	0.0174239	51.9257	56.9029	43.492	43.5847	37.3585	43.23	36.7406	36.0782	yes
Insig2	insulin-induced gene 2 protein isoform 2	chr1	123200930	123229166	3.21285	2.43325	-0.344284	0.0251936	28.8364	27.0374	29.0437	27.8726	17.299	19.9294	23.4088	26.2573	yes
Spag5	sperm-associated antigen 5	chr11	78115093	78135956	7.17811	5.59132	-0.344082	0.00105381	81.1654	83.8272	78.7174	82.359	63.123	69.8026	60.2831	63.8018	yes
Bbx	HMG box transcription factor BBX	chr16	50191957	50432502	4.50846	3.52555	-0.343933	0.0164064	99.0117	98.9862	133.518	138.599	84.8388	97.8625	91.8961	96.7427	yes
Txndc11	thioredoxin domain-containing protein 11 isoform	chr16	11075004	11134625	4.667	3.6302	-0.343075	0.00461396	45.5736	41.0651	41.0145	37.2908	33.8619	33.0174	30.4537	32.6	yes
Dcn	decorin preproprotein	chr10	96942134	96980796	18.4391	14.3814	-0.34263	0.0239498	98.6084	101.475	137.222	120.527	73.9809	106.885	89.4883	90.8775	yes
Scube3	signal peptide, CUB and EGF-like	chr17	28279471	28308290	7.45843	5.77995	-0.342429	0.0266011	76.3257	72.6276	62.4539	52.1487	52.8172	56.8138	50.4737	47.1608	yes
Fam92a	hypothetical protein LOC68099	chr4	12080869	12099162	14.5393	11.2442	-0.342412	0.00922861	52.6315	53.6222	60.099	63.2079	38.0946	44.1224	47.5755	50.2639	yes
Leprel2	prolyl 3-hydroxylase 3 precursor	chr6	124791113	124807705	22.5518	17.5879	-0.341985	0.00265921	192.68	185.642	193.764	172.428	154.035	145.257	139.204	149.291	yes
Shc1	SHC-transforming protein 1 isoform b	chr3	89222473	89233951	15.0257	11.7981	-0.341741	0.000827546	156.886	160.64	180.052	166.067	143.729	133.061	122.305	127.194	yes
Klf13	Krueppel-like factor 13	chr7	71031237	71083801	3.33293	2.57089	-0.34115	0.00335485	67.453	66.0662	62.969	56.5544	47.8483	48.1876	51.9451	50.2639	yes
Klhl13	kelch-like protein 13	chrX	22796397	22942179	5.39683	4.1991	-0.34112	0.0236239	47.4893	45.7033	58.5045	55.408	34.414	42.4368	38.9254	47.3313	yes
Stat1	signal transducer and activator of transcription	chr1	52176282	52218709	1.42651	1.13048	-0.340883	0.0137018	22.9885	22.7385	23.549	21.5114	20.2435	18.4422	17.9244	16.1636	yes
Cog1	conserved oligomeric Golgi complex subunit 1	chr11	113510843	113523715	5.14676	4.01993	-0.34034	0.0159056	50.8166	50.9072	42.3636	40.8199	41.4072	36.0911	33.664	35.0552	yes
Mpp2	MAGUK p55 subfamily member 2	chr11	101918331	101949829	2.86282	2.28533	-0.340277	0.0187473	34.5835	36.2007	33.0422	35.2229	34.9661	27.3658	24.568	25.0297	yes
Fgfr2	fibroblast growth factor receptor 2 isoform	chr7	137305965	137410322	15.2512	11.8095	-0.33994	0.0189844	270.114	237.341	254.157	206.122	167.285	177.382	202.876	214.901	yes
Herpud1	homocysteine-responsive endoplasmic	chr8	96910400	96919258	5.28997	4.14297	-0.339337	0.00871135	31.0546	29.9787	29.8778	26.6138	24.4763	24.2921	21.5361	22.8472	yes
Vps54	vacuolar protein sorting-associated protein 54	chr11	21138892	21221136	4.75773	3.70719	-0.338524	0.0245816	61.1009	56.4504	71.9225	77.7511	46.192	49.4766	58.455	56.9476	yes
Espl1	separin	chr15	102126724	102154787	4.35924	3.42172	-0.338272	0.0379368	95.5836	95.7055	76.1172	75.301	76.9254	78.7262	57.7416	58.448	yes
Shank3	SH3 and multiple ankyrin repeat domains protein	chr15	89330288	89390691	2.80978	2.19681	-0.33819	0.0361369	66.1422	69.2338	51.587	50.4629	54.1054	48.6834	44.4989	40.7499	yes
Plcb1	1-phosphatidylinositol-4,5-bisphosphate	chr2	134611900	135300994	1.32817	1.06065	-0.337633	0.0123015	25.4083	26.4717	29.9759	30.6823	24.4763	22.6065	22.517	21.1763	yes
Zfp704	zinc finger protein 704	chr3	9427010	9610085	6.17239	4.81821	-0.33752	0.00251341	259.83	257.025	254.255	244.155	198.571	204.549	200.156	199.862	yes
Klf3	Krueppel-like factor 3	chr5	65194762	65221368	5.60962	4.33135	-0.337496	0.013817	41.2381	33.5987	41.6768	37.8528	26.8687	28.159	33.1735	32.8728	yes
Evc	ellis-van Creveld syndrome protein homolog	chr5	37690410	37728120	7.97372	6.2083	-0.337203	0.001486	109.699	111.656	93.3128	93.3058	84.1026	79.8169	79.2331	78.9424	yes
Aldh3a2	fatty aldehyde dehydrogenase	chr11	61058257	61080629	3.47457	2.72095	-0.337153	0.014711	27.929	31.6756	36.0103	33.8967	24.4763	24.6887	25.8611	27.6554	yes
Sorbs1	sorbin and SH3 domain-containing protein 1	chr19	40366530	40588302	3.21073	2.50582	-0.337041	0.00741813	70.8811	54.4141	69.1261	64.9162	47.2962	53.046	51.3209	53.4012	yes
Spats2l	SPATS2-like protein isoform 1	chr1	57831705	58005241	8.05253	6.29159	-0.337004	0.0229208	87.1142	83.1484	113.697	104.14	65.8835	76.0492	74.4175	90.5706	yes
Mtbp	mdm2-binding protein isoform 1	chr15	55388963	55457978	3.33303	2.56924	-0.336867	0.0172465	39.7257	44.0064	46.8281	45.9673	27.7888	34.0089	38.1674	38.2947	yes
Vat1	SubName: Full=Putative uncharacterized protein; SubName: Full=Vesicle amine transport protein 1 homolog (T californica);	chr11	101320062	101327513	10.968	8.58866	-0.336835	0.00140047	89.2315	86.7685	95.2998	84.8766	71.7725	69.406	66.3917	74.7139	yes
Ncoa2	nuclear receptor coactivator 2 isoform a	chr1	13129240	13364164	7.1774	5.61987	-0.336342	0.000229402	176.447	173.537	179.365	171.304	143.177	135.54	134.299	142.369	yes
Tceal8	transcription elongation factor A protein-like	chrX	132703523	132706790	9.91655	7.80285	-0.33634	0.0290801	63.3191	55.7716	79.3552	80.381	54.8415	50.7655	56.2256	59.9143	yes
Cers4	NA	chr8	4493405	4526079	1.56719	1.21322	-0.336028	0.0449245	17.0397	16.4034	18.2259	16.6786	10.8579	15.6659	13.0643	14.0494	yes
Nhsl1	NHS-like protein 1 isoform 1	chr10	18127481	18253697	3.68367	2.87526	-0.334943	0.000796137	81.972	87.7866	82.2007	82.3366	65.3314	66.0349	65.812	67.2459	yes
Efs	embryonal Fyn-associated substrate	chr14	55535380	55545625	9.5347	7.47394	-0.334757	0.00554047	106.372	112.901	96.5754	88.0684	90.7278	76.4458	72.5894	80.7497	yes
Cd97	CD97 antigen isoform 1	chr8	86247150	86265210	4.72639	3.67101	-0.334398	0.00811421	46.2794	50.5678	43.9581	41.6965	34.9661	37.1818	33.6194	37.9196	yes
Zhx2	zinc fingers and homeoboxes protein 2	chr15	57526222	57671387	2.18108	1.67777	-0.33431	0.00987451	29.8447	28.1686	28.038	27.2882	19.6914	22.5074	24.6572	21.756	yes
Samhd1	SAM domain and HD domain-containing protein 1	chr2	156923265	156960958	7.88891	6.10457	-0.334124	0.00142268	96.0877	95.4792	92.6015	91.7098	66.2515	70.0009	80.1248	79.2152	yes
Mfap4	microfibril-associated glycoprotein 4 precursor	chr11	61298946	61302206	59.9878	46.822	-0.333965	0.00838414	262.552	279.65	275.548	260.856	206.3	188.685	219.596	239.828	yes
Agtrap	type-1 angiotensin II receptor-associated	chr4	147451170	147462173	1.88787	1.48692	-0.333139	0.0166822	19.762	24.2092	23.4509	23.0399	18.0351	18.2439	16.8989	18.8916	yes
Shmt1	serine hydroxymethyltransferase, cytosolic	chr11	60602399	60624767	4.28976	3.38155	-0.332788	0.0139032	26.8199	28.508	24.751	25.1078	22.6359	21.9125	19.7079	19.6418	yes
Angptl2	angiopoietin-related protein 2 precursor	chr2	33071481	33103234	8.37289	6.54415	-0.332732	0.00192691	86.1059	89.5966	87.5237	79.2796	65.1473	71.9839	64.6082	69.4966	yes
Erbb2	receptor tyrosine-protein kinase erbB-2	chr11	98273798	98299030	9.59025	7.48931	-0.33267	0.0015346	154.466	151.251	139.062	123.943	114.652	113.429	113.878	108.678	yes
Dab2	disabled homolog 2 isoform b	chr15	6249789	6390709	20.138	15.6919	-0.332268	0.0275471	286.953	254.988	278.025	288.526	177.959	202.17	243.719	254.559	yes
Tgfb3	transforming growth factor beta-3 preproprotein	chr12	87397693	87419991	9.57021	7.48272	-0.332189	0.00583393	93.3654	86.9947	106.338	98.8353	67.9078	74.8593	74.8634	87.7744	yes
Ecd	protein SGT1 homolog	chr14	21139081	21167343	6.72837	5.25894	-0.33206	0.00319118	59.4877	61.428	65.2994	63.8822	47.6643	46.4029	50.6967	53.3671	yes
Zdhhc17	palmitoyltransferase ZDHHC17	chr10	110378836	110447122	6.05804	4.7532	-0.331985	0.00446579	79.7538	73.0801	85.8802	89.3047	62.2028	61.7713	66.3917	70.2468	yes
E2f8	transcription factor E2F8	chr7	56121799	56136411	3.37048	2.6594	-0.331728	0.00519869	36.0959	34.0512	38.1935	39.7185	28.709	30.142	29.2052	30.1447	yes
Gpx4	phospholipid hydroperoxide glutathione	chr10	79516255	79519184	22.5721	17.7851	-0.331685	0.00943772	82.9803	89.2573	77.9815	71.4797	71.5885	66.7289	57.2065	60.8351	yes
Sh3bp1	SH3 domain-binding protein 1	chr15	78730216	78742482	9.13089	7.21959	-0.331639	0.00374206	47.3885	51.6991	53.6966	53.6098	41.9593	42.4368	40.1293	40.5112	yes
Zfp57	zinc finger protein 57 isoform 2	chr17	37138108	37147674	17.0634	13.3604	-0.331316	0.000333342	161.423	159.962	163.616	170.068	122.749	129.789	132.65	134.628	yes
Fn1	fibronectin precursor	chr1	71632047	71699808	114.466	89.7518	-0.331037	0.00631079	3212.44	3025.47	2704.92	2496.94	2318.8	2463.81	2215.67	2095.54	yes
Aldh9a1	4-trimethylaminobutyraldehyde dehydrogenase	chr1	169280122	169298661	7.5818	5.93106	-0.330777	0.00330046	63.5208	65.1612	61.8897	64.7364	49.8727	48.7825	47.9322	55.6859	yes
Abl2	tyrosine-protein kinase ABL2 isoform a	chr1	158488918	158579750	3.34167	2.61617	-0.330622	0.000294718	105.565	105.661	104.499	109.984	80.422	85.766	88.2399	83.4436	yes
Ugdh	UDP-glucose 6-dehydrogenase	chr5	65804461	65827081	21.4385	16.7817	-0.33008	0.00233663	157.289	145.142	167.737	152.378	112.076	121.758	119.942	140.153	yes
Hexim1	protein HEXIM1	chr11	102977639	102981038	4.53509	3.57424	-0.329596	0.00548881	44.2629	46.3821	48.2754	44.3714	38.0946	35.0005	34.5558	38.5334	yes
Tbkbp1	TANK-binding kinase 1-binding protein 1	chr11	96997485	97011026	6.55331	5.10394	-0.328656	0.00406172	71.5869	63.0118	64.0729	60.8926	48.5845	50.4681	54.3975	51.8326	yes
Twist2	twist-related protein 2	chr1	93698054	93744604	30.1438	23.5833	-0.328394	0.00714432	132.688	127.72	102.315	106.343	97.1689	87.9473	88.1953	98.9252	yes
Penk	proenkephalin-A	chr4	4060683	4065592	28.0527	21.9264	-0.328392	0.0353736	124.218	109.054	122.626	114.974	72.5086	99.8455	82.6663	118.158	yes
Stxbp3a	syntaxin-binding protein 3	chr3	108596098	108643420	3.16867	2.49257	-0.327968	0.0313484	21.1736	20.3629	23.2056	26.0744	15.4587	19.4337	18.0136	19.4031	yes
Ppp2r3c	serine/threonine-protein phosphatase 2A	chr12	56381801	56403987	4.80846	3.78202	-0.327812	0.0490911	29.7438	29.1868	37.8501	40.5501	23.5561	26.3743	29.0714	30.3834	yes
Fam64a	family with sequence similarity 64, member A	chr11	71856004	71860872	9.41182	7.46594	-0.327789	0.0103527	40.2298	45.8165	39.3219	38.4597	36.9904	33.6123	30.8996	29.9401	yes
Arhgap19	rho GTPase-activating protein 19 isoform 1	chr19	41841078	41876574	3.57077	2.82106	-0.327711	0.0145095	58.7819	57.016	47.7112	54.4415	46.008	48.1876	40.3076	39.6587	yes
Evc2	limbin	chr5	37729717	37816293	5.04477	3.97874	-0.327333	0.00409911	63.5208	64.5956	61.1538	57.004	53.5533	47.3944	46.6837	49.0022	yes
Ypel3	protein yippee-like 3	chr7	133920489	133924028	8.34987	6.59719	-0.327012	0.0310944	26.719	29.413	25.4623	22.7252	23.9242	20.0286	18.8162	20.6307	yes
Rhobtb1	rho-related BTB domain-containing protein 1	chr10	68671300	68754532	3.94862	3.10224	-0.326389	0.0027679	54.3455	55.6585	51.7096	55.2956	42.6954	43.6266	42.6708	43.7167	yes
Rcor3	REST corepressor 3	chr1	193924343	193961669	5.24015	4.10654	-0.326307	0.0254681	23.7951	22.5123	27.3512	25.7597	17.483	19.632	19.2621	22.5403	yes
Gas2l3	GAS2-like protein 3	chr10	88871568	88906712	1.52011	1.19682	-0.325958	0.0101201	32.6678	27.1505	31.7421	30.4126	22.6359	26.0768	24.6126	23.9726	yes
Cpox	coproporphyrinogen-III oxidase, mitochondrial	chr16	58670321	58680502	2.41876	1.92331	-0.325932	0.0234997	21.2744	20.7023	25.2906	24.4335	18.5872	17.1532	19.5296	18.5506	yes
Nme4	nucleoside diphosphate kinase, mitochondrial	chr17	26228690	26232415	11.398	8.77207	-0.325747	0.0157298	31.5587	31.2231	26.787	27.1758	20.4276	23.4989	24.4343	22.9836	yes
Abr	active breakpoint cluster region-related protein	chr11	76230236	76391229	9.36124	7.37864	-0.324985	0.000817249	161.524	175.121	153.829	154.446	134.711	128.599	123.152	128.32	yes
Lima1	LIM domain and actin-binding protein 1 isoform	chr15	99608899	99705887	24.0703	18.891	-0.324846	0.00871177	307.118	330.897	316.783	312.196	225.255	246.986	265.388	272.087	yes
Kif22	kinesin-like protein KIF22	chr7	134171245	134185934	10.2693	8.1554	-0.324709	0.0136385	65.9406	67.1975	60.0499	58.4426	55.5777	55.624	44.1868	46.547	yes
Pacsin3	protein kinase C and casein kinase II substrate	chr2	91096970	91104836	4.52203	3.58238	-0.324562	0.0162411	27.5257	31.9018	27.3757	26.3216	25.0284	22.6065	20.8672	22.1652	yes
Haus8	HAUS augmin-like complex subunit 8 isoform 2	chr8	73775023	73796489	4.1525	3.23785	-0.324487	0.0281884	21.6777	22.5123	19.2071	18.9039	16.1948	16.9549	16.5422	15.4134	yes
Pml	probable transcription factor PML isoform 2	chr9	58064987	58097593	3.30521	2.62428	-0.32426	0.00943276	52.4298	57.5817	51.3172	49.7211	48.7685	40.0572	39.6388	41.0227	yes
Terf1	telomeric repeat-binding factor 1	chr1	15795739	15833510	5.24729	4.12443	-0.323559	0.0430337	23.5934	21.9467	28.1852	28.3671	16.5629	21.4167	21.6698	21.6878	yes
Ripk3	receptor-interacting serine/threonine-protein	chr14	56403832	56407694	4.80899	3.82246	-0.323327	0.0121989	26.8199	29.9787	27.4983	28.0075	24.2922	22.3091	20.4214	23.2224	yes
Gpr180	integral membrane protein GPR180 precursor	chr14	118536349	118563454	4.45606	3.52567	-0.323171	0.0117543	35.2893	37.2188	41.3088	38.707	28.709	32.1251	28.0459	33.1797	yes
Mastl	microtubule-associated serine/threonine-protein	chr2	22972064	23011544	1.50598	1.18122	-0.322324	0.0441511	19.0562	18.8922	22.3225	23.1747	14.3545	15.8642	17.3002	18.8234	yes
Mbd2	methyl-CpG-binding domain protein 2	chr18	70727946	70785785	7.90135	6.2855	-0.32117	0.0177827	38.3141	40.3864	47.4904	47.9229	34.9661	32.8191	35.8488	36.4874	yes
AI597468	Mus musculus adult male testis cDNA, RIKEN full-length enriched library, clone:1700007D05 product:hypothetical protein, full insert sequence.	chr10	84565372	84580492	8.15204	6.43035	-0.321054	0.0265381	83.0811	79.0758	101.555	103.308	59.9944	77.0407	77.7171	78.6014	yes
Rnaseh2b	ribonuclease H2 subunit B	chr14	62950942	62991829	5.53491	4.3735	-0.32085	0.0260435	22.1819	22.1729	26.0756	25.5799	16.3789	21.1193	19.5296	19.8123	yes
Hibadh	3-hydroxyisobutyrate dehydrogenase,	chr6	52496224	52590294	7.90234	6.22413	-0.320827	0.00933739	36.7009	39.9339	43.9336	42.5057	29.6292	32.1251	33.1735	35.2257	yes
Klf4	Krueppel-like factor 4	chr4	55540009	55545347	7.75332	6.05942	-0.320722	0.0194933	75.7208	74.777	65.422	64.1744	56.1298	46.1054	60.5061	59.8461	yes
Surf4	surfeit locus protein 4	chr2	26775561	26789031	30.2823	23.9624	-0.320517	0.00533702	255.999	252.16	272.727	249.774	211.269	200.683	201.404	212.343	yes
Sntb2	beta-2-syntrophin	chr8	109459650	109538092	3.4317	2.70473	-0.320423	0.00486906	46.6827	43.5539	44.3506	45.8549	35.1501	35.6945	35.9826	37.2717	yes
Ccdc134	coiled-coil domain-containing protein 134	chr15	81958352	81972632	4.14455	3.2394	-0.320032	0.0215482	27.1224	27.2636	23.5245	22.6577	20.6116	19.3345	20.4214	19.4031	yes
1700025G04Rik	hypothetical protein LOC69399	chr1	153731654	153937450	5.33088	4.22362	-0.319771	0.00109245	151.24	145.595	167.786	153.861	120.357	126.616	118.515	130.4	yes
Atp11a	probable phospholipid-transporting ATPase IH	chr8	12757016	12868728	10.7631	8.48332	-0.319683	0.00554547	251.764	242.205	229.921	227.589	180.167	193.048	196.5	191.337	yes
Dennd2c	DENN domain-containing protein 2C	chr3	102931479	102973656	1.32665	1.04279	-0.319104	0.0367648	20.5686	17.8741	20.9733	19.0388	13.9864	16.5583	15.0262	16.9138	yes
Gstm1	glutathione S-transferase Mu 1	chr3	107815168	107820891	5.63346	4.43974	-0.319049	0.0314819	23.1901	21.1548	22.5678	19.6682	18.5872	15.071	17.1218	18.3801	yes
Sptssa	NA	chr12	55746361	55757559	12.316	9.6699	-0.318954	0.017894	48.2959	48.1921	50.0906	53.1378	32.9417	42.536	38.212	45.2171	yes
Isoc1	isochorismatase domain-containing protein 1	chr18	58819136	58839224	14.5808	11.4528	-0.318241	0.00192691	110.607	108.149	110.484	115.177	77.6615	87.055	93.0108	96.5722	yes
Dock1	dedicator of cytokinesis protein 1	chr7	141862370	142365330	11.6685	9.25175	-0.31812	0.00422972	233.111	234.399	235.662	242.379	191.945	189.677	184.506	192.667	yes
Cntfr	ciliary neurotrophic factor receptor subunit	chr4	41604529	41644123	9.07388	7.08964	-0.317273	0.00770308	64.2265	61.7674	59.1178	59.2518	41.5912	50.6664	52.9707	48.8317	yes
Nav2	neuron navigator 2 isoform 2	chr7	56214443	56865458	1.13657	0.895436	-0.317076	0.010723	40.3306	39.4813	42.4863	40.7749	27.9729	36.3886	31.0779	34.7142	yes
Numbl	numb-like protein	chr7	28043780	28067169	8.92896	7.07446	-0.316893	0.00891359	76.729	75.7951	74.4001	62.7134	59.4423	62.168	55.9581	54.9357	yes
Antxr1	anthrax toxin receptor 1 precursor	chr6	87083847	87285769	20.4859	16.1709	-0.316889	0.0146807	321.032	310.308	347.985	302.508	229.304	246.59	273.147	278.532	yes
Flnc	filamin-C	chr6	29383153	29411888	11.1608	8.90476	-0.316865	0.023119	280.701	281.121	337.903	318.107	259.301	269.394	213.889	237.134	yes
Mlec	malectin precursor	chr5	115592990	115608185	36.8595	29.199	-0.316427	0.00627606	683.302	665.527	650.443	606.229	528.356	520.347	514.235	528.999	yes
Pitpnm2	membrane-associated phosphatidylinositol	chr5	124568699	124666427	4.27973	3.39023	-0.316384	0.0121614	91.6514	90.841	80.7289	72.8734	70.6683	70.9924	61.1749	66.8026	yes
Edem1	ER degradation-enhancing alpha-mannosidase-like	chr6	108778635	108809350	3.93885	3.13369	-0.31616	0.00314271	69.772	69.5731	68.8808	65.9277	57.7861	55.9214	53.149	53.9127	yes
Rcn2	Mus musculus taipoxin-associated calcium binding protein 49 mRNA, complete cds.	chr9	55889652	55906890	22.6811	17.9833	-0.31567	0.000516675	136.318	136.997	140.411	136.868	106.739	114.123	105.941	115.225	yes
Cdc42bpg	serine/threonine-protein kinase MRCK gamma	chr19	6306457	6325652	1.77335	1.41018	-0.31518	0.0132313	31.0546	34.6169	30.9326	29.6259	26.5006	26.5726	23.2304	25.2684	yes
Lamb2	laminin subunit beta-2 precursor	chr9	108382193	108392861	12.8655	10.2044	-0.315015	0.0251514	243.799	230.779	198.032	185.443	181.272	186.504	161.632	160.169	yes
Vangl1	vang-like protein 1	chr3	101960619	102008616	2.05923	1.6158	-0.314929	0.0224927	22.2827	23.0779	20.1148	21.5788	16.1948	18.6405	17.1664	17.2548	yes
Polr2a	DNA-directed RNA polymerase II subunit RPB1	chr11	69547912	69571725	29.0328	23.0147	-0.314841	0.0103503	496.974	549.345	482.631	470.238	419.593	379.453	404.815	402.964	yes
Kdelr1	ER lumen protein retaining receptor 1	chr7	53128210	53139096	28.0776	22.2022	-0.314796	0.00104642	122	127.834	135.971	123.246	97.1689	98.2591	105.451	107.348	yes
Wls	protein wntless homolog precursor	chr3	159502659	159598139	22.4016	17.7099	-0.31465	0.0131071	189.856	171.388	194.794	181.509	125.326	158.642	153.918	153.793	yes
Mat2b	methionine adenosyltransferase 2 subunit beta	chr11	40492816	40508705	7.34066	5.83305	-0.314648	0.0283557	43.053	45.364	53.0833	55.9925	35.8862	39.0657	39.5942	44.2623	yes
Nfix	nuclear factor 1 X-type isoform 1	chr8	87231498	87324239	10.8598	8.6649	-0.314404	0.00146048	127.344	121.612	135.578	119.537	107.843	101.134	94.2147	103.529	yes
Tnrc6b	trinucleotide repeat-containing gene 6B protein	chr15	80541743	80771516	6.1182	4.85175	-0.313948	0.00691287	326.779	328.068	305.916	313.32	246.971	262.156	251.566	263.357	yes
Tpm2	tropomyosin beta chain	chr4	43527584	43536260	9.55935	7.49498	-0.313606	0.0110048	61.1009	62.333	61.4727	53.2277	41.2232	49.774	48.066	50.5708	yes
Abhd2	abhydrolase domain-containing protein 2	chr7	86418152	86506487	6.65117	5.28084	-0.312915	0.00707659	60.3951	58.8261	57.3271	52.7332	48.7685	44.6181	48.2443	42.9665	yes
Cd151	CD151 antigen	chr7	148653261	148657380	3.64566	2.85846	-0.312389	0.0243415	23.7951	21.7204	21.4639	20.1177	17.115	16.6574	17.8352	17.6981	yes
Lrp4	low-density lipoprotein receptor-related protein	chr2	91297688	91354058	3.53779	2.77862	-0.312371	0.00529491	108.59	104.982	90.1239	91.2378	70.4843	81.8991	83.2014	79.7267	yes
Pusl1	tRNA pseudouridine synthase-like 1	chr4	155262969	155265871	4.95415	3.92503	-0.312225	0.049198	18.7537	19.0053	16.9749	17.3979	16.0108	12.6914	14.0453	15.1406	yes
Diap3	protein diaphanous homolog 3	chr14	87056130	87540921	2.96793	2.35917	-0.311917	0.0232265	28.5339	29.6393	33.2139	32.8177	21.1637	28.5556	25.4598	24.8251	yes
Deaf1	deformed epidermal autoregulatory factor 1	chr7	148483075	148524682	7.6411	6.07524	-0.311901	0.00523021	64.529	63.4643	62.3312	57.7008	51.1609	50.6664	47.085	50.7754	yes
Smarca2	probable global transcription activator SNF2L2	chr19	26679650	26852811	21.2931	16.9232	-0.311196	0.0129572	381.629	358.273	413.334	388.261	295.371	292.893	319.251	334.388	yes
Cdca7	cell division cycle-associated protein 7	chr2	72314276	72324947	17.2549	13.8234	-0.311055	0.00169856	117.564	127.042	116.984	122.617	108.395	97.7633	91.9407	94.0147	yes
Plod1	procollagen-lysine,2-oxoglutarate 5-dioxygenase	chr4	147283862	147310885	12.3459	9.84607	-0.310847	0.00366324	123.21	115.276	131.555	106.972	100.666	93.9956	91.361	99.0957	yes
Zfp275	Zinc finger protein 275 isoform 1	chrX	70587959	70604419	6.68209	5.32769	-0.31081	0.00507483	114.841	115.503	138.767	138.396	96.2488	100.639	103.979	108.678	yes
Prdx5	peroxiredoxin-5, mitochondrial precursor	chr19	6981309	6984135	21.6649	17.2552	-0.310536	0.0156816	48.0943	45.5902	43.7864	39.4487	38.6467	34.9013	33.6194	35.5326	yes
Glce	D-glucuronyl C5-epimerase	chr9	61905056	61918413	7.88515	6.23835	-0.310433	0.0212714	100.827	97.1761	122.97	113.244	72.5086	82.494	98.6735	95.2423	yes
Asap3	arf-GAP with SH3 domain, ANK repeat and PH	chr4	135762280	135802488	3.04788	2.42852	-0.309889	0.0128095	46.6827	56.3373	50.7775	48.3275	40.8551	42.9326	37.4986	41.7048	yes
Snx9	sorting nexin-9	chr17	5841380	5930711	7.3378	5.80797	-0.309792	0.0124136	41.843	48.079	44.8412	42.8429	35.7022	33.2157	38.7025	35.0552	yes
Rufy1	RUN and FYVE domain-containing protein 1	chr11	50202805	50244613	3.35259	2.66787	-0.309256	0.0192192	25.005	26.2455	27.3757	27.3331	21.1637	19.9294	21.001	23.2906	yes
Tmem176a	transmembrane protein 176A	chr6	48791482	48795363	6.09048	4.91269	-0.309242	0.0294472	20.5686	20.7023	20.4336	19.2636	18.0351	16.8557	15.8288	15.3452	yes
2310067B10Rik	hypothetical protein LOC71947	chr11	115626747	115660347	6.94094	5.54357	-0.308954	0.0110463	111.514	113.014	95.6677	91.1704	91.4639	88.0465	75.9781	77.0327	yes
Thra	thyroid hormone receptor alpha	chr11	98603187	98626425	18.0694	14.411	-0.308783	0.00505823	133.595	115.955	123.976	108.388	106.186	89.2363	95.1956	98.7547	yes
Plk4	serine/threonine-protein kinase PLK4	chr3	40603873	40620805	5.55529	4.41694	-0.308585	0.00741538	56.8662	56.2242	60.0499	61.2748	42.1433	50.6664	46.4162	49.5478	yes
Sik3	serine/threonine-protein kinase SIK3	chr9	45820903	46032277	5.02551	3.97708	-0.308353	0.00301966	99.9192	96.3843	92.9694	85.8656	72.5086	74.1653	73.9271	80.5792	yes
1700030K09Rik	hypothetical protein LOC72254	chr8	74967779	74984440	3.06909	2.44315	-0.3081	0.0310716	24.0976	22.5123	21.6111	20.2076	18.5872	18.2439	16.3638	18.0732	yes
Sirpa	tyrosine-protein phosphatase non-receptor type	chr2	129418575	129457964	5.05439	4.00312	-0.307981	0.00801603	64.8315	60.523	67.7769	60.9601	47.1122	49.6749	51.7222	55.6177	yes
Wbp5	WW domain-binding protein 5	chrX	132779619	132781678	52.5567	41.9318	-0.307908	0.00125273	151.946	157.473	159.422	167.595	126.43	125.327	125.605	136.674	yes
Polm	DNA-directed DNA/RNA polymerase mu	chr11	5727863	5738019	2.18457	1.72615	-0.306832	0.0484025	17.5438	21.7204	18.6675	17.9598	14.3545	16.2608	14.937	15.2429	yes
Sh3bgrl3	SH3 domain-binding glutamic acid-rich-like	chr4	133683321	133684668	20.0161	15.8885	-0.306661	0.016786	42.2463	43.7802	44.0808	37.9652	34.9661	30.4395	33.664	36.2146	yes
Zfp280d	zinc finger protein 280D	chr9	72122706	72211578	6.74958	5.39152	-0.306583	0.0453507	80.3588	71.1569	95.4715	104.005	61.4667	70.5958	75.0864	76.6917	yes
Mpp1	55 kDa erythrocyte membrane protein	chrX	72355072	72376288	5.2909	4.22479	-0.306283	0.0101845	35.6926	40.047	40.5239	38.3698	31.6535	29.5471	31.1225	32.7364	yes
Maml1	mastermind-like protein 1	chr11	50069137	50105838	6.95432	5.52017	-0.30611	0.00234188	110.607	128.625	109.895	109.4	89.8076	91.7151	94.2147	93.5373	yes
Slc16a1	monocarboxylate transporter 1	chr3	104442591	104462385	3.42248	2.74767	-0.305739	0.0201122	44.2629	39.142	47.2942	49.6762	34.0459	38.9665	36.3393	37.1353	yes
Dlc1	rho GTPase-activating protein 7 isoform 1	chr8	37630793	38015496	4.19313	3.36344	-0.305701	0.00234226	107.481	99.2124	111.539	104.32	86.311	88.8397	78.1184	89.4453	yes
Slc48a1	heme transporter HRG1	chr15	97614796	97623123	3.18843	2.49766	-0.305549	0.0431446	24.0976	26.4717	24.5547	20.4549	18.0351	18.343	18.9945	20.6648	yes
Srm	spermidine synthase	chr4	147965622	147968728	16.103	12.8132	-0.305408	0.00915089	67.9571	67.5369	60.4179	57.9031	53.3693	49.9723	49.7603	51.628	yes
Zfp395	zinc finger protein 395	chr14	65977513	66017767	7.96283	6.38051	-0.305133	0.00136929	98.1043	94.2348	104.768	103.511	80.0539	81.4033	78.5196	84.8417	yes
Ccdc102a	coiled-coil domain-containing protein 102A	chr8	97426769	97441998	8.11228	6.51641	-0.305109	0.0121614	57.1687	55.8848	55.3892	53.6323	45.824	49.8732	39.6834	44.9443	yes
Tbc1d2b	TBC1 domain family member 2B	chr9	90096887	90165607	8.50038	6.74111	-0.304853	0.00374387	154.769	154.305	155.889	134.013	108.211	122.849	125.516	125.933	yes
Inadl	inaD-like protein isoform 1	chr4	98062517	98386294	1.28325	1.03225	-0.304503	0.020055	32.567	32.4675	35.5688	33.8292	27.4208	27.8616	24.3897	29.6332	yes
Tmem39a	transmembrane protein 39A	chr16	38558811	38592275	10.1391	8.11154	-0.3044	0.00332862	85.6018	85.1847	95.7659	87.2367	69.5641	72.2814	72.2773	72.5656	yes
Iqgap2	ras GTPase-activating-like protein IQGAP2	chr13	96397132	96661877	9.06157	7.27847	-0.304183	0.0257209	131.881	136.092	175.931	179.598	116.492	133.458	123.375	132.616	yes
Cenpi	centromere protein I	chrX	130842702	130897178	2.8223	2.27603	-0.303639	0.0360328	27.1224	22.5123	27.204	28.9291	20.0595	23.6972	20.3768	22.097	yes
Timp2	metalloproteinase inhibitor 2 precursor	chr11	118162375	118216725	30.7278	24.5044	-0.303443	0.021855	329.703	324.788	359.833	308.442	255.252	240.641	280.325	294.559	yes
Birc2	baculoviral IAP repeat-containing protein 2	chr9	7818226	7835255	6.12164	4.88842	-0.302237	0.0359485	55.8579	47.9659	61.8161	63.3203	38.4627	48.7825	47.4863	50.5026	yes
Ak3	GTP:AMP phosphotransferase, mitochondrial	chr19	29095322	29122392	8.58528	6.89488	-0.302001	0.00943658	65.6381	64.9349	73.6887	76.9419	56.1298	54.1367	58.0537	60.2554	yes
Rhoc	rho-related GTP-binding protein RhoC precursor	chr3	104591952	104597377	22.6524	18.1232	-0.301374	0.00834304	66.0414	74.5507	74.2038	69.5691	57.0499	55.624	54.3975	63.2903	yes
Dpagt1	UDP-N-acetylglucosamine--dolichyl-phosphate	chr9	44134928	44141683	5.63269	4.48289	-0.301101	0.0107183	31.8612	33.3725	31.276	30.9746	25.7645	24.887	25.7719	26.4278	yes
Gstm5	glutathione S-transferase Mu 5	chr3	107698772	107701603	21.0451	16.938	-0.300758	0.00806502	54.7488	54.4141	60.3688	58.5549	46.7441	45.2131	44.2314	49.5137	yes
Rsu1	ras suppressor protein 1	chr2	12998636	13192905	11.9096	9.55446	-0.300387	0.0222541	47.7918	46.1558	54.8986	51.2721	38.4627	39.8589	38.3458	45.7968	yes
Pcif1	phosphorylated CTD-interacting factor 1	chr2	164704868	164716937	6.98749	5.60129	-0.300331	0.030908	54.1439	67.8762	54.6042	51.5868	47.4803	50.9638	41.6453	45.0807	yes
Zfp521	zinc finger protein 521	chr18	13845523	14131242	14.4839	11.5682	-0.300066	0.0232204	285.642	283.949	261.05	226.308	210.901	207.028	211.615	227.484	yes
Gpx7	glutathione peroxidase 7 precursor	chr4	108072822	108079318	10.8671	8.68588	-0.29998	0.0277108	42.6497	40.1601	40.7692	32.9751	32.9417	31.7285	30.8104	31.3723	yes
Fam213a	NA	chr14	41807029	41827064	10.2041	8.13964	-0.299959	0.0307822	43.1538	44.6852	52.1267	46.6417	35.8862	33.1166	42.0912	39.9997	yes
Rsbn1l	round spermatid basic protein 1-like	chr5	20398842	20457640	2.5944	2.06889	-0.299758	0.0490018	40.2298	38.3501	44.277	48.7771	31.2854	30.3403	37.454	39.7269	yes
Brip1	Fanconi anemia group J protein homolog	chr11	85871638	86014695	1.14668	0.909832	-0.299659	0.0279493	24.9042	21.9467	24.4811	23.1747	16.7469	20.1277	20.0201	19.1985	yes
Pygo1	pygopus homolog 1	chr9	72773457	72793822	9.33875	7.47242	-0.299072	0.0114965	50.615	49.6628	46.3375	46.9563	41.4072	36.1903	38.7025	40.6476	yes
Mbnl2	muscleblind-like protein 2 isoform 1	chr14	120674891	120830920	13.2497	10.5568	-0.298559	0.0441011	186.227	161.998	194.451	174.676	118.885	135.639	162.613	164.193	yes
Mcm5	DNA replication licensing factor MCM5	chr8	77633427	77652338	17.1988	13.8274	-0.298227	0.00908387	183.605	191.977	156.576	166.426	152.194	151.008	133.318	131.968	yes
Maml2	mastermind like 2 isoform 1	chr9	13424433	13513977	2.05708	1.67259	-0.298064	0.0310347	36.9025	31.3362	39.5181	42.6855	31.6535	29.9437	30.855	31.1677	yes
Dkc1	H/ACA ribonucleoprotein complex subunit 4	chrX	72341193	72355115	9.40824	7.50808	-0.298032	0.0161552	76.9307	72.7407	78.9381	85.2362	57.234	58.5985	67.9969	70.2809	yes
Itga4	integrin alpha-4	chr2	79095583	79173271	2.05008	1.6623	-0.297756	0.011065	54.3455	59.0523	61.1292	65.3882	50.9769	49.774	48.9577	46.9562	yes
Prrg3	transmembrane gamma-carboxyglutamic acid protein	chrX	69208360	69218067	3.7211	2.97736	-0.297407	0.00920225	64.2265	61.6543	68.9544	66.2199	48.5845	52.8477	54.5758	55.7541	yes
Crat	carnitine O-acetyltransferase	chr2	30255996	30271268	3.49552	2.78863	-0.297199	0.0240252	46.4811	51.2466	44.4487	40.0331	38.2787	35.3971	37.0081	36.7943	yes
0610007P14Rik	probable ergosterol biosynthetic protein 28	chr12	87156405	87165495	9.56268	7.74483	-0.297037	0.0128535	32.567	32.5806	34.5876	35.0655	27.9729	27.8616	27.2433	27.3826	yes
Klhdc8b	kelch domain-containing protein 8B	chr9	108349970	108363912	3.43452	2.77079	-0.296663	0.0217586	30.0463	31.9018	29.3381	29.1988	25.2124	26.2751	21.8482	24.9615	yes
Cdc42ep3	cdc42 effector protein 3	chr17	79733365	79754431	5.41132	4.29865	-0.296037	0.0290107	33.6761	29.7524	31.8647	31.2218	23.7401	23.9946	24.7464	29.4286	yes
Nrp2	neuropilin-2 isoform 1 precursor	chr1	62749891	62865266	19.3416	15.5167	-0.29557	0.0263974	510.687	495.949	438.428	418.966	387.755	351.69	374.362	403.748	yes
Zfp286	zinc finger protein 286	chr11	62591889	62602919	3.73509	2.99829	-0.295546	0.0198544	34.7852	30.7706	32.895	35.088	26.6846	25.8785	27.065	28.9512	yes
Nhsl2	NHS-like protein 2	chrX	99044724	99287394	3.24271	2.6175	-0.294702	0.00203329	122.303	123.422	125.938	128.529	101.218	106.588	94.0809	106.427	yes
Foxm1	forkhead box protein M1	chr6	128313012	128325904	9.29259	7.48553	-0.29448	0.0292905	134.2	134.961	107.001	104.77	108.211	104.406	89.8004	89.8545	yes
Wipf1	WAS/WASL-interacting protein family member 1	chr2	73267674	73367467	9.29695	7.44433	-0.294374	0.0116676	117.765	112.561	134.499	121.516	83.5505	100.242	102.597	108.712	yes
2310044G17Rik	hypothetical protein LOC217732	chr12	88287993	88306314	4.65177	3.74142	-0.294348	0.00620388	58.6811	62.4461	60.3688	62.3537	48.9525	49.4766	48.9131	51.287	yes
Arhgef25	rho guanine nucleotide exchange factor 25	chr10	126619577	126627110	30.2967	24.2827	-0.294223	0.0149665	218.794	221.39	221.287	197.491	159.188	176.787	176.703	186.12	yes
Plcb3	1-phosphatidylinositol-4,5-bisphosphate	chr19	7028203	7044242	9.29184	7.50361	-0.293169	0.00674558	123.513	123.195	107.589	108.411	105.082	93.0041	89.0424	91.0821	yes
Egflam	pikachurin	chr15	7156120	7348304	5.16591	4.15072	-0.29288	0.00934642	71.0828	78.6233	73.8849	69.6365	56.1298	65.6383	57.9645	58.9936	yes
Lrch1	leucine-rich repeat and calponin homology	chr14	75154480	75347684	2.03707	1.63484	-0.292467	0.0318635	31.1554	26.0192	28.6513	28.1423	23.7401	20.7227	22.9183	25.3025	yes
Col1a2	collagen alpha-2(I) chain precursor	chr6	4455697	4491543	201.967	162.61	-0.292361	0.021855	3374.06	3414.51	2982.94	2544.79	2588.41	2624.34	2391.48	2452.09	yes
Tube1	tubulin epsilon chain	chr10	38853829	38870864	2.66011	2.13825	-0.291857	0.026399	22.686	23.191	22.9848	23.7816	18.7713	17.9464	20.0646	18.7211	yes
Fam3a	family 3, member A protein precursor	chrX	71630059	71638478	5.00025	4.00759	-0.291778	0.0298741	26.1141	25.3405	28.1361	25.3326	19.6914	21.7142	20.8672	22.9495	yes
Abhd5	1-acylglycerol-3-phosphate O-acyltransferase	chr9	122260734	122290641	3.1611	2.52219	-0.291562	0.0493903	28.7356	27.2636	31.0062	31.4241	22.0838	20.4252	26.307	27.1098	yes
Tnik	traf2 and NCK-interacting protein kinase isoform	chr3	28162136	28569507	1.66943	1.35528	-0.291378	0.0289508	33.172	36.9926	36.133	39.4262	30.3653	29.6463	26.7529	32.7705	yes
Ptges	prostaglandin E synthase	chr2	30744991	30758817	2.79198	2.22002	-0.291152	0.0294708	27.929	31.9018	31.9628	29.2438	20.6116	25.9777	25.5044	25.6094	yes
Lrig1	leucine-rich repeats and immunoglobulin-like	chr6	94554523	94650139	7.19576	5.82249	-0.290956	0.00455751	106.675	97.5155	108.963	112.007	82.0783	94.3922	82.7555	88.7633	yes
Bmf	bcl-2-modifying factor	chr2	118354493	118375414	4.6167	3.7675	-0.290845	0.0271356	57.9753	65.9531	61.35	69.187	55.7617	56.5163	45.0786	52.1395	yes
Creb3l2	cyclic AMP-responsive element-binding protein	chr6	37281021	37392148	14.3621	11.568	-0.290405	0.0119432	155.676	144.35	143.354	122.145	112.812	123.741	104.648	120.306	yes
Smo	smoothened homolog precursor	chr6	29685497	29711366	26.3262	21.2298	-0.290328	0.0282645	332.022	338.816	298.998	272.365	260.773	264.833	241.757	247.944	yes
Dbf4	protein DBF4 homolog A isoform 1	chr5	8396969	8422716	6.99508	5.62407	-0.289763	0.0111519	52.0265	48.5315	50.5322	52.1937	38.8308	41.8419	41.7345	43.2393	yes
Cotl1	coactosin-like protein	chr8	122333114	122364479	9.80084	7.96881	-0.289367	0.0166301	44.6662	45.9296	50.8511	49.6986	37.9106	42.2385	38.7471	38.3288	yes
Tbl1xr1	F-box-like/WD repeat-containing protein TBL1XR1	chr3	21975574	22115516	5.93319	4.79068	-0.288587	0.0141487	139.342	124.214	150.346	160.38	108.027	112.636	128.993	120.374	yes
Glrx3	glutaredoxin-3	chr7	144629331	144660277	4.84741	3.84273	-0.288502	0.0413862	24.4	23.6436	22.5432	24.5459	16.7469	19.0371	19.2621	21.4832	yes
Vimp	NA	chr7	73224535	73234291	10.1846	8.28383	-0.288184	0.0198048	36.8017	32.92	39.1747	35.3577	29.6292	30.2412	28.358	30.4857	yes
Myo1e	myosin IE	chr9	70055157	70247874	2.8841	2.31043	-0.287899	0.0278565	42.1455	39.5945	44.0317	43.8544	29.4451	35.0996	34.5112	38.738	yes
Ino80d	INO80 complex subunit D isoform 2	chr1	63094375	63160841	3.8583	3.11997	-0.287869	0.00330429	149.223	146.386	161.163	164.381	119.621	129.492	131.401	128.286	yes
Pcyt1b	choline-phosphate cytidylyltransferase B isoform	chrX	90900202	90995287	1.53853	1.22639	-0.287849	0.0468035	23.2909	23.3042	23.3527	25.7597	17.6671	17.5498	21.4469	20.8012	yes
Ccnj	cyclin-J	chr19	40905769	40923060	3.10468	2.50424	-0.287742	0.0344464	33.7769	34.1644	33.7535	39.3363	28.709	25.3828	31.0779	30.1447	yes
4933439C10Rik	Mus musculus 10 days embryo whole body cDNA, RIKEN full-length enriched library, clone:2610028M21 product:unclassifiable, full insert sequence.	chr11	59319187	59324569	4.22133	3.47018	-0.28774	0.0368245	23.6943	21.7204	25.0944	23.7367	20.6116	20.0286	17.9244	19.71	yes
Mxd4	max dimerization protein 4	chr5	34519229	34530359	10.1098	8.11201	-0.287642	0.0356375	40.4315	35.5219	34.4404	31.042	28.709	29.6463	27.6	29.1217	yes
Sema6d	semaphorin-6D isoform 2	chr2	124436032	124493506	3.42278	2.80367	-0.287231	0.014764	64.0249	65.2743	69.7148	67.2539	60.3625	57.0121	52.5694	50.4003	yes
Ndst2	bifunctional heparan sulfate	chr14	21542952	21553784	6.35792	5.14817	-0.285926	0.0282475	77.6365	83.1484	69.077	64.8038	66.0675	61.0773	56.0472	58.448	yes
Hdac5	histone deacetylase 5 isoform 2	chr11	102057061	102091486	8.83687	7.17006	-0.285891	0.0237966	109.699	108.489	92.8713	87.0344	92.7521	80.9076	73.4812	79.7608	yes
Uhrf1	E3 ubiquitin-protein ligase UHRF1 isoform A	chr17	56442760	56462909	19.6408	15.9262	-0.285409	0.0370779	224.944	235.531	190.796	199.739	194.706	177.084	170.772	156.214	yes
Cdc25c	M-phase inducer phosphatase 3	chr18	34892651	34911187	5.26652	4.29078	-0.285316	0.0271133	30.248	32.6937	28.9456	29.536	26.5006	26.3743	24.3005	22.9495	yes
Dennd1a	DENN domain-containing protein 1A	chr2	37654510	38142904	4.92856	3.96719	-0.285281	0.00836645	65.3356	65.0481	63.5823	60.8477	49.5046	53.046	52.2573	53.1966	yes
Bin1	myc box-dependent-interacting protein 1 isoform	chr18	32536871	32595394	10.8942	8.8971	-0.284984	0.00779419	74.41	80.6596	81.7101	81.3026	70.1162	65.7374	64.6527	62.1991	yes
Fam174b	membrane protein FAM174B precursor	chr7	80885193	80921805	9.79991	7.85286	-0.284974	0.0435916	89.2315	82.9221	73.7132	65.3208	59.2583	65.6383	69.2007	59.5733	yes
Cxcr7	C-X-C chemokine receptor type 7	chr1	92100555	92112297	10.6853	8.5238	-0.284918	0.0412005	80.5605	79.8677	71.3583	62.1064	52.6332	59.2926	66.9267	59.9143	yes
Maged2	melanoma-associated antigen D2	chrX	147240964	147248882	39.5888	32.1221	-0.284884	0.0141359	262.855	256.459	268.704	253.798	217.526	216.448	203.188	218.345	yes
Adcy1	adenylate cyclase type 1	chr11	6963492	7078508	1.28104	1.03488	-0.284288	0.0307772	51.9257	48.3053	44.5223	41.5841	40.119	38.1733	38.5241	35.8395	yes
Top2a	DNA topoisomerase 2-alpha	chr11	98854261	98885503	34.9187	28.3636	-0.284261	0.0242907	541.036	545.499	529.779	549.18	446.094	498.236	422.74	411.898	yes
Sash1	SAM and SH3 domain-containing protein 1	chr10	8442017	8605868	5.58329	4.49809	-0.28387	0.00500889	116.455	127.72	122.209	109.962	89.8076	101.035	100.189	98.4478	yes
Tcf7l2	transcription factor 7-like 2 isoform 1	chr19	55816300	56008145	7.33698	5.95962	-0.283517	0.00728959	95.0795	94.0086	99.2001	109.31	75.2691	87.5507	78.9209	85.0122	yes
Adcy3	adenylate cyclase type 3 isoform 2	chr12	4133397	4213524	4.19075	3.42647	-0.283465	0.0366349	60.6976	63.8037	58.5781	52.1937	56.1298	49.6749	43.9639	44.7056	yes
Uvrag	UV radiation resistance associated	chr7	106035253	106289654	2.60665	2.11012	-0.282702	0.0298001	27.324	24.6617	27.3757	27.2207	21.3477	20.8218	22.2049	23.0518	yes
Slc22a23	solute carrier family 22 member 23	chr13	34271027	34437051	2.10458	1.72138	-0.282514	0.0244844	39.2215	41.2914	37.1878	38.5946	34.7821	33.9098	31.7467	28.9171	yes
Mtss1	metastasis suppressor protein 1 isoform 1	chr15	58772789	58913581	3.16881	2.57429	-0.281742	0.0170085	47.691	49.0971	48.9132	47.9004	39.0148	41.4453	36.8298	41.8753	yes
Mcm6	DNA replication licensing factor MCM6	chr1	130228168	130256233	29.007	23.5853	-0.281249	0.018098	241.076	268.677	239.758	250.449	213.845	206.929	201.137	201.226	yes
Dlg4	disks large homolog 4 isoform 1	chr11	69832107	69859033	13.5569	11.0269	-0.281084	0.012168	147.207	139.259	129.47	119.155	122.749	106.786	107.011	104.313	yes
Asph	aspartyl/asparaginyl beta-hydroxylase isoform 3	chr4	9376232	9596309	6.35456	5.14632	-0.281079	0.0254251	227.969	222.295	238.752	240.334	174.83	178.572	201.717	208.524	yes
Acox3	peroxisomal acyl-coenzyme A oxidase 3	chr5	35925709	35956450	2.3556	1.87407	-0.280555	0.036649	28.5339	27.1505	27.4738	27.6029	19.5074	21.4167	23.9884	24.6205	yes
Ufc1	ubiquitin-fold modifier-conjugating enzyme 1	chr1	173218695	173225113	16.2578	13.3131	-0.279783	0.0223628	44.0612	44.3458	49.8208	48.2601	39.0148	38.2725	36.4731	40.6476	yes
Pcna	proliferating cell nuclear antigen	chr2	132075022	132078916	41.8375	33.9887	-0.279596	0.00223218	157.289	158.039	154.099	157.143	124.958	133.16	126.095	131.389	yes
Arid5b	AT-rich interactive domain-containing protein	chr10	67558341	67741474	10.1646	8.20284	-0.279517	0.0160202	148.417	149.78	124.859	118.728	108.395	110.95	117.044	107.928	yes
Slc9a1	sodium/hydrogen exchanger 1	chr4	132925687	132979613	5.59107	4.5409	-0.279278	0.0325917	79.0481	86.9947	72.3641	67.0965	65.1473	67.3238	58.4996	60.3918	yes
Stx4a	syntaxin-4	chr7	134985322	134992479	11.0009	8.91673	-0.279098	0.0155523	44.767	43.4408	44.8902	44.5062	35.3342	35.8928	37.1419	37.5445	yes
Bcat2	branched-chain-amino-acid aminotransferase,	chr7	52825523	52845080	6.39994	5.1688	-0.278967	0.0187995	42.6497	44.1196	41.0881	39.6735	34.598	32.6208	34.422	35.5667	yes
Scfd1	sec1 family domain-containing protein 1	chr12	52478567	52551083	9.33071	7.55605	-0.278643	0.0447185	50.9174	56.3373	64.9069	60.0834	41.9593	45.5105	49.4928	53.7422	yes
Hspa12b	heat shock 70 kDa protein 12B	chr2	130953148	130971719	8.5959	7.04982	-0.277764	0.0266331	76.9307	80.7727	69.7393	72.9858	70.6683	63.1595	55.0217	60.119	yes
Lman1	protein ERGIC-53 precursor	chr18	66140393	66162289	20.1832	16.4139	-0.277588	0.0224656	225.65	207.023	238.679	220.081	172.806	180.456	186.066	195.497	yes
Cep128	NA	chr12	92236932	92622849	1.5582	1.28031	-0.277408	0.0413327	22.1819	22.5123	22.7885	21.5338	19.1393	19.4337	17.1218	18.2778	yes
Rbbp9	putative hydrolase RBBP9	chr2	144368001	144376595	8.50491	6.98433	-0.277374	0.0310439	52.0265	49.5497	57.8422	59.2967	46.3761	43.9241	42.1358	49.0363	yes
Rprd2	regulation of nuclear pre-mRNA domain-containing	chr3	95563796	95622876	5.29861	4.31318	-0.276794	0.00506254	139.947	135.3	124.344	130.304	107.107	118.089	106.164	105.575	yes
Hipk3	homeodomain-interacting protein kinase 3 isoform	chr2	104266639	104334646	6.20375	5.05414	-0.276794	0.0376609	119.076	126.363	149.34	159.436	98.2731	116.503	118.961	123.477	yes
Rnh1	ribonuclease inhibitor isoform a	chr7	148346225	148358750	6.26102	5.10543	-0.276765	0.0287967	37.0034	40.6126	37.0161	35.2004	31.1014	33.5132	28.4918	30.5539	yes
Crot	peroxisomal carnitine O-octanoyltransferase	chr5	8966048	8997146	5.60734	4.58024	-0.276353	0.0389579	45.9769	40.952	48.4962	51.7217	37.5425	36.5869	42.2249	38.5334	yes
Leprel4	synaptonemal complex protein SC65	chr11	100270064	100276133	8.16014	6.71302	-0.27604	0.0468944	46.0778	45.2508	48.3735	41.2919	41.0391	38.5699	32.1034	38.7039	yes
Zfp532	zinc finger protein 532	chr18	65739884	65849090	11.9932	9.78523	-0.275891	0.020954	204.073	204.421	191.703	182.521	173.174	160.229	159.313	154.134	yes
Rad51	DNA repair protein RAD51 homolog 1	chr2	118938553	118961806	6.34319	5.21584	-0.275704	0.0224326	42.2463	40.4995	38.4879	39.8983	36.4383	34.2072	32.8614	30.5539	yes
Ccnl2	cyclin-L2	chr4	155186598	155198652	30.2841	24.6865	-0.274458	0.0162411	214.962	228.404	215.032	220.576	175.935	183.529	180.225	186.359	yes
Dhcr7	7-dehydrocholesterol reductase	chr7	151009072	151034315	6.39847	5.20972	-0.274383	0.0266011	47.8926	55.7716	56.2232	54.419	43.6156	40.7512	47.1742	45.3876	yes
Ttc28	tetratricopeptide repeat protein 28	chr5	111308822	111718799	8.77283	7.14587	-0.274286	0.0311059	294.514	300.918	268.164	249.033	235.929	226.363	229.004	227.961	yes
Nup205	nucleoporin 205	chr6	35127616	35197598	9.39282	7.64665	-0.273657	0.00381041	174.934	181.003	168.424	170.675	138.76	144.86	144.599	145.472	yes
Gmds	GDP-mannose 4,6 dehydratase	chr13	31911455	32430413	5.22745	4.23011	-0.273642	0.0483744	23.4926	22.286	23.9169	24.1862	18.4032	17.5498	20.3768	20.733	yes
Sulf1	extracellular sulfatase Sulf-1 precursor	chr1	12682511	12850453	24.4097	19.8955	-0.273396	0.0314826	341.5	347.526	354.412	368.75	268.687	279.31	301.103	318.191	yes
Prickle2	prickle-like protein 2 isoform a	chr6	92320886	92656178	2.64652	2.16204	-0.273046	0.0441183	65.3356	61.5411	72.3641	74.1321	48.2164	63.1595	55.0217	59.6415	yes
Marcks	myristoylated alanine-rich C-kinase substrate	chr10	36853049	36858732	73.2624	59.8411	-0.27244	0.0439322	869.831	825.262	918.312	1038.79	682.575	733.82	804.548	802.279	yes
Ppp2r5a	serine/threonine-protein phosphatase 2A 56 kDa	chr1	193175860	193220920	7.28851	5.90794	-0.27156	0.0310918	67.453	61.7674	68.5619	69.4342	46.9282	54.9299	60.5061	57.5955	yes
Fam63a	hypothetical protein LOC75007 isoform 2	chr3	95086857	95100086	5.94866	4.87435	-0.271556	0.022265	49.1026	50.1153	51.8568	49.339	43.2475	38.9665	39.8172	44.1941	yes
Cenpe	centromere-associated protein E	chr3	134875527	134936504	7.30924	5.97847	-0.271462	0.00445822	167.876	170.596	165.505	174.99	135.632	147.339	135.102	144.142	yes
Man2b1	lysosomal alpha-mannosidase precursor	chr8	87607168	87622638	3.62969	2.97794	-0.270814	0.0206523	46.7835	47.6265	46.9508	45.1806	39.935	39.4623	39.2375	36.3851	yes
Kpna2	importin subunit alpha-2	chr11	106849943	106860839	28.8567	23.5695	-0.270649	0.0181979	173.018	186.773	168.228	170.63	139.128	152.594	142.86	143.767	yes
Zfp398	zinc finger protein 398 isoform 1	chr6	47785660	47818256	2.43452	1.97712	-0.269596	0.0482134	26.719	25.3405	25.585	22.905	20.6116	20.4252	21.6698	20.1533	yes
Baz2b	bromodomain adjacent to zinc finger domain, 2B	chr2	59737420	59963797	6.77005	5.51176	-0.269507	0.0129021	157.189	157.925	160.967	166.426	114.284	133.16	137.643	145.745	yes
Atad2	ATPase family AAA domain-containing protein 2	chr15	57925602	57966637	9.46771	7.75022	-0.269097	0.00606238	159.911	157.699	155.57	166.606	124.406	142.778	133.809	129.547	yes
Phf1	PHD finger protein 1	chr17	27070072	27074835	5.08827	4.18421	-0.269082	0.036265	36.4992	39.9339	36.8934	33.4246	33.1258	30.6378	29.4281	28.9853	yes
Ogt	UDP-N-acetylglucosamine--peptide	chrX	98835403	98879690	35.2615	28.8276	-0.268826	0.0353053	569.166	529.774	576.901	582.223	417.385	468.292	496.667	490.67	yes
Acad8	isobutyryl-CoA dehydrogenase, mitochondrial	chr9	26781726	26807134	3.92502	3.17447	-0.268813	0.0435744	30.8529	36.2007	32.8214	33.6494	25.9485	25.1845	29.3836	29.1217	yes
Rxra	retinoic acid receptor RXR-alpha	chr2	27532721	27618839	10.3489	8.47519	-0.26824	0.00491653	158.197	169.917	165.873	153.636	135.816	132.466	133.987	135.174	yes
Srsf3	serine/arginine-rich splicing factor 3	chr17	29169605	29180317	47.3724	38.8542	-0.26822	0.0315945	411.373	426.489	406.539	469.451	344.14	368.348	359.737	350.927	yes
Tmed9	transmembrane emp24 domain-containing protein 9	chr13	55694496	55699055	25.0237	20.4942	-0.267845	0.00663146	111.817	108.602	111.563	99.3074	89.0715	91.8142	85.7875	91.1503	yes
Iqgap1	ras GTPase-activating-like protein IQGAP1	chr7	87856469	87948217	8.07285	6.61379	-0.266481	0.0267453	188.445	171.048	185.35	160.829	142.993	147.736	143.529	151.781	yes
Rassf8	ras association domain-containing protein 8	chr6	145756903	145766104	6.52722	5.31822	-0.266409	0.0412435	31.8612	36.0875	34.0724	32.3907	27.7888	25.7794	30.2753	27.3144	yes
Ppap2b	lipid phosphate phosphohydrolase 3	chr4	104829952	104905372	25.2126	20.6243	-0.266218	0.0317884	256.2	240.621	236.618	213.001	189.553	195.923	197.57	202.624	yes
Kif11	kinesin-like protein KIF11	chr19	37450893	37496349	12.1831	10.0063	-0.265803	0.0294772	171.002	165.957	181.303	180.138	131.583	160.625	141.211	147.279	yes
Ptprg	receptor-type tyrosine-protein phosphatase gamma	chr14	12386067	13074553	8.71831	7.16223	-0.265311	0.0210983	236.338	238.132	237.06	240.986	195.258	200.286	193.111	203.716	yes
Col5a1	collagen alpha-1(V) chain precursor	chr2	27741945	27895030	48.2943	39.7008	-0.265203	0.0247934	1250.35	1173.81	1282.71	1114.32	1007.58	1061.52	954.899	988.024	yes
Pck2	phosphoenolpyruvate carboxykinase [GTP],	chr14	56159103	56168854	3.72985	3.07475	-0.264989	0.034533	37.81	39.8207	35.7405	37.2908	33.6779	30.9352	28.581	32.4295	yes
Chmp2b	charged multivesicular body protein 2b	chr16	65539378	65562942	14.2218	11.6875	-0.264429	0.0336395	70.1753	74.0982	80.1156	86.8771	60.7306	62.0688	66.793	69.4625	yes
Bak1	bcl-2 homologous antagonist/killer	chr17	27156757	27165571	9.37851	7.65837	-0.264051	0.0266986	53.0348	56.2242	58.4554	55.5429	43.7996	42.8334	47.5309	50.7413	yes
Cpne3	copine-3	chr4	19446399	19497251	4.99093	4.08747	-0.263898	0.0283557	79.7538	77.8314	89.388	88.4056	61.0986	70.2984	74.2838	72.8725	yes
Slk	STE20-like serine/threonine-protein kinase	chr19	47654509	47719736	7.22232	5.89782	-0.263785	0.0323868	152.551	136.997	156.037	158.514	104.162	121.163	137.51	138.277	yes
Lbr	lamin-B receptor	chr1	183745446	183772532	8.61109	7.10638	-0.26315	0.0130857	95.5836	82.5828	92.0863	93.5081	76.3733	77.1398	75.4877	74.8503	yes
Prr11	proline-rich protein 11	chr11	86902658	86922216	4.506	3.69486	-0.263088	0.0273021	52.0265	48.1921	51.17	53.7222	41.4072	39.958	43.9193	45.183	yes
Iqce	IQ domain-containing protein E	chr5	141139459	141178332	4.50595	3.71632	-0.262115	0.0169301	58.8827	58.7129	59.9027	55.9025	50.6088	47.8901	48.3781	48.0815	yes
Klhl18	kelch-like 18	chr9	110328430	110379198	2.81426	2.28499	-0.261328	0.0448691	40.3306	35.8613	37.0896	38.2574	27.7888	30.6378	35.1354	31.4746	yes
S1pr2	sphingosine 1-phosphate receptor 2	chr9	20770396	20781237	12.1824	10.0253	-0.261066	0.00811421	96.9952	103.398	106.24	101.106	86.311	78.3296	89.2654	86.2398	yes
Eef2k	eukaryotic elongation factor 2 kinase	chr7	127986345	128050733	4.26815	3.49836	-0.261025	0.0299217	88.1224	95.5924	77.5399	78.9199	71.2204	72.5789	71.0734	67.962	yes
Fam129b	niban-like protein 1	chr2	32731654	32780773	7.07899	5.80265	-0.260495	0.0299217	83.2828	82.1302	76.1908	68.6475	65.6994	62.4654	62.2896	67.4505	yes
Marveld1	putative MARVEL domain-containing protein 1	chr19	42221879	42226193	13.3647	10.9175	-0.260318	0.0190443	129.26	130.209	122.872	105.669	94.5925	101.035	105.54	103.904	yes
Hn1l	hematological and neurological expressed 1-like	chr17	25079415	25097568	23.6539	19.4651	-0.259922	0.0235235	187.84	188.583	172.374	183.622	150.538	153.486	154.765	152.19	yes
Sec23a	protein transport protein Sec23A	chr12	60059371	60113004	14.5062	11.9668	-0.25973	0.0409986	169.792	160.64	195.113	183.734	141.889	141.787	149.771	159.078	yes
Cog6	conserved oligomeric Golgi complex subunit 6	chr3	52786045	52821145	6.2631	5.12331	-0.259487	0.0388265	54.0431	53.6222	56.8855	52.8456	43.0635	40.6521	46.6392	50.0934	yes
Ttf2	transcription termination factor 2	chr3	100742783	100773586	3.11526	2.5555	-0.258613	0.0340191	41.4397	44.6852	39.0275	42.9553	33.4938	36.1903	35.3584	34.7483	yes
Gmpr2	GMP reductase 2	chr14	56291072	56297588	9.18489	7.58816	-0.258394	0.0431182	41.9439	41.2914	43.9336	41.4268	37.7266	30.5386	36.9189	35.9759	yes
Scn8a	sodium channel protein type 8 subunit alpha	chr15	100701114	100876360	1.60525	1.31551	-0.258214	0.0495126	53.0348	56.2242	53.3041	54.6663	45.0878	39.6606	51.9005	44.1941	yes
Phf8	histone lysine demethylase PHF8 isoform b	chrX	147955215	148068400	3.59642	2.95681	-0.25814	0.0302301	75.2166	80.6596	70.9658	67.3438	64.5952	57.9044	63.8947	58.9936	yes
Tbl2	transducin beta-like protein 2	chr5	135625581	135638532	6.05686	5.0175	-0.258134	0.0168323	76.729	76.8133	83.28	75.3909	67.3557	65.2416	65.6783	63.5972	yes
Smad3	mothers against decapentaplegic homolog 3	chr9	63494574	63605801	14.0873	11.5836	-0.257884	0.0403928	223.028	233.268	200.215	194.479	177.407	172.226	183.257	177.492	yes
Slc25a5	ADP/ATP translocase 2	chrX	34335647	34338801	33.6832	27.7747	-0.257274	0.00585162	124.723	130.662	118.775	121.223	104.898	102.82	101.527	104.62	yes
Arhgap10	rho GTPase-activating protein 10	chr8	79774265	80041806	5.78292	4.7339	-0.257097	0.0407575	54.648	54.9798	51.3172	47.6307	43.0635	40.8504	42.5816	46.7175	yes
Atp8b2	probable phospholipid-transporting ATPase ID	chr3	89743403	89767254	9.99052	8.22909	-0.256981	0.00741239	166.868	165.166	163.592	151.973	132.503	135.143	134.879	138.311	yes
Rrm2	ribonucleoside-diphosphate reductase subunit M2	chr12	25393119	25399011	19.7205	16.3574	-0.256295	0.00929549	127.344	130.549	119.83	133.339	110.235	112.735	101.75	104.04	yes
Tsku	tsukushin precursor	chr7	105499178	105509838	5.13691	4.26368	-0.25594	0.0383761	43.2546	43.2145	45.1355	39.2689	38.0946	35.3971	35.4475	34.6801	yes
Bard1	BRCA1-associated RING domain protein 1	chr1	71074109	71149546	1.74948	1.44712	-0.255837	0.0479622	27.6265	26.3586	29.9759	29.4461	22.2679	23.9946	24.3897	24.3818	yes
Pou2f1	POU domain, class 2, transcription factor 1	chr1	167795285	167932765	2.14727	1.77229	-0.255821	0.0262664	83.0811	78.3971	81.9308	91.9121	64.2272	72.3806	73.2583	70.5878	yes
Brca1	breast cancer type 1 susceptibility protein	chr11	101350078	101413269	3.37717	2.80071	-0.255509	0.0333562	68.8646	66.6318	63.8766	67.4562	55.0256	62.6637	52.614	53.5717	yes
Zfyve9	zinc finger FYVE domain-containing protein 9	chr4	108311864	108396481	6.86762	5.61569	-0.255201	0.0390028	46.2794	44.3458	41.824	44.6411	33.3098	37.6775	38.6579	37.3399	yes
Bub1b	mitotic checkpoint serine/threonine-protein	chr2	118423947	118467328	10.8521	8.99369	-0.254395	0.0148323	126.134	121.498	110.312	114.93	101.954	106.389	93.1	95.2082	yes
Tpm4	tropomyosin alpha-4 chain	chr8	74659191	74677028	63.4418	52.4481	-0.253773	0.0406792	390.804	395.945	393.391	389.857	301.813	345.444	327.544	340.935	yes
Gpsm2	G-protein-signaling modulator 2	chr3	108481556	108525217	6.73234	5.54299	-0.25356	0.0239207	69.5704	68.7813	70.3035	70.5357	55.3936	55.1282	58.455	64.0746	yes
Fez1	fasciculation and elongation protein zeta-1	chr9	36651244	36686225	11.567	9.6013	-0.253335	0.0468944	45.2711	45.7033	41.6523	43.9668	40.487	34.4056	34.9125	38.5334	yes
Tacc1	Mus musculus adult male corpora quadrigemina cDNA, RIKEN full-length enriched library, clone:B230378H13 product:weakly similar to TRANSFORMING ACIDIC COILED-COIL-CONTAINING PROTEIN 1 [Homo sapiens], full insert sequence.	chr8	26265024	26311921	2.65803	2.19404	-0.252516	0.0281013	62.4117	58.4867	63.6804	58.5325	49.5046	48.8817	51.4547	53.6058	yes
Zfp467	zinc finger protein 467 isoform c	chr6	48377691	48395824	5.99349	5.0004	-0.252036	0.0329931	74.5109	70.1388	68.2185	66.6919	66.9877	56.318	55.9135	56.7089	yes
Prim1	DNA primase small subunit	chr10	127452271	127467086	13.234	10.9782	-0.251749	0.0310827	57.9753	58.3736	60.7858	64.2418	46.9282	54.1367	50.1616	51.4916	yes
Tada3	transcriptional adapter 3	chr6	113316655	113327514	5.67359	4.68726	-0.250784	0.0473504	32.8695	32.015	30.3193	29.3786	26.6846	25.9777	26.842	24.8592	yes
Vasp	vasodilator-stimulated phosphoprotein	chr7	19842279	19857203	9.77663	8.11301	-0.250688	0.0385732	69.0662	68.6681	62.2822	61.2748	56.4978	58.4002	53.0153	51.6962	yes
Gtf2i	general transcription factor II-I isoform 1	chr5	134713704	134790616	47.8508	39.7174	-0.250595	0.0441511	650.231	673.785	614.236	591.911	562.77	533.236	513.566	517.337	yes
Clmp	NA	chr9	40494047	40592129	23.8935	19.7864	-0.250513	0.0362433	211.635	223.992	197.836	197.581	175.751	174.606	177.193	170.331	yes
Ccnd2	G1/S-specific cyclin-D2	chr6	127075727	127101066	34.3403	28.4615	-0.2503	0.0465951	559.487	603.985	623.974	568.331	494.862	468.986	532.694	483.85	yes
Dpysl3	dihydropyrimidinase-related protein 3 isoform 1	chr18	43483881	43552985	17.093	14.1492	-0.250011	0.0431532	131.68	124.327	118.432	97.5316	104.162	98.5565	97.7817	95.7879	yes
Pask	PAS domain-containing serine/threonine-protein	chr1	95206014	95239365	3.10572	2.58573	-0.249081	0.0366625	49.2034	46.8346	44.7431	48.1701	40.487	41.247	38.8808	38.6357	yes
Mertk	tyrosine-protein kinase Mer precursor	chr2	128524733	128627924	7.17485	5.9223	-0.248447	0.0326915	80.1571	76.4739	76.5342	69.7489	63.4911	58.301	66.6146	65.4045	yes
Mfge8	lactadherin isoform 1	chr7	86278654	86293946	10.32	8.54846	-0.247933	0.0392447	67.453	67.0843	67.1146	58.8921	54.6575	54.335	52.3018	57.425	yes
Adk	adenosine kinase	chr14	21871796	22267791	7.71011	6.38776	-0.247365	0.0356748	43.9604	44.4589	45.0129	45.5178	36.0703	37.0826	38.5241	38.6016	yes
Tpx2	TPX2, microtubule-associated protein homolog	chr2	152673700	152721057	12.4822	10.3727	-0.247057	0.0165301	165.053	172.179	152.97	156.918	133.791	146.447	128.77	135.617	yes
Selk	selenoprotein K	chr14	30781566	30788260	17.7586	14.7097	-0.246705	0.0381859	55.3538	51.4728	54.8986	53.1827	44.7198	41.4453	46.8175	47.5359	yes
Birc5	baculoviral IAP repeat-containing protein 5	chr11	117710551	117717057	6.95951	5.79791	-0.245987	0.037345	69.3687	70.4782	70.4752	72.3564	55.9457	65.44	54.3083	62.5401	yes
Uqcrb	cytochrome b-c1 complex subunit 7	chr13	67001557	67006286	29.4712	24.3798	-0.244451	0.044615	44.2629	43.1014	43.9581	44.9333	33.4938	38.0742	37.4986	38.7721	yes
Cenpf	centromere protein F	chr1	191464493	191511965	5.83161	4.86223	-0.243483	0.0461631	199.435	189.94	188.097	193.4	153.667	177.679	153.695	165.694	yes
Cers2	NA	chr3	95119174	95127490	20.8473	17.3228	-0.242929	0.0132762	121.799	123.195	130.82	124.168	98.2731	103.217	107.546	112.224	yes
Cnpy2	protein canopy homolog 2 precursor	chr10	127759515	127764243	22.7323	19.0252	-0.24288	0.032511	67.2513	69.9125	70.5488	67.0741	59.8104	58.6977	54.1745	59.9825	yes
Ankrd27	ankyrin repeat domain-containing protein 27	chr7	36371266	36424256	5.73942	4.81977	-0.241886	0.0243811	82.0729	83.2615	89.2408	83.438	76.1893	70.2984	71.1626	69.5648	yes
Osbpl6	oxysterol-binding protein-related protein 6	chr2	76244595	76438704	2.26206	1.88489	-0.241874	0.0469059	54.5472	51.8122	55.8552	54.0594	46.3761	40.9495	46.7283	48.593	yes
Iqsec1	IQ motif and SEC7 domain-containing protein 1	chr6	90609592	90760117	5.48455	4.54508	-0.241844	0.0217887	119.278	108.489	113.403	102.589	88.1513	90.7236	99.699	94.9013	yes
Slit2	slit homolog 2 protein precursor	chr5	48374394	48697017	8.27271	6.92347	-0.241734	0.0379268	190.461	192.769	203.723	198.929	173.542	161.617	164.798	165.625	yes
Adnp2	ADNP homeobox protein 2	chr18	80323874	80348221	4.44386	3.69531	-0.24125	0.0397951	57.7736	57.4685	53.623	52.1487	46.5601	47.3944	47.7539	44.6715	yes
Stau2	double-stranded RNA-binding protein Staufen	chr1	16218891	16509383	4.35742	3.59252	-0.240786	0.0478418	37.5075	37.7844	37.1142	37.2684	28.525	30.8361	33.1735	32.7364	yes
Efna2	ephrin-A2 precursor	chr10	79642227	79652755	10.6483	8.9075	-0.236742	0.0479792	69.5704	70.2519	63.7049	66.0176	61.2827	51.8562	58.1429	57.2545	yes
Nudt3	diphosphoinositol polyphosphate phosphohydrolase	chr17	27716336	27760397	17.6342	14.8526	-0.234233	0.0196907	114.741	111.317	114.63	114.457	104.162	89.9304	93.3675	100.426	yes
Tfdp1	transcription factor Dp-1	chr8	13339674	13377702	27.0852	22.7575	-0.234143	0.030541	135.208	151.703	130.452	129.383	120.357	124.336	108.795	111.508	yes
Gprasp2	G-protein coupled receptor-associated sorting	chrX	132373573	132379269	7.97901	6.70093	-0.233831	0.0267184	92.9621	82.0171	92.6015	94.8343	74.533	76.2475	78.2075	79.2834	yes
Jak1	tyrosine-protein kinase JAK1	chr4	100824579	100937887	11.3395	9.48696	-0.233818	0.0493269	181.488	174.103	182.701	175.98	139.864	151.404	156.638	158.294	yes
Kank2	KN motif and ankyrin repeat domain-containing	chr9	21571217	21602990	10.4792	8.81999	-0.23375	0.0165925	153.962	153.627	153.019	143.589	135.632	130.285	123.643	125.148	yes
Spg11	spatacsin	chr2	121879262	121944122	4.04392	3.39688	-0.233535	0.0172816	88.9291	93.2167	95.7168	90.6309	78.2136	78.0322	79.2331	78.0898	yes
Mtss1l	MTSS1-like protein	chr8	113245384	113265300	12.049	10.0987	-0.233518	0.0425201	186.328	171.501	170.485	145.005	149.066	141.985	142.325	138.891	yes
Prpsap1	phosphoribosyl pyrophosphate synthase-associated	chr11	116332130	116351660	15.1999	12.7452	-0.233291	0.0491317	87.3158	92.1986	79.6741	77.841	73.6128	75.0576	69.1561	68.5076	yes
Mapre2	microtubule-associated protein RP/EB family	chr18	23910834	24052362	11.8867	9.92779	-0.230773	0.0284467	156.18	157.586	153.191	144.87	120.725	122.65	134.478	141.039	yes
Acap2	arf-GAP with coiled-coil, ANK repeat and PH	chr16	31092499	31201324	6.93015	5.82256	-0.227373	0.0340737	122.908	133.829	136.069	142.6	103.426	112.041	120.968	119.76	yes
Slc12a4	solute carrier family 12 member 4	chr8	108467490	108490015	8.57359	7.27728	-0.227358	0.0259131	97.8018	98.0812	98.685	95.9132	87.7833	89.7321	78.9209	78.7037	yes
Cd63	CD63 antigen	chr10	128345975	128349874	44.5824	37.7334	-0.226478	0.0367018	133.293	128.06	148.04	138.486	115.388	118.585	107.636	127.297	yes
Srp68	signal recognition particle 68 kDa protein	chr11	116106480	116135531	16.1061	13.6324	-0.226136	0.0250706	119.177	127.381	123.166	113.581	109.867	104.01	97.3358	102.744	yes
Atf4	cyclic AMP-dependent transcription factor ATF-4	chr15	80085614	80087971	24.3588	20.5655	-0.224476	0.030908	119.278	121.612	129.936	129.023	105.266	98.6557	107.546	116.044	yes
Dtl	denticleless protein homolog	chr1	193361244	193399413	7.38874	6.28675	-0.224077	0.0352563	86.0051	90.1623	93.3374	99.9817	80.606	81.8991	77.8508	77.5101	yes
Itpr1	inositol 1,4,5-trisphosphate receptor type 1	chr6	108163090	108501110	3.05519	2.58077	-0.223776	0.0335557	90.0382	85.5241	90.5409	92.7888	74.901	74.9585	77.6725	79.5903	yes
Clic1	chloride intracellular channel protein 1	chr17	35187188	35195664	25.7172	21.8494	-0.219135	0.0479792	83.7869	89.2573	93.1166	88.2707	77.2935	73.3721	72.7678	81.3294	yes
Ywhah	14-3-3 protein eta	chr5	33361465	33370615	29.7249	25.2272	-0.218415	0.0259076	150.03	155.097	160.158	158.267	127.902	140.597	133.095	134.321	yes
Tacc2	transforming acidic coiled-coil-containing	chr7	137720998	137908298	3.76178	3.18084	-0.218088	0.0306915	112.926	106.113	107.099	100.004	92.2	86.9558	93.0108	93.2645	yes
Rabl6	NA	chr2	25438538	25463966	12.5095	10.6048	-0.217711	0.0265703	119.177	123.648	113.918	112.03	103.242	100.44	100.814	98.2432	yes
Smg5	protein SMG5	chr3	88140182	88166259	7.92059	6.69647	-0.21613	0.0385732	106.574	113.693	97.2867	100.701	90.5438	86.3609	90.2463	91.4913	yes
Usp24	ubiquitin carboxyl-terminal hydrolase 24	chr4	105988818	106113932	5.34066	4.54641	-0.209288	0.0372121	166.061	165.505	168.081	173.619	135.448	144.959	151.912	148.882	yes
Dip2a	disco-interacting protein 2 homolog A	chr10	75725794	75808036	5.97019	5.10585	-0.208808	0.0346384	113.228	116.521	113.428	107.579	100.666	98.7548	93.5458	97.3225	yes
Myl6	myosin light polypeptide 6	chr10	127927917	127930881	73.9416	63.1851	-0.206435	0.0380131	127.747	136.657	140.901	134.53	115.204	111.248	118.203	122.795	yes
Araf	Mus musculus Araf mRNA for Ras-binding protein DA-Raf, complete cds.	chrX	20425669	20437647	10.5329	9.00399	-0.206175	0.032938	100.121	102.154	102.266	100.746	88.5194	83.8821	88.0169	90.6047	yes
Mau2	MAU2 chromatid cohesion factor homolog isoform	chr8	72540022	72566633	9.37779	7.99061	-0.205897	0.0445992	155.878	158.83	142.275	141.184	128.27	128.302	133.274	127.297	yes
Svil	SubName: Full=Putative uncharacterized protein; SubName: Full=Svil protein;	chr18	5046587	5119291	6.85161	5.85408	-0.205469	0.0485281	151.845	160.188	147.255	144.915	127.35	139.704	133.051	123.239	yes
Cramp1l	protein cramped-like	chr17	25098171	25152175	7.07594	6.05295	-0.202532	0.0453519	150.232	167.315	157.631	157.188	133.607	133.458	141.255	140.187	yes
Myh8	myosin-8	chr11	67090626	67122135	0.0214992	0	-6.21589	6.79778e-05	0.30248	0.113127	1.00574	0.157345	0	0	0	0	no
Srpk3	serine/threonine-protein kinase SRPK3	chrX	71019761	71024263	0.0353292	0	-5.39732	0.000500591	0.100827	0.113127	0.392483	0.224779	0	0	0	0	no
Vip	VIP peptides preproprotein	chr10	4698927	4707323	0.0453908	0	-5.39482	0.000763756	0.100827	0.113127	0.171711	0.449558	0	0	0	0	no
Mnx1	motor neuron and pancreas homeobox protein 1	chr5	29800363	29805010	0.0355528	0	-5.09687	0.00554084	0	0	0.269832	0.359646	0	0	0	0	no
Chst13	carbohydrate sulfotransferase 13	chr6	90258345	90275179	0.0370858	0	-4.89482	0.0169164	0.504133	0	0.171711	0.0449558	0	0	0	0	no
Aldh3b2	aldehyde dehydrogenase 3 family, member B2	chr19	3972328	3981665	0.0313416	0	-4.79877	0.00561416	0.403306	0.226254	0.0981208	0.0674337	0	0	0	0	no
Myh13	myosin-13	chr11	67140605	67185004	0.0100345	0	-4.76253	0.00311496	0.201653	0.226254	0.171711	0.0899116	0	0	0	0	no
Ncf4	neutrophil cytosol factor 4	chr15	78075241	78093010	0.0296417	0	-4.57017	0.00546754	0	0.226254	0.196242	0.0899116	0	0	0	0	no
Abca16	SubName: Full=ATP-binding cassette transporter sub-family A member 16;	chr7	127565215	127688325	0.00900388	0	-4.51578	0.00747529	0.201653	0.113127	0.0490604	0.179823	0	0	0	0	no
Upb1	beta-ureidopropionase	chr10	74869779	74902940	0.027869	0	-4.47202	0.00774066	0.100827	0.113127	0.171711	0.0899116	0	0	0	0	no
Dnmt3l	DNA (cytosine-5)-methyltransferase 3-like	chr10	77505032	77526360	0.025098	0	-4.34023	0.0181531	0.30248	0.113127	0.0735906	0.0674337	0	0	0	0	no
Nkx6-3	homeobox protein Nkx-6.3	chr8	24263743	24269420	0.0114331	0	-4.02842	0.0316158	0.100827	0	0.0490604	0.157345	0	0	0	0	no
Crisp1	cysteine-rich secretory protein 1 precursor	chr17	40430707	40456156	0.018054	0	-4.01292	0.0380093	0.100827	0	0.0490604	0.157345	0	0	0	0	no
Gm2109	NA	chr9	83585082	83586854	0.0261492	0	-3.9711	0.0354808	0.100827	0.226254	0.0245302	0.0899116	0	0	0	0	no
2410057H14Rik	NA	chr3	102524154	102539340	0.0420314	0	-3.89872	0.0463702	0	0.113127	0.0490604	0.134867	0	0	0	0	no
3830403N18Rik	Xlr-like	chrX	53389749	53406673	0.0214701	0	-3.80114	0.032443	0.100827	0	0.0490604	0.11239	0	0	0	0	no
Krt17	keratin, type I cytoskeletal 17	chr11	100117531	100122303	0.470418	0.0483467	-3.76721	0.000936141	7.86447	0.113127	0.245302	0.0674337	0.736128	0	0.0445881	0.0682007	no
Aspa	aspartoacylase	chr11	73118490	73138139	0.0561652	0.00226757	-3.67828	0.000342765	0.403306	0.113127	0.196242	0.314691	0	0	0.0445881	0	no
Sptlc3	serine palmitoyltransferase 3	chr2	139319656	139463410	0.08121	0.00354464	-3.6332	4.61859e-08	0.705786	0.791889	0.662315	0.494514	0	0	0.0891762	0.0341004	no
Art1	GPI-linked NAD(P)(+)--arginine	chr7	109250257	109259662	0.0609679	0.0024596	-3.62788	0.000190303	0.30248	0.226254	0.294362	0.202301	0	0	0.0445881	0	no
Cav3	caveolin-3	chr6	112409499	112422866	0.0716806	0.002428	-3.55977	0.00165491	0.30248	0.226254	0.318892	0.134867	0	0	0	0.0341004	no
Klk13	kallikrein 13 precursor	chr7	50967937	50982128	0.0845129	0.00337391	-3.48174	0.000952181	0.403306	0.226254	0.245302	0.157345	0	0	0.0445881	0	no
Klk1b22	kallikrein 1-related peptidase b22	chr7	51368053	51372246	0.302095	0.0497763	-3.26369	1.71662e-05	0.60496	0	1.59446	0.696815	0.184032	0.198303	0.0891762	0	no
Fam19a4	TAFA4 protein precursor	chr6	96781203	97010405	0.0266971	0.00159727	-3.15747	0.0124736	0.100827	0.226254	0.0981208	0.269735	0	0	0.0445881	0	no
1600029D21Rik	placenta-expressed transcript 1 protein	chr9	50302630	50313744	0.022389	0.00152178	-2.93949	0.0353053	0	0.113127	0.269832	0.11239	0	0	0	0.0341004	no
Cldn5	claudin-5	chr16	18776940	18778355	0.187789	0.0251629	-2.90954	0.0361802	2.62149	0.226254	0.147181	0.11239	0.184032	0.0991514	0	0.136401	no
Frem3	FRAS1-related extracellular matrix protein 3	chr8	83134938	83219456	0.00696348	0.00126876	-2.89517	0.0197818	0	0.226254	0.122651	0.202301	0	0.0991514	0	0	no
1700010K23Rik	NA	chr16	66657363	66664871	0.193469	0.0149426	-2.8452	0.00108902	0.100827	0.226254	0.294362	0.247257	0	0	0	0.0682007	no
Btla	B- and T-lymphocyte attenuator isoform 2	chr16	45224450	45253008	0.0377373	0.00302308	-2.80671	0.000919202	0.705786	0.113127	0.269832	0.359646	0	0	0.0891762	0.0341004	no
Alb	serum albumin precursor	chr5	90889915	90905629	0.505319	0.0647303	-2.77375	1.41409e-05	3.73058	0.905017	6.08349	1.57345	0.184032	0.297454	0.445881	0.682007	no
Mal	myelin and lymphocyte protein isoform 1	chr2	127458962	127482431	0.178673	0.0304271	-2.74484	2.36355e-13	1.41157	0.905017	1.7907	1.82071	0.368064	0.198303	0.133764	0.306903	no
Plxnb3	plexin-B3	chrX	71002442	71017849	0.189741	0.0240612	-2.73026	6.814e-18	4.13389	2.71505	3.13986	3.59646	0.184032	0.495757	0.356705	0.716108	no
Rhbdl2	rhomboid protease 2	chr4	123465118	123507147	0.0605214	0.0046166	-2.67483	0.00322099	0.201653	0.226254	0.245302	0.202301	0	0	0	0.0682007	no
Gm12360	NA	chr2	143573319	143614922	0.00971881	0.000833591	-2.65607	0.0295484	0	0.113127	0.122651	0.157345	0	0	0	0.0341004	no
Duox1	dual oxidase 1	chr2	122141408	122173708	0.0102774	0.00106672	-2.60054	0.0415553	0.100827	0	0.392483	0.157345	0	0	0	0.0682007	no
Foxa1	hepatocyte nuclear factor 3-alpha	chr12	58641619	58647108	0.0564983	0.00967647	-2.5926	0.00559884	1.20992	0.113127	0.490604	0.314691	0	0.297454	0	0.0682007	no
Vwf	von Willebrand factor precursor	chr6	125502966	125636697	0.172875	0.0267647	-2.57639	0.0044819	14.2166	0.905017	1.27557	1.50602	0.368064	0.892363	0.71341	0.88661	no
Aqp4	aquaporin-4	chr18	15547903	15562193	0.258455	0.0463197	-2.5631	3.5593e-11	4.73885	5.20385	2.52661	3.05699	0.92016	0.892363	0.445881	0.545606	no
2310001H17Rik	NA	chr6	129182641	129188500	0.0590712	0.00453218	-2.55257	0.041712	0.100827	0.226254	0.0981208	0.11239	0	0	0.0445881	0	no
Tdgf1	teratocarcinoma-derived growth factor precursor	chr9	110842112	110848662	0.0196946	0.00436265	-2.54741	0.0422505	0.100827	0.113127	0.147181	0.0899116	0	0.0991514	0	0	no
Gm10818	Mus musculus 3 days neonate thymus cDNA, RIKEN full-length enriched library, clone:A630028F13 product:hypothetical protein, full insert sequence.	chr16	32665309	32668283	0.0214464	0.0020181	-2.54641	0.042322	0.100827	0	0.122651	0.134867	0	0	0	0.0341004	no
Apobec2	probable C->U-editing enzyme APOBEC-2	chr17	48558556	48572053	0.0246809	0.00286145	-2.54563	0.0423997	0.100827	0	0.147181	0.11239	0	0	0.0445881	0	no
2900052N01Rik	Mus musculus adult male hippocampus cDNA, RIKEN full-length enriched library, clone:2900052N01 product:unclassifiable, full insert sequence.	chr9	46721686	46735449	0.0360847	0.00888107	-2.51857	0.00402213	0.403306	0.113127	0.367953	0.224779	0.184032	0	0.0891762	0	no
Ambn	ameloblastin precursor	chr5	88885036	88897554	0.399522	0.0656455	-2.4979	9.13613e-11	3.22645	2.14941	1.47181	1.91062	0.368064	0.396606	0.356705	0.341004	no
Trim60	tripartite motif-containing protein 60	chr8	67522347	67542587	0.0190541	0.00327335	-2.47791	0.0167273	0.100827	0.339381	0.245302	0.134867	0	0.0991514	0.0445881	0	no
Irx4	iroquois-class homeodomain protein IRX-4	chr13	73397945	73407068	0.0581841	0.00648028	-2.44305	0.0108656	0.60496	0.226254	0.784966	0.179823	0	0	0	0.204602	no
4833412C05Rik	NA	chr7	74929424	74948382	0.0470793	0.00518781	-2.40412	0.0132336	0.100827	0.113127	0.171711	0.224779	0	0	0	0.0682007	no
Cck	cholecystokinin preproprotein	chr9	121398942	121404807	0.150473	0.0132706	-2.31885	0.0106434	0.504133	0.339381	0.171711	0.202301	0	0	0.0445881	0.0682007	no
Tnfsf15	tumor necrosis factor ligand superfamily member	chr4	63385637	63406147	0.0134786	0.00144605	-2.30016	0.0425852	0.504133	0	0.269832	0.157345	0	0	0	0.102301	no
Cyp4b1	cytochrome P450 4B1	chr4	115297333	115320310	0.0466591	0.0097202	-2.2895	0.0152208	0.100827	0.113127	0.564194	0.269735	0	0.0991514	0.0891762	0.0341004	no
Rhd	blood group Rh(D) polypeptide	chr4	134420451	134452087	0.103995	0.0194204	-2.27204	0.000416821	0.403306	0.565635	0.539664	0.359646	0	0.198303	0.0891762	0.0682007	no
Abca8a	ATP-binding cassette sub-family A member 8-A	chr11	109886948	109957251	0.362194	0.0720611	-2.25125	5.24884e-09	3.52893	4.29883	8.65916	7.86727	0.736128	1.18982	1.73894	1.26171	no
Clca2	RecName: Full=Calcium-activated chloride channel regulator 2; AltName: Full=Calcium-activated chloride channel family member 5; Short=mCLCA5; Flags: Precursor;	chr3	144459523	144482458	0.0131857	0.00172262	-2.24561	0.0285444	0	0.226254	0.147181	0.202301	0	0	0.0445881	0.0341004	no
Glra3	glycine receptor subunit alpha-3	chr8	58419622	58604149	0.0639965	0.0161358	-2.23946	0.0257134	0.201653	0.113127	0.588725	0.224779	0	0.198303	0.0891762	0	no
Nmur2	neuromedin-U receptor 2	chr11	55838492	55854489	0.0665349	0.0220928	-2.22475	0.0160412	0.403306	1.35752	0.515134	0.292213	0.736128	0	0	0.102301	no
Mgat4c	alpha-1,3-mannosyl-glycoprotein	chr10	101144121	101854102	0.0750755	0.0135459	-2.21222	7.9053e-06	0.30248	0.905017	1.37369	1.70832	0	0.198303	0.178352	0.409204	no
Phospho1	phosphoethanolamine/phosphocholine phosphatase	chr11	95685814	95693454	0.837901	0.156213	-2.2061	7.9512e-08	7.25952	4.41196	4.3909	2.85469	0.552096	0.594909	1.516	0.988911	no
Cited4	cbp/p300-interacting transactivator 4	chr4	120339168	120340425	0.0487041	0.0149414	-2.17463	0.0399308	0.100827	0.339381	0.171711	0.11239	0.184032	0	0	0.0341004	no
Trim63	E3 ubiquitin-protein ligase TRIM63	chr4	133871035	133885544	0.0984989	0.017852	-2.17076	0.000557441	0.30248	0.791889	0.662315	0.449558	0	0.198303	0	0.204602	no
Krt14	keratin, type I cytoskeletal 14	chr11	100064476	100068824	0.473582	0.105464	-2.16042	0.0428872	7.9653	0.452508	0.564194	0.202301	0.92016	0.297454	0.535057	0.341004	no
Dhrs2	dehydrogenase/reductase member 2	chr14	55840844	55860277	0.029536	0.0147654	-2.1603	0.0368248	0.100827	0	0.171711	0.179823	0.184032	0	0	0.0341004	no
Atp10b	probable phospholipid-transporting ATPase VB	chr11	42963379	43075787	0.22131	0.0575142	-2.13481	5.79961e-11	4.83968	3.50694	4.12107	5.75434	1.84032	1.18982	0.668822	1.02301	no
Il17rb	interleukin-17 receptor B precursor	chr14	30809354	30822082	0.108953	0.0132513	-2.13164	0.000133634	0.806613	0.791889	0.564194	0.494514	0	0	0.133764	0.204602	no
Cidea	cell death activator CIDE-A	chr18	67503218	67527448	0.084937	0.0245498	-2.12923	0.00358138	0.30248	0.113127	0.318892	0.449558	0.184032	0	0.0891762	0.0682007	no
Dpt	dermatopontin precursor	chr1	166726863	166754397	0.460815	0.122918	-2.10261	1.5133e-08	1.20992	2.37567	3.0908	2.31522	0.92016	0.495757	0.401293	0.579706	no
Ugt1a7c	UDP-glucuronosyltransferase 1-7C precursor	chr1	89991576	90116577	0.0194717	0.00655905	-2.0992	0.0189589	0.201653	0.113127	0.269832	0.179823	0.184032	0	0	0.0682007	no
Dnahc5	dynein heavy chain 5, axonemal	chr15	28133521	28401800	0.0147947	0.00379935	-2.09214	2.69554e-05	0.806613	0.452508	0.662315	0.831682	0.184032	0.198303	0.267529	0.0682007	no
Il2rb	interleukin-2 receptor subunit beta precursor	chr15	78310979	78325496	0.07415	0.0114542	-2.08373	0.000298793	0.705786	0.565635	0.539664	0.561948	0	0.0991514	0	0.272803	no
Il7	interleukin-7 precursor	chr3	7572077	7613427	0.0172082	0.00227006	-2.07685	0.049968	0.201653	0	0.171711	0.134867	0	0	0	0.0682007	no
Mag	myelin-associated glycoprotein	chr7	31684202	31699851	0.0374013	0.00490847	-2.07301	0.0210574	0.100827	0.452508	0.343423	0.179823	0	0	0.0445881	0.102301	no
Gm14446	hypothetical protein LOC667373 isoform 1	chr19	34667378	34676458	0.0400849	0.00912495	-2.06502	0.00421648	0.30248	0.113127	0.318892	0.404602	0	0.0991514	0.133764	0.0341004	no
Ehf	ETS homologous factor	chr2	103103590	103143353	0.0908843	0.0235624	-2.05134	0.000123846	1.81488	0.678762	1.66805	0.561948	0.368064	0.396606	0.267529	0.204602	no
C1qtnf3	complement C1q tumor necrosis factor-related	chr15	10882087	10909917	0.304394	0.0656923	-2.03104	0.00066408	1.71405	0.791889	4.17013	2.69735	0.184032	0.297454	0.445881	1.12531	no
Dio2	type II iodothyronine deiodinase	chr12	91962992	91976878	0.4354	0.105317	-2.0252	1.26427e-08	6.25125	3.95945	9.95926	10.1375	1.65629	1.58642	1.64976	2.48933	no
1500015O10Rik	augurin precursor	chr1	43787447	43799409	0.189029	0.0401993	-2.02012	0.00205595	0.403306	0.565635	0.686845	0.337169	0	0.198303	0.133764	0.102301	no
Slc13a5	solute carrier family 13 member 5	chr11	72055496	72080106	0.276151	0.058836	-2.01777	1.8268e-08	3.93224	2.14941	2.72285	1.88814	0.368064	0.594909	0.579645	0.784308	no
Fxyd3	FXYD domain-containing ion transport regulator 3	chr7	31855554	31861716	0.349512	0.0441787	-2.01739	0.0033061	0.705786	0.678762	0.441543	0.337169	0	0	0.0445881	0.238703	no
Gm5535	NA	chr2	143998886	144015026	0.0424285	0.00722253	-2.00331	0.0159234	0.100827	0.226254	0.220772	0.337169	0	0	0.0891762	0.0682007	no
Fermt1	fermitin family homolog 1	chr2	132729915	132771772	0.0400418	0.0103984	-1.98851	0.000563641	0.806613	0.226254	0.956677	0.516992	0	0.396606	0.0891762	0.170502	no
Scn7a	sodium channel, voltage-gated, type VII, alpha	chr2	66511483	66622967	0.0200825	0.00534327	-1.98554	0.0036976	0.201653	0.113127	0.564194	0.899116	0	0.198303	0.178352	0.102301	no
Sh2d4a	SH2 domain-containing protein 4A	chr8	70800427	70871603	0.0273333	0.0080526	-1.97588	0.0276583	0.201653	0.339381	0.196242	0.157345	0.184032	0	0.0445881	0.0341004	no
Card11	caspase recruitment domain-containing protein	chr5	141348953	141476550	0.0260801	0.00425838	-1.94984	0.0497462	0.504133	0.452508	0.147181	0.157345	0	0.0991514	0.0445881	0.0682007	no
Trpc6	short transient receptor potential channel 6	chr9	8544142	8680741	0.135641	0.0368897	-1.94046	2.5883e-08	1.20992	1.13127	1.61899	1.30372	0.368064	0.396606	0.267529	0.409204	no
Barx2	homeobox protein BarH-like 2	chr9	31653629	31720870	0.154191	0.0445312	-1.93682	5.92993e-05	0.403306	0.452508	1.42275	1.03398	0.184032	0.297454	0.133764	0.341004	no
Clec2g	C-type lectin domain family 2 member G isoform	chr6	128884399	128934725	0.0376679	0.00855254	-1.93353	0.0241545	0.30248	0.226254	0.417013	0.224779	0	0.0991514	0.178352	0	no
Kcnj6	G protein-activated inward rectifier potassium	chr16	94970290	95219303	0.0309447	0.00653793	-1.92316	0.000826809	0.60496	0.226254	1.20198	0.53947	0	0.0991514	0.222941	0.238703	no
Mfi2	melanotransferrin precursor	chr16	31878896	31899105	0.270816	0.0725332	-1.92101	0.000134832	4.73885	1.58378	4.83245	2.1354	1.28822	0.495757	0.535057	1.26171	no
Gucy2e	guanylyl cyclase GC-E precursor	chr11	69031619	69050524	0.0525684	0.0171785	-1.91189	5.19972e-08	1.00827	1.13127	1.44728	1.64089	0.736128	0.297454	0.222941	0.443305	no
Hes7	transcription factor HES-7	chr11	68933955	68936761	0.141984	0.0341159	-1.86799	0.00401992	0.504133	0.339381	0.466074	0.314691	0	0.198303	0.133764	0.0682007	no
Krt83	keratin, type II cuticular Hb3	chr15	101261921	101269235	0.0446069	0.00958953	-1.86441	0.0243306	0.403306	0.113127	0.269832	0.179823	0	0.0991514	0.0445881	0.0682007	no
Gadl1	glutamate decarboxylase-like protein 1	chr9	115818573	115985294	0.0365173	0.0099473	-1.86233	0.00263592	0.403306	0.226254	0.490604	0.472036	0.184032	0	0.0445881	0.204602	no
Cntn5	contactin-5 isoform 1	chr9	9660891	10904775	0.357667	0.0917971	-1.8622	1.85119e-11	4.83968	4.63821	5.00416	3.64142	1.10419	0.991514	1.38223	1.26171	no
Kcna1	potassium voltage-gated channel subfamily A	chr6	126586481	126595819	0.399446	0.109916	-1.85855	1.74766e-09	10.2843	5.65635	15.6012	11.239	3.12854	2.37963	2.85364	3.51234	no
Tctex1d1	tctex1 domain-containing protein 1 isoform 1	chr4	102658984	102678199	0.0646743	0.0130168	-1.84255	0.0110709	0	0.452508	0.564194	0.741771	0	0	0.0891762	0.272803	no
Ifltd1	intermediate filament tail domain-containing	chr6	145345755	145383445	0.122159	0.0300865	-1.83083	0.000531512	0.403306	0.565635	0.613255	0.651859	0	0.198303	0.267529	0.102301	no
3110047P20Rik	hypothetical protein LOC319807	chr5	64040342	64201782	0.0534008	0.0163733	-1.82979	9.54857e-08	1.10909	1.01814	1.52087	1.79823	0.368064	0.495757	0.445881	0.375104	no
9130008F23Rik	hypothetical protein LOC71583	chr17	41012431	41017507	0.203905	0.0550502	-1.81143	1.19173e-06	1.61323	0.565635	1.32463	1.75328	0.184032	0.396606	0.490469	0.375104	no
Car3	carbonic anhydrase 3	chr3	14863538	14872373	0.208304	0.0517494	-1.80075	2.68071e-05	0.806613	1.2444	1.00574	0.719293	0	0.495757	0.222941	0.238703	no
Sbspon	NA	chr1	15843943	15882803	0.41024	0.117911	-1.79768	3.33274e-06	3.83141	1.69691	4.56262	3.34921	1.28822	0.396606	1.02553	1.19351	no
Gfra3	GDNF family receptor alpha-3 preproprotein	chr18	34849557	34880041	0.89926	0.286798	-1.78898	6.76179e-09	5.04133	4.52508	5.86272	5.91169	2.57645	1.58642	0.891762	1.73912	no
Tusc5	tumor suppressor candidate 5 homolog	chr11	76493375	76512166	0.0805326	0.0164761	-1.78322	0.000372454	0.705786	0.905017	0.809496	0.674337	0	0.198303	0	0.443305	no
Card14	caspase recruitment domain-containing protein	chr11	119176101	119206689	0.0176102	0.0072198	-1.77554	0.0258034	0.201653	0	0.343423	0.292213	0.184032	0	0.0891762	0.0682007	no
4930426D05Rik	NA	chr18	21810066	21814608	0.910665	0.217931	-1.77496	9.11328e-07	6.0496	4.07257	3.70406	3.6639	0.368064	0.69406	1.56058	1.70502	no
Nt5e	5'-nucleotidase precursor	chr9	88222447	88266927	0.763538	0.207207	-1.77439	8.92635e-08	6.65456	6.10886	9.81208	10.0701	1.10419	2.08218	2.05105	3.75104	no
Ltb4r2	leukotriene B4 receptor 2	chr14	56380265	56382066	0.0803497	0.0252306	-1.77254	0.0107879	0.30248	0.452508	0.367953	0.247257	0.184032	0.0991514	0.0445881	0.102301	no
Scrg1	scrapie-responsive protein 1 precursor	chr8	59934720	59956382	0.693292	0.172052	-1.77042	4.88103e-05	2.01653	0.565635	1.69258	1.50602	0.184032	0.297454	0.222941	0.750208	no
Chi3l1	chitinase-3-like protein 1	chr1	136078981	136086608	0.222543	0.0472843	-1.7652	0.00017449	1.31075	0.905017	1.56993	0.674337	0	0.198303	0.267529	0.511506	no
Rbpjl	recombining binding protein suppressor of	chr2	164228694	164240948	0.0712033	0.017079	-1.76367	0.0101042	0.806613	0.339381	0.588725	0.337169	0.184032	0	0.0445881	0.272803	no
Klhl14	kelch-like protein 14	chr18	21708878	21810869	0.296935	0.0760554	-1.76285	3.07288e-10	3.62976	3.73319	3.87577	2.92213	0.552096	0.892363	1.07011	1.19351	no
Fbp1	fructose-1,6-bisphosphatase 1	chr13	62966113	62989642	0.0787042	0.0142099	-1.7561	0.0358136	0.100827	0.565635	0.490604	0.224779	0	0	0.0891762	0.170502	no
Lgi4	leucine-rich repeat LGI family member 4	chr7	31844954	31855954	0.409366	0.133228	-1.753	1.48349e-11	4.5372	3.84632	4.19466	4.18089	1.84032	1.48727	1.02553	1.12531	no
Sema3g	semaphorin-3G precursor	chr14	32031059	32042697	0.469442	0.129736	-1.74543	3.42136e-05	7.25952	3.84632	4.48902	4.94514	1.47226	0.495757	1.24847	2.55753	no
Ano7	anoctamin-7	chr1	95270473	95300881	0.0399392	0.0158024	-1.74	0.00685457	0.30248	0.678762	0.343423	0.584426	0.368064	0.198303	0.0445881	0.136401	no
Il16	pro-interleukin-16	chr7	90791573	90884000	0.327325	0.094089	-1.72725	3.07949e-09	5.34381	3.84632	5.27399	4.96762	0.92016	1.78473	1.07011	1.87552	no
Sgcg	gamma-sarcoglycan	chr14	61837952	61877327	0.0688573	0.0172997	-1.72351	0.000252884	0.60496	0.905017	0.711375	0.651859	0.184032	0.0991514	0.178352	0.272803	no
Trim61	tripartite motif-containing 61	chr8	67536875	67542587	0.0544956	0.0147545	-1.71768	0.00597596	0.403306	0.339381	0.318892	0.382124	0	0.198303	0.133764	0.0682007	no
Otog	otogelin	chr7	53496357	53566804	0.0156808	0.00557108	-1.71519	0.0199099	0.201653	0.226254	1.0548	0.404602	0.184032	0.198303	0.0445881	0.238703	no
Ramp1	receptor activity-modifying protein 1 isoform 1	chr1	93076399	93121773	0.141547	0.0531798	-1.69893	0.00033092	0.806613	0.905017	1.98695	1.41611	0.736128	0.495757	0.0891762	0.579706	no
Tmem255a	NA	chrX	35550478	35605658	0.888374	0.257868	-1.68357	1.32434e-08	6.75538	10.1814	9.5913	9.71045	1.65629	2.57794	2.14023	4.29665	no
Tnfaip8l3	tumor necrosis factor alpha-induced protein	chr9	53873413	53916218	0.184457	0.0590454	-1.68295	3.02261e-06	0.705786	1.01814	1.5454	1.64089	0.368064	0.297454	0.445881	0.477405	no
Sv2b	synaptic vesicle glycoprotein 2B	chr7	82259781	82454148	0.0735212	0.0198557	-1.68014	1.52507e-05	0.907439	1.01814	1.86429	1.21381	0.184032	0.198303	0.490469	0.511506	no
Chdh	choline dehydrogenase, mitochondrial precursor	chr14	30822186	30853652	0.0864228	0.0225632	-1.67936	0.000187157	2.01653	0.791889	2.20772	1.03398	0.184032	0.297454	0.490469	0.647907	no
Dclk3	serine/threonine-protein kinase DCLK3	chr9	111341585	111392115	0.88944	0.282924	-1.67906	3.05117e-15	8.87274	9.50267	9.39506	9.21594	3.31258	3.07369	3.16576	2.35293	no
Nos1	nitric oxide synthase, brain	chr5	118317128	118403820	0.237757	0.0839254	-1.6742	2.43737e-07	2.62149	2.71505	3.655	3.43912	1.65629	0.991514	0.535057	1.19351	no
Hkdc1	putative hexokinase HKDC1	chr10	61845885	61885205	0.253473	0.0783076	-1.67304	2.47349e-08	2.01653	2.26254	3.06627	3.19186	0.552096	0.991514	0.757998	0.988911	no
Slc25a43	solute carrier family 25 member 43	chrX	34283627	34317302	0.104723	0.0350505	-1.67105	0.0104837	0.30248	0.452508	0.490604	0.314691	0.184032	0.0991514	0.178352	0.0682007	no
Tmprss2	transmembrane protease serine 2	chr16	97786289	97832802	0.0243745	0.0057534	-1.67099	0.0483996	0.201653	0.339381	0.147181	0.224779	0	0.0991514	0.0891762	0.0341004	no
Car10	SubName: Full=Car10 protein;	chr11	92960604	93463065	0.255881	0.092391	-1.66395	0.000567487	2.41984	1.01814	3.82671	2.94461	1.65629	0.495757	1.02553	0.511506	no
Aox4	aldehyde oxidase 4	chr1	58267241	58325440	0.0313338	0.00858573	-1.66258	0.0125886	0.30248	0.113127	0.981208	0.472036	0	0.0991514	0.222941	0.204602	no
Mgst2	microsomal glutathione S-transferase 2	chr3	51465115	51486597	0.162388	0.0381202	-1.64628	0.0357215	0.100827	0.452508	0.269832	0.314691	0	0.0991514	0	0.170502	no
Slc2a9	solute carrier family 2, member 9 isoform 4	chr5	38740512	38893391	0.0626986	0.0202193	-1.64319	0.00115916	0.907439	0.565635	0.907617	0.494514	0.368064	0.0991514	0.267529	0.204602	no
Cpne7	copine-7	chr8	125641274	125659085	0.139379	0.0421194	-1.64151	1.22582e-05	0.705786	1.01814	1.10386	1.16885	0.368064	0.0991514	0.312117	0.443305	no
Cdcp1	CUB domain-containing protein 1 precursor	chr9	123081403	123125156	0.134505	0.0382331	-1.62651	1.09659e-05	1.81488	1.01814	1.88882	1.43859	0	0.793212	0.267529	0.716108	no
Gsg1l	GSG1-like	chr7	133021933	133225925	0.695538	0.213836	-1.61935	1.04431e-07	8.87274	9.72893	6.57409	7.17045	2.39242	2.08218	1.82811	3.78514	no
Tek	angiopoietin-1 receptor	chr4	94405991	94541630	0.224554	0.0639149	-1.61574	2.63885e-06	3.73058	2.03629	3.67953	2.98956	0.368064	0.892363	0.847174	1.50042	no
Ccdc178	NA	chr18	21969398	22329897	0.0258692	0.0071379	-1.61252	0.0352014	0.201653	0.226254	0.220772	0.382124	0	0.0991514	0.0891762	0.102301	no
Slc1a7	excitatory amino acid transporter 5	chr4	107640939	107686137	0.0400507	0.0132139	-1.61232	0.0218242	0.30248	0.339381	0.343423	0.449558	0.184032	0	0.267529	0.0341004	no
Padi2	protein-arginine deiminase type-2	chr4	140462275	140508501	0.14371	0.0398331	-1.60954	3.27633e-06	1.81488	2.82818	1.39822	2.06797	0.368064	0.594909	0.579645	0.750208	no
Tmem144	transmembrane protein 144	chr3	79617075	79646584	0.299864	0.0869938	-1.60171	3.89331e-08	1.91571	2.26254	1.98695	2.00053	0.368064	0.69406	0.490469	0.852509	no
Zfp872	zinc finger protein 564	chr9	21992610	22006567	0.0349209	0.00899125	-1.60021	0.0287237	0.201653	0.339381	0.441543	0.247257	0	0.0991514	0.0891762	0.136401	no
Tnfsf11	tumor necrosis factor ligand superfamily member	chr14	78677253	78707850	0.30937	0.0770312	-1.59999	5.78111e-06	2.62149	1.47065	2.06054	2.06797	0.184032	0.198303	0.668822	1.05711	no
Nr3c2	mineralocorticoid receptor	chr8	79426407	79767538	0.335043	0.0977384	-1.5974	5.17012e-05	4.03306	2.9413	5.91178	3.41664	0.552096	0.793212	1.516	2.01192	no
Hlx	H2.0-like homeobox protein	chr1	186551024	186556372	0.343556	0.115807	-1.59096	0.000213413	3.32728	1.92316	2.25678	1.21381	1.10419	0.594909	0.445881	0.818409	no
Ndp	norrin precursor	chrX	16462648	16488890	0.39942	0.110592	-1.5847	1.28702e-07	2.11736	2.60192	2.37943	2.04549	0.552096	0.297454	0.71341	1.02301	no
Wnt10b	protein Wnt-10b precursor	chr15	98602183	98608581	0.199082	0.0592568	-1.58173	0.00205523	1.5124	2.26254	0.858557	0.584426	0.552096	0.297454	0.356705	0.375104	no
H2-M3	histocompatibility 2, M region locus 3	chr17	37407179	37411430	0.182206	0.0446586	-1.58058	0.000508973	0.705786	0.905017	0.686845	0.786727	0.184032	0	0.178352	0.409204	no
Arg1	arginase-1	chr10	24635013	24647276	0.354399	0.10312	-1.57536	4.16923e-05	0.806613	2.03629	1.37369	2.02301	0.368064	0.198303	0.71341	0.579706	no
Aldh1l1	10-formyltetrahydrofolate dehydrogenase	chr6	90500842	90549165	0.180512	0.0587287	-1.54583	4.11088e-06	1.20992	1.35752	2.25678	1.82071	0.368064	0.495757	0.579645	0.750208	no
Oasl2	54 kDa 2'-5'-oligoadenylate synthase-like	chr5	115346943	115362254	0.335979	0.0979503	-1.54565	0.000419631	4.13389	2.26254	3.06627	3.05699	0.552096	0.297454	0.980938	1.90962	no
Lrrc23	leucine-rich repeat-containing protein 23	chr6	124719881	124729736	0.304035	0.0908226	-1.54503	3.6366e-06	1.5124	1.2444	1.22651	1.3262	0.368064	0.297454	0.401293	0.545606	no
Cxcl5	C-X-C motif chemokine 5 precursor	chr5	91188325	91190651	0.240212	0.0845119	-1.54463	0.000161257	1.10909	0.905017	0.981208	1.75328	0.368064	0.495757	0.267529	0.545606	no
C2	complement C2 precursor	chr17	34999547	35019045	0.402982	0.132783	-1.5436	5.5628e-05	3.62976	2.4888	3.38517	3.16938	1.10419	0.793212	0.535057	1.77322	no
Rasgrf1	ras-specific guanine nucleotide-releasing factor	chr9	89804613	89921817	0.0287677	0.00636484	-1.54273	0.0225211	0.403306	0.565635	0.392483	0.247257	0	0.0991514	0.133764	0.136401	no
Crybb3	beta-crystallin B3	chr5	113504859	113510604	0.192758	0.0465301	-1.5403	0.0142361	0.60496	0.339381	0.613255	0.337169	0	0.0991514	0.133764	0.238703	no
Slc45a2	membrane-associated transporter protein	chr15	10930476	10958988	0.0599449	0.0126606	-1.53828	0.00539397	0.30248	0.791889	0.490604	0.53947	0	0	0.267529	0.204602	no
Pld5	inactive phospholipase D5 isoform 1	chr1	177892437	178205443	0.0773541	0.0310809	-1.52767	0.000733529	0.504133	0.678762	1.49634	0.921594	0.184032	0.69406	0.267529	0.306903	no
Ryr3	ryanodine receptor 3	chr2	112471539	112870488	0.447618	0.143856	-1.52537	3.04989e-17	20.0645	20.2497	22.2489	19.4209	3.31258	7.53551	7.62457	8.42279	no
Gja5	gap junction alpha-5 protein	chr3	96836325	96857557	0.153717	0.0483938	-1.52368	0.0316158	3.83141	0.565635	0.588725	0.764249	0.368064	0.594909	0.267529	0.613807	no
Sall3	sal-like protein 3	chr18	81163113	81183317	0.289759	0.0987386	-1.52105	6.82233e-06	6.15042	6.56137	7.40812	3.52903	2.02435	2.18133	1.60517	2.35293	no
C030030A07Rik	hypothetical protein LOC654818	chr6	136778452	136783971	0.429295	0.121061	-1.51875	1.89873e-06	2.31901	2.26254	3.01721	2.89965	0.184032	0.495757	1.07011	1.29581	no
Tlx2	T-cell leukemia homeobox protein 2	chr6	83018319	83020219	0.216796	0.078139	-1.51706	0.0112133	0.907439	0.565635	0.564194	1.68584	0.184032	0.594909	0.0445881	0.511506	no
Ltb4r1	leukotriene B4 receptor 1	chr14	56384799	56387329	0.119282	0.0351262	-1.51684	0.0130823	0.504133	0.678762	0.466074	0.314691	0.184032	0.0991514	0.133764	0.170502	no
Pllp	plasmolipin	chr8	97198795	97220142	0.210569	0.076513	-1.50159	3.26638e-05	1.20992	1.2444	1.3001	0.96655	0.552096	0.396606	0.445881	0.341004	no
Col6a4	collagen alpha-4(VI) chain precursor	chr9	105892649	105999022	0.11797	0.0388161	-1.49486	1.43977e-07	2.52066	2.82818	2.8455	2.22531	0.736128	0.892363	0.757998	1.09121	no
Efhd1	EF-hand domain-containing protein D1	chr1	89160939	89207366	0.162828	0.0638309	-1.49481	0.000356751	0.907439	0.905017	0.956677	0.719293	0.552096	0.297454	0.178352	0.341004	no
Fam81a	hypothetical protein LOC76886	chr9	69937117	69989364	0.765093	0.253106	-1.49433	4.33486e-09	6.95704	6.33512	6.62315	6.29381	2.02435	1.58642	2.27399	2.93263	no
Macc1	metastasis associated in colon cancer 1	chr12	120681883	120705405	0.0302542	0.013544	-1.48555	0.0308905	0.504133	0	0.515134	0.359646	0.184032	0.198303	0.133764	0.102301	no
D030025E07Rik	NA	chr3	127819933	127934523	0.121402	0.0280399	-1.47997	0.000576955	1.00827	0.791889	0.686845	0.899116	0	0.0991514	0.267529	0.443305	no
4930452G13Rik	NA	chr14	80102727	80112737	0.15139	0.0544684	-1.47825	0.00862291	0.201653	0.339381	0.834026	0.584426	0	0.297454	0.178352	0.238703	no
Ccdc162	coiled-coil domain containing 162	chr10	41258655	41307559	0.0559225	0.0160511	-1.47521	0.0151574	0.201653	0.678762	0.564194	0.382124	0	0.198303	0.133764	0.204602	no
Slc24a5	sodium/potassium/calcium exchanger 5 precursor	chr2	124893863	124914413	0.0730929	0.0250618	-1.4743	0.0108331	0.403306	0.452508	0.367953	0.472036	0.184032	0.0991514	0.133764	0.170502	no
Dnahc11	dynein, axonemal, heavy chain 11	chr12	119116455	119437516	0.0868656	0.0293558	-1.47213	7.64605e-08	3.52893	3.28068	4.29278	3.43912	1.10419	0.991514	1.29305	1.60272	no
Wisp3	WNT1 inducible signaling pathway protein 3	chr10	38870777	38883600	0.0983587	0.032501	-1.47171	0.0450058	0.504133	0.452508	0.490604	0.202301	0.184032	0.0991514	0.133764	0.136401	no
Tmem215	transmembrane protein 215	chr4	40419213	40422686	0.0410663	0.0188225	-1.46944	0.0218196	0.100827	0.565635	0.441543	0.472036	0.368064	0.0991514	0.0445881	0.204602	no
Dpp4	dipeptidyl peptidase 4 isoform 1	chr2	62168130	62250288	0.104693	0.03564	-1.4679	4.42511e-05	1.91571	1.01814	2.69832	2.24779	0.368064	0.69406	0.668822	0.988911	no
Sgms2	phosphatidylcholine:ceramide	chr3	131021904	131047841	0.727818	0.257	-1.46375	1.05594e-08	16.7372	13.5752	10.7688	8.76638	4.41677	5.05672	3.61164	4.77405	no
Esyt3	extended synaptotagmin-3	chr9	99210386	99258949	0.0458348	0.0154502	-1.46061	0.00313799	0.403306	0.339381	0.760436	0.96655	0	0.297454	0.133764	0.409204	no
Ptger2	prostaglandin E2 receptor EP2 subtype	chr14	45607786	45623495	0.101	0.0307852	-1.46044	8.91507e-05	1.61323	0.905017	1.00574	0.989028	0.368064	0.198303	0.356705	0.477405	no
Dct	L-dopachrome tautomerase precursor	chr14	118412012	118451468	0.57434	0.181622	-1.4574	0.0154789	4.83968	3.39381	3.75312	3.43912	0.368064	0.198303	1.47141	3.00083	no
Mall	MAL-like protein	chr2	127530126	127555633	0.07493	0.0191896	-1.45717	0.0167633	0.504133	0.452508	0.343423	0.449558	0	0.0991514	0.267529	0.102301	no
Slc24a4	SubName: Full=Slc24a4 protein;	chr12	103367629	103504959	0.169783	0.0570645	-1.45232	0.000131321	0.806613	1.2444	1.22651	0.944072	0.368064	0.198303	0.579645	0.306903	no
Calcb	calcitonin gene-related peptide 2 precursor	chr7	121862157	121866879	0.147655	0.0465703	-1.44725	0.0160713	0.403306	0.339381	0.367953	0.584426	0	0.198303	0.178352	0.170502	no
Srpx2	sushi repeat-containing protein SRPX2 precursor	chrX	130442964	130466985	0.507186	0.169124	-1.44355	1.93247e-06	4.63802	4.75134	4.51355	3.68638	1.28822	1.09067	1.33764	2.25062	no
Trhr2	thyrotropin releasing hormone receptor 2	chr8	124880867	124884646	0.16478	0.0832678	-1.44178	0.00265921	0.504133	0.452508	1.00574	0.674337	0.736128	0.0991514	0.178352	0.306903	no
Rasgrp3	RAS, guanyl releasing protein 3	chr17	75835245	75928393	0.0979903	0.0307942	-1.43925	4.2536e-05	2.11736	0.905017	1.52087	1.19133	0.184032	0.594909	0.445881	0.613807	no
Lrrtm4	leucine-rich repeat transmembrane neuronal	chr6	79968871	79974926	0.455929	0.176606	-1.43442	7.59356e-07	4.23472	3.95945	6.42691	5.46213	2.39242	1.68557	2.09564	1.67092	no
Papln	papilin precursor	chr12	85104584	85133334	0.291523	0.118259	-1.43042	1.75652e-07	3.0248	3.73319	4.36637	4.0685	2.20838	1.28897	1.29305	1.39812	no
Clrn1	clarin-1 isoform 1	chr3	58649137	58689134	0.297238	0.116882	-1.42546	4.91252e-06	2.11736	1.13127	1.7907	1.66336	0.552096	0.991514	0.535057	0.579706	no
Hoxd9	homeobox protein Hox-D9	chr2	74535820	74538265	0.0575832	0.0202962	-1.42508	0.0295766	0.100827	0.452508	0.441543	0.449558	0.184032	0	0.0891762	0.238703	no
Pcsk9	proprotein convertase subtilisin/kexin type 9	chr4	106114939	106136930	0.172436	0.0698288	-1.42344	4.77256e-05	1.10909	1.58378	2.42849	2.11292	0.92016	0.594909	0.535057	0.88661	no
Pirt	phosphoinositide-interacting protein	chr11	66725493	66742202	0.0344414	0.0111429	-1.4175	0.0315424	0.201653	0.226254	0.343423	0.472036	0	0.0991514	0.178352	0.136401	no
Gm5424	NA	chr10	61533770	61535319	0.19001	0.0659426	-1.41532	0.027387	0.30248	0.113127	1.34916	1.79823	0	0.297454	0.445881	0.511506	no
Tlr3	toll-like receptor 3 precursor	chr8	46481019	46495893	0.126095	0.0455874	-1.41384	6.51844e-06	1.41157	1.35752	1.71711	2.02301	0.368064	0.69406	0.535057	0.784308	no
Efcab1	Mus musculus adult male testis cDNA, RIKEN full-length enriched library, clone:4930449A16 product:RIKEN cDNA 5430404L10 gene, full insert sequence.	chr16	14906739	14924615	0.875685	0.288014	-1.41383	6.11634e-06	2.62149	2.60192	3.06627	3.48408	0.184032	1.28897	0.93635	1.53452	no
2610305D13Rik	hypothetical protein LOC112422	chr4	146986045	147016617	0.136779	0.0461789	-1.41178	0.000966938	0.705786	0.565635	1.20198	1.7308	0	0.396606	0.579645	0.477405	no
Trp63	tumor protein 63 isoform a	chr16	25683851	25892174	0.0765092	0.0238079	-1.41051	0.00524816	2.11736	0.565635	1.96242	0.85416	0.184032	0.297454	0.490469	0.784308	no
Tmie	transmembrane inner ear expressed protein	chr9	110768550	110782587	0.283561	0.102929	-1.40647	2.21076e-05	2.31901	1.47065	2.69832	1.7308	0.736128	0.594909	0.847174	0.852509	no
Entpd3	ectonucleoside triphosphate diphosphohydrolase	chr9	120448936	120477443	0.82206	0.297298	-1.40115	2.58004e-08	9.57853	7.24013	9.56677	7.3278	3.12854	2.08218	3.65622	3.54644	no
Slc24a2	solute carrier family 24	chr4	86629030	86876444	0.0422356	0.0156287	-1.39841	4.50883e-05	1.31075	0.678762	1.76617	1.68584	0.368064	0.396606	0.668822	0.613807	no
Wnt2	protein Wnt-2 precursor	chr6	17938940	17980445	0.68971	0.250204	-1.39837	6.96016e-05	3.62976	3.05443	6.42691	4.29328	1.28822	1.18982	1.78352	2.14832	no
Fat2	protocadherin Fat 2	chr11	55064112	55125759	0.0644762	0.0235144	-1.39821	0.00134081	3.62976	1.13127	3.75312	2.56248	0.92016	0.793212	0.802586	1.56862	no
Ifi44	interferon-induced protein 44	chr3	151393887	151412923	0.200003	0.066177	-1.39605	0.000377936	2.01653	0.678762	1.96242	2.29275	0.184032	0.495757	0.71341	0.95481	no
Pcp4	Purkinje cell protein 4	chr16	96689213	96747400	0.375532	0.149467	-1.39508	0.00157449	0.806613	0.339381	1.00574	0.719293	0.184032	0.396606	0.267529	0.306903	no
2610028E06Rik	Mus musculus 10 days embryo whole body cDNA, RIKEN full-length enriched library, clone:2610028E06 product:unclassifiable, full insert sequence.	chr4	125565095	125599554	0.0798425	0.0265997	-1.3934	0.000565341	0.705786	0.905017	0.834026	0.921594	0.368064	0	0.401293	0.375104	no
Hfe	hereditary hemochromatosis protein homolog	chr13	23795710	23802680	0.512658	0.193663	-1.39193	7.03124e-06	2.01653	2.4888	3.36064	2.65239	0.92016	0.991514	0.802586	1.29581	no
Vmn2r15	vomeronasal 2, receptor 15	chr5	109715288	109726575	0.0437632	0.0195669	-1.39125	0.0273714	0.201653	0.226254	0.490604	0.42708	0.184032	0.0991514	0.222941	0.102301	no
Ccrl1	C-C chemokine receptor type 11	chr9	104000468	104028973	0.0754801	0.0225746	-1.38806	0.0160202	0.60496	0.339381	0.564194	0.382124	0	0.198303	0.178352	0.204602	no
Cpa6	carboxypeptidase A6 precursor	chr1	10314808	10710024	0.21117	0.0765985	-1.38665	0.00056948	0.806613	0.905017	1.76617	1.39363	0	0.793212	0.312117	0.682007	no
Rarres1	retinoic acid receptor responder (tazarotene	chr3	67282808	67319445	0.0916802	0.0228437	-1.38415	0.0250706	0.403306	0.452508	0.318892	0.359646	0	0.0991514	0.0891762	0.204602	no
Ptgdr	prostaglandin D2 receptor	chr14	45470910	45479050	0.068774	0.024568	-1.38382	0.00476189	0.806613	0.565635	0.711375	0.516992	0.184032	0.297454	0.222941	0.238703	no
Gpr81	G-protein coupled receptor 81	chr5	124326745	124330029	0.0604906	0.0189289	-1.38073	0.00505823	0.504133	0.565635	0.711375	0.584426	0.184032	0	0.267529	0.306903	no
Nfe2	transcription factor NF-E2 45 kDa subunit	chr15	103078649	103085847	0.160491	0.0657177	-1.38018	0.00176919	1.20992	0.452508	0.686845	0.831682	0.552096	0.198303	0.178352	0.375104	no
Hcrtr2	orexin receptor type 2	chr9	76073687	76171385	0.107122	0.0339783	-1.37969	6.04504e-05	0.806613	1.35752	1.39822	1.19133	0	0.495757	0.579645	0.477405	no
Ahrr	aryl hydrocarbon receptor repressor	chr13	74348566	74429757	0.610318	0.210519	-1.3783	1.792e-08	8.77191	8.59766	8.38932	8.56408	1.28822	3.17285	3.52246	4.12614	no
Ttc22	tetratricopeptide repeat protein 22	chr4	106295054	106312792	0.174212	0.0562989	-1.37482	0.00300857	2.11736	0.905017	1.37369	0.831682	0.368064	0.297454	0.267529	0.784308	no
Gbp8	guanylate binding protein 8	chr5	105443172	105482580	0.0933575	0.0327359	-1.37415	0.00178429	0.60496	0.565635	0.735906	0.831682	0	0.396606	0.312117	0.272803	no
Fgl2	fibroleukin precursor	chr5	20878491	20884204	0.0757205	0.0248941	-1.37139	0.0035343	1.31075	0.678762	0.539664	0.85416	0	0.594909	0.267529	0.272803	no
Vit	vitrin isoform 1 precursor	chr17	78907403	79026749	0.214193	0.0681574	-1.37028	1.7829e-05	1.5124	1.47065	2.18319	1.77575	0.184032	0.396606	0.802586	0.88661	no
Herc6	Mus musculus adult male testis cDNA, RIKEN full-length enriched library, clone:1700121D12 product:EST AI451296, full insert sequence.	chr6	57530986	57615130	0.285924	0.100741	-1.36916	3.10886e-06	4.13389	3.73319	4.9551	5.16992	0.552096	1.98303	1.73894	2.18242	no
Ptk2b	protein-tyrosine kinase 2-beta isoform 2	chr14	66772094	66899889	0.121665	0.0436774	-1.36198	3.97345e-05	1.5124	1.58378	1.44728	1.28124	0.552096	0.495757	0.312117	0.750208	no
Lrrtm3	leucine-rich repeat transmembrane neuronal	chr10	63391245	63553003	0.731345	0.273564	-1.35335	1.04431e-07	8.77191	7.46639	9.98379	7.26036	3.12854	2.18133	3.43328	3.98974	no
Abcb1a	multidrug resistance protein 3	chr5	8660092	8748570	0.0288901	0.0144329	-1.35335	0.0205853	0.504133	0.339381	0.417013	0.449558	0.368064	0.198303	0.222941	0.0682007	no
Exph5	exophilin-5	chr9	53109775	53189263	0.0517909	0.0252572	-1.35234	0.000579095	1.31075	1.69691	1.37369	1.5285	0.92016	1.28897	0.178352	0.477405	no
Plscr2	phospholipid scramblase 2	chr9	92170440	92192590	0.111299	0.0533035	-1.34794	0.00557631	0.403306	0.113127	0.907617	1.1239	0.368064	0.198303	0.312117	0.341004	no
4930447C04Rik	protein SIX6OS1	chr12	73982096	74018752	0.911732	0.35792	-1.34122	0.000609024	3.52893	2.82818	6.77033	7.75488	1.47226	2.28048	2.40776	2.11422	no
Sh3tc2	SH3 domain and tetratricopeptide	chr18	62112729	62175373	0.344533	0.130675	-1.33703	3.11446e-08	4.83968	5.09072	4.34184	4.29328	1.65629	1.88388	1.8727	1.73912	no
Il27ra	interleukin-27 receptor subunit alpha precursor	chr8	86554185	86566474	0.128935	0.0462955	-1.33687	0.000546688	0.907439	1.13127	1.17745	0.85416	0.368064	0.297454	0.267529	0.545606	no
Calml4	calmodulin-like protein 4 isoform a	chr9	62705911	62723724	0.725668	0.260876	-1.33679	6.04e-05	1.71405	1.2444	2.3549	2.1354	0.552096	0.297454	0.891762	0.988911	no
Rab20	ras-related protein Rab-20	chr8	11453977	11478499	0.156341	0.042654	-1.33649	0.0297096	0.30248	0.226254	0.392483	0.42708	0	0	0.178352	0.204602	no
1700026D08Rik	hypothetical protein LOC75556	chr7	90924127	90943349	0.219495	0.0918475	-1.3329	0.0016335	0.705786	1.01814	0.686845	0.96655	0.368064	0.495757	0.178352	0.375104	no
Adad1	adenosine deaminase domain-containing protein 1	chr3	36962578	37010434	0.105128	0.041396	-1.33186	0.0277622	1.31075	0	0.588725	0.561948	0.368064	0.0991514	0.312117	0.204602	no
Sim1	single-minded homolog 1	chr10	50615457	50708958	0.652883	0.245198	-1.32245	3.48019e-05	14.8215	9.72893	18.3241	14.3409	2.20838	4.85842	5.75187	9.1048	no
Gpr133	probable G-protein coupled receptor 133	chr5	129602625	129710474	0.0284886	0.0116265	-1.32236	0.0300377	0.30248	0.339381	0.686845	0.42708	0.184032	0.0991514	0.312117	0.136401	no
Mcoln2	mucolipin-2 isoform 1	chr3	145812797	145858476	0.0728434	0.0234197	-1.31917	0.0217586	0.403306	0.452508	0.834026	0.629381	0	0.198303	0.0445881	0.511506	no
Col19a1	collagen alpha-1(XIX) chain precursor	chr1	24264522	24594276	0.0530553	0.0218747	-1.31847	0.000172682	2.01653	0.791889	1.64352	2.22531	0.736128	0.594909	0.624233	0.818409	no
Rorc	nuclear receptor ROR-gamma	chr3	94176748	94202161	0.227369	0.082977	-1.31804	1.60474e-05	1.5124	1.92316	1.83976	1.48354	0.368064	0.793212	0.668822	0.682007	no
Krt8	keratin, type II cytoskeletal 8	chr15	101827142	101834773	0.363208	0.146243	-1.31691	0.00097021	2.72232	2.03629	1.66805	1.3262	1.28822	0.495757	0.401293	0.95481	no
Scml4	sex comb on midleg-like protein 4	chr10	42580318	42680588	0.20238	0.0840482	-1.31466	1.20719e-05	2.72232	2.9413	3.36064	2.38266	1.65629	0.892363	0.891762	1.32991	no
Sytl2	synaptotagmin-like protein 2 isoform 2	chr7	97497209	97558949	0.556308	0.219046	-1.31311	7.97856e-06	9.57853	7.01388	15.7974	13.4643	3.86467	3.56945	4.54799	6.27447	no
Phex	metalloendopeptidase homolog PEX	chrX	153596618	153853218	0.289285	0.109716	-1.31201	0.0109669	2.72232	3.50694	6.91751	8.60904	0.736128	1.48727	2.22941	3.92154	no
Lgr6	leucine-rich repeat-containing G-protein coupled	chr1	136882930	137001853	0.736575	0.282413	-1.30362	7.11149e-07	8.67109	8.25828	8.58557	6.13647	2.02435	3.96606	2.76446	3.58054	no
Ak5	adenylate kinase isoenzyme 5	chr3	152125779	152331104	0.404409	0.164921	-1.30233	0.000529905	5.24298	3.05443	3.655	2.92213	1.65629	1.88388	0.757998	1.80732	no
Pdgfb	platelet-derived growth factor subunit B	chr15	79826306	79845238	0.120623	0.0370817	-1.30045	0.00112211	1.61323	0.905017	0.784966	0.899116	0.184032	0.297454	0.401293	0.443305	no
Kcnj15	ATP-sensitive inward rectifier potassium channel	chr16	95479165	95521865	0.1317	0.0552436	-1.30034	0.00480196	1.81488	1.13127	3.60594	2.04549	1.10419	0.594909	0.624233	1.29581	no
Gcgr	glucagon receptor precursor	chr11	120392041	120400298	0.181073	0.0626747	-1.28884	0.00258287	1.20992	1.47065	0.637785	0.809205	0.368064	0.396606	0.312117	0.375104	no
Myh3	myosin-3	chr11	66891802	66915793	0.0386746	0.0163203	-1.28565	0.00573527	0.403306	0.791889	0.956677	0.606903	0.368064	0.198303	0.267529	0.341004	no
Aspg	60 kDa lysophospholipase	chr12	113344894	113365784	0.0655413	0.0378118	-1.28102	0.0114176	0.504133	0.339381	0.686845	0.606903	0.552096	0.297454	0.133764	0.238703	no
3110021N24Rik	NA	chr4	108392254	108454509	0.128191	0.0492828	-1.27919	0.0044819	0.806613	0.452508	0.809496	0.696815	0.368064	0	0.445881	0.272803	no
Nnmt	SubName: Full=Putative uncharacterized protein Nnmt;	chr9	48399995	48413182	0.485889	0.194302	-1.27907	0.00041447	0.907439	1.2444	1.96242	1.41611	0.368064	0.594909	0.490469	0.784308	no
Sv2c	synaptic vesicle glycoprotein 2C	chr13	96729398	96902532	0.247735	0.0978331	-1.27684	5.07091e-05	2.92397	3.73319	3.18892	2.65239	1.28822	1.18982	0.802586	1.70502	no
2310030G06Rik	hypothetical protein LOC66952	chr9	50547796	50554626	0.135453	0.0673911	-1.27232	0.0222897	0.504133	0.339381	0.490604	0.674337	0.552096	0	0.133764	0.306903	no
Ttn	titin isoform N2-A	chr2	76542041	76820604	0.00716571	0.00332835	-1.26286	0.000179033	1.5124	2.26254	3.01721	2.11292	1.28822	1.18982	0.71341	0.95481	no
Htr1d	5-hydroxytryptamine receptor 1D	chr4	135979439	136000317	0.060941	0.0206783	-1.26249	0.0414683	0.60496	0.565635	0.613255	0.314691	0.184032	0.0991514	0.133764	0.306903	no
Lama3	laminin subunit alpha-3	chr18	12492533	12741521	0.112245	0.047624	-1.25962	1.61417e-05	4.23472	3.62007	3.0908	2.80974	1.84032	1.58642	1.02553	1.43222	no
Eppk1	epiplakin	chr15	75931918	75950625	0.0172784	0.00624309	-1.25825	0.0354521	1.20992	0.339381	0.564194	0.404602	0.184032	0.297454	0.133764	0.306903	no
Als2cl	ALS2 C-terminal-like protein	chr9	110782678	110803034	0.948861	0.38351	-1.25539	9.67961e-12	16.7372	13.1227	15.4295	13.5991	6.07306	4.75927	6.06398	7.26338	no
Pion	gamma-secretase-activating protein	chr5	20692085	20797519	0.316752	0.118907	-1.25499	0.000118695	2.92397	3.84632	4.09654	3.23682	1.10419	0.69406	1.56058	2.04602	no
4930539E08Rik	hypothetical protein LOC207819	chr17	29033340	29052269	0.052033	0.0218883	-1.24923	0.00943772	1.00827	0.339381	0.711375	0.786727	0.552096	0	0.133764	0.511506	no
Chst5	carbohydrate sulfotransferase 5	chr8	114413035	114434099	0.133188	0.0635721	-1.2449	0.00365663	0.504133	0.791889	1.0548	0.719293	0.368064	0.495757	0.267529	0.341004	no
Atp8b1	probable phospholipid-transporting ATPase IC	chr18	64688633	64820654	0.169825	0.0659134	-1.24413	1.07504e-05	3.73058	2.4888	3.31158	3.48408	0.92016	1.18982	1.24847	1.77322	no
Npas2	neuronal PAS domain-containing protein 2	chr1	39251117	39420085	0.393865	0.163347	-1.2392	6.49434e-05	4.73885	3.95945	6.20614	4.69788	2.20838	1.38812	1.82811	2.79623	no
Drd1a	D(1A) dopamine receptor	chr13	54146553	54151027	0.0661572	0.0249466	-1.23562	0.0235235	1.20992	0.565635	0.466074	0.516992	0.368064	0.198303	0.178352	0.306903	no
Ephx2	epoxide hydrolase 2	chr14	66703209	66743359	0.780462	0.329297	-1.23483	3.81872e-06	6.95704	4.97759	6.45144	5.61948	3.12854	1.78473	2.36317	2.96673	no
Insc	protein inscuteable homolog	chr7	121889280	121993894	0.490914	0.208712	-1.23347	2.89353e-05	3.52893	3.95945	3.18892	2.83222	1.47226	1.88388	0.93635	1.50042	no
Ppargc1a	peroxisome proliferator-activated receptor gamma	chr5	51845488	51945160	0.497144	0.204162	-1.23345	8.26989e-09	9.07439	9.05017	9.39506	10.9243	3.86467	3.07369	4.77093	4.33075	no
Irf6	interferon regulatory factor 6	chr1	194979306	194998229	0.534052	0.219464	-1.23339	3.07448e-05	5.14216	5.20385	8.19308	7.75488	1.65629	3.17285	2.6307	3.47824	no
Prlr	prolactin receptor precursor	chr15	10106993	10278935	0.0518658	0.0201506	-1.23293	0.0060698	1.00827	1.92316	2.64926	2.7423	0.184032	0.991514	0.668822	1.43222	no
Zfp648	NA	chr1	156048317	156052804	0.150861	0.0440449	-1.23036	0.00558854	1.20992	0.565635	0.932147	0.651859	0	0.198303	0.267529	0.545606	no
Rasgrp1	RAS guanyl-releasing protein 1	chr2	117105729	117168613	0.0771163	0.0332824	-1.22754	0.000650964	1.00827	0.905017	1.5454	1.23628	0.184032	0.793212	0.71341	0.375104	no
Rbm24	RNA-binding protein 24	chr13	46513669	46526468	0.28525	0.119889	-1.22298	0.002211	2.11736	1.69691	3.04174	4.15841	1.10419	0.69406	1.20388	1.67092	no
Kcnip4	Kv channel-interacting protein 4 isoform 5	chr5	48780742	49676898	0.309975	0.13999	-1.22142	0.000139967	1.91571	2.82818	3.70406	2.47257	1.47226	1.18982	1.1147	1.19351	no
4932411E22Rik	hypothetical protein LOC214604	chr11	89251537	89280262	0.0617907	0.0314806	-1.21887	0.0268481	0.100827	0.565635	0.564194	0.741771	0.184032	0.396606	0.222941	0.204602	no
Sec16b	protein transport protein Sec16B	chr1	159436927	159498555	0.63167	0.261235	-1.21724	1.19173e-06	9.88101	5.99573	10.1064	8.99116	3.12854	3.07369	4.05752	4.43305	no
Chrm2	muscarinic acetylcholine receptor M2	chr6	36338084	36474774	0.281543	0.1126	-1.2172	0.000529544	1.31075	1.58378	2.40396	1.5285	0.552096	0.495757	0.847174	0.88661	no
Cmklr1	chemokine-like receptor 1	chr5	114062364	114100399	0.87654	0.39271	-1.21175	3.27831e-06	6.55373	5.54323	8.6101	9.0586	3.68064	3.56945	2.80905	3.34184	no
Atp6v0a4	V-type proton ATPase 116 kDa subunit a isoform	chr6	37998483	38074586	0.0523989	0.0164155	-1.21046	0.0296695	0.806613	0.113127	0.613255	0.516992	0	0.0991514	0.222941	0.341004	no
Abcc2	canalicular multispecific organic anion	chr19	43856798	43912708	0.0273343	0.015568	-1.21022	0.0378146	0.201653	0.113127	0.784966	0.674337	0.184032	0.396606	0.222941	0.204602	no
Dapk2	death-associated protein kinase 2	chr9	66006033	66120049	0.121558	0.037588	-1.20993	0.012424	0.907439	0.452508	0.564194	0.629381	0	0.198303	0.312117	0.306903	no
Plekhb1	pleckstrin homology domain-containing family B	chr7	107792410	107810908	0.354437	0.13422	-1.20984	9.75986e-06	2.21819	2.60192	2.50208	2.71983	0.368064	1.09067	1.38223	1.05711	no
Slc5a7	high affinity choline transporter 1	chr17	54412915	54438359	0.356679	0.143107	-1.20023	4.00923e-05	4.63802	5.20385	6.89298	5.25983	1.28822	2.08218	2.6307	3.00083	no
Abcc8	ATP-binding cassette, sub-family C (CFTR/MRP),	chr7	53359893	53435403	0.137354	0.058501	-1.19742	0.00134588	1.5124	3.39381	1.5454	1.59593	1.28822	0.594909	0.802586	0.784308	no
H60b	histocompatibility 60b	chr10	21993280	22008654	0.170269	0.082244	-1.19663	0.037345	0.504133	0	0.809496	0.629381	0.184032	0.198303	0.401293	0.170502	no
Fam19a1	TAFA1 protein precursor	chr6	96063148	96607192	0.092653	0.0372682	-1.19558	0.0133616	0.806613	0.565635	1.10386	1.1239	0.184032	0.396606	0.0891762	0.784308	no
Lmx1b	LIM homeobox transcription factor 1-beta	chr2	33420056	33496031	0.632238	0.272831	-1.19527	4.85623e-05	2.72232	1.81003	2.62473	2.00053	0.92016	1.09067	1.1147	0.88661	no
Gprin3	G protein-regulated inducer of neurite outgrowth	chr6	59302455	59376284	0.51004	0.208972	-1.19387	5.7136e-05	6.15042	4.29883	4.12107	4.18089	2.02435	1.38812	1.8727	2.52343	no
Bcas1	breast carcinoma-amplified sequence 1 homolog	chr2	170172491	170253345	0.118101	0.0452166	-1.19024	0.000723717	0.806613	1.2444	1.07933	1.21381	0.368064	0.198303	0.624233	0.511506	no
Klhl30	kelch-like protein 30	chr1	93247650	93258981	0.105336	0.0422087	-1.18847	0.00489652	1.10909	0.565635	1.10386	1.01151	0.184032	0.495757	0.133764	0.716108	no
Myo5b	myosin-Vb	chr18	74602273	74931131	0.0706475	0.0361801	-1.18695	0.000356832	1.41157	1.01814	1.59446	1.57345	0.736128	1.09067	0.356705	0.682007	no
Lonrf3	LON peptidase N-terminal domain and RING finger	chrX	33868404	33906851	0.341961	0.141337	-1.18678	2.08044e-07	8.16695	6.6745	7.92325	7.19293	2.39242	3.07369	3.34411	3.78514	no
Grpr	gastrin-releasing peptide receptor	chrX	159951836	159987579	0.158926	0.0541996	-1.18388	0.00059362	0.907439	1.2444	1.15292	1.41611	0	0.396606	0.579645	0.682007	no
Deptor	DEP domain-containing mTOR-interacting protein	chr15	54944038	55085757	0.444105	0.202082	-1.18227	3.63473e-06	4.23472	4.52508	4.61168	4.78779	2.39242	2.18133	1.56058	2.18242	no
Fam19a3	TAFA3 protein precursor	chr3	104570323	104580465	0.0682561	0.030094	-1.17966	0.00622056	0.705786	1.35752	0.662315	0.764249	0.552096	0.396606	0.222941	0.375104	no
Alk	ALK tyrosine kinase receptor precursor	chr17	72218328	72953647	0.151012	0.0636298	-1.17844	0.00429521	1.71405	2.9413	2.25678	3.75381	0.552096	1.58642	0.757998	1.63682	no
Mlxipl	Williams-Beuren syndrome chromosomal region 14	chr5	135582761	135614252	0.503737	0.222813	-1.16816	6.57966e-05	5.44464	7.35326	4.78339	4.18089	2.94451	2.47879	2.14023	2.18242	no
Dusp27	inactive dual specificity phosphatase 27	chr1	168028279	168058029	0.249925	0.0960024	-1.1644	4.19686e-05	2.92397	2.82818	3.31158	2.89965	0.184032	1.58642	1.29305	1.63682	no
Irx6	iroquois-class homeodomain protein IRX-6	chr8	95198301	95203979	0.128736	0.0552179	-1.16175	0.0177067	1.81488	0.452508	0.637785	0.719293	0.368064	0.594909	0.267529	0.341004	no
Fam198b	protein ENED	chr3	79689852	79750200	0.374881	0.166338	-1.15878	0.000241503	7.25952	4.52508	8.51198	9.37329	2.20838	4.46181	2.67529	3.92154	no
Gulo	L-gulonolactone oxidase	chr14	66605624	66628047	0.309306	0.148372	-1.15866	0.000124222	2.21819	1.69691	2.55114	1.86567	1.10419	1.18982	0.847174	0.88661	no
Ncmap	NA	chr4	134925492	134954142	0.437282	0.178303	-1.15164	0.0033422	2.41984	2.37567	3.99842	2.40514	0.552096	1.09067	1.02553	1.97782	no
1700101E01Rik	hypothetical protein LOC329375 isoform 1	chr2	28811001	28910586	0.153136	0.0555524	-1.14822	0.0280084	0.60496	0.678762	0.441543	0.629381	0.184032	0.0991514	0.356705	0.238703	no
A230050P20Rik	hypothetical protein LOC319278	chr9	20673086	20678751	0.507264	0.239213	-1.14634	0.00294519	3.0248	1.13127	3.48329	2.54	1.28822	1.28897	0.847174	1.39812	no
Lad1	ladinin-1	chr1	137715175	137729918	0.0630391	0.0228794	-1.14526	0.0357478	0.907439	0.339381	0.539664	0.449558	0.184032	0.0991514	0.312117	0.238703	no
Phlda2	pleckstrin homology-like domain family A member	chr7	150687453	150688429	0.506737	0.230648	-1.13884	0.00242922	1.00827	0.565635	1.52087	1.37115	0.368064	0.495757	0.401293	0.784308	no
Erich2	NA	chr2	70346876	70378941	0.470654	0.222964	-1.13602	0.00166018	2.01653	1.58378	3.55688	2.67487	1.28822	0.991514	0.93635	1.46632	no
Ass1	argininosuccinate synthase	chr2	31325790	31376190	0.624685	0.308761	-1.13419	0.0003088	3.12562	3.39381	2.89456	2.67487	2.20838	1.58642	0.757998	1.43222	no
Rfx8	DNA-binding protein RFX8	chr1	39722146	39777834	0.0905311	0.0571836	-1.13209	0.0290497	0.403306	0.565635	0.515134	0.674337	0.736128	0.198303	0.178352	0.238703	no
Kcnj12	ATP-sensitive inward rectifier potassium channel	chr11	60836066	60886769	0.0508141	0.019466	-1.13128	0.0109669	0.806613	0.226254	0.883087	1.05646	0.184032	0	0.401293	0.579706	no
Nrtn	neurturin precursor	chr17	56890748	56896953	0.827292	0.342857	-1.12814	0.0134156	4.03306	2.9413	1.71711	1.28124	1.10419	0.892363	1.07011	1.15941	no
Bhlhe22	class E basic helix-loop-helix protein 22	chr3	17954325	17957514	0.175454	0.0778125	-1.12607	0.00126432	1.31075	1.13127	1.93788	2.31522	0.552096	0.594909	0.802586	1.05711	no
4930523C07Rik	hypothetical protein LOC67647	chr1	161974511	162008717	0.249868	0.116505	-1.12558	0.00401439	3.62976	2.4888	5.22493	4.74284	1.84032	1.98303	1.07011	2.62573	no
Fam167a	hypothetical protein LOC219148	chr14	64055231	64084339	0.250835	0.123191	-1.12183	0.000496442	2.62149	2.71505	4.43996	2.87717	2.02435	1.38812	1.33764	1.50042	no
Tbx4	T-box transcription factor TBX4 isoform a	chr11	85703565	85729599	0.724869	0.311923	-1.12141	5.05406e-06	6.35208	8.3714	7.16282	6.13647	2.20838	3.37115	3.07658	3.61464	no
Gna14	guanine nucleotide-binding protein subunit	chr19	16510157	16685308	0.0891839	0.0378545	-1.12132	0.00374714	1.10909	0.339381	1.03027	1.1239	0.184032	0.396606	0.356705	0.613807	no
Mylk3	putative myosin light chain kinase 3	chr8	87848828	87889223	0.381101	0.177459	-1.12028	0.000357466	3.4281	3.95945	3.92483	2.56248	2.20838	1.28897	1.24847	1.77322	no
Ifi35	interferon-induced 35 kDa protein homolog	chr11	101309726	101320015	0.467456	0.173246	-1.11496	0.000375936	2.62149	1.58378	1.69258	1.64089	0.368064	0.594909	1.02553	0.88661	no
Klhl4	kelch-like protein 4	chrX	111588129	111674307	0.0675126	0.0354582	-1.11413	0.013963	0.403306	0.791889	0.711375	0.719293	0.552096	0.198303	0.401293	0.238703	no
Car5b	carbonic anhydrase 5B, mitochondrial precursor	chrX	160414754	160465942	0.255862	0.101863	-1.11376	0.000419631	2.82314	1.81003	3.11533	2.76478	0.184032	1.18982	1.38223	1.53452	no
Plscr4	phospholipid scramblase 4	chr9	92352216	92387354	0.678772	0.302707	-1.11307	0.00387143	5.44464	3.50694	8.56104	8.96868	1.28822	3.56945	3.07658	4.02384	no
5031414D18Rik	hypothetical protein LOC271221	chr14	75415834	75452339	0.14935	0.0656838	-1.11259	0.000843741	1.41157	0.791889	1.25104	1.25876	0.368064	0.594909	0.490469	0.647907	no
5031426D15Rik	Mus musculus 11 days pregnant adult female ovary and uterus cDNA, RIKEN full-length enriched library, clone:5031426D15 product:unclassifiable, full insert sequence.	chr2	6843748	6849768	0.0709563	0.0230237	-1.11148	0.000879437	1.20992	1.35752	1.25104	1.25876	0	0.297454	0.624233	0.784308	no
Apbb1ip	amyloid beta A4 precursor protein-binding family	chr2	22629847	22731173	0.842281	0.384265	-1.11058	0.000867231	4.9405	3.95945	7.84966	8.85629	2.20838	2.87539	3.03199	3.68284	no
Clic6	chloride intracellular channel protein 6	chr16	92498392	92541486	0.352648	0.15588	-1.11032	2.75306e-05	4.63802	3.95945	3.31158	3.75381	1.84032	1.58642	1.64976	1.94372	no
St14	suppressor of tumorigenicity 14 protein homolog	chr9	30896175	30939384	0.0640397	0.0389401	-1.10659	0.013502	1.20992	0.226254	0.883087	0.741771	0.736128	0.594909	0.178352	0.341004	no
F11r	junctional adhesion molecule A precursor	chr1	173367692	173394724	0.345068	0.151509	-1.10609	0.00987451	4.13389	1.13127	2.08507	2.83222	1.10419	0.793212	1.07011	1.56862	no
P2rx7	P2X purinoceptor 7 isoform b	chr5	123093920	123141441	0.0909708	0.0403435	-1.10464	0.0200434	1.41157	0.678762	2.1096	1.66336	0.552096	0.396606	0.445881	1.22761	no
Fam107a	downregulated in renal cell carcinoma	chr14	9128792	9142290	0.355957	0.172449	-1.10399	0.00169856	2.62149	3.84632	2.91909	3.93363	2.20838	1.38812	0.891762	1.97782	no
Agbl2	cytosolic carboxypeptidase 2	chr2	90622901	90656388	0.526163	0.228923	-1.10341	5.07091e-05	6.55373	4.41196	5.42117	5.25983	1.65629	2.47879	3.16576	2.31883	no
Mfap5	microfibrillar-associated protein 5 precursor	chr6	122463694	122479305	0.252215	0.13888	-1.09926	0.00519219	0.504133	1.01814	1.44728	1.28124	0.368064	1.09067	0.445881	0.443305	no
Exoc3l4	NA	chr12	112655641	112669394	0.335295	0.152143	-1.09694	0.00047352	2.62149	2.37567	3.80218	2.87717	1.10419	1.28897	1.15929	1.80732	no
Myocd	myocardin isoform A	chr11	64990072	65083491	0.180677	0.0838771	-1.09517	0.00240455	3.22645	2.4888	2.96815	2.29275	0.736128	2.28048	1.33764	0.818409	no
Dact2	dapper homolog 2	chr17	14332237	14340838	0.607491	0.296495	-1.09374	0.000208541	6.0496	3.62007	5.83819	4.78779	2.94451	2.77624	1.78352	2.45523	no
Pycard	apoptosis-associated speck-like protein	chr7	135134887	135137381	0.327087	0.151887	-1.09321	0.000187157	2.21819	1.69691	2.50208	1.88814	0.92016	0.991514	0.93635	1.05711	no
Rasgrf2	ras-specific guanine nucleotide-releasing factor	chr13	92020012	92901449	0.0557936	0.0198261	-1.09281	0.0027661	0.60496	1.69691	1.37369	1.1239	0	0.396606	0.757998	0.613807	no
Dapp1	dual adapter for phosphotyrosine and	chr3	137593970	137644513	0.611439	0.303146	-1.09232	8.8037e-05	5.14216	4.41196	6.59862	6.36125	3.49661	2.77624	2.09564	2.83033	no
Cdh7	cadherin-7 precursor	chr1	111880314	112035578	0.259683	0.131817	-1.09091	0.00192795	2.52066	1.69691	3.77765	2.38266	1.84032	0.991514	1.20388	1.26171	no
Rasef	ras and EF-hand domain-containing protein	chr4	73360483	73436506	0.0646771	0.0295613	-1.08942	0.00515371	0.806613	1.13127	0.883087	1.16885	0.368064	0.594909	0.222941	0.647907	no
Fxyd2	Mus musculus adult male kidney cDNA, RIKEN full-length enriched library, clone:0610005A21 product:FXYD domain-containing ion transport regulator 2, full insert sequence.	chr9	45207792	45218361	0.372794	0.139174	-1.08907	0.0197239	1.31075	0.452508	1.56993	1.19133	0	0.297454	0.445881	0.988911	no
Adamtsl5	ADAMTS-like protein 5 isoform 1	chr10	79803461	79811191	0.388374	0.168167	-1.08725	0.000879272	4.13389	2.9413	2.69832	2.04549	1.28822	1.18982	1.33764	1.39812	no
Dcaf12l2	DDB1- and CUL4-associated factor 12-like protein	chrX	41718634	41721514	0.339722	0.159515	-1.08709	0.000332182	3.52893	2.9413	2.77191	2.36018	1.47226	1.58642	1.516	0.95481	no
Epn3	epsin-3	chr11	94350913	94361288	0.213162	0.0914968	-1.08288	0.0023291	3.22645	2.71505	2.01148	1.84319	0.736128	1.48727	0.71341	1.32991	no
Map6d1	MAP6 domain-containing protein 1	chr16	20233382	20241431	0.176617	0.0738293	-1.08244	0.00171896	1.5124	2.03629	1.98695	1.3262	0.552096	0.594909	1.1147	0.682007	no
Nipal2	NIPA-like protein 2	chr15	34502554	34608461	0.483652	0.225607	-1.08216	0.00059797	4.63802	3.95945	6.81939	6.67594	2.02435	2.77624	2.18482	3.41004	no
Sgcz	zeta-sarcoglycan	chr8	38585608	39724562	0.10773	0.0392564	-1.0818	0.00914452	0.907439	0.565635	0.735906	0.85416	0	0.297454	0.445881	0.409204	no
Podnl1	podocan-like protein 1	chr8	86649888	86656416	0.168321	0.0812149	-1.08174	0.00670904	1.10909	1.35752	0.956677	0.719293	0.736128	0.495757	0.445881	0.341004	no
Aox1	aldehyde oxidase	chr1	58086813	58163254	0.142336	0.0608097	-1.07998	0.00307073	2.11736	1.47065	1.98695	1.84319	0.736128	0.495757	0.579645	1.39812	no
Inhbb	inhibin beta B chain precursor	chr1	121312042	121318825	0.359629	0.166199	-1.07749	0.00215682	3.93224	3.28068	6.47597	4.56301	1.47226	2.37963	1.73894	2.93263	no
Batf	basic leucine zipper transcriptional factor	chr12	87027670	87050037	0.700791	0.27484	-1.07666	0.00459909	1.81488	1.69691	2.18319	1.84319	0.368064	0.396606	0.757998	1.50042	no
Acot11	acyl-coenzyme A thioesterase 11	chr4	106417166	106472436	0.532051	0.253092	-1.07647	6.83586e-07	9.37687	9.16329	9.64036	7.62001	4.6008	4.75927	3.65622	4.19435	no
Galnt18	NA	chr7	118615175	118923491	0.930759	0.421859	-1.07587	1.75668e-05	7.56199	5.88261	8.58557	6.47364	2.57645	3.17285	3.56705	3.81924	no
Far2	fatty acyl-CoA reductase 2	chr6	147995938	148131282	0.646405	0.290292	-1.07568	7.28118e-05	6.65456	8.14515	6.37785	4.83275	2.76048	2.87539	2.94281	3.30774	no
Rassf5	ras association domain-containing protein 5	chr1	133072987	133141755	0.0952217	0.0555852	-1.07337	0.00780628	0.907439	0.226254	1.47181	1.28124	0.736128	0.495757	0.490469	0.545606	no
Scn4b	sodium channel subunit beta-4 precursor	chr9	44947125	44962144	0.0517739	0.0166481	-1.07308	0.0459926	1.10909	0.452508	0.588725	0.449558	0	0.198303	0.401293	0.272803	no
Cdh12	cadherin-12 precursor	chr15	21041207	21519288	0.299406	0.138994	-1.07024	0.00337583	3.83141	3.28068	7.77607	5.28231	1.65629	2.28048	2.58611	2.96673	no
Rxrg	retinoic acid receptor RXR-gamma isoform 1	chr1	169528493	169569754	0.375595	0.179224	-1.06967	0.000260201	2.62149	2.37567	3.26252	2.29275	1.28822	1.28897	1.1147	1.39812	no
Arpp21	cAMP-regulated phosphoprotein 21 isoform 4	chr9	111967595	112137345	0.0314816	0.0139224	-1.06958	0.00900898	1.5124	0.791889	0.711375	0.989028	0.736128	0.0991514	0.445881	0.511506	no
Rtn4rl1	reticulon-4 receptor-like 1 precursor	chr11	75007495	75081264	0.953884	0.435323	-1.06879	0.000107567	13.0066	6.6745	10.2781	7.48514	3.68064	4.06521	4.28046	5.35376	no
Fbxo32	F-box only protein 32	chr15	58007434	58046447	0.733214	0.343352	-1.06851	2.71168e-06	13.8132	14.4803	20.0902	12.0706	6.99322	6.44484	6.10857	9.1048	no
Il18rap	interleukin-18 receptor accessory protein	chr1	40572207	40606142	0.0696374	0.0416639	-1.06833	0.0439322	0.100827	0.678762	0.588725	0.696815	0.368064	0.396606	0.267529	0.204602	no
Rnf144b	E3 ubiquitin-protein ligase RNF144B	chr13	47218089	47343360	0.5097	0.24484	-1.06694	0.00032262	5.54546	7.46639	7.70248	7.77735	3.68064	3.4703	2.14023	4.46715	no
Prelp	prolargin precursor	chr1	135806882	135817978	0.601957	0.288263	-1.0648	0.00115264	6.4529	4.52508	9.37053	5.46213	3.12854	3.07369	2.40776	3.85334	no
AI427809	Mus musculus 8 days neonate male testis cDNA, RIKEN full-length enriched library, clone:G630093A17 product:hypothetical protein, full insert sequence.	chr4	53274228	53283104	0.201364	0.0823545	-1.06137	0.00523021	1.20992	0.905017	1.96242	1.39363	0.184032	0.396606	0.757998	0.95481	no
Dennd2d	DENN domain-containing protein 2D isoform 2	chr3	106285349	106305948	0.0422599	0.0263143	-1.06021	0.0469071	0.705786	0.339381	0.466074	0.719293	0.552096	0.396606	0.267529	0.170502	no
Hoxd4	homeobox protein Hox-D4	chr2	74560035	74567216	0.338162	0.17479	-1.05974	0.000629679	1.91571	2.4888	3.18892	2.71983	1.47226	1.58642	0.891762	1.39812	no
Arhgef6	rho guanine nucleotide exchange factor 6	chrX	54484662	54591906	0.878704	0.396866	-1.05759	4.22147e-06	11.2926	10.7471	14.0067	11.7335	3.68064	4.66012	5.93022	7.70668	no
Pdgfd	platelet-derived growth factor D	chr9	6168612	6377519	0.656331	0.332035	-1.05748	6.79056e-05	3.52893	2.82818	3.87577	3.79877	2.02435	1.88388	1.42682	1.80732	no
D330045A20Rik	hypothetical protein LOC102871	chrX	136014906	136089119	0.134188	0.0630944	-1.05646	0.00227584	1.00827	1.47065	1.83976	1.66336	0.368064	0.991514	0.490469	0.988911	no
Ttc39a	tetratricopeptide repeat protein 39A isoform 2	chr4	109079705	109117350	0.544468	0.242985	-1.05488	0.00239613	2.82314	4.41196	4.31731	4.29328	1.28822	1.38812	1.60517	2.89853	no
Dpep1	dipeptidase 1 precursor	chr8	125710135	125725713	0.352732	0.163345	-1.05422	0.000453004	2.21819	1.92316	2.77191	2.51753	0.736128	1.28897	0.891762	1.50042	no
Jph2	junctophilin-2	chr2	163161978	163223729	0.145901	0.0688608	-1.05183	0.000335662	1.91571	1.92316	1.69258	1.84319	0.552096	1.38812	0.802586	0.784308	no
Mx2	Mus musculus mRNA for Mx2 protein, complete cds, feral strain NJL.	chr16	97757688	97782508	0.112305	0.0524021	-1.05012	0.0189034	0.907439	1.01814	0.711375	0.584426	0.552096	0.297454	0.401293	0.272803	no
Rad51ap2	RAD51-associated protein 2	chr12	11462885	11469734	0.0856698	0.0337226	-1.04956	0.0158084	0.201653	0.905017	0.981208	1.16885	0	0.198303	0.579645	0.545606	no
Syt13	synaptotagmin-13	chr2	92755258	92796208	0.601068	0.277536	-1.04929	0.000559593	7.76365	5.20385	8.11949	5.70939	2.76048	2.47879	2.85364	4.46715	no
Rab27b	ras-related protein Rab-27B	chr18	70138785	70301244	0.194532	0.0870291	-1.04907	0.00025383	4.03306	3.62007	4.56262	4.2708	1.28822	1.68557	1.82811	2.69393	no
AI593442	hypothetical protein LOC330941 isoform 2	chr9	52481147	52487534	0.194335	0.0875186	-1.04751	0.000390736	2.82314	2.60192	3.97389	3.61894	0.736128	1.58642	1.91729	1.73912	no
Erap1	endoplasmic reticulum aminopeptidase 1	chr13	74777320	74829323	0.626747	0.282793	-1.04721	3.85172e-05	7.25952	6.6745	8.58557	7.41771	2.02435	3.4703	3.65622	4.60355	no
Ch25h	cholesterol 25-hydroxylase	chr19	34548274	34549625	0.508928	0.272424	-1.04312	0.00629694	2.62149	1.01814	2.57567	1.97806	1.10419	1.68557	0.757998	0.852509	no
Kctd14	potassium channel tetramerisation domain	chr7	104599844	104608067	0.520855	0.232679	-1.04253	0.00359629	4.33554	3.84632	3.94936	3.68638	0.92016	2.18133	1.20388	2.86443	no
Bace2	beta-secretase 2	chr16	97578335	97660619	0.322081	0.146016	-1.04231	0.000817502	4.13389	2.26254	4.29278	3.64142	0.92016	1.78473	1.82811	2.08012	no
Ltbp2	latent-transforming growth factor beta-binding	chr12	86124162	86217445	0.793083	0.367133	-1.04167	0.00246675	19.0562	13.6884	21.1696	8.137	3.68064	8.32872	7.17868	10.1619	no
Efcab4b	EF-hand calcium-binding domain-containing	chr6	127527993	127579956	0.421657	0.170734	-1.04112	0.00103248	1.61323	1.2444	1.25104	1.37115	0.184032	0.69406	0.71341	0.682007	no
Lbp	lipopolysaccharide-binding protein precursor	chr2	158132229	158158588	0.279119	0.131464	-1.04103	0.000949557	2.41984	1.47065	2.64926	1.84319	0.92016	0.892363	1.07011	1.12531	no
Tnxb	tenascin-X	chr17	34807480	34856760	0.0377589	0.0189207	-1.04083	0.00375699	0.806613	0.791889	1.34916	1.37115	0.552096	0.396606	0.445881	0.784308	no
Fn3k	fructosamine-3-kinase isoform a	chr11	121296267	121311804	0.118734	0.0651807	-1.03925	0.000678473	1.31075	1.69691	1.59446	1.55098	1.28822	0.69406	0.802586	0.613807	no
Dnahc17	dynein heavy chain 17, axonemal	chr11	117883037	117990533	0.0165091	0.00549872	-1.03908	0.0454524	0.907439	0.905017	0.686845	0.404602	0	0.297454	0.401293	0.306903	no
Derl3	derlin-3	chr10	75356143	75358686	0.370012	0.18244	-1.03837	0.00123592	1.5124	1.81003	1.3001	1.23628	0.92016	0.793212	0.624233	0.579706	no
Grhl2	grainyhead-like protein 2 homolog	chr15	37162791	37293323	0.0728186	0.0314013	-1.03819	0.0195579	1.61323	0.678762	1.32463	0.651859	0.184032	0.69406	0.490469	0.511506	no
Procr	endothelial protein C receptor	chr2	155576953	155581214	0.376476	0.16455	-1.0381	0.00143136	2.21819	1.58378	1.25104	1.66336	0.552096	0.892363	0.757998	0.784308	no
Zfp385b	zinc finger protein 385B isoform 1	chr2	77248689	77654873	0.617207	0.302035	-1.03798	0.00232951	4.03306	6.10886	8.56104	8.27187	2.94451	3.6686	2.31858	4.33075	no
Gyltl1b	glycosyltransferase-like protein LARGE2 isoform	chr2	92205203	92211193	0.628905	0.29638	-1.03757	0.000167246	5.54546	3.73319	4.75886	4.0685	2.20838	1.88388	1.96188	2.59163	no
Akr1c14	3-alpha-hydroxysteroid dehydrogenase	chr13	4058837	4089668	0.164949	0.0823969	-1.03719	0.00199963	0.907439	1.35752	1.27557	1.25876	0.368064	0.991514	0.445881	0.613807	no
Sntg2	gamma-2-syntrophin	chr12	30859422	31058240	0.0876875	0.0344538	-1.03619	0.0309092	0.30248	0.791889	0.760436	0.584426	0	0.297454	0.312117	0.375104	no
Ermap	erythroid membrane-associated protein	chr4	118848062	118862616	0.167642	0.0812417	-1.03365	0.000709701	1.91571	1.92316	2.89456	2.36018	1.10419	0.892363	1.02553	1.43222	no
Fbln7	fibulin-7 precursor	chr2	128689668	128722770	0.638004	0.299993	-1.03106	0.000475836	6.0496	4.63821	6.45144	4.92266	2.20838	2.57794	2.14023	3.58054	no
Sema3b	semaphorin-3B	chr9	107500446	107511572	0.748047	0.357812	-1.03035	0.000135014	6.65456	8.82391	9.29694	5.73187	3.49661	3.86691	3.29952	4.12614	no
Adrb3	beta-3 adrenergic receptor	chr8	28336248	28340060	0.153742	0.0637495	-1.02968	0.00358288	1.5124	1.13127	1.42275	1.03398	0.552096	0.198303	0.624233	0.784308	no
Kbtbd13	kelch repeat and BTB domain-containing protein	chr9	65236491	65239459	0.145881	0.0584716	-1.02889	0.00669805	1.10909	1.92316	0.907617	1.19133	0.184032	0.793212	0.401293	0.716108	no
Kcns1	potassium voltage-gated channel subfamily S	chr2	163989355	163996849	0.16912	0.0748929	-1.02808	0.0479622	1.81488	1.01814	1.83976	0.764249	0.184032	0.991514	0.312117	0.95481	no
Vsnl1	visinin-like protein 1	chr12	11332051	11443455	0.581095	0.281407	-1.02693	0.000298793	3.0248	3.05443	4.09654	3.21434	1.84032	1.09067	1.8727	1.77322	no
Kcng2	potassium voltage-gated channel subfamily G	chr18	80491283	80560993	0.108926	0.0449825	-1.02542	0.00689697	0.504133	1.13127	1.00574	1.01151	0.184032	0.297454	0.445881	0.613807	no
Arhgef15	rho guanine nucleotide exchange factor 15	chr11	68756656	68770360	0.34137	0.159678	-1.02527	3.33373e-05	4.33554	3.84632	4.31731	4.29328	1.84032	1.68557	2.09564	2.35293	no
Cmtm5	CKLF-like MARVEL transmembrane domain-containing	chr14	55555307	55558114	0.886512	0.460966	-1.02202	0.00473927	2.41984	1.81003	3.0908	2.06797	1.47226	1.28897	0.668822	1.46632	no
Phf19	PHD finger protein 19	chr2	34749275	34769496	0.457805	0.233181	-1.02161	0.0019846	5.04133	3.05443	6.84392	5.50709	2.94451	2.57794	2.00646	2.93263	no
C1ql3	complement C1q-like protein 3 precursor	chr2	12923514	12932491	0.291888	0.138431	-1.02068	0.00101254	2.01653	2.4888	2.94362	3.57399	0.736128	1.58642	1.33764	1.63682	no
St6galnac2	alpha-N-acetylgalactosaminide	chr11	116538019	116555974	0.807319	0.391925	-1.0204	0.000311071	5.14216	4.29883	4.78339	5.30479	2.57645	1.98303	1.8727	3.13723	no
Spem1	spermatid maturation protein 1	chr11	69634373	69635667	0.390256	0.165638	-1.02037	0.00474233	1.41157	1.35752	1.03027	0.96655	0.184032	0.892363	0.401293	0.579706	no
Eps8l2	epidermal growth factor receptor kinase	chr7	148524901	148548915	0.365338	0.160911	-1.01956	0.00176919	2.62149	4.41196	3.31158	2.94461	0.92016	1.48727	1.33764	2.21652	no
Frmd3	FERM domain-containing protein 3 isoform 2	chr4	73659507	73848118	0.314923	0.145077	-1.01817	0.00265541	2.92397	4.29883	3.82671	4.72036	1.47226	1.28897	1.78352	2.83033	no
Lingo3	leucine-rich repeat and immunoglobulin-like	chr10	80295548	80306784	0.290423	0.154565	-1.01476	0.00151765	2.31901	3.95945	2.67379	2.89965	2.20838	1.68557	1.47141	0.988911	no
Epha6	ephrin type-A receptor 6	chr16	59653309	60605357	0.198775	0.101827	-1.01449	0.0130048	3.12562	3.05443	2.01148	1.70832	1.47226	1.98303	0.802586	0.852509	no
Chrm1	muscarinic acetylcholine receptor M1	chr19	8738495	8758092	0.162753	0.0781421	-1.013	0.0018611	3.62976	2.37567	3.85124	2.29275	1.47226	1.28897	1.56058	1.60272	no
Wnt4	protein Wnt-4 precursor	chr4	136833550	136855416	0.501445	0.233561	-1.01259	0.000193111	6.95704	5.76948	5.10228	4.90018	1.84032	3.4703	2.6307	2.83033	no
Nrip2	nuclear receptor-interacting protein 2 isoform	chr6	128349784	128358953	0.557894	0.289963	-1.01211	0.00260252	2.82314	1.92316	4.48902	3.39416	1.84032	1.48727	1.64976	1.63682	no
Hcn1	potassium/sodium hyperpolarization-activated	chr13	118391127	118769835	0.100843	0.0510265	-1.01182	0.00044497	1.81488	3.16756	2.1096	2.38266	1.47226	1.18982	1.15929	1.02301	no
Plekhs1	NA	chr19	56536127	56561219	0.0761434	0.0278447	-1.00884	0.0493893	0.403306	0.678762	0.539664	0.53947	0	0.198303	0.312117	0.306903	no
Adh7	alcohol dehydrogenase class 4 mu/sigma chain	chr3	137880737	137895006	0.567819	0.262969	-1.00856	0.00626654	3.52893	2.9413	4.9551	2.60744	1.28822	1.18982	1.82811	2.31883	no
Cdh19	cadherin-19	chr1	112785772	112873949	0.398044	0.190387	-1.00725	0.0124248	2.92397	2.26254	3.94936	5.41717	0.92016	1.88388	1.60517	2.62573	no
Mmd2	monocyte to macrophage differentiation factor 2	chr5	143039435	143084706	0.735454	0.38488	-1.00511	0.00114785	5.14216	2.9413	5.49476	5.23735	2.76048	2.87539	1.82811	2.42113	no
Cdhr1	cadherin-related family member 1 precursor	chr14	37891035	37911497	0.0781471	0.0449554	-1.00494	0.0262611	0.907439	0.452508	1.47181	1.19133	0.92016	0.297454	0.267529	0.818409	no
Hoxc5	homeobox protein Hox-C5	chr15	102844439	102847860	0.120326	0.0587315	-1.00395	0.0441511	0.100827	1.47065	1.20198	1.14637	0.184032	0.793212	0.267529	0.682007	no
Tbxa2r	thromboxane A2 receptor	chr10	80791476	80797917	0.539605	0.247385	-1.0036	0.00747529	4.43637	3.28068	2.67379	1.84319	1.10419	1.78473	1.29305	1.53452	no
Lrrc8e	leucine-rich repeat-containing protein 8E	chr8	4226827	4237470	0.171528	0.0862661	-1.00151	0.00121872	2.01653	2.60192	1.61899	1.64089	1.28822	1.09067	0.802586	0.818409	no
Sytl5	synaptotagmin-like protein 5	chrX	9462748	9571669	0.337679	0.196019	-1.00024	0.0012335	2.11736	1.92316	2.94362	2.27027	2.02435	1.28897	0.93635	1.12531	no
Pcbd1	pterin-4-alpha-carbinolamine dehydratase	chr10	60552091	60557077	0.882663	0.413953	-0.999439	0.000298767	2.01653	2.14941	2.13413	2.20283	1.10419	0.594909	1.15929	1.19351	no
C1ra	complement C1r-A subcomponent precursor	chr6	124462639	124473458	0.308224	0.149301	-0.999138	0.0286199	2.41984	1.92316	3.45876	2.3377	1.47226	0.396606	0.980938	2.11422	no
Pitpnm3	membrane-associated phosphatidylinositol	chr11	71861030	71949391	0.250426	0.126039	-0.994282	0.000567487	5.04133	4.52508	5.74006	4.54054	3.31258	1.48727	2.36317	2.93263	no
Kcnq3	potassium voltage-gated channel subfamily KQT	chr15	65826477	66117786	0.209914	0.0954214	-0.993944	0.000946748	2.21819	1.69691	1.76617	1.48354	0.736128	0.793212	0.93635	0.852509	no
Mmp25	matrix metalloproteinase-25 precursor	chr17	23766425	23782236	0.108815	0.0453932	-0.992797	0.0166252	1.10909	1.69691	0.809496	0.719293	0.368064	0.594909	0.401293	0.477405	no
Bfsp1	filensin	chr2	143652264	143688909	0.53695	0.265819	-0.99233	0.000134853	3.73058	3.39381	4.34184	3.68638	1.65629	2.08218	1.73894	2.11422	no
Zfp92	zinc finger protein 92	chrX	70656442	70672326	0.0670528	0.0248181	-0.990781	0.00780628	1.00827	1.69691	0.981208	0.876638	0.184032	0.396606	0.579645	0.579706	no
Myo18b	myosin XVIIIb	chr5	113117896	113325382	0.122751	0.0666496	-0.989894	0.00351256	2.72232	3.62007	3.31158	2.40514	2.02435	2.28048	1.1147	1.15941	no
Eda2r	tumor necrosis factor receptor superfamily	chrX	94529180	94572548	0.116356	0.0602021	-0.986778	0.00451503	1.71405	1.69691	2.06054	2.60744	1.10419	0.991514	0.668822	1.43222	no
Sec1	galactoside 2-alpha-L-fucosyltransferase 3	chr7	52933057	52949772	0.783251	0.366769	-0.986584	0.00168332	5.44464	4.52508	6.91751	6.15895	1.65629	2.08218	3.3887	3.88744	no
Fbxo2	F-box only protein 2	chr4	147534777	147540526	0.313045	0.15179	-0.986127	0.00506659	0.806613	1.01814	1.56993	1.21381	0.368064	0.495757	0.802586	0.613807	no
Edn1	endothelin-1 precursor	chr13	42396639	42403358	0.149695	0.0882057	-0.983807	0.0112025	1.00827	1.2444	1.0548	0.85416	0.92016	0.793212	0.222941	0.511506	no
B3gnt8	UDP-GlcNAc:betaGal	chr7	26412643	26414509	0.257386	0.125427	-0.983733	0.00347879	1.81488	1.13127	1.5454	1.21381	0.736128	0.69406	0.490469	0.88661	no
Stab2	stabilin-2 precursor	chr10	86303955	86470687	0.0342222	0.0182023	-0.982152	0.0116955	1.00827	0.452508	0.956677	0.899116	0.552096	0.297454	0.490469	0.443305	no
Otof	otoferlin isoform 1	chr5	30669351	30764305	0.129092	0.060248	-0.982133	0.00126377	2.41984	2.9413	2.33037	3.32673	1.10419	0.991514	1.42682	1.70502	no
Kcnab1	voltage-gated potassium channel subunit beta-1	chr3	64913565	65182141	0.32865	0.164085	-0.981421	0.000400674	2.21819	3.39381	3.33611	2.71983	1.28822	1.68557	1.42682	1.50042	no
Mfsd4	major facilitator superfamily domain-containing	chr1	133923198	133964639	0.160543	0.0759043	-0.980692	0.0044539	2.01653	1.58378	3.11533	2.58496	0.736128	0.793212	1.56058	1.39812	no
Scube2	signal peptide, CUB and EGF-like	chr7	116942205	117009193	0.376311	0.186483	-0.980521	0.000957506	3.4281	3.39381	4.90604	4.24832	1.65629	1.98303	1.73894	2.62573	no
Henmt1	NA	chr3	108743002	108763694	0.102934	0.0351181	-0.980419	0.04443	0.806613	0.565635	0.515134	0.719293	0	0.0991514	0.490469	0.341004	no
Ntn5	netrin-5	chr7	52939784	52949924	0.522357	0.219432	-0.978923	0.00441663	2.92397	2.71505	2.45302	1.64089	0.552096	0.892363	1.47141	1.29581	no
Cd1d2	SubName: Full=Cd1d2 protein;	chr3	86790508	86793454	0.630837	0.335927	-0.976759	0.0185883	2.72232	2.9413	2.1096	1.50602	2.39242	0.495757	0.891762	1.19351	no
[truncated: 395 more rows]
