# Supplementary material for: BRD4 binds to active cranial neural crest enhancers to regulate RUNX2 activity during osteoblast differentiation
Source: Development. 2024 Jan 24;151(2):dev202110. doi: 10.1242/dev.202110 (PMC10905746; doi:10.1242/dev.202110)
Supplement: Table S5. — Sheet1: RUNX2_cutnrun_BRD4_KO_altered: List of Brd4KO mis-expressed genes with peaks of RUNX2 in proximity (within 50kb) that experience significant reduction in Brd4KO2 RUNX2 CUT&RUN sequence reads (FDR ≤ 0.05) or peaks of RUNX2 called in WT but not Brd4KO2 samples. Columns denote gene information, if expression is reduced in Brd4KO cells (ko_rna_down), RUNX2 peak location (runx2_peak_coordinate), RUNX2 peak information such as the distance to gene body (gene_distance), average RUNX2 CUT&RUN RPKM value at this peak in WT (avg_wt_runx2_rpkm) or Brd4KO2 samples (avg_ko_runx2_rpkm), the WT vs. Brd4KO2 RUNX2 CUT&RUN logFC (runx2_logFC) and FDR significance (runx2_FDR), whether there is significant (FDR < 0.05) loss of RUNX2 (sig_ko_runx2_loss) or a peak of RUNX2 that was not called in Brd4KO2 samples (wt_specific_runx2_peak), if the RUNX2 peak was called in 2 or more individual replicates (runx2_peak_2+_replicate), if the peak was also called at D3 of osteogenic differentiation (runx2_d3_present), if the RUNX2 peak overlaps a peak of BRD4 (brd4_present), if the RUNX2 peak represents a BRD4 D0 stem cell enhancer (from Table S1: sheet 4), a BRD4 D3 osteogenic enhancer (from Table S2: sheet 4), or a D6 BRD4 osteogenic enhancer (from Table S3: sheet 4). The final several columns are raw read counts of individual replicates from RUNX2 CUT&RUN (_runx2.raw) that went into edgeR statistical analysis. Sheet2: RUNX2_D0_BRD4_stemcell_enhancer: Average RUNX2 CUT&RUN RPKM from D0 WT or Brd4KO2 samples at all BRD4 D0 target stem cell enhancers (from Table S1: sheet 4). Also listed is the RUNX2 RPKM average across the entire set of enhancers and the t-test p-value identifying significant differences in the WT vs. Brd4KO2 mean enhancer RUNX2 RPKM. Sheet3: RUNX2_D3_BRD4_osteo_enhancer: Average RUNX2 CUT&RUN RPKM from D0 WT or Brd4KO2 samples at all BRD4 D3 osteogenic enhancers (from Table S2: sheet 4). Also listed is the RUNX2 RPKM average across the entire set of enhancers and the tte [file develop-151-202110-TableS5.xlsx]

## Sheet: RUNX2_cutnrun_BRD4_KO_altered
	Table S5: Brd4KO1 and Brd4KO2 mis-expressed genes that lose RUNX2 enrichment in BRD4 mutant cNCC stem cell culture (D0). Also listed are RUNX2 levels at BRD4 target enhancers.
	Sheet 1: D0_culture_RNA_sig_down: List of Brd4KO mis-expressed genes with peaks of RUNX2 in proximity (within 50kb) that experience significant reduction in Brd4KO2 RUNX2 CUT&RUN sequence reads (FDR < 0.05) or peaks of RUNX2 called in WT but not Brd4KO2 samples. Columns denote gene information, if expression is reduced in Brd4KO cells (ko_rna_down), RUNX2 peak location (runx2_peak_coordinate), RU…
	Sheet 2: RUNX2_D0_BRD4_stemcell_enhancer: Average RUNX2 CUT&RUN RPKM from D0 WT or Brd4KO2 samples at all BRD4 D0 target stem cell enhancers (from Table S1: sheet 4). Also listed is the RUNX2 RPKM average across the entire set of enhancers and the t-test p-value identifying significant differences in the WT vs. Brd4KO2 mean enhancer RUNX2 RPKM.
	Sheet 3: RUNX2_D3_BRD4_osteo_enhancer: Average RUNX2 CUT&RUN RPKM from D0 WT or Brd4KO2 samples at all BRD4 D3 osteogenic enhancers (from Table S2: sheet 4). Also listed is the RUNX2 RPKM average across the entire set of enhancers and the t-test p-value identifying significant differences in the WT vs. Brd4KO2 mean enhancer RUNX2 RPKM.
	Sheet 4: RUNX2_D6_BRD4_osteo_enhancer: Average RUNX2 CUT&RUN RPKM from D0 WT or Brd4KO2 samples at all BRD4 D6 osteogenic enhancers (from Table S3: sheet 4). Also listed is the RUNX2 RPKM average across the entire set of enhancers and the t-test p-value identifying significant differences in the WT vs. Brd4KO2 mean enhancer RUNX2 RPKM.
genes	description	chr	wide_start	wide_stop	d0_ko_rna_down	d3_ko_rna_down	d6_ko_rna_down	runx2_peak_coordinate	gene_distance	avg_wt_runx2_rpkm	avg_ko_runx2_rpkm	runx2_logFC	runx2_FDR	sig_ko_runx2_loss	wt_specific_runx2_peak	runx2_peak_2+_replicate	runx2_d3_present	brd4_present	brd4_d0_enhancer	brd4_d3_enhancer	brd4_d6_enhancer	wt1.d0_runx2.raw	wt2.d0_runx2.raw	wt3.d0_runx2.raw	wt4.d0_runx2.raw	ko1.d0_runx2.raw	ko2.d0_runx2.raw
Camk1d	Mus musculus 13 days embryo lung cDNA, RIKEN full-length enriched library, clone:D430003N14 product:calcium/calmodulin-dependent protein kinase ID, full insert sequence.,SubName: Full=Putative uncharacterized protein;,calcium/calmodulin-dependent protein kinase type	chr2	5214502	5635710	1	1	1	chr2:5534934-5535269	0	14.3715	0	-7.2508	0.00411587	1	1	1	NA	1	NA	NA	NA	10.2006	21.0055	27.5019	33.4434	0	0
2900026A02Rik	hypothetical protein LOC243219	chr5	113515342	113592333	1	NA	NA	chr5:113593748-113594148	-1416	6.64577	0	-6.81244	0.00940433	1	1	NA	NA	1	NA	NA	NA	13.1151	23.006	16.7403	10.5611	0	0
Creb3l2	Mus musculus 18-day embryo whole body cDNA, RIKEN full-length enriched library, clone:1190021J06 product:unclassifiable, full insert sequence.,cyclic AMP-responsive element-binding protein	chr6	37277375	37392148	NA	1	NA	chr6:37415986-37416350	-23839	8.55755	0	-6.76847	0.00940433	1	1	1	NA	1	NA	NA	NA	13.1151	15.5041	19.1318	17.6018	0	0
Creb3l2	Mus musculus 18-day embryo whole body cDNA, RIKEN full-length enriched library, clone:1190021J06 product:unclassifiable, full insert sequence.,cyclic AMP-responsive element-binding protein	chr6	37277375	37392148	NA	1	NA	chr6:37415982-37416326	-23835	9.38444	0	-6.7661	0.00940433	1	1	1	NA	1	NA	NA	NA	13.1151	14.5038	19.1318	19.362	0	0
2900026A02Rik	hypothetical protein LOC243219	chr5	113515342	113592333	1	NA	NA	chr5:113586126-113586400	0	11.1989	0	-6.71018	0.00940433	1	1	NA	1	1	NA	NA	NA	11.6579	16.0042	15.5446	19.362	0	0
Bcas3	SubName: Full=Breast carcinoma amplified sequence 3; Flags: Fragment;,breast carcinoma-amplified sequence 3 homolog	chr11	85166665	85639560	NA	1	NA	chr11:85197836-85198051	0	12.9056	0	-6.65301	0.0146113	1	1	1	1	1	NA	NA	NA	18.944	10.0026	20.3275	12.3213	0	0
Smad4	Mus musculus cDNA pooled tissues:(tissue_type=brain,dev_stage=8-12 days neonate,strain=BALB/c),(tissue_type=testis,dev_stage=adult, strain=C57BL/6J), clone:V01X010K15.,SubName: Full=SMAD4;,mothers against decapentaplegic homolog 4	chr18	73798666	73863395	NA	1	NA	chr18:73863359-73863923	0	4.96793	0	-6.64666	0.022234	1	1	NA	NA	1	NA	NA	NA	26.2302	8.50222	13.1531	14.0814	0	0
Tead3	RecName: Full=Transcriptional enhancer factor TEF-5; AltName: Full=DTEF-1; AltName: Full=ETF-related factor 1; Short=ETFR-1; AltName: Full=TEA domain family member 3; Short=TEAD-3;,transcriptional enhancer factor TEF-5 isoform 1,transcriptional enhancer factor TEF-5 isoform 2	chr17	28468617	28487750	NA	1	NA	chr17:28487218-28488147	0	3.39504	0	-6.63726	0.0217172	1	NA	NA	NA	1	NA	NA	NA	5.82893	18.0047	10.7616	24.6425	0	0
Yes1	proto-oncogene tyrosine-protein kinase Yes	chr5	32913592	32989430	NA	1	NA	chr5:33014785-33015366	25356	4.51649	0	-6.62991	0.0217172	1	1	NA	NA	1	NA	NA	NA	27.6874	11.0029	9.56589	12.3213	0	0
Ccdc85c	coiled-coil domain containing 85C	chr12	109444554	109513627	1	NA	NA	chr12:109477633-109478205	0	4.01443	0	-6.61614	0.0217172	1	1	NA	NA	1	NA	NA	NA	14.5723	14.5038	22.719	5.28054	0	0
Ahcyl1	putative adenosylhomocysteinase 2	chr3	107466037	107499466	NA	NA	1	chr3:107543440-107543774	-43975	7.85917	0	-6.51511	0.0156682	1	1	NA	NA	1	NA	NA	NA	17.4868	10.5027	14.3488	14.0814	0	0
Tmem158	transmembrane protein 158 precursor	chr9	123168174	123169907	NA	1	NA	chr9:123169559-123170030	0	6.53154	0	-6.50265	0.0293167	1	NA	NA	NA	1	NA	NA	NA	10.2006	8.00209	15.5446	22.8823	0	0
Tgfbr3	transforming growth factor beta receptor type 3	chr5	107535588	107718614	NA	1	NA	chr5:107508222-107508565	27024	6.817	0	-6.49826	0.0156682	1	1	1	NA	1	NA	1	NA	14.5723	16.0042	9.56589	12.3213	0	0
Smad4	Mus musculus cDNA pooled tissues:(tissue_type=brain,dev_stage=8-12 days neonate,strain=BALB/c),(tissue_type=testis,dev_stage=adult, strain=C57BL/6J), clone:V01X010K15.,SubName: Full=SMAD4;,mothers against decapentaplegic homolog 4	chr18	73798666	73863395	NA	1	NA	chr18:73863488-73863805	-94	8.10998	0	-6.49521	0.036406	1	1	NA	NA	1	NA	NA	NA	24.773	7.50196	9.56589	14.0814	0	0
Mafk	transcription factor MafK	chr5	140267489	140278606	NA	NA	1	chr5:140271076-140271307	0	12.3825	0	-6.47633	0.0210114	1	1	NA	NA	1	NA	NA	NA	8.7434	12.5033	11.9574	21.1221	0	0
Cubn	cubilin precursor	chr2	13197964	13413503	NA	1	NA	chr2:13307278-13307593	0	7.38367	0	-6.45015	0.0171487	1	1	1	1	1	NA	NA	NA	8.7434	15.0039	14.3488	12.3213	0	0
Bcor	BCL-6 corepressor isoform a,BCL-6 corepressor isoform b,BCL-6 corepressor isoform c,BCL-6 corepressor isoform d	chrX	11613863	11737481	NA	NA	1	chrX:11576044-11576505	37359	4.93668	0	-6.44619	0.0426051	1	1	NA	1	1	NA	NA	NA	14.5723	7.00183	23.9147	7.04072	0	0
Ccdc85c	coiled-coil domain containing 85C	chr12	109444554	109513627	1	NA	NA	chr12:109477540-109478062	0	3.84966	0	-6.4354	0.0256547	1	1	NA	NA	1	NA	NA	NA	14.5723	13.5035	16.7403	5.28054	0	0
Bcor	BCL-6 corepressor isoform a,BCL-6 corepressor isoform b,BCL-6 corepressor isoform c,BCL-6 corepressor isoform d	chrX	11613863	11737481	NA	NA	1	chrX:11576044-11576437	37427	5.53833	0	-6.37297	0.0464503	1	1	NA	1	1	NA	NA	1	13.1151	7.00183	22.719	7.04072	0	0
Ncoa4	SubName: Full=Nuclear receptor coactivator 4; SubName: Full=Putative uncharacterized protein;,SubName: Full=Putative uncharacterized protein; Flags: Fragment;,nuclear receptor coactivator 4	chr14	32973077	32992549	1	NA	NA	chr14:32978357-32979137	0	3.15031	0	-6.37196	0.0286448	1	NA	NA	NA	1	NA	NA	NA	5.82893	13.0034	14.3488	15.8416	0	0
Ankrd1	ankyrin repeat domain-containing protein 1	chr19	36186454	36194334	NA	NA	1	chr19:36203581-36203844	-9248	6.39304	0	-6.35818	0.0426051	1	1	NA	NA	1	NA	NA	1	13.1151	19.5051	9.56589	3.52036	0	0
Plekha5	phosphoinositol 3-phosphate-binding protein-2	chr6	140372619	140543427	NA	1	NA	chr6:140463337-140463618	0	6.64529	0	-6.35353	0.0388677	1	1	NA	NA	1	NA	NA	NA	17.4868	16.5043	5.97868	7.04072	0	0
Nfatc2	SubName: Full=Nuclear factor of activated T-cells c2 isoform IA-deltaII-deltaXa; SubName: Full=Nuclear factor of activated T-cells c2 isoform IB-deltaII-deltaXa;,nuclear factor of activated T-cells, cytoplasmic	chr2	168301909	168427155	1	NA	1	chr2:168446662-168447020	-19508	5.89931	0	-6.31847	0.036406	1	1	NA	NA	1	NA	NA	1	5.82893	14.0037	15.5446	10.5611	0	0
Atp9a	probable phospholipid-transporting ATPase IIA	chr2	168459937	168567631	1	1	1	chr2:168446662-168447020	12918	5.89931	0	-6.31847	0.036406	1	1	NA	NA	1	NA	NA	1	5.82893	14.0037	15.5446	10.5611	0	0
Nfatc2	SubName: Full=Nuclear factor of activated T-cells c2 isoform IA-deltaII-deltaXa; SubName: Full=Nuclear factor of activated T-cells c2 isoform IB-deltaII-deltaXa;,nuclear factor of activated T-cells, cytoplasmic	chr2	168301909	168427155	1	NA	1	chr2:168446795-168447091	-19641	7.07051	0	-6.31092	0.0426051	1	1	NA	NA	1	NA	NA	NA	4.3717	15.0039	15.5446	10.5611	0	0
Atp9a	probable phospholipid-transporting ATPase IIA	chr2	168459937	168567631	1	1	1	chr2:168446795-168447091	12847	7.07051	0	-6.31092	0.0426051	1	1	NA	NA	1	NA	NA	NA	4.3717	15.0039	15.5446	10.5611	0	0
Gpr146	probable G-protein coupled receptor 146 isoform	chr5	139856620	139872368	NA	1	NA	chr5:139856479-139856690	0	11.7262	0	-6.30762	0.0266294	1	1	NA	NA	1	NA	NA	NA	11.6579	11.0029	8.37016	17.6018	0	0
Cdc14a	dual specificity protein phosphatase CDC14A	chr3	115975470	116126950	1	1	NA	chr3:116083283-116084129	0	2.23723	0	-6.29311	0.0386346	1	1	NA	NA	1	NA	NA	NA	8.7434	17.0044	9.56589	8.80089	0	0
Tmem86a	transmembrane protein 86A	chr7	54306009	54310146	NA	1	1	chr7:54305952-54306331	0	5.13188	0	-6.25903	0.0388677	1	1	NA	1	1	NA	NA	NA	18.944	8.50222	11.9574	7.04072	0	0
Dlgap4	disks large-associated protein 4 isoform a	chr2	156439440	156590099	NA	1	1	chr2:156517458-156517737	0	9.76527	0	-6.25249	0.064034	0	1	NA	NA	1	NA	NA	NA	13.1151	5.00131	7.17442	22.8823	0	0
1110008F13Rik	RAB5-interacting protein	chr2	156688857	156699298	NA	NA	1	chr2:156688467-156689274	0	1.97343	0	-6.2398	0.0528488	0	1	NA	NA	1	NA	NA	NA	17.4868	15.0039	7.17442	3.52036	0	0
Polm	DNA-directed DNA/RNA polymerase mu	chr11	5727862	5738019	1	NA	NA	chr11:5734950-5735496	0	4.68432	0	-6.23089	0.0454224	1	NA	NA	NA	1	1	NA	NA	10.2006	7.00183	10.7616	19.362	0	0
1110008F13Rik	RAB5-interacting protein	chr2	156688857	156699298	NA	NA	1	chr2:156688443-156689167	0	2.17997	0	-6.22063	0.053748	0	1	NA	NA	1	NA	NA	NA	17.4868	14.5038	7.17442	3.52036	0	0
Ncoa4	SubName: Full=Nuclear receptor coactivator 4; SubName: Full=Putative uncharacterized protein;,SubName: Full=Putative uncharacterized protein; Flags: Fragment;,nuclear receptor coactivator 4	chr14	32973077	32992549	1	NA	NA	chr14:32978431-32979111	0	3.27921	0	-6.20513	0.0416752	1	NA	NA	NA	1	NA	NA	NA	5.82893	10.0026	14.3488	14.0814	0	0
Olfml3	RecName: Full=Olfactomedin-like protein 3; Flags: Precursor;,olfactomedin-like protein 3 precursor	chr3	103539316	103541924	1	NA	NA	chr3:103541489-103542355	0	2.77565	0	-6.20074	0.0496281	1	NA	NA	NA	1	NA	NA	NA	14.5723	7.00183	7.17442	17.6018	0	0
Plekha5	phosphoinositol 3-phosphate-binding protein-2	chr6	140372619	140543427	NA	1	NA	chr6:140463356-140463598	0	6.99155	0	-6.19693	0.053748	0	1	NA	NA	1	NA	1	NA	14.5723	15.5041	4.78295	7.04072	0	0
Crtc3	Mus musculus 16 days embryo head cDNA, RIKEN full-length enriched library, clone:C130001H10 product:unclassifiable, full insert sequence.	chr7	87818155	87833763	NA	1	NA	chr7:87833554-87834408	0	1.82555	0	-6.19001	0.0896574	0	1	NA	NA	1	NA	NA	NA	14.5723	9.00236	19.1318	0	0	0
Bcor	BCL-6 corepressor isoform a,BCL-6 corepressor isoform b,BCL-6 corepressor isoform c,BCL-6 corepressor isoform d	chrX	11613863	11737481	NA	NA	1	chrX:11576056-11576389	37475	5.06069	0	-6.17887	0.0866524	0	1	NA	1	1	NA	NA	NA	13.1151	6.5017	21.5233	1.76018	0	0
Plekha5	phosphoinositol 3-phosphate-binding protein-2	chr6	140372619	140543427	NA	1	NA	chr6:140463381-140463601	0	7.62589	0	-6.17729	0.0540522	0	1	NA	NA	1	NA	NA	NA	14.5723	15.0039	4.78295	7.04072	0	0
Pfkfb3	6-phosphofructo-2-kinase/fructose-2,	chr2	11393057	11475556	NA	1	1	chr2:11451873-11452425	0	3.38406	0	-6.16091	0.0454224	1	1	NA	NA	1	NA	NA	NA	5.82893	14.5038	9.56589	10.5611	0	0
Cdk19	SubName: Full=Cdc2l6 protein; SubName: Full=Cell division cycle 2-like 6 (CDK8-like), isoform CRA_a;	chr10	40059369	40203624	NA	1	NA	chr10:40058279-40059638	0	1.1989	0	-6.15357	0.053712	0	1	NA	NA	1	NA	NA	NA	10.2006	16.5043	5.97868	7.04072	0	0
Ccdc85c	coiled-coil domain containing 85C	chr12	109444554	109513627	1	NA	NA	chr12:109477836-109478152	0	5.35481	0	-6.14709	0.0457315	1	1	NA	NA	1	NA	NA	NA	10.2006	11.0029	14.3488	5.28054	0	0
Rnf144b	E3 ubiquitin-protein ligase RNF144B	chr13	47289371	47343360	1	NA	NA	chr13:47312412-47313078	0	2.56267	0	-6.14488	0.0454224	1	1	NA	NA	1	1	NA	NA	7.28616	13.5035	11.9574	7.04072	0	0
Dgat2	diacylglycerol O-acyltransferase 2	chr7	106302172	106331223	NA	NA	1	chr7:106303956-106304193	0	9.1275	0	-6.13591	0.0496281	1	1	NA	NA	1	NA	NA	NA	11.6579	10.5027	4.78295	15.8416	0	0
Loxl2	lysyl oxidase homolog 2 precursor	chr14	70008935	70095641	1	1	1	chr14:70092195-70092811	0	3.20704	0	-6.13305	0.0373973	1	NA	NA	NA	1	NA	NA	1	8.7434	9.50249	13.1531	10.5611	0	0
Tle3	transducin-like enhancer protein 3 isoform 1,transducin-like enhancer protein 3 isoform 2,transducin-like enhancer protein 3 isoform 3	chr9	61220172	61266304	1	1	1	chr9:61220048-61220340	0	6.86861	0	-6.13039	0.0426051	1	1	NA	NA	1	NA	NA	NA	14.5723	7.50196	10.7616	10.5611	0	0
Tle3	transducin-like enhancer protein 3 isoform 1,transducin-like enhancer protein 3 isoform 2,transducin-like enhancer protein 3 isoform 3	chr9	61220172	61266304	1	1	1	chr9:61220079-61220345	0	7.53998	0	-6.13038	0.0426051	1	1	NA	NA	1	NA	NA	NA	14.5723	7.50196	10.7616	10.5611	0	0
Tle3	transducin-like enhancer protein 3 isoform 1,transducin-like enhancer protein 3 isoform 2,transducin-like enhancer protein 3 isoform 3	chr9	61220172	61266304	1	1	1	chr9:61220033-61220305	0	7.32122	0	-6.10931	0.0463028	1	1	NA	NA	1	NA	NA	NA	14.5723	7.00183	10.7616	10.5611	0	0
Camk1d	Mus musculus 13 days embryo lung cDNA, RIKEN full-length enriched library, clone:D430003N14 product:calcium/calmodulin-dependent protein kinase ID, full insert sequence.,SubName: Full=Putative uncharacterized protein;,calcium/calmodulin-dependent protein kinase type	chr2	5214502	5635710	1	1	1	chr2:5539595-5539901	0	5.32404	0	-6.09769	0.057124	0	1	NA	NA	1	1	NA	NA	17.4868	9.50249	8.37016	5.28054	0	0
Ankrd1	ankyrin repeat domain-containing protein 1	chr19	36186454	36194334	NA	NA	1	chr19:36203559-36203773	-9226	6.99228	0	-6.08362	0.0556496	0	1	NA	NA	1	NA	NA	NA	10.2006	15.0039	7.17442	5.28054	0	0
Smurf2	E3 ubiquitin-protein ligase SMURF2	chr11	106681377	106782029	NA	1	1	chr11:106791753-106792218	-9725	3.1298	0	-6.07442	0.0695845	0	1	NA	NA	1	NA	NA	NA	17.4868	12.0031	5.97868	3.52036	0	0
Bcor	BCL-6 corepressor isoform a,BCL-6 corepressor isoform b,BCL-6 corepressor isoform c,BCL-6 corepressor isoform d	chrX	11613863	11737481	NA	NA	1	chrX:11576141-11576402	37462	6.11045	0	-6.07178	0.109224	0	1	NA	1	1	NA	NA	NA	11.6579	5.00131	21.5233	1.76018	0	0
Loxl2	lysyl oxidase homolog 2 precursor	chr14	70008935	70095641	1	1	1	chr14:70092233-70092602	0	5.13652	0	-6.04074	0.0457315	1	NA	NA	NA	1	NA	1	NA	8.7434	8.50222	11.9574	10.5611	0	0
Loxl2	lysyl oxidase homolog 2 precursor	chr14	70008935	70095641	1	1	1	chr14:70092236-70092617	0	4.97474	0	-6.04073	0.0457315	1	NA	NA	NA	1	NA	NA	NA	8.7434	8.50222	11.9574	10.5611	0	0
Jhdm1d	RecName: Full=Lysine-specific demethylase 7; EC=1.14.11.-; AltName: Full=JmjC domain-containing histone demethylation protein 1D;,lysine-specific demethylase 7	chr6	39086618	39156772	1	1	1	chr6:39193277-39193461	-36506	7.73001	0	-6.03055	0.0780311	0	1	1	1	1	NA	NA	NA	4.3717	15.0039	13.1531	3.52036	0	0
Bmper	BMP-binding endothelial regulator protein	chr9	23027519	23289646	NA	NA	1	chr9:23179137-23180045	0	1.72562	0	-6.02144	0.0576157	0	1	NA	NA	1	NA	NA	NA	10.2006	12.5033	7.17442	7.04072	0	0
Dgat2	diacylglycerol O-acyltransferase 2	chr7	106302172	106331223	NA	NA	1	chr7:106303964-106304150	0	11.0417	0	-6.02011	0.059442	0	1	NA	NA	1	NA	NA	NA	8.7434	10.0026	4.78295	15.8416	0	0
Specc1	cytospin-B	chr11	61770264	62036515	NA	NA	1	chr11:61770332-61770511	0	11.847	0	-6.01215	0.0771581	0	1	NA	NA	1	NA	NA	NA	7.28616	4.50118	14.3488	14.0814	0	0
Ift81	intraflagellar transport protein 81 homolog	chr5	123000212	123064527	NA	1	NA	chr5:123064097-123064772	0	2.85309	0	-6.01173	0.0493716	1	NA	NA	NA	1	NA	NA	NA	11.6579	8.50222	7.17442	12.3213	0	0
Camk1d	Mus musculus 13 days embryo lung cDNA, RIKEN full-length enriched library, clone:D430003N14 product:calcium/calmodulin-dependent protein kinase ID, full insert sequence.,SubName: Full=Putative uncharacterized protein;,calcium/calmodulin-dependent protein kinase type	chr2	5214502	5635710	1	1	1	chr2:5539626-5539843	0	7.15681	0	-6.00216	NA	0	1	NA	NA	1	NA	NA	NA	16.0296	8.50222	8.37016	5.28054	0	0
Pik3ca	phosphatidylinositol-4,5-bisphosphate 3-kinase	chr3	32335072	32367408	NA	1	NA	chr3:32395517-32395778	28110	7.456	0	-6.0004	0.0610611	0	1	NA	NA	1	NA	NA	NA	4.3717	8.50222	13.1531	12.3213	0	0
Glis1	SubName: Full=GLIS family zinc finger 1; Flags: Fragment;,zinc finger protein GLIS1	chr4	107107195	107307664	NA	1	NA	chr4:107140689-107141525	0	1.63474	0	-5.99748	0.0783926	0	1	NA	1	1	NA	NA	NA	5.82893	15.0039	10.7616	3.52036	0	0
Nfatc2	SubName: Full=Nuclear factor of activated T-cells c2 isoform IA-deltaII-deltaXa; SubName: Full=Nuclear factor of activated T-cells c2 isoform IB-deltaII-deltaXa;,nuclear factor of activated T-cells, cytoplasmic	chr2	168301909	168427155	1	NA	1	chr2:168446611-168446949	-19457	4.80833	0	-5.9934	0.0610611	0	1	NA	NA	1	NA	NA	NA	5.82893	10.5027	13.1531	7.04072	0	0
Atp9a	probable phospholipid-transporting ATPase IIA	chr2	168459937	168567631	1	1	1	chr2:168446611-168446949	12989	4.80833	0	-5.9934	0.0610611	0	1	NA	NA	1	NA	NA	NA	5.82893	10.5027	13.1531	7.04072	0	0
Enox1	Mus musculus adult male corpora quadrigemina cDNA, RIKEN full-length enriched library, clone:B230207J08 product:hypothetical RNA-binding domain, RBD structure containing protein, full insert sequence.,ecto-NOX disulfide-thiol exchanger 1	chr14	77556622	78121214	NA	1	NA	chr14:77863551-77863915	0	5.04518	0	-5.98479	0.0588319	0	1	NA	NA	1	NA	NA	NA	14.5723	7.00183	7.17442	10.5611	0	0
Mylk2	myosin light chain kinase 2, skeletal/cardiac	chr2	152737087	152748801	NA	1	1	chr2:152740046-152740377	0	5.52582	0	-5.96984	0.0701566	0	1	NA	NA	1	NA	NA	NA	2.91447	11.503	9.56589	12.3213	0	0
Crispld2	cysteine-rich secretory protein LCCL	chr8	122516369	122576693	NA	NA	1	chr8:122575217-122575451	0	7.47996	0	-5.96982	0.0581723	0	1	NA	NA	NA	NA	NA	NA	13.1151	7.00183	9.56589	8.80089	0	0
Bcor	BCL-6 corepressor isoform a,BCL-6 corepressor isoform b,BCL-6 corepressor isoform c,BCL-6 corepressor isoform d	chrX	11613863	11737481	NA	NA	1	chrX:11576191-11576365	37499	8.49011	0	-5.96113	0.126205	0	1	NA	1	1	NA	NA	NA	11.6579	4.50118	19.1318	1.76018	0	0
Yes1	proto-oncogene tyrosine-protein kinase Yes	chr5	32913592	32989430	NA	1	NA	chr5:33014711-33015063	25282	4.20185	0	-5.94771	NA	0	1	NA	NA	1	NA	NA	NA	18.944	8.00209	4.78295	5.28054	0	0
Slc27a4	long-chain fatty acid transport protein 4	chr2	29658199	29673042	NA	NA	1	chr2:29658216-29658432	0	6.67075	0	-5.94345	0.0789026	0	1	NA	1	1	NA	NA	NA	16.0296	10.0026	4.78295	5.28054	0	0
Fig4	polyphosphoinositide phosphatase	chr10	40907977	41023047	NA	NA	1	chr10:41022691-41023125	0	3.86903	0	-5.93582	0.0609076	0	1	NA	NA	1	NA	NA	NA	5.82893	11.503	7.17442	10.5611	0	0
Frmd4b	FERM domain-containing protein 4B,SubName: Full=Putative uncharacterized protein Frmd4b;	chr6	97236860	97567651	NA	1	1	chr6:97396875-97397081	0	7.35718	0	-5.92441	NA	0	1	NA	NA	1	NA	NA	1	7.28616	14.5038	3.58721	8.80089	0	0
Dgat2	diacylglycerol O-acyltransferase 2	chr7	106302172	106331223	NA	NA	1	chr7:106303967-106304133	0	11.3459	0	-5.91244	NA	0	1	NA	NA	1	NA	NA	NA	8.7434	9.00236	4.78295	14.0814	0	0
Ptpla	3-hydroxyacyl-CoA dehydratase 1 isoform 1,3-hydroxyacyl-CoA dehydratase 1 isoform 2,Mus musculus putative tyrosine phosphatase (Ptpla) mRNA, complete cds.	chr2	13771908	13977662	NA	1	1	chr2:13976662-13977105	0	3.31467	0	-5.90496	0.0694596	0	1	NA	NA	1	NA	1	NA	11.6579	11.0029	4.78295	7.04072	0	0
Cacnb2	voltage-dependent L-type calcium channel subunit	chr2	14525932	14908560	NA	1	NA	chr2:14729288-14729833	0	2.6621	0	-5.8973	0.062638	0	1	NA	NA	1	NA	NA	NA	7.28616	9.50249	11.9574	5.28054	0	0
Adam12	disintegrin and metalloproteinase	chr7	141074882	141416780	1	1	1	chr7:141199760-141200050	0	4.41373	0	-5.88394	0.0896574	0	1	NA	NA	1	NA	NA	NA	14.5723	11.0029	4.78295	3.52036	0	0
Zfp9	zinc finger protein 9	chr6	118411967	118429291	NA	1	1	chr6:118429268-118429589	0	5.84806	0	-5.87449	NA	0	1	NA	NA	1	NA	NA	NA	5.82893	8.50222	7.17442	14.0814	0	0
Rps26	40S ribosomal protein S26	chr10	128061584	128063562	NA	1	NA	chr10:128026972-128027338	34247	3.6224	0	-5.86964	NA	0	1	NA	NA	1	NA	NA	NA	8.7434	12.5033	5.97868	5.28054	0	0
Dlg4	disks large homolog 4 isoform 1,disks large homolog 4 isoform 2	chr11	69832106	69859033	1	NA	NA	chr11:69842791-69843040	0	7.37884	0	-5.84818	0.0830449	0	1	NA	NA	1	NA	NA	NA	4.3717	6.5017	11.9574	12.3213	0	0
Cacnb2	voltage-dependent L-type calcium channel subunit	chr2	14661225	14893269	NA	1	NA	chr2:14729309-14729702	0	3.61914	0	-5.83886	NA	0	1	NA	NA	1	NA	NA	NA	7.28616	8.50222	11.9574	5.28054	0	0
Specc1	cytospin-B	chr11	61770264	62036515	NA	NA	1	chr11:61770098-61770431	0	4.4992	0	-5.81687	NA	0	1	NA	NA	1	NA	NA	NA	7.28616	8.00209	10.7616	7.04072	0	0
Htra3	probable serine protease HTRA3 isoform a,probable serine protease HTRA3 isoform b	chr5	35994681	36022431	1	1	1	chr5:36029804-36030160	-7374	4.36387	0	-5.80893	0.100758	0	1	NA	NA	1	NA	NA	NA	8.7434	11.0029	2.39147	10.5611	0	0
Syne1	SubName: Full=Synaptic nuclear envelope 1;,nesprin-1 isoform 1,nesprin-1 isoform 2,nesprin-1 isoform 3	chr10	4795058	5326342	NA	1	NA	chr10:4795817-4796027	0	8.55574	0	-5.79231	NA	0	1	NA	NA	1	NA	NA	NA	8.7434	5.50144	8.37016	12.3213	0	0
Ndrg4	protein NDRG4 isoform A,protein NDRG4 isoform B	chr8	98201984	98239019	NA	NA	1	chr8:98226798-98227055	0	6.28171	0	-5.78438	0.10907	0	1	NA	NA	1	NA	NA	NA	5.82893	11.503	2.39147	12.3213	0	0
Adm	ADM precursor	chr7	117771182	117773333	1	1	1	chr7:117773661-117774023	329	4.24521	0	-5.77422	NA	0	1	NA	NA	1	NA	NA	1	7.28616	8.00209	8.37016	8.80089	0	0
Msl3l2	male-specific lethal 3-like 2	chr10	55826722	55836686	1	1	1	chr10:55834964-55835176	0	5.73569	0	-5.77106	NA	0	1	NA	NA	NA	NA	NA	NA	8.7434	10.0026	8.37016	3.52036	0	0
Maml3	mastermind-like 3	chr3	51491534	51908928	NA	1	NA	chr3:51906233-51906603	0	3.67478	0	-5.76691	0.108278	0	1	NA	NA	1	NA	NA	NA	2.91447	9.50249	13.1531	5.28054	0	0
Hunk	hormonally up-regulated neu tumor-associated	chr16	90386641	90499798	NA	1	1	chr16:90401213-90401550	0	3.63343	0	-5.76464	0.110558	0	1	NA	NA	1	NA	NA	NA	11.6579	6.5017	11.9574	1.76018	0	0
Adm	ADM precursor	chr7	117771182	117773333	1	1	1	chr7:117773715-117774061	383	4.0612	0	-5.75572	NA	0	1	NA	NA	1	NA	NA	NA	8.7434	8.50222	7.17442	7.04072	0	0
Jak1	tyrosine-protein kinase JAK1	chr4	100824578	100937887	NA	NA	1	chr4:100875343-100875575	0	6.15645	0	-5.73711	NA	0	1	NA	NA	1	NA	NA	NA	8.7434	7.50196	8.37016	7.04072	0	0
Cacnb2	voltage-dependent L-type calcium channel subunit	chr2	14525932	14908560	NA	1	NA	chr2:14729376-14729778	0	3.05688	0	-5.72851	NA	0	1	NA	NA	1	NA	NA	NA	7.28616	8.50222	10.7616	3.52036	0	0
Smurf2	E3 ubiquitin-protein ligase SMURF2	chr11	106681377	106782029	NA	1	1	chr11:106791890-106792179	-9862	4.08087	0	-5.71978	NA	0	1	NA	NA	1	NA	NA	NA	11.6579	9.00236	5.97868	3.52036	0	0
Myo1e	Mus musculus adult male tongue cDNA, RIKEN full-length enriched library, clone:2310004N22 product:MYOSIN I HEAVY CHAIN homolog [Rattus norvegicus], full insert sequence.,SubName: Full=Myosin IE;,myosin IE	chr9	70055156	70247874	NA	1	NA	chr9:70096546-70097157	0	2.11496	0	-5.70459	NA	0	1	NA	NA	1	NA	NA	NA	5.82893	11.503	4.78295	7.04072	0	0
Cyp1b1	cytochrome P450 1B1	chr17	80106233	80114381	NA	1	1	chr17:80100509-80100733	5501	6.0786	0	-5.69733	NA	0	1	NA	NA	1	NA	NA	NA	5.82893	8.50222	8.37016	7.04072	0	0
Cacnb2	voltage-dependent L-type calcium channel subunit	chr2	14661225	14893269	NA	1	NA	chr2:14729381-14729656	0	4.41674	0	-5.69668	NA	0	1	NA	NA	1	NA	NA	NA	7.28616	8.00209	10.7616	3.52036	0	0
Ctnnd1	catenin delta-1 isoform 1,catenin delta-1 isoform 2,catenin delta-1 isoform 3,catenin delta-1 isoform 4	chr2	84440937	84490897	NA	1	1	chr2:84475897-84476082	0	6.64677	0	-5.69441	0.0945761	0	1	NA	NA	1	NA	NA	NA	10.2006	7.00183	9.56589	3.52036	0	0
Htra3	probable serine protease HTRA3 isoform a,probable serine protease HTRA3 isoform b	chr5	35994681	36022431	1	1	1	chr5:36029766-36029995	-7336	6.05779	0	-5.68864	NA	0	1	NA	NA	1	NA	NA	NA	7.28616	10.0026	3.58721	8.80089	0	0
Tes	testin	chr6	17015148	17055825	NA	NA	1	chr6:17015040-17015286	0	4.2145	0	-5.67566	NA	0	1	NA	NA	1	NA	NA	NA	8.7434	10.5027	7.17442	1.76018	0	0
Sorl1	sortilin-related receptor	chr9	41776571	41932372	1	1	1	chr9:41895955-41896342	0	3.33467	0	-5.67471	NA	0	1	NA	NA	1	NA	NA	1	7.28616	7.50196	9.56589	5.28054	0	0
Sema4c	semaphorin-4C precursor	chr1	36605486	36615226	NA	1	NA	chr1:36614578-36614779	0	6.81433	0	-5.67375	NA	0	1	NA	NA	1	NA	NA	NA	2.91447	8.50222	10.7616	7.04072	0	0
Glis1	SubName: Full=GLIS family zinc finger 1; Flags: Fragment;,zinc finger protein GLIS1	chr4	107107195	107307664	NA	1	NA	chr4:107140845-107141490	0	1.70053	0	-5.65189	NA	0	1	NA	1	1	NA	1	NA	2.91447	12.5033	8.37016	3.52036	0	0
5031414D18Rik	hypothetical protein LOC271221	chr14	75415833	75452339	1	1	1	chr14:75445014-75445269	0	6.22963	0	-5.65154	NA	0	1	NA	NA	1	NA	NA	NA	2.91447	8.50222	5.97868	12.3213	0	0
Tnfsf15	tumor necrosis factor ligand superfamily member	chr4	63385636	63406147	NA	NA	1	chr4:63403197-63403491	0	4.22904	0	-5.63022	0.142798	0	1	NA	NA	NA	NA	NA	NA	11.6579	4.00105	10.7616	3.52036	0	0
Sphk1	RecName: Full=Sphingosine kinase 1; Short=SK 1; Short=SPK 1; EC=2.7.1.91;,sphingosine kinase 1 isoform 1,sphingosine kinase 1 isoform 2,sphingosine kinase 1 isoform 3	chr11	116393224	116397989	NA	1	NA	chr11:116383429-116383727	-9498	4.63704	0	-5.61637	NA	0	1	NA	NA	1	NA	NA	NA	7.28616	8.00209	4.78295	8.80089	0	0
Col8a1	collagen alpha-1(VIII) chain precursor	chr16	57624368	57754850	NA	1	1	chr16:57750800-57751009	0	5.76282	0	-5.61598	NA	0	1	NA	NA	NA	NA	NA	NA	14.5723	7.00183	2.39147	5.28054	0	0
Serpinb9	serine (or cysteine) proteinase inhibitor, clade	chr13	33096409	33109824	NA	1	1	chr13:33095553-33095762	-648	5.98204	0	-5.58643	NA	0	1	NA	NA	NA	NA	NA	NA	8.7434	8.50222	3.58721	7.04072	0	0
Serpinb6b	Mus musculus 15 days embryo male testis cDNA, RIKEN full-length enriched library, clone:8030442M21 product:serine protease inhibitor 12, full insert sequence.,serine (or cysteine) proteinase inhibitor, clade	chr13	33057381	33070906	NA	1	1	chr13:33095553-33095762	24648	5.98204	0	-5.58643	NA	0	1	NA	NA	NA	NA	NA	NA	8.7434	8.50222	3.58721	7.04072	0	0
Dlc1	rho GTPase-activating protein 7 isoform 1,rho GTPase-activating protein 7 isoform 2,rho GTPase-activating protein 7 isoform 3	chr8	37630792	38001812	1	NA	1	chr8:37795682-37795847	0	10.0398	0	-5.57951	0.185597	0	1	NA	NA	NA	NA	NA	NA	1.45723	3.50092	11.9574	12.3213	0	0
Isg20	RecName: Full=Interferon-stimulated gene 20 kDa protein; EC=3.1.13.1; AltName: Full=Promyelocytic leukemia nuclear body-associated protein ISG20; AltName: Full=Protein DnaQL;,interferon-stimulated gene 20 kDa protein	chr7	86058343	86065282	NA	1	NA	chr7:86070485-86070714	5204	4.82111	0	-5.56105	NA	0	1	NA	NA	1	NA	NA	NA	13.1151	6.5017	4.78295	3.52036	0	0
Fam149b	hypothetical protein LOC105428 isoform 1,hypothetical protein LOC105428 isoform 2	chr14	21167383	21202713	NA	1	NA	chr14:21167434-21167669	0	6.06801	0	-5.52554	0.180492	0	1	NA	NA	1	NA	NA	NA	11.6579	5.00131	1.19574	10.5611	0	0
Pfkfb3	6-phosphofructo-2-kinase/fructose-2,	chr2	11393057	11475556	NA	1	1	chr2:11451768-11452102	0	3.83773	0	-5.52173	NA	0	1	NA	NA	1	NA	NA	NA	2.91447	9.50249	4.78295	8.80089	0	0
Xist	Mus musculus adult male kidney cDNA, RIKEN full-length enriched library, clone:0610031I13 product:Mus musculus inactive X specific transcripts (Xist) on chromosome X, transcript variant 2, full insert sequence.	chrX	100655711	100678572	NA	1	NA	chrX:100676847-100677012	0	8.62234	0	-5.50788	NA	0	1	NA	NA	1	NA	NA	NA	7.28616	4.00105	8.37016	8.80089	0	0
Il18	Mus musculus adult male medulla oblongata cDNA, RIKEN full-length enriched library, clone:6330444E07 product:interleukin 18, full insert sequence.	chr9	50362961	50389942	1	1	NA	chr9:50328862-50329211	-33751	2.3755	0	-5.48585	NA	0	1	NA	NA	NA	NA	NA	NA	8.7434	10.0026	5.97868	0	0	0
Gcnt1	beta-1,3-galactosyl-O-glycosyl-glycoprotein	chr19	17400630	17447334	NA	1	NA	chr19:17353002-17353174	47457	8.69141	0	-5.45952	NA	0	1	NA	NA	1	NA	NA	NA	5.82893	5.50144	3.58721	12.3213	0	0
1110008F13Rik	RAB5-interacting protein	chr2	156688857	156699298	NA	NA	1	chr2:156688663-156688878	0	4.12402	0	-5.45601	NA	0	1	NA	NA	1	NA	NA	NA	10.2006	9.00236	3.58721	1.76018	0	0
4-Mar	E3 ubiquitin-protein ligase MARCH4 precursor	chr1	72473685	72583138	1	NA	NA	chr1:72475299-72475514	0	5.07405	0	-5.45497	NA	0	1	NA	NA	1	NA	NA	NA	13.1151	6.5017	1.19574	5.28054	0	0
Htra3	probable serine protease HTRA3 isoform a,probable serine protease HTRA3 isoform b	chr5	35994681	36022431	1	1	1	chr5:36029878-36030234	-7448	3.16819	0	-5.45213	NA	0	1	NA	NA	1	NA	NA	1	7.28616	9.50249	1.19574	7.04072	0	0
Slc12a7	SubName: Full=Putative uncharacterized protein; SubName: Full=Solute carrier family 12, member 7, isoform CRA_a;,solute carrier family 12 member 7	chr13	73870541	73954190	NA	1	NA	chr13:73901034-73901242	0	5.97452	0	-5.44742	NA	0	1	NA	NA	1	NA	NA	NA	4.3717	6.00157	8.37016	7.04072	0	0
Myo1e	Mus musculus adult male tongue cDNA, RIKEN full-length enriched library, clone:2310004N22 product:MYOSIN I HEAVY CHAIN homolog [Rattus norvegicus], full insert sequence.,SubName: Full=Myosin IE;,myosin IE	chr9	70055156	70247874	NA	1	NA	chr9:70138390-70138758	0	3.03826	0	-5.43306	NA	0	1	NA	NA	1	NA	1	NA	11.6579	5.50144	3.58721	5.28054	0	0
Fig4	polyphosphoinositide phosphatase	chr10	40907977	41023047	NA	NA	1	chr10:41022869-41023057	0	7.19318	0	-5.41484	NA	0	1	NA	NA	1	NA	NA	NA	2.91447	7.00183	4.78295	10.5611	0	0
Lhx8	LIM/homeobox protein Lhx8	chr3	153969257	153993524	NA	1	NA	chr3:153993091-153993489	0	2.62956	0	-5.41363	NA	0	1	NA	NA	1	NA	NA	NA	7.28616	8.00209	3.58721	5.28054	0	0
Dhrs3	SubName: Full=Dehydrogenase/reductase (SDR family) member 3; SubName: Full=Dehydrogenase/reductase (SDR family) member 3, isoform CRA_c;,short-chain dehydrogenase/reductase 3 isoform 1,short-chain dehydrogenase/reductase 3 isoform 2	chr4	144482729	144517548	1	NA	1	chr4:144482742-144482915	0	8.06082	0	-5.39543	NA	0	1	NA	NA	NA	NA	NA	NA	4.3717	5.00131	5.97868	10.5611	0	0
Smurf2	E3 ubiquitin-protein ligase SMURF2	chr11	106681377	106782029	NA	1	1	chr11:106791856-106792070	-9828	3.58497	0	-5.38537	NA	0	1	NA	NA	1	NA	1	NA	7.28616	9.50249	5.97868	0	0	0
Dact1	dapper homolog 1 isoform 1,dapper homolog 1 isoform 2	chr12	72410870	72421094	NA	1	1	chr12:72410532-72410756	-115	3.76382	0	-5.3786	NA	0	1	NA	NA	1	NA	NA	NA	7.28616	9.00236	4.78295	1.76018	0	0
Myom1	myomesin-1 isoform 1,myomesin-1 isoform 2	chr17	71368896	71476196	NA	1	1	chr17:71514298-71514593	38103	3.83238	0	-5.37657	NA	0	1	NA	NA	1	NA	NA	NA	4.3717	7.50196	4.78295	7.04072	0	0
Diras1	GTP-binding protein Di-Ras1	chr10	80482334	80488122	1	NA	NA	chr10:80490173-80490415	-2052	5.40656	0	-5.37499	NA	0	1	NA	NA	1	NA	NA	NA	2.91447	5.00131	8.37016	8.80089	0	0
Slc39a3	zinc transporter ZIP3	chr10	80491284	80499995	NA	1	NA	chr10:80490173-80490415	870	5.40656	0	-5.37499	NA	0	1	NA	NA	1	NA	NA	NA	2.91447	5.00131	8.37016	8.80089	0	0
Kif5b	kinesin-1 heavy chain	chr18	6201002	6241522	NA	NA	1	chr18:6192654-6192951	8052	3.74375	0	-5.36659	NA	0	1	NA	NA	1	NA	NA	NA	8.7434	5.00131	5.97868	5.28054	0	0
Samd4	protein Smaug homolog 1 isoform 1,protein Smaug homolog 1 isoform 2,protein Smaug homolog 1 isoform 3	chr14	47502639	47725492	NA	1	1	chr14:47544023-47544208	0	4.95406	0	-5.35121	NA	0	1	NA	NA	1	NA	NA	NA	5.82893	6.00157	9.56589	1.76018	0	0
Dbndd2	dysbindin domain-containing protein 2	chr2	164311639	164318823	NA	NA	1	chr2:164321945-164322125	3123	7.77179	0	-5.34763	NA	0	1	NA	NA	NA	NA	NA	NA	0	7.00183	4.78295	12.3213	0	0
Rnf144b	E3 ubiquitin-protein ligase RNF144B	chr13	47289371	47343360	1	NA	NA	chr13:47312703-47312961	0	3.03923	0	-5.31803	NA	0	1	NA	NA	1	NA	NA	NA	4.3717	8.00209	9.56589	0	0	0
Gbp6	SubName: Full=Mpa2l protein;	chr5	105699720	105722718	NA	1	NA	chr5:105735287-105735452	-12570	8.30327	0	-5.31713	NA	0	1	NA	NA	NA	NA	NA	NA	2.91447	4.00105	7.17442	10.5611	0	0
Gbp11	guanylate binding protein 11	chr5	105752044	105775491	NA	1	NA	chr5:105735287-105735452	16593	8.30327	0	-5.31713	NA	0	1	NA	NA	NA	NA	NA	NA	2.91447	4.00105	7.17442	10.5611	0	0
Cdk19	SubName: Full=Cdc2l6 protein; SubName: Full=Cell division cycle 2-like 6 (CDK8-like), isoform CRA_a;	chr10	40059369	40203624	NA	1	NA	chr10:40241459-40241701	37836	3.78868	0	-5.31238	NA	0	1	NA	NA	1	NA	NA	NA	2.91447	8.00209	7.17442	3.52036	0	0
Cdk8	RecName: Full=Cell division protein kinase 8; EC=2.7.11.22; EC=2.7.11.23; AltName: Full=Cyclin-dependent kinase 8; AltName: Full=Mediator complex subunit CDK8; AltName: Full=Mediator of RNA polymerase II transcription subunit CDK8;	chr10	40069113	40203624	NA	NA	1	chr10:40241459-40241701	37836	3.78868	0	-5.31238	NA	0	1	NA	NA	1	NA	NA	NA	2.91447	8.00209	7.17442	3.52036	0	0
Fam198b	protein ENED	chr3	79689851	79750200	1	NA	1	chr3:79709321-79709557	0	3.51536	0	-5.3053	NA	0	1	NA	NA	NA	NA	NA	NA	10.2006	7.00183	3.58721	1.76018	0	0
Ptpla	3-hydroxyacyl-CoA dehydratase 1 isoform 1,3-hydroxyacyl-CoA dehydratase 1 isoform 2,Mus musculus putative tyrosine phosphatase (Ptpla) mRNA, complete cds.	chr2	13771908	13977662	NA	1	1	chr2:13976716-13976890	0	5.63599	0	-5.30286	NA	0	1	NA	NA	1	NA	NA	NA	7.28616	7.50196	2.39147	5.28054	0	0
Tmem86a	transmembrane protein 86A	chr7	54306009	54310146	NA	1	1	chr7:54306041-54306253	0	4.57584	0	-5.2924	NA	0	1	NA	1	1	NA	NA	NA	8.7434	5.00131	5.97868	3.52036	0	0
Crtc3	CREB-regulated transcription coactivator 3	chr7	87731517	87833763	NA	1	NA	chr7:87834049-87834412	-287	2.1734	0	-5.29206	NA	0	1	NA	NA	1	NA	NA	NA	5.82893	6.5017	9.56589	0	0	0
Slc6a6	sodium- and chloride-dependent taurine	chr6	91634060	91709057	NA	NA	1	chr6:91636139-91636304	0	4.29244	0	-5.28776	NA	0	1	NA	NA	NA	NA	NA	NA	13.1151	8.00209	1.19574	0	0	0
Cdc14a	dual specificity protein phosphatase CDC14A	chr3	115975470	116126950	1	1	NA	chr3:116116003-116116175	0	4.54452	0	-5.28321	NA	0	1	NA	NA	NA	NA	NA	NA	11.6579	5.00131	5.97868	0	0	0
Gpsm1	G-protein-signaling modulator 1 isoform 1,G-protein-signaling modulator 1 isoform 2,G-protein-signaling modulator 1 isoform 3	chr2	26171052	26203757	NA	NA	1	chr2:26171019-26171239	0	5.56091	0	-5.27431	NA	0	1	NA	NA	1	NA	NA	NA	1.45723	5.50144	7.17442	8.80089	0	0
Pfdn4	prefoldin 4 isoform 1,prefoldin 4 isoform 2,prefoldin 4 isoform 3	chr2	170321927	170344570	NA	NA	1	chr2:170295451-170295721	-26207	3.91324	0	-5.26885	NA	0	1	NA	NA	1	NA	NA	NA	7.28616	7.00183	1.19574	7.04072	0	0
Galk1	galactokinase	chr11	115869670	115874033	NA	NA	1	chr11:115873673-115873924	0	3.34353	0	-5.26556	NA	0	1	NA	NA	1	NA	NA	NA	4.3717	4.50118	13.1531	0	0	0
Crtc3	CREB-regulated transcription coactivator 3	chr7	87731517	87833763	NA	1	NA	chr7:87834069-87834425	-307	2.17608	0	-5.25294	NA	0	1	NA	NA	1	NA	NA	NA	5.82893	6.00157	9.56589	0	0	0
Nadsyn1	RecName: Full=Glutamine-dependent NAD(+) synthetase; EC=6.3.5.1; AltName: Full=NAD(+) synthase [glutamine-hydrolyzing]; AltName: Full=NAD(+) synthetase; AltName: Full=NH3-dependent NAD(+) synthetase-like protein;,glutamine-dependent NAD(+) synthetase	chr7	150981498	151008746	1	NA	NA	chr7:151008773-151008986	-28	3.70419	0	-5.25266	NA	0	1	NA	NA	1	NA	NA	NA	14.5723	6.00157	0	1.76018	0	0
Mef2d	myocyte-specific enhancer factor 2D	chr3	87946316	87973562	NA	1	NA	chr3:87932225-87932390	-13927	5.19481	0	-5.25042	NA	0	1	NA	NA	1	NA	NA	NA	5.82893	8.00209	3.58721	3.52036	0	0
Cmklr1	chemokine-like receptor 1	chr5	114062363	114100399	1	1	1	chr5:114114312-114114477	-13914	4.78845	0	-5.22842	NA	0	1	NA	NA	1	NA	NA	NA	5.82893	7.00183	5.97868	1.76018	0	0
Sorl1	sortilin-related receptor	chr9	41776571	41932372	1	1	1	chr9:41896063-41896241	0	5.09789	0	-5.22311	NA	0	1	NA	NA	1	NA	NA	NA	4.3717	6.00157	7.17442	3.52036	0	0
Akap13	A kinase (PRKA) anchor protein 13,Mus musculus 16 days neonate thymus cDNA, RIKEN full-length enriched library, clone:A130052C08 product:Hypothetical phorbol esters/diacylglycerol binding domain containing protein, full insert sequence.,SubName: Full=MCG15699, isoform CRA_c; SubName: Full=Putative uncharacterized protein;,SubName: Full=Putative uncharacterized protein;,SubName: Full=Putative unch…	chr7	82600419	82899495	NA	1	NA	chr7:82828462-82828669	0	4.59972	0	-5.21782	NA	0	1	NA	NA	1	NA	NA	NA	7.28616	6.5017	2.39147	5.28054	0	0
Sh3pxd2b	SH3 and PX domain-containing protein 2B,SubName: Full=Putative uncharacterized protein;,SubName: Full=Putative uncharacterized protein; Flags: Fragment;	chr11	32247810	32328183	NA	1	NA	chr11:32354457-32354646	26275	5.50162	0	-5.20197	NA	0	1	1	1	1	NA	NA	NA	5.82893	4.00105	7.17442	5.28054	0	0
Ubtd2	ubiquitin domain-containing protein 2	chr11	32355371	32418709	NA	1	NA	chr11:32354457-32354646	-726	5.50162	0	-5.20197	NA	0	1	1	1	1	NA	NA	NA	5.82893	4.00105	7.17442	5.28054	0	0
Glis1	SubName: Full=GLIS family zinc finger 1; Flags: Fragment;,zinc finger protein GLIS1	chr4	107107195	107307664	NA	1	NA	chr4:107140796-107141069	0	3.18697	0	-5.19725	NA	0	1	NA	1	1	NA	NA	NA	4.3717	6.5017	5.97868	3.52036	0	0
Dstyk	RecName: Full=Dual serine/threonine and tyrosine protein kinase; EC=2.7.12.1; AltName: Full=Dusty protein kinase; Short=Dusty PK; AltName: Full=Receptor-interacting serine/threonine-protein kinase 5;,dual serine/threonine and tyrosine protein	chr1	134314029	134363536	NA	1	NA	chr1:134373320-134373534	9785	4.4564	0	-5.18954	NA	0	1	NA	NA	1	NA	NA	NA	4.3717	4.00105	9.56589	3.52036	0	0
Mapkapk2	MAP kinase-activated protein kinase 2	chr1	132950280	132994120	NA	NA	1	chr1:133015327-133015492	-21208	5.38865	0	-5.18467	NA	0	1	NA	NA	1	NA	NA	NA	5.82893	5.50144	5.97868	3.52036	0	0
Tubb6	tubulin beta-6 chain	chr18	67550384	67562403	NA	NA	1	chr18:67551158-67551333	0	5.67505	0	-5.17964	NA	0	1	NA	NA	1	NA	NA	NA	0	9.50249	3.58721	7.04072	0	0
Cdk19	SubName: Full=Cdc2l6 protein; SubName: Full=Cell division cycle 2-like 6 (CDK8-like), isoform CRA_a;	chr10	40059369	40203624	NA	1	NA	chr10:40059001-40059466	0	1.80566	0	-5.16728	NA	0	1	NA	NA	1	NA	NA	NA	10.2006	6.00157	1.19574	3.52036	0	0
Pitpnm2	membrane-associated phosphatidylinositol	chr5	124568698	124666426	NA	1	1	chr5:124639965-124640178	0	3.18115	0	-5.16123	NA	0	1	NA	NA	NA	NA	NA	NA	8.7434	6.5017	4.78295	0	0	0
Ctnnbip1	beta-catenin-interacting protein 1	chr4	148892349	148940546	NA	NA	1	chr4:148916376-148916587	0	5.55708	0	-5.14578	NA	0	1	NA	NA	NA	NA	NA	NA	4.3717	4.00105	4.78295	8.80089	0	0
Palm2	SubName: Full=Putative uncharacterized protein; Flags: Fragment;,paralemmin-2	chr4	57447346	57770555	NA	NA	1	chr4:57748295-57748460	0	7.10635	0	-5.14563	NA	0	1	NA	NA	1	NA	NA	NA	4.3717	4.00105	4.78295	8.80089	0	0
Sphk1	RecName: Full=Sphingosine kinase 1; Short=SK 1; Short=SPK 1; EC=2.7.1.91;,sphingosine kinase 1 isoform 1,sphingosine kinase 1 isoform 2,sphingosine kinase 1 isoform 3	chr11	116393224	116397989	NA	1	NA	chr11:116383565-116383739	-9486	5.8496	0	-5.13002	NA	0	1	NA	NA	1	NA	NA	NA	5.82893	5.50144	2.39147	7.04072	0	0
Bmper	BMP-binding endothelial regulator protein	chr9	23027519	23289646	NA	NA	1	chr9:23179372-23179775	0	1.97144	0	-5.12542	NA	0	1	NA	NA	1	NA	NA	1	1.45723	9.00236	4.78295	3.52036	0	0
Cdc14a	dual specificity protein phosphatase CDC14A	chr3	115975470	116126950	1	1	NA	chr3:116083511-116083676	0	5.39085	0	-5.12173	NA	0	1	NA	NA	1	NA	NA	NA	2.91447	7.50196	3.58721	5.28054	0	0
Ube2h	ubiquitin-conjugating enzyme E2 H isoform 2	chr6	30161288	30254539	NA	1	NA	chr6:30250853-30251018	0	5.44236	0	-5.11134	NA	0	1	NA	NA	1	NA	NA	NA	5.82893	4.00105	7.17442	3.52036	0	0
Kirrel3	Mus musculus adult male diencephalon cDNA, RIKEN full-length enriched library, clone:9330159G10 product:weakly similar to NEPH1 [Homo sapiens], full insert sequence.,kin of IRRE-like protein 3 isoform A precursor,kin of IRRE-like protein 3 isoform B precursor,kin of IRRE-like protein 3 isoform C precursor,kin of IRRE-like protein 3 isoform D precursor,kin of IRRE-like protein 3 isoform E	chr9	34293710	34843892	1	NA	NA	chr9:34840015-34840180	0	3.64391	0	-5.109	NA	0	1	NA	1	1	NA	NA	NA	2.91447	10.5027	4.78295	0	0	0
Il4ra	SubName: Full=Putative uncharacterized protein;,interleukin-4 receptor subunit alpha precursor	chr7	132695795	132722988	NA	1	NA	chr7:132709301-132709530	0	2.81672	0	-5.07962	NA	0	1	NA	NA	NA	NA	NA	NA	10.2006	5.50144	3.58721	0	0	0
Dab2ip	disabled homolog 2-interacting protein isoform	chr2	35413977	35586514	1	1	1	chr2:35445411-35445576	0	6.07182	0	-5.0635	NA	0	1	NA	NA	1	NA	NA	NA	7.28616	1.00026	7.17442	5.28054	0	0
Myo1e	Mus musculus adult male tongue cDNA, RIKEN full-length enriched library, clone:2310004N22 product:MYOSIN I HEAVY CHAIN homolog [Rattus norvegicus], full insert sequence.,SubName: Full=Myosin IE;,myosin IE	chr9	70055156	70247874	NA	1	NA	chr9:70096687-70096945	0	2.80834	0	-5.01398	NA	0	1	NA	NA	1	NA	NA	NA	2.91447	8.50222	2.39147	3.52036	0	0
Nedd4	E3 ubiquitin-protein ligase NEDD4,SubName: Full=Neural cell expressed, developmentally down-regulted gene 4, isoform CRA_c; SubName: Full=Putative uncharacterized protein;	chr9	72510153	72597655	NA	1	NA	chr9:72487873-72488038	-22116	4.21618	0	-5.00946	NA	0	1	NA	NA	1	NA	NA	NA	5.82893	5.50144	4.78295	1.76018	0	0
Rbm5	RNA-binding protein 5,RecName: Full=RNA-binding protein 5; AltName: Full=Putative tumor suppressor LUCA15; AltName: Full=RNA-binding motif protein 5;,SubName: Full=Putative uncharacterized protein;	chr9	107642825	107673333	NA	1	NA	chr9:107673106-107673271	0	6.36471	0	-4.99731	NA	0	1	NA	NA	1	NA	NA	NA	2.91447	5.00131	2.39147	8.80089	0	0
Mgll	monoglyceride lipase isoform a,monoglyceride lipase isoform b,monoglyceride lipase isoform c,monoglyceride lipase isoform d	chr6	88674405	88778354	NA	1	1	chr6:88696422-88696587	0	5.79373	0	-4.98909	NA	0	1	NA	NA	NA	NA	NA	NA	4.3717	5.00131	2.39147	7.04072	0	0
Tmem87b	Mus musculus 10 days embryo whole body cDNA, RIKEN full-length enriched library, clone:2610301K12 product:CDNA FLJ14681 FIS, CLONE NT2RP2004270, WEAKLY SIMILAR TO PROTEIN PTM1 PRECURSOR homolog [Homo sapiens], full insert sequence.,transmembrane protein 87B precursor	chr2	128644038	128679997	1	1	NA	chr2:128642901-128643066	-973	5.79373	0	-4.98895	NA	0	1	NA	NA	NA	NA	NA	NA	4.3717	5.00131	2.39147	7.04072	0	0
Mertk	SubName: Full=Putative uncharacterized protein; Flags: Fragment;,tyrosine-protein kinase Mer precursor	chr2	128524732	128627924	1	NA	NA	chr2:128642901-128643066	14978	5.79373	0	-4.98895	NA	0	1	NA	NA	NA	NA	NA	NA	4.3717	5.00131	2.39147	7.04072	0	0
Zbtb24	RecName: Full=Zinc finger and BTB domain-containing protein 24; AltName: Full=Bone morphogenetic protein-induced factor 1; AltName: Full=Brain-specific protein 1; AltName: Full=Zinc finger protein 450;,zinc finger and BTB domain-containing protein	chr10	41170201	41185380	NA	1	NA	chr10:41170116-41170284	0	4.36555	0	-4.98881	NA	0	1	NA	NA	1	NA	NA	NA	2.91447	7.00183	3.58721	3.52036	0	0
Ptprq	phosphotidylinositol phosphatase PTPRQ	chr10	106954415	107157083	NA	NA	1	chr10:107096127-107096294	0	3.32464	0	-4.98036	NA	0	1	NA	NA	1	NA	NA	NA	7.28616	7.50196	2.39147	0	0	0
Slco2a1	Mus musculus prostaglandin transporter PGT mRNA, complete cds.,solute carrier organic anion transporter family	chr9	102891041	102998331	NA	1	NA	chr9:102874947-102875168	-15874	2.93079	0	-4.96124	NA	0	1	NA	NA	NA	NA	NA	NA	7.28616	3.50092	7.17442	0	0	0
Nbea	RecName: Full=Neurobeachin; AltName: Full=Lysosomal-trafficking regulator 2;,neurobeachin	chr3	55429119	55987623	NA	1	NA	chr3:55466127-55466292	0	4.3585	0	-4.9375	NA	0	1	NA	NA	NA	NA	NA	NA	2.91447	6.5017	3.58721	3.52036	0	0
Foxk1	forkhead box protein K1	chr5	142877450	142937969	NA	1	NA	chr5:142902400-142902599	0	2.8635	0	-4.91009	NA	0	1	NA	NA	1	NA	NA	NA	4.3717	10.0026	0	1.76018	0	0
Thbs2	thrombospondin-2 precursor	chr17	14802506	14831269	NA	1	1	chr17:14771797-14772077	30430	1.7275	0	-4.88687	NA	0	1	NA	NA	1	NA	NA	NA	2.91447	10.0026	2.39147	0	0	0
Myo10	myosin X	chr15	25552304	25743426	NA	1	NA	chr15:25567293-25567473	0	4.18255	0	-4.87048	NA	0	1	NA	NA	1	NA	NA	NA	1.45723	8.00209	1.19574	5.28054	0	0
Glis1	SubName: Full=GLIS family zinc finger 1; Flags: Fragment;,zinc finger protein GLIS1	chr4	107107195	107307664	NA	1	NA	chr4:107140958-107141123	0	4.29654	0	-4.86292	NA	0	1	NA	1	1	NA	NA	NA	1.45723	6.00157	4.78295	3.52036	0	0
Crtc3	CREB-regulated transcription coactivator 3	chr7	87731517	87833763	NA	1	NA	chr7:87834065-87834230	-303	3.13013	0	-4.83536	NA	0	1	NA	NA	1	NA	NA	NA	5.82893	6.00157	3.58721	0	0	0
Thbs2	thrombospondin-2 precursor	chr17	14802506	14831269	NA	1	1	chr17:14771817-14772008	30499	2.38314	0	-4.79489	NA	0	1	NA	NA	1	NA	NA	NA	2.91447	9.00236	2.39147	0	0	0
Epha4	ephrin type-A receptor 4 precursor	chr1	77363759	77511663	NA	NA	1	chr1:77485900-77486106	0	3.02327	0	-4.7828	NA	0	1	NA	1	1	NA	NA	1	0	6.00157	7.17442	1.76018	0	0
Kcnk10	potassium channel subfamily K member 10	chr12	99672203	99816150	1	NA	NA	chr12:99816233-99816398	-84	5.42356	0	-4.78003	NA	0	1	NA	NA	1	NA	NA	NA	5.82893	3.00079	1.19574	7.04072	0	0
Dst	RecName: Full=Bullous pemphigoid antigen 1; Short=BPA; AltName: Full=Dystonia musculorum protein; AltName: Full=Hemidesmosomal plaque protein; AltName: Full=Microtubule actin cross-linking factor 2; Short=Dystonin;,SubName: Full=BPAG1 isoform 3; Flags: Fragment;,bullous pemphigoid antigen 1 isoform a,bullous pemphigoid antigen 1 isoform b	chr1	34068669	34365497	NA	1	NA	chr1:34197096-34197261	0	3.20354	0	-4.77309	NA	0	1	NA	NA	1	NA	NA	NA	1.45723	6.00157	7.17442	0	0	0
Foxk1	forkhead box protein K1	chr5	142877450	142937969	NA	1	NA	chr5:142902488-142902694	0	2.55852	0	-4.77004	NA	0	1	NA	NA	1	NA	NA	NA	4.3717	8.50222	0	1.76018	0	0
Myadm	myeloid-associated differentiation marker	chr7	3289038	3299350	NA	NA	1	chr7:3291175-3291340	0	3.36365	0	-4.76029	NA	0	1	NA	NA	1	NA	NA	NA	5.82893	6.00157	1.19574	1.76018	0	0
Caprin2	caprin-2	chr6	148791014	148844648	NA	1	NA	chr6:148844462-148844627	0	3.36365	0	-4.75711	NA	0	1	NA	NA	1	NA	NA	NA	5.82893	6.00157	1.19574	1.76018	0	0
Nkain1	Mus musculus 10 days embryo whole body cDNA, RIKEN full-length enriched library, clone:2600006B12 product:weakly similar to BA261N11.2.1 (NOVEL PROTEIN, ISOFORM 1) [Homo sapiens], full insert sequence.,sodium/potassium-transporting ATPase subunit	chr4	130125704	130169623	NA	NA	1	chr4:130123082-130123247	-2458	4.44365	0	-4.72037	NA	0	1	NA	NA	NA	NA	NA	NA	1.45723	5.50144	2.39147	5.28054	0	0
Fnbp1	formin-binding protein 1 isoform a,formin-binding protein 1 isoform b,formin-binding protein 1 isoform c,formin-binding protein 1 isoform d,formin-binding protein 1 isoform e	chr2	30881725	30997528	NA	1	NA	chr2:30931693-30931881	0	2.39245	0	-4.69941	NA	0	1	NA	NA	1	NA	NA	NA	2.91447	7.00183	3.58721	0	0	0
Emilin2	EMILIN-2 precursor	chr17	71601515	71660896	1	NA	NA	chr17:71614266-71614431	0	3.41736	0	-4.69817	NA	0	1	NA	NA	NA	NA	NA	NA	5.82893	4.50118	2.39147	1.76018	0	0
Bmper	BMP-binding endothelial regulator protein	chr9	23027519	23289646	NA	NA	1	chr9:23179244-23179409	0	3.55749	0	-4.67357	NA	0	1	NA	NA	1	NA	NA	NA	5.82893	3.50092	3.58721	1.76018	0	0
Map4k5	SubName: Full=Map4k5 protein;,mitogen-activated protein kinase kinase kinase	chr12	70904743	70994150	NA	1	1	chr12:70935225-70935394	0	3.18694	0	-4.62034	NA	0	1	NA	NA	1	NA	NA	NA	1.45723	5.00131	4.78295	1.76018	0	0
Myo1e	Mus musculus adult male tongue cDNA, RIKEN full-length enriched library, clone:2310004N22 product:MYOSIN I HEAVY CHAIN homolog [Rattus norvegicus], full insert sequence.,SubName: Full=Myosin IE;,myosin IE	chr9	70055156	70247874	NA	1	NA	chr9:70096668-70096894	0	2.17854	0	-4.6093	NA	0	1	NA	NA	1	NA	NA	NA	1.45723	7.00183	2.39147	1.76018	0	0
Ano6	anoctamin-6	chr15	95621273	95805182	NA	1	NA	chr15:95669096-95669320	0	2.72531	0	-4.59234	NA	0	1	NA	NA	NA	NA	NA	NA	2.91447	4.50118	2.39147	3.52036	0	0
2310015A10Rik	Mus musculus adult male tongue cDNA, RIKEN full-length enriched library, clone:2310015A10 product:unclassifiable, full insert sequence.	chr12	81221532	81233831	NA	1	NA	chr12:81241943-81242149	-8113	3.44037	0	-4.57008	NA	0	1	NA	NA	1	NA	NA	1	0	4.50118	3.58721	5.28054	0	0
Actn1	Mus musculus 13 days embryo head cDNA, RIKEN full-length enriched library, clone:3110023F10 product:ALPHA-ACTININ 1 (ALPHA-ACTININ CYTOSKELETAL ISOFORM) (NON-MUSCLE ALPHA-ACTININ 1) (F-ACTIN CROSS LINKING PROTEIN) homolog [Rattus norvegicus], full insert sequence.,alpha-actinin-1	chr12	81268528	81361358	NA	1	1	chr12:81241943-81242149	26380	3.44037	0	-4.57008	NA	0	1	NA	NA	1	NA	NA	1	0	4.50118	3.58721	5.28054	0	0
Cdk19	SubName: Full=Cdc2l6 protein; SubName: Full=Cell division cycle 2-like 6 (CDK8-like), isoform CRA_a;	chr10	40059369	40203624	NA	1	NA	chr10:40059381-40059546	0	2.35578	0	-4.48676	NA	0	1	NA	NA	1	NA	NA	NA	4.3717	5.00131	2.39147	0	0	0
Cdh23	Mus musculus cadherin-related 23 protein (Cdh23) mRNA, complete cds.,SubName: Full=Cadherin 23 isoform C2;,cadherin-23 precursor	chr10	59766021	60159238	NA	NA	1	chr10:59781370-59781535	0	2.38025	0	-4.46479	NA	0	1	NA	NA	NA	NA	NA	NA	2.91447	5.00131	3.58721	0	0	0
2900026A02Rik	hypothetical protein LOC243219	chr5	113515342	113592333	1	NA	NA	chr5:113585979-113586451	0	8.68525	0.249841	-4.0768	0.00940433	1	1	NA	1	1	NA	NA	NA	17.4868	21.5056	21.5233	24.6425	0	2.21352
Gm14005	Mus musculus mammary gland RCB-0526 Jyg-MC(A) cDNA, RIKEN full-length enriched library, clone:G830006F16 product:unclassifiable, full insert sequence.	chr2	128124398	128255087	NA	NA	1	chr2:128256422-128256854	-1336	8.08765	0.24951	-3.93899	0.0122714	1	1	NA	NA	1	NA	NA	NA	21.8585	16.5043	23.9147	15.8416	2.25776	0
Mid1	midline-1	chrX	166123178	166428729	NA	NA	1	chrX:166232864-166233322	0	6.582	0.235346	-3.7919	0.0328212	1	1	1	NA	1	NA	NA	NA	8.7434	21.5056	22.719	14.0814	2.25776	0
Ahcyl1	putative adenosylhomocysteinase 2	chr3	107466037	107499466	NA	NA	1	chr3:107543525-107543863	-44060	8.94579	0.318902	-3.6949	0.0266767	1	1	NA	NA	1	NA	NA	NA	21.8585	14.5038	14.3488	15.8416	2.25776	0
Fmnl2	formin-like protein 2	chr2	52716901	52993236	1	1	1	chr2:52811340-52811565	0	10.3104	0.479061	-3.65822	0.0682212	0	1	1	1	1	NA	NA	1	26.2302	16.0042	16.7403	3.52036	2.25776	0
Jhdm1d	RecName: Full=Lysine-specific demethylase 7; EC=1.14.11.-; AltName: Full=JmjC domain-containing histone demethylation protein 1D;,lysine-specific demethylase 7	chr6	39086618	39156772	1	1	1	chr6:39193185-39193557	-36414	7.74876	0.289755	-3.65137	0.0454779	1	1	1	1	1	NA	NA	NA	7.28616	19.005	19.1318	15.8416	2.25776	0
Ccni	cyclin-I	chr5	93610958	93635521	NA	1	NA	chr5:93635046-93635929	0	3.1784	0.13355	-3.59472	0.0464503	1	NA	NA	NA	1	NA	NA	NA	23.3157	12.0031	13.1531	14.0814	0	2.21352
Trio	Mus musculus 2 days neonate thymus thymic cells cDNA, RIKEN full-length enriched library, clone:E430005K11 product:triple functional domain (PTPRF interacting), full insert sequence.,triple functional domain protein	chr15	27660403	27955603	NA	1	NA	chr15:27873331-27873612	0	10.3637	0.38359	-3.50808	0.0464503	1	1	NA	NA	1	NA	NA	NA	10.2006	14.0037	14.3488	19.362	2.25776	0
Gng2	guanine nucleotide-binding protein	chr14	20691780	20796471	NA	1	NA	chr14:20804305-20804479	-7835	19.4919	0.619475	-3.46733	0.119138	0	1	1	NA	1	NA	NA	NA	13.1151	8.50222	7.17442	29.923	2.25776	0
Gpr146	probable G-protein coupled receptor 146 isoform	chr5	139856620	139872368	NA	1	NA	chr5:139856226-139856799	0	5.13315	0.188113	-3.44396	0.0592053	0	1	NA	NA	1	NA	NA	NA	11.6579	12.0031	11.9574	21.1221	2.25776	0
Gpr146	probable G-protein coupled receptor 146 isoform	chr5	139856620	139872368	NA	1	NA	chr5:139856214-139856719	0	5.79612	0.213443	-3.42631	0.062638	0	1	NA	NA	1	NA	NA	NA	11.6579	11.503	11.9574	21.1221	2.25776	0
Lgmn	legumain precursor	chr12	103632307	103677907	NA	1	NA	chr12:103677865-103678105	0	10.5983	0.491354	-3.39805	0.0609076	0	1	1	1	1	NA	NA	NA	8.7434	14.5038	13.1531	15.8416	0	2.21352
2900026A02Rik	hypothetical protein LOC243219	chr5	113515342	113592333	1	NA	NA	chr5:113593438-113594489	-1106	3.93394	0.224406	-3.38696	0.010143	1	1	NA	NA	1	1	NA	NA	20.4013	32.5085	22.719	19.362	0	4.42703
Tlr4	toll-like receptor 4 precursor	chr4	66488844	66503830	NA	1	NA	chr4:66489254-66489736	0	3.79616	0.223628	-3.38192	0.126155	0	1	NA	NA	1	NA	NA	NA	13.1151	17.0044	17.936	1.76018	2.25776	0
2900026A02Rik	hypothetical protein LOC243219	chr5	113515342	113592333	1	NA	NA	chr5:113593471-113594464	-1139	4.14936	0.237512	-3.37846	0.010143	1	1	NA	NA	1	NA	NA	NA	20.4013	32.0084	22.719	19.362	0	4.42703
Wnt10b	RecName: Full=Protein Wnt-10b; AltName: Full=Protein Wnt-12; Flags: Precursor;,RecName: Full=Protein Wnt;,protein Wnt-10b precursor	chr15	98602182	98608581	NA	NA	1	chr15:98610864-98611190	-2284	7.49109	0.361733	-3.37683	0.0615688	0	1	NA	NA	1	NA	NA	NA	16.0296	13.0034	9.56589	14.0814	0	2.21352
Tle3	transducin-like enhancer protein 3 isoform 1,transducin-like enhancer protein 3 isoform 2,transducin-like enhancer protein 3 isoform 3	chr9	61220172	61266304	1	1	1	chr9:61220002-61220375	0	6.58078	0.288977	-3.36563	0.0742308	0	1	NA	NA	1	NA	NA	NA	17.4868	9.50249	14.3488	12.3213	2.25776	0
Lima1	LIM domain and actin-binding protein 1 isoform	chr15	99608898	99705887	NA	1	NA	chr15:99720005-99720204	-14119	10.9268	0.54165	-3.3333	0.112468	0	1	1	1	1	NA	NA	NA	14.5723	17.5046	4.78295	12.3213	2.25776	0
Cmklr1	chemokine-like receptor 1	chr5	114062363	114100399	1	1	1	chr5:114135351-114135939	-34953	3.20319	0.183314	-3.28232	0.096298	0	1	NA	NA	1	NA	NA	NA	11.6579	16.5043	10.7616	7.04072	2.25776	0
Mmp19	matrix metalloproteinase-19 isoform 1,matrix metalloproteinase-19 isoform 2	chr10	128227965	128237880	NA	1	NA	chr10:128217344-128217727	-10239	5.49921	0.307898	-3.22593	0.1191	0	1	NA	NA	1	NA	NA	NA	8.7434	10.0026	19.1318	8.80089	0	2.21352
Wibg	partner of Y14 and mago isoform 1	chr10	128184934	128203620	1	NA	NA	chr10:128217344-128217727	13725	5.49921	0.307898	-3.22593	0.1191	0	1	NA	NA	1	NA	NA	NA	8.7434	10.0026	19.1318	8.80089	0	2.21352
Doc2b	double C2-like domain-containing protein beta	chr11	75582591	75609559	1	1	1	chr11:75635436-75635681	-25878	8.49931	0.481326	-3.22431	0.0865585	0	1	NA	NA	1	NA	NA	NA	14.5723	12.0031	9.56589	10.5611	0	2.21352
Creb3l2	Mus musculus 18-day embryo whole body cDNA, RIKEN full-length enriched library, clone:1190021J06 product:unclassifiable, full insert sequence.,cyclic AMP-responsive element-binding protein	chr6	37277375	37392148	NA	1	NA	chr6:37415407-37416442	-23260	4.30076	0.208287	-3.2234	0.0182506	1	1	1	NA	1	NA	NA	NA	17.4868	18.0047	28.6977	26.4027	4.51553	0
2900026A02Rik	hypothetical protein LOC243219	chr5	113515342	113592333	1	NA	NA	chr5:113593755-113594519	-1423	4.90475	0.308704	-3.21358	0.0217172	1	1	NA	NA	1	NA	NA	NA	17.4868	29.5077	17.936	19.362	0	4.42703
Col12a1	Mus musculus 0 day neonate skin cDNA, RIKEN full-length enriched library, clone:4632409D22 product:procollagen, type XII, alpha 1, full insert sequence.,Mus musculus 0 day neonate skin cDNA, RIKEN full-length enriched library, clone:4632424C01 product:procollagen, type XII, alpha 1, full insert sequence.,collagen alpha-1(XII) chain	chr9	79446797	79566485	NA	1	1	chr9:79566249-79566779	0	3.43168	0.203375	-3.20982	0.137121	0	1	NA	NA	1	NA	NA	NA	20.4013	11.0029	9.56589	5.28054	2.25776	0
Col12a1	Mus musculus 0 day neonate skin cDNA, RIKEN full-length enriched library, clone:4632409D22 product:procollagen, type XII, alpha 1, full insert sequence.,Mus musculus 0 day neonate skin cDNA, RIKEN full-length enriched library, clone:4632424C01 product:procollagen, type XII, alpha 1, full insert sequence.,collagen alpha-1(XII) chain	chr9	79446797	79566485	NA	1	1	chr9:79566240-79566750	0	3.56625	0.21135	-3.20982	0.137121	0	1	NA	NA	1	NA	NA	NA	20.4013	11.0029	9.56589	5.28054	2.25776	0
Syne1	SubName: Full=Synaptic nuclear envelope 1;,nesprin-1 isoform 1,nesprin-1 isoform 2,nesprin-1 isoform 3	chr10	4795058	5326342	NA	1	NA	chr10:4795635-4796156	0	4.65692	0.206888	-3.20841	0.0987699	0	1	NA	NA	1	NA	NA	NA	13.1151	9.00236	10.7616	15.8416	2.25776	0
Pgbd5	piggyBac transposable element derived 5	chr8	126892948	126957836	NA	1	NA	chr8:126974575-126974808	-16740	8.88395	0.462612	-3.16707	0.0991175	0	1	NA	1	1	NA	NA	NA	8.7434	11.0029	14.3488	10.5611	2.25776	0
Crabp2	cellular retinoic acid-binding protein 2	chr3	87752614	87757294	1	1	1	chr3:87753584-87753808	0	10.3177	0.52645	-3.16542	0.120349	0	1	1	1	1	NA	NA	NA	5.82893	11.503	11.9574	15.8416	0	2.21352
Mtmr9	myotubularin-related protein 9	chr14	64142446	64162790	NA	NA	1	chr14:64162426-64162793	0	5.6082	0.321321	-3.16112	0.103863	0	1	NA	NA	1	NA	NA	NA	10.2006	13.0034	8.37016	12.3213	0	2.21352
Col6a3	SubName: Full=Collagen alpha 3 chain type VI; Flags: Fragment;,SubName: Full=Collagen alpha3(VI); Flags: Precursor; Fragment;,SubName: Full=Type VI collagen alpha 3 subunit;	chr1	92672491	92740505	1	1	1	chr1:92646674-92647076	25416	12.3812	0.561477	-3.155	0.0695122	0	1	1	NA	1	NA	1	NA	17.4868	17.5046	8.37016	44.0045	2.25776	2.21352
Auts2	SubName: Full=Auts2 protein; Flags: Fragment;,SubName: Full=Auts2 protein; SubName: Full=Putative uncharacterized protein;,autism susceptibility gene 2 protein	chr5	131913551	133018213	1	1	1	chr5:132014116-132014488	0	5.46591	0.317003	-3.1525	0.193639	0	1	NA	NA	1	NA	NA	NA	2.91447	10.5027	21.5233	8.80089	0	2.21352
Col6a3	SubName: Full=Collagen alpha 3 chain type VI; Flags: Fragment;,SubName: Full=Collagen alpha3(VI); Flags: Precursor; Fragment;,SubName: Full=Type VI collagen alpha 3 subunit;	chr1	92672491	92740505	1	1	1	chr1:92646649-92647056	25436	12.4256	0.554579	-3.15088	0.076441	0	1	1	NA	1	NA	NA	NA	16.0296	17.0044	8.37016	45.7647	2.25776	2.21352
Syne1	SubName: Full=Synaptic nuclear envelope 1;,nesprin-1 isoform 1,nesprin-1 isoform 2,nesprin-1 isoform 3	chr10	4795058	5326342	NA	1	NA	chr10:4795683-4796140	0	4.7816	0.235862	-3.08493	0.124202	0	1	NA	NA	1	NA	NA	NA	11.6579	9.00236	9.56589	14.0814	2.25776	0
Col6a3	SubName: Full=Collagen alpha 3 chain type VI; Flags: Fragment;,SubName: Full=Collagen alpha3(VI); Flags: Precursor; Fragment;,SubName: Full=Type VI collagen alpha 3 subunit;	chr1	92672491	92740505	1	1	1	chr1:92646722-92647068	25424	13.4418	0.652351	-3.0656	0.0780311	0	1	1	NA	1	NA	NA	1	17.4868	16.0042	8.37016	40.4841	2.25776	2.21352
Col18a1	SubName: Full=Putative uncharacterized protein Col18a1;,collagen alpha-1(XVIII) chain isoform 1,collagen alpha-1(XVIII) chain isoform 2	chr10	76514923	76629275	1	1	NA	chr10:76545248-76545507	0	8.41454	0.416173	-3.04132	0.154897	0	1	NA	NA	1	NA	NA	NA	5.82893	10.5027	9.56589	15.8416	2.25776	0
Ndrg4	protein NDRG4 isoform A,protein NDRG4 isoform B	chr8	98201984	98239019	NA	NA	1	chr8:98226580-98227111	0	3.85209	0.202992	-3.03819	0.227694	0	1	NA	NA	1	NA	NA	NA	7.28616	15.0039	2.39147	15.8416	2.25776	0
Sox4	transcription factor SOX-4	chr13	29042598	29045551	NA	1	NA	chr13:29045424-29045753	0	5.13444	0.327625	-3.03699	0.136401	0	1	NA	NA	1	NA	NA	NA	11.6579	11.503	9.56589	7.04072	2.25776	0
Runx3	runt-related transcription factor 3	chr4	134676559	134733905	NA	NA	1	chr4:134747120-134747430	13216	6.22052	0.380403	-3.02518	0.178813	0	1	1	NA	1	NA	NA	NA	13.1151	6.00157	14.3488	8.80089	0	2.21352
B2m	beta-2-microglobulin precursor	chr2	121973422	121978818	NA	NA	1	chr2:121973184-121974036	0	1.83295	0.138409	-3.01144	0.156808	0	1	NA	NA	1	NA	NA	NA	11.6579	12.0031	9.56589	5.28054	0	2.21352
Zcchc24	zinc finger CCHC domain-containing protein 24	chr14	26531125	26588342	NA	1	NA	chr14:26579688-26579935	0	7.84998	0.477429	-3.00868	0.139752	0	1	NA	NA	1	NA	NA	NA	11.6579	8.50222	10.7616	10.5611	0	2.21352
Cnot2	CCR4-NOT transcription complex subunit 2 isoform,RecName: Full=CCR4-NOT transcription complex subunit 2; AltName: Full=CCR4-associated factor 2;	chr10	115922216	116018567	NA	1	NA	chr10:116018966-116019135	-400	14.0916	0.637805	-3.00565	0.207192	0	1	NA	NA	1	NA	NA	NA	4.3717	7.50196	10.7616	19.362	2.25776	0
Slc7a1	high affinity cationic amino acid transporter 1	chr5	149138985	149211480	NA	NA	1	chr5:149211358-149211532	0	12.2051	0.619475	-3.00463	0.166608	0	1	NA	NA	1	NA	NA	NA	7.28616	10.5027	7.17442	15.8416	2.25776	0
Nmur1	neuromedin-U receptor 1	chr1	88282899	88284716	NA	NA	1	chr1:88331200-88331414	-46485	10.2957	0.503685	-3.00286	0.16231	0	1	NA	NA	1	NA	NA	NA	8.7434	8.00209	9.56589	15.8416	2.25776	0
Slc25a27	mitochondrial uncoupling protein 4	chr17	43784562	43803964	NA	1	NA	chr17:43803916-43804223	0	5.64104	0.351103	-3.0007	0.14497	0	1	NA	NA	1	NA	NA	NA	10.2006	11.503	8.37016	8.80089	2.25776	0
Epb4.1l2	SubName: Full=4.1G protein; Flags: Fragment;,band 4.1-like protein 2	chr10	25079603	25243324	NA	NA	1	chr10:25060460-25060818	-18786	4.57546	0.301086	-2.99114	0.190031	0	1	NA	NA	1	NA	NA	NA	17.4868	8.00209	9.56589	5.28054	2.25776	0
B2m	beta-2-microglobulin precursor	chr2	121973422	121978818	NA	NA	1	chr2:121973142-121973970	0	1.73203	0.142422	-2.97806	0.183426	0	1	NA	NA	1	NA	NA	NA	11.6579	12.5033	9.56589	3.52036	0	2.21352
Akap13	A kinase (PRKA) anchor protein 13,Mus musculus 16 days neonate thymus cDNA, RIKEN full-length enriched library, clone:A130052C08 product:Hypothetical phorbol esters/diacylglycerol binding domain containing protein, full insert sequence.,SubName: Full=MCG15699, isoform CRA_c; SubName: Full=Putative uncharacterized protein;,SubName: Full=Putative uncharacterized protein;,SubName: Full=Putative unch…	chr7	82600419	82899495	NA	1	NA	chr7:82827880-82828708	0	1.92287	0.142422	-2.97534	0.194531	0	1	NA	NA	1	NA	NA	NA	14.5723	12.0031	4.78295	7.04072	0	2.21352
Ankrd1	ankyrin repeat domain-containing protein 1	chr19	36186454	36194334	NA	NA	1	chr19:36203435-36203988	-9102	4.75143	0.389833	-2.93342	0.0780311	0	1	NA	NA	1	NA	NA	NA	18.944	27.0071	15.5446	7.04072	4.51553	0
B2m	beta-2-microglobulin precursor	chr2	121973422	121978818	NA	NA	1	chr2:121973262-121974010	0	1.87914	0.157654	-2.93104	0.191134	0	1	NA	NA	1	NA	NA	NA	11.6579	11.503	9.56589	3.52036	0	2.21352
Hsp90ab1	heat shock protein HSP 90-beta	chr17	45704726	45710210	1	NA	NA	chr17:45710328-45710873	-119	7.3122	0.432752	-2.92626	0.0787245	0	1	NA	NA	1	NA	NA	NA	18.944	9.50249	19.1318	28.1629	0	4.42703
Lpp	Mus musculus adult male testis cDNA, RIKEN full-length enriched library, clone:1700064B19 product:LIPOMA PREFERRED PARTNER (LPP) homolog [Homo sapiens], full insert sequence.,RecName: Full=Lipoma-preferred partner homolog;,lipoma-preferred partner homolog isoform 1,lipoma-preferred partner homolog isoform 2	chr16	24393435	24992664	NA	1	1	chr16:24490778-24491225	0	6.84706	0.504953	-2.92298	0.0527944	0	1	NA	NA	1	NA	NA	1	13.1151	24.0063	15.5446	15.8416	2.25776	2.21352
Ndrg4	protein NDRG4 isoform A,protein NDRG4 isoform B	chr8	98201984	98239019	NA	NA	1	chr8:98226600-98227074	0	3.92587	0.227402	-2.92045	0.255294	0	1	NA	NA	1	NA	NA	NA	7.28616	13.5035	2.39147	14.0814	2.25776	0
Runx1	runt-related transcription factor 1 isoform 1,runt-related transcription factor 1 isoform 2,runt-related transcription factor 1 isoform 3,runt-related transcription factor 1 isoform 4	chr16	92601710	92826311	1	1	1	chr16:92582171-92582462	19249	8.01025	0.405241	-2.91901	NA	0	1	NA	NA	1	NA	NA	NA	4.3717	8.00209	5.97868	21.1221	0	2.21352
Jak1	tyrosine-protein kinase JAK1	chr4	100824578	100937887	NA	NA	1	chr4:100875238-100875607	0	4.62901	0.31958	-2.90741	NA	0	1	NA	NA	1	NA	NA	NA	11.6579	9.00236	8.37016	8.80089	0	2.21352
Tcea3	transcription elongation factor A protein 3	chr4	135803871	135830814	NA	1	NA	chr4:135824764-135825164	0	4.09959	0.294812	-2.90647	0.223355	0	1	NA	NA	NA	NA	NA	NA	2.91447	13.0034	10.7616	8.80089	0	2.21352
Cdc42ep3	cdc42 effector protein 3	chr17	79733364	79754431	1	NA	1	chr17:79753897-79754704	0	4.40692	0.292255	-2.90536	0.0540647	0	1	NA	1	1	NA	NA	NA	11.6579	20.0052	14.3488	24.6425	0	4.42703
Cdc42ep3	cdc42 effector protein 3	chr17	79733364	79754431	1	NA	1	chr17:79753897-79754729	0	4.2745	0.283473	-2.90536	0.0540647	0	1	NA	1	1	NA	NA	NA	11.6579	20.0052	14.3488	24.6425	0	4.42703
Lmbr1l	protein LMBR1L	chr15	98734351	98748529	NA	1	NA	chr15:98759313-98759647	-10785	5.36682	0.353069	-2.89776	0.223736	0	1	NA	NA	1	NA	NA	NA	14.5723	5.00131	10.7616	8.80089	0	2.21352
Pdlim1	PDZ and LIM domain protein 1	chr19	40296728	40346106	NA	NA	1	chr19:40345444-40346236	0	2.21964	0.148895	-2.89252	0.193988	0	1	NA	NA	1	NA	NA	NA	4.3717	10.5027	10.7616	10.5611	0	2.21352
Wnt10b	RecName: Full=Protein Wnt-10b; AltName: Full=Protein Wnt-12; Flags: Precursor;,RecName: Full=Protein Wnt;,protein Wnt-10b precursor	chr15	98602182	98608581	NA	NA	1	chr15:98610732-98611376	-2152	4.58655	0.366227	-2.88572	0.0517417	0	1	NA	NA	1	NA	NA	NA	20.4013	20.5054	13.1531	14.0814	0	4.42703
Nudt9	ADP-ribose pyrophosphatase, mitochondrial	chr5	104476029	104494386	NA	1	NA	chr5:104475686-104475956	-74	7.23307	0.399217	-2.88104	0.290328	0	1	NA	1	1	NA	NA	NA	1.45723	13.0034	5.97868	15.8416	2.25776	0
Kif26b	SubName: Full=Putative uncharacterized protein; SubName: Full=RIKEN cDNA D230039L06 gene;,kinesin-like protein KIF26B	chr1	180459255	180862988	NA	1	1	chr1:180841140-180841473	0	5.56664	0.32369	-2.87373	0.337825	0	1	NA	NA	1	NA	NA	NA	0	8.00209	17.936	10.5611	2.25776	0
Epb4.1l2	SubName: Full=4.1G protein; Flags: Fragment;,band 4.1-like protein 2	chr10	25079603	25243324	NA	NA	1	chr10:25060433-25060659	-18945	7.16246	0.476941	-2.8716	NA	0	1	NA	NA	1	NA	NA	NA	14.5723	7.50196	8.37016	7.04072	2.25776	0
Il6	SubName: Full=Interleukin 6; SubName: Full=Interleukin 6, isoform CRA_b;,interleukin-6 precursor	chr5	30339700	30346521	NA	NA	1	chr5:30339500-30339791	0	5.52222	0.405241	-2.86604	0.267179	0	1	NA	NA	1	NA	NA	NA	16.0296	9.50249	2.39147	8.80089	0	2.21352
Tcf4	Mus musculus 10 days neonate skin cDNA, RIKEN full-length enriched library, clone:4732452G07 product:transcription factor 4, full insert sequence.,SubName: Full=Putative uncharacterized protein;,transcription factor 4 isoform a,transcription factor 4 isoform b	chr18	69504145	69847621	NA	1	NA	chr18:69774012-69774282	0	5.51061	0.399217	-2.866	0.243046	0	1	NA	NA	1	NA	NA	NA	10.2006	7.00183	15.5446	3.52036	2.25776	0
Dcn	decorin preproprotein	chr10	96942133	96980796	NA	1	NA	chr10:97018514-97018717	37719	9.16973	0.53098	-2.85872	0.221672	0	1	NA	NA	NA	NA	NA	NA	8.7434	5.50144	13.1531	10.5611	2.25776	0
Ablim1	actin-binding LIM protein 1 isoform 2	chr19	57204756	57389409	1	1	1	chr19:57347909-57348103	0	7.80338	0.60786	-2.85358	NA	0	1	NA	NA	1	NA	NA	NA	8.7434	10.5027	8.37016	7.04072	0	2.21352
Ndrg4	protein NDRG4 isoform A,protein NDRG4 isoform B	chr8	98201984	98239019	NA	NA	1	chr8:98226665-98227084	0	4.29355	0.257252	-2.84462	0.286376	0	1	NA	NA	1	NA	NA	NA	5.82893	13.0034	2.39147	14.0814	2.25776	0
Crabp2	cellular retinoic acid-binding protein 2	chr3	87752614	87757294	1	1	1	chr3:87753602-87753891	0	12.6097	0.74594	-2.82325	0.107802	0	1	1	1	1	NA	NA	NA	5.82893	18.0047	15.5446	28.1629	4.51553	0
Dnm3	SubName: Full=Putative uncharacterized protein Dnm3;,dynamin-3 isoform 1,dynamin-3 isoform 2	chr1	163912586	164408165	NA	1	NA	chr1:163934096-163934367	0	4.75297	0.397744	-2.81161	0.233851	0	1	1	1	1	NA	NA	NA	11.6579	11.0029	7.17442	3.52036	2.25776	0
Pfkfb3	6-phosphofructo-2-kinase/fructose-2,	chr2	11393057	11475556	NA	1	1	chr2:11380111-11380442	12616	5.82091	0.325645	-2.81089	0.2884	0	1	NA	NA	NA	NA	NA	NA	1.45723	8.00209	11.9574	14.0814	2.25776	0
Slc38a6	Mus musculus 2 days pregnant adult female ovary cDNA, RIKEN full-length enriched library, clone:E330017J12 product:transient receptor protein 7, full insert sequence.,SubName: Full=Putative uncharacterized protein Slc38a6;,solute carrier family 38, member 6	chr12	74387841	74453916	NA	1	NA	chr12:74396763-74396986	0	8.55441	0.483357	-2.80809	0.336137	0	1	NA	NA	NA	NA	NA	NA	0	9.00236	11.9574	14.0814	2.25776	0
Ssr2	translocon-associated protein subunit beta	chr3	88383562	88392335	NA	NA	1	chr3:88383315-88383704	0	3.92482	0.303149	-2.80527	NA	0	1	NA	NA	1	NA	NA	NA	7.28616	9.00236	10.7616	7.04072	0	2.21352
Slc6a6	sodium- and chloride-dependent taurine	chr6	91634060	91709057	NA	NA	1	chr6:91662795-91663189	0	3.75964	0.273575	-2.79538	0.2013	0	1	NA	NA	1	NA	NA	NA	10.2006	9.50249	7.17442	7.04072	2.25776	0
Zan	Mus musculus visual cortex cDNA, RIKEN full-length enriched library, clone:K230003I11 product:zonadhesin, full insert sequence.,zonadhesin	chr5	137819864	137918292	1	NA	NA	chr5:137881509-137881833	0	4.47902	0.332681	-2.78979	0.237573	0	1	NA	NA	1	NA	NA	NA	4.3717	11.503	9.56589	7.04072	2.25776	0
Ankrd1	ankyrin repeat domain-containing protein 1	chr19	36186454	36194334	NA	NA	1	chr19:36203199-36204373	-8866	3.08594	0.27544	-2.78923	0.0464503	1	1	NA	NA	1	NA	NA	NA	32.0591	31.5082	19.1318	10.5611	6.77329	0
Cubn	cubilin precursor	chr2	13197964	13413503	NA	1	NA	chr2:13306593-13308072	0	4.2736	0.291517	-2.78055	0.00940433	1	1	1	1	1	NA	NA	NA	27.6874	28.0073	34.6764	38.7239	9.03106	0
Kif26b	SubName: Full=Putative uncharacterized protein; SubName: Full=RIKEN cDNA D230039L06 gene;,kinesin-like protein KIF26B	chr1	180459255	180862988	NA	1	1	chr1:180841238-180841560	0	5.57967	0.334747	-2.77972	0.384361	0	1	NA	NA	1	NA	NA	1	0	6.00157	17.936	10.5611	2.25776	0
Thbs2	thrombospondin-2 precursor	chr17	14802506	14831269	NA	1	1	chr17:14796953-14797256	5251	5.02147	0.389192	-2.77276	0.349209	0	1	NA	NA	1	NA	NA	NA	0	14.0037	9.56589	8.80089	0	2.21352
Stxbp5	RecName: Full=Syntaxin-binding protein 5; AltName: Full=Lethal(2) giant larvae protein homolog 3; AltName: Full=Tomosyn-1;,syntaxin-binding protein 5	chr10	9475344	9620838	NA	1	NA	chr10:9621686-9621915	-849	6.32481	0.514955	-2.76628	NA	0	1	NA	NA	1	NA	NA	NA	14.5723	6.5017	8.37016	5.28054	0	2.21352
Fzd9	frizzled-9 precursor	chr5	135724807	135726917	NA	NA	1	chr5:135726915-135727182	0	6.95127	0.441667	-2.76288	0.34825	0	1	NA	NA	1	NA	NA	NA	0	9.00236	10.7616	14.0814	0	2.21352
Fzd9	frizzled-9 precursor	chr5	135724807	135726917	NA	NA	1	chr5:135726987-135727329	-71	5.08379	0.34481	-2.76271	0.290003	0	1	NA	NA	1	NA	NA	NA	1.45723	10.0026	9.56589	12.3213	0	2.21352
Ablim1	actin-binding LIM protein 1 isoform 1,actin-binding LIM protein 1 isoform 2,actin-binding LIM protein 1 isoform 3	chr19	57107753	57389409	1	1	1	chr19:57272026-57273501	0	3.18574	0.319796	-2.75675	0.0307646	1	1	NA	1	1	NA	NA	NA	43.717	40.5106	22.719	14.0814	0	8.85407
Zbtb24	RecName: Full=Zinc finger and BTB domain-containing protein 24; AltName: Full=Bone morphogenetic protein-induced factor 1; AltName: Full=Brain-specific protein 1; AltName: Full=Zinc finger protein 450;,zinc finger and BTB domain-containing protein	chr10	41170201	41185380	NA	1	NA	chr10:41169862-41170614	0	1.88545	0.156815	-2.75406	0.275161	0	1	NA	NA	1	NA	NA	NA	2.91447	12.0031	9.56589	7.04072	0	2.21352
Mctp1	SubName: Full=Putative uncharacterized protein;,multiple C2 domains, transmembrane 1	chr13	76522408	77171071	NA	NA	1	chr13:77067113-77067666	0	4.8706	0.389833	-2.75302	0.0863933	0	1	NA	NA	1	NA	NA	NA	24.773	14.5038	14.3488	10.5611	4.51553	0
Pycr1	pyrroline-5-carboxylate reductase 1,	chr11	120497025	120505009	NA	NA	1	chr11:120504932-120505188	0	5.12916	0.42105	-2.75246	0.265724	0	1	NA	NA	1	NA	NA	NA	5.82893	9.50249	13.1531	3.52036	2.25776	0
Ptgs2	prostaglandin G/H synthase 2	chr1	151947253	151955142	NA	NA	1	chr1:151998642-151998888	43501	6.97693	0.47937	-2.75065	0.246037	0	1	NA	NA	1	NA	NA	NA	4.3717	9.50249	7.17442	12.3213	0	2.21352
Mctp1	SubName: Full=Putative uncharacterized protein;,multiple C2 domains, transmembrane 1	chr13	76522408	77171071	NA	NA	1	chr13:77067146-77067674	0	5.10886	0.408291	-2.74964	0.0804115	0	1	NA	NA	1	NA	NA	NA	23.3157	14.5038	15.5446	10.5611	4.51553	0
Gm14005	Mus musculus mammary gland RCB-0526 Jyg-MC(A) cDNA, RIKEN full-length enriched library, clone:G830006F16 product:unclassifiable, full insert sequence.	chr2	128124398	128255087	NA	NA	1	chr2:128256375-128256928	-1289	7.54775	0.58475	-2.74957	0.0295847	1	1	NA	NA	1	NA	NA	NA	26.2302	19.5051	31.0892	17.6018	6.77329	0
Ypel1	Mus musculus Ypel1 mRNA for yippee-like 1, complete cds.,Mus musculus mdgl-1 mRNA, complete cds.,protein yippee-like 1	chr16	17070403	17087138	NA	1	NA	chr16:17069748-17070030	-374	6.26066	0.418173	-2.74328	0.261931	0	1	NA	NA	1	NA	NA	NA	11.6579	6.5017	4.78295	12.3213	0	2.21352
Camk1d	Mus musculus 13 days embryo lung cDNA, RIKEN full-length enriched library, clone:D430003N14 product:calcium/calmodulin-dependent protein kinase ID, full insert sequence.,SubName: Full=Putative uncharacterized protein;,calcium/calmodulin-dependent protein kinase type	chr2	5214502	5635710	1	1	1	chr2:5534863-5535537	0	9.6544	0.669773	-2.73672	0.018588	1	1	1	NA	1	NA	NA	NA	16.0296	28.0073	34.6764	45.7647	4.51553	4.42703
Kif5b	kinesin-1 heavy chain	chr18	6201002	6241522	NA	NA	1	chr18:6192630-6193059	7944	3.56255	0.274884	-2.73603	NA	0	1	NA	NA	1	NA	NA	1	13.1151	6.00157	8.37016	7.04072	0	2.21352
Ccnl1	RecName: Full=Cyclin-L1; Short=Cyclin-L; AltName: Full=Cyclin Ania-6a;,cyclin-L1	chr3	65750072	65762147	NA	1	NA	chr3:65726380-65726672	23401	6.46044	0.369139	-2.73351	NA	0	1	NA	NA	1	NA	NA	NA	2.91447	9.00236	5.97868	15.8416	2.25776	0
Ccdc66	SubName: Full=Putative uncharacterized protein Ccdc66;,coiled-coil domain-containing protein 66	chr14	28295595	28321646	NA	NA	1	chr14:28321559-28321778	0	5.53228	0.492185	-2.72929	0.287709	0	1	NA	NA	1	NA	NA	NA	13.1151	8.00209	9.56589	1.76018	2.25776	0
Arsj	arylsulfatase J precursor	chr3	126066769	126143292	1	1	1	chr3:126087886-126088339	0	3.3341	0.26032	-2.72479	NA	0	1	NA	NA	1	NA	1	NA	2.91447	8.00209	14.3488	7.04072	0	2.21352
Cyp1b1	cytochrome P450 1B1	chr17	80106233	80114381	NA	1	1	chr17:80100117-80100982	5252	3.27362	0.272659	-2.70912	0.079963	0	1	NA	NA	1	NA	NA	NA	10.2006	17.5046	16.7403	15.8416	0	4.42703
Ablim1	actin-binding LIM protein 1 isoform 2	chr19	57204756	57389409	1	1	1	chr19:57271982-57272211	0	9.64731	1.02991	-2.70383	0.178813	0	1	NA	1	1	NA	NA	NA	23.3157	15.0039	20.3275	1.76018	0	4.42703
Sox4	transcription factor SOX-4	chr13	29042598	29045551	NA	1	NA	chr13:29045259-29045815	0	4.7139	0.387729	-2.69517	0.0742474	0	1	NA	NA	1	NA	NA	NA	16.0296	17.0044	14.3488	12.3213	4.51553	0
Ccl20	C-C motif chemokine 20 isoform 1,C-C motif chemokine 20 isoform 2,SubName: Full=Chemokine (C-C motif) ligand 20; SubName: Full=Chemokine (C-C motif) ligand 20, isoform CRA_a;	chr1	83113340	83115742	NA	NA	1	chr1:83153374-83153635	37633	5.68711	0.45182	-2.68832	NA	0	1	NA	NA	NA	NA	NA	NA	4.3717	9.50249	8.37016	8.80089	0	2.21352
Nadsyn1	RecName: Full=Glutamine-dependent NAD(+) synthetase; EC=6.3.5.1; AltName: Full=NAD(+) synthase [glutamine-hydrolyzing]; AltName: Full=NAD(+) synthetase; AltName: Full=NH3-dependent NAD(+) synthetase-like protein;,glutamine-dependent NAD(+) synthetase	chr7	150981498	151008746	1	NA	NA	chr7:151008472-151009099	0	1.8844	0.188078	-2.68105	0.355892	0	1	NA	NA	1	NA	NA	NA	16.0296	9.50249	2.39147	3.52036	0	2.21352
Bcl11b	B-cell lymphoma/leukemia 11B isoform a,B-cell lymphoma/leukemia 11B isoform b	chr12	109148612	109241624	1	1	1	chr12:109188953-109189705	0	3.34103	0.286672	-2.67444	0.082575	0	1	NA	NA	1	NA	NA	NA	17.4868	16.5043	14.3488	10.5611	4.51553	0
Dlc1	rho GTPase-activating protein 7 isoform 1,rho GTPase-activating protein 7 isoform 2,rho GTPase-activating protein 7 isoform 3	chr8	37630792	38001812	1	NA	1	chr8:37622942-37623431	7362	5.23765	0.440854	-2.66761	0.0935494	0	1	NA	NA	1	NA	NA	1	18.944	17.0044	10.7616	12.3213	4.51553	0
Frs2	Mus musculus 10 days neonate skin cDNA, RIKEN full-length enriched library, clone:4732458E18 product:fibroblast growth factor receptor substrate 2, full insert sequence.,fibroblast growth factor receptor substrate 2	chr10	116507182	116585530	NA	1	NA	chr10:116588357-116588719	-2828	6.81578	0.595515	-2.6582	0.119641	0	1	NA	NA	1	NA	NA	NA	8.7434	19.5051	17.936	10.5611	4.51553	0
Cubn	cubilin precursor	chr2	13197964	13413503	NA	1	NA	chr2:13306847-13307979	0	5.17794	0.380879	-2.65231	0.0146113	1	1	1	1	1	NA	1	NA	23.3157	25.5067	32.2849	36.9638	9.03106	0
Nfatc4	nuclear factor of activated T-cells, cytoplasmic	chr14	56443631	56452780	1	1	1	chr14:56442360-56442534	-1098	9.24714	0.67773	-2.65209	0.303166	0	1	NA	1	1	NA	NA	NA	5.82893	9.50249	3.58721	12.3213	0	2.21352
Rpain	Mus musculus ES cells cDNA, RIKEN full-length enriched library, clone:2400006N03 product:hypothetical protein, full insert sequence.,RPA-interacting protein,SubName: Full=RPA interacting protein beta 2;,SubName: Full=RPA interacting protein delta 2; SubName: Full=RPA interacting protein, isoform CRA_a;,SubName: Full=RPA interacting protein epsilon;,SubName: Full=RPA interacting protein; SubName: …	chr11	70783714	70791306	NA	1	NA	chr11:70783663-70783872	0	8.39573	0.515735	-2.64947	0.363719	0	1	NA	NA	1	NA	NA	NA	11.6579	2.50065	7.17442	12.3213	2.25776	0
Lhx9	LIM/homeobox protein Lhx9 isoform a,LIM/homeobox protein Lhx9 isoform b,LIM/homeobox protein Lhx9 isoform c	chr1	140721762	140744156	1	1	1	chr1:140737986-140738236	0	7.636	0.4717	-2.63898	NA	0	1	NA	1	1	NA	NA	NA	4.3717	4.50118	8.37016	15.8416	0	2.21352
Map4k4	mitogen-activated protein kinase kinase kinase	chr1	39957757	40083155	NA	1	NA	chr1:39946166-39946452	-11306	3.66081	0.376883	-2.63359	0.325455	0	1	NA	NA	1	NA	NA	NA	10.2006	11.0029	5.97868	1.76018	2.25776	0
Fam53b	SubName: Full=Putative uncharacterized protein;,hypothetical protein LOC77938	chr7	139903766	140005569	1	1	1	chr7:140005618-140005861	-50	6.7951	0.485288	-2.63265	NA	0	1	NA	1	1	NA	NA	NA	7.28616	7.50196	4.78295	12.3213	0	2.21352
Adamtsl4	ADAMTS-like protein 4 precursor	chr3	95480126	95491781	1	NA	NA	chr3:95479535-95479828	299	8.55987	0.80495	-2.63063	0.217247	0	1	NA	NA	1	NA	NA	NA	21.8585	19.5051	2.39147	14.0814	0	4.42703
Camk1d	Mus musculus 13 days embryo lung cDNA, RIKEN full-length enriched library, clone:D430003N14 product:calcium/calmodulin-dependent protein kinase ID, full insert sequence.,SubName: Full=Putative uncharacterized protein;,calcium/calmodulin-dependent protein kinase type	chr2	5214502	5635710	1	1	1	chr2:5534936-5535476	0	11.0346	0.835976	-2.62797	0.0242561	1	1	1	NA	1	NA	NA	NA	16.0296	25.5067	33.4806	40.4841	4.51553	4.42703
Kremen1	kremen protein 1 precursor	chr11	5091555	5161613	1	1	NA	chr11:5161786-5162199	-174	5.93467	0.571065	-2.62589	0.119641	0	1	NA	NA	1	NA	NA	NA	21.8585	12.5033	15.5446	8.80089	0	4.42703
9930013L23Rik	SubName: Full=Putative uncharacterized protein;	chr7	91109308	91235015	1	1	NA	chr7:91235003-91235168	0	9.87646	0.653265	-2.62377	0.298853	0	1	NA	1	1	NA	NA	NA	4.3717	6.00157	10.7616	10.5611	2.25776	0
Tet1	methylcytosine dioxygenase TET1	chr10	62267317	62342762	1	1	NA	chr10:62271078-62271291	0	7.84892	0.50605	-2.62311	0.33044	0	1	NA	NA	NA	NA	NA	NA	5.82893	4.00105	11.9574	10.5611	2.25776	0
Rap1gap	SubName: Full=Rap1 GTPase-activating protein;,rap1 GTPase-activating protein 1	chr4	137220682	137285782	1	NA	1	chr4:137220741-137221082	0	4.52416	0.345821	-2.59252	NA	0	1	NA	NA	1	NA	NA	NA	8.7434	7.00183	4.78295	10.5611	0	2.21352
Lpp	Mus musculus adult male testis cDNA, RIKEN full-length enriched library, clone:1700064B19 product:LIPOMA PREFERRED PARTNER (LPP) homolog [Homo sapiens], full insert sequence.,RecName: Full=Lipoma-preferred partner homolog;,lipoma-preferred partner homolog isoform 1,lipoma-preferred partner homolog isoform 2	chr16	24393435	24992664	NA	1	1	chr16:24490553-24491220	0	5.7162	0.500004	-2.58935	0.0527944	0	1	NA	NA	1	NA	NA	NA	14.5723	27.0071	16.7403	22.8823	4.51553	2.21352
Gstm1	glutathione S-transferase Mu 1	chr3	107815167	107820891	1	1	NA	chr3:107820557-107820940	0	5.93053	0.562865	-2.58093	0.113022	0	1	NA	1	1	NA	NA	NA	16.0296	16.5043	13.1531	8.80089	4.51553	0
Rere	SubName: Full=Arginine glutamic acid dipeptide (RE) repeats; Flags: Fragment;,arginine-glutamic acid dipeptide repeats	chr4	149656024	149996075	NA	1	NA	chr4:149824331-149824570	0	6.20512	0.450999	-2.56674	0.385363	0	1	NA	NA	1	NA	NA	NA	11.6579	7.00183	1.19574	10.5611	2.25776	0
Ntn4	netrin-4 precursor	chr10	93103793	93208717	NA	NA	1	chr10:93129775-93130029	0	4.91603	0.464272	-2.56672	NA	0	1	NA	NA	1	NA	NA	1	2.91447	11.503	5.97868	7.04072	0	2.21352
Cubn	cubilin precursor	chr2	13197964	13413503	NA	1	NA	chr2:13306675-13307782	0	4.97861	0.38948	-2.56527	0.0232166	1	1	1	1	1	NA	NA	NA	24.773	21.5056	32.2849	33.4434	9.03106	0
Ssr2	translocon-associated protein subunit beta	chr3	88383562	88392335	NA	NA	1	chr3:88383503-88383746	0	5.6564	0.485288	-2.56504	NA	0	1	NA	NA	1	NA	NA	NA	4.3717	7.00183	10.7616	7.04072	0	2.21352
Dlc1	rho GTPase-activating protein 7 isoform 1,rho GTPase-activating protein 7 isoform 2,rho GTPase-activating protein 7 isoform 3	chr8	37630792	38001812	1	NA	1	chr8:37622919-37623362	7431	5.40871	0.486631	-2.5598	0.135364	0	1	NA	NA	1	NA	NA	NA	17.4868	16.5043	8.37016	12.3213	4.51553	0
Glis1	SubName: Full=GLIS family zinc finger 1; Flags: Fragment;,zinc finger protein GLIS1	chr4	107107195	107307664	NA	1	NA	chr4:107175208-107175475	0	4.18541	0.441667	-2.55878	NA	0	1	NA	1	1	NA	NA	NA	10.2006	8.50222	5.97868	3.52036	0	2.21352
Ablim1	actin-binding LIM protein 1 isoform 2	chr19	57204756	57389409	1	1	1	chr19:57278553-57278904	0	3.85949	0.335969	-2.55555	NA	0	1	NA	NA	1	NA	NA	1	8.7434	9.00236	2.39147	8.80089	0	2.21352
Arc	activity-regulated cytoskeleton-associated	chr15	74499512	74503000	NA	1	NA	chr15:74502952-74503171	0	9.18669	1.07694	-2.55312	0.176246	0	1	1	1	1	NA	NA	NA	20.4013	15.5041	14.3488	3.52036	0	4.42703
Mmp19	matrix metalloproteinase-19 isoform 1,matrix metalloproteinase-19 isoform 2	chr10	128227965	128237880	NA	1	NA	chr10:128216716-128216986	-10980	8.61844	0.798435	-2.54988	NA	0	1	NA	1	1	NA	NA	NA	30.6019	9.00236	8.37016	8.80089	4.51553	0
Wibg	partner of Y14 and mago isoform 2	chr10	128185577	128203620	1	NA	NA	chr10:128216716-128216986	13097	8.61844	0.798435	-2.54988	NA	0	1	NA	1	1	NA	NA	NA	30.6019	9.00236	8.37016	8.80089	4.51553	0
Dact1	dapper homolog 1 isoform 1,dapper homolog 1 isoform 2	chr12	72410870	72421094	NA	1	1	chr12:72410550-72411206	0	1.50171	0.179763	-2.5479	NA	0	1	NA	NA	1	NA	NA	NA	8.7434	10.5027	5.97868	1.76018	0	2.21352
Mctp1	SubName: Full=Putative uncharacterized protein;,multiple C2 domains, transmembrane 1	chr13	76522408	77171071	NA	NA	1	chr13:77067265-77067665	0	6.07118	0.538945	-2.53822	0.16132	0	1	NA	NA	1	NA	NA	NA	23.3157	10.5027	11.9574	10.5611	4.51553	0
Epha4	ephrin type-A receptor 4 precursor	chr1	77363759	77511663	NA	NA	1	chr1:77486002-77486280	0	5.20282	0.424191	-2.53769	NA	0	1	NA	1	1	NA	NA	NA	5.82893	6.5017	8.37016	8.80089	0	2.21352
Dnm3	SubName: Full=Putative uncharacterized protein Dnm3;,dynamin-3 isoform 1,dynamin-3 isoform 2	chr1	163912586	164408165	NA	1	NA	chr1:163934085-163934504	0	5.10105	0.514505	-2.52611	0.192025	0	1	1	1	1	NA	NA	NA	24.773	14.0037	8.37016	7.04072	4.51553	0
Skil	ski-like protein isoform a,ski-like protein isoform b	chr3	30993982	31021499	NA	NA	1	chr3:30960081-30960406	-33577	8.28423	0.663315	-2.52148	0.128206	0	1	NA	NA	1	NA	NA	NA	14.5723	13.5035	9.56589	17.6018	4.51553	0
Casp6	caspase-6 precursor	chr3	129604342	129617020	NA	1	NA	chr3:129607647-129607856	0	5.60681	0.564235	-2.52141	NA	0	1	NA	NA	1	NA	NA	NA	7.28616	6.5017	10.7616	3.52036	0	2.21352
Lima1	LIM domain and actin-binding protein 1 isoform	chr15	99608898	99705887	NA	1	NA	chr15:99719709-99720376	-13823	6.53517	0.661605	-2.51507	0.057124	0	1	1	1	1	NA	NA	NA	34.9736	35.0092	11.9574	21.1221	6.77329	2.21352
Bach1	transcription regulator protein BACH1	chr16	87699198	87733591	1	1	1	chr16:87700009-87700645	0	4.53129	0.338958	-2.51457	0.214609	0	1	NA	NA	1	NA	NA	NA	2.91447	14.5038	15.5446	21.1221	4.51553	0
Kcnk10	potassium channel subfamily K member 10	chr12	99672203	99816150	1	NA	NA	chr12:99816158-99816567	-9	3.41911	0.263542	-2.51353	NA	0	1	NA	NA	1	NA	NA	NA	7.28616	4.50118	10.7616	7.04072	2.25776	0
Lmbr1l	protein LMBR1L	chr15	98734351	98748529	NA	1	NA	chr15:98759104-98759655	-10576	4.61053	0.42804	-2.51013	0.187192	0	1	NA	NA	1	NA	NA	NA	21.8585	7.50196	14.3488	12.3213	0	4.42703
Lpp	Mus musculus adult male testis cDNA, RIKEN full-length enriched library, clone:1700064B19 product:LIPOMA PREFERRED PARTNER (LPP) homolog [Homo sapiens], full insert sequence.,RecName: Full=Lipoma-preferred partner homolog;,lipoma-preferred partner homolog isoform 1,lipoma-preferred partner homolog isoform 2	chr16	24393435	24992664	NA	1	1	chr16:24515416-24515859	0	6.01774	0.486631	-2.50952	0.250402	0	1	NA	NA	1	NA	1	NA	26.2302	6.00157	8.37016	15.8416	4.51553	0
Akap13	A kinase (PRKA) anchor protein 13,Mus musculus 16 days neonate thymus cDNA, RIKEN full-length enriched library, clone:A130052C08 product:Hypothetical phorbol esters/diacylglycerol binding domain containing protein, full insert sequence.,SubName: Full=MCG15699, isoform CRA_c; SubName: Full=Putative uncharacterized protein;,SubName: Full=Putative uncharacterized protein;,SubName: Full=Putative unch…	chr7	82600419	82899495	NA	1	NA	chr7:82828288-82828715	0	2.69789	0.276171	-2.50901	NA	0	1	NA	NA	1	NA	NA	NA	11.6579	8.50222	2.39147	5.28054	0	2.21352
Cdc42ep3	cdc42 effector protein 3	chr17	79733364	79754431	1	NA	1	chr17:79754220-79754385	0	9.22344	0.714695	-2.50481	0.4363	0	1	NA	1	1	NA	NA	NA	0	9.50249	5.97868	12.3213	0	2.21352
Fnbp1	formin-binding protein 1 isoform a,formin-binding protein 1 isoform b,formin-binding protein 1 isoform c,formin-binding protein 1 isoform d,formin-binding protein 1 isoform e	chr2	30881725	30997528	NA	1	NA	chr2:30997430-30997748	0	5.50077	0.370833	-2.50244	NA	0	1	NA	NA	1	NA	NA	NA	2.91447	6.00157	4.78295	15.8416	0	2.21352
Reck	reversion-inducing cysteine-rich protein with	chr4	43888401	43957678	NA	1	NA	chr4:43888520-43888893	0	2.74962	0.288977	-2.5011	0.4462	0	1	NA	NA	1	NA	NA	NA	11.6579	4.50118	11.9574	0	2.25776	0
Tmem86a	transmembrane protein 86A	chr7	54306009	54310146	NA	1	1	chr7:54286789-54286995	-19015	12.3674	1.0957	-2.49998	0.155085	0	1	1	NA	1	NA	NA	NA	16.0296	9.00236	17.936	12.3213	2.25776	2.21352
Ptpla	3-hydroxyacyl-CoA dehydratase 1 isoform 1,3-hydroxyacyl-CoA dehydratase 1 isoform 2,Mus musculus putative tyrosine phosphatase (Ptpla) mRNA, complete cds.	chr2	13771908	13977662	NA	1	1	chr2:13976607-13977485	0	2.54753	0.268622	-2.49178	0.193725	0	1	NA	NA	1	NA	NA	1	21.8585	14.5038	5.97868	10.5611	0	4.42703
Gpr56	G-protein coupled receptor 56 precursor	chr8	97501008	97538108	NA	NA	1	chr8:97479004-97479287	-21722	3.79634	0.380879	-2.49107	NA	0	1	NA	NA	1	NA	NA	NA	13.1151	5.00131	8.37016	1.76018	2.25776	0
Susd4	sushi domain-containing protein 4 precursor	chr1	184695036	184825785	1	NA	NA	chr1:184838429-184838688	12645	5.63142	0.455309	-2.48737	0.376043	0	1	NA	NA	1	NA	NA	NA	10.2006	6.00157	2.39147	10.5611	0	2.21352
Glt8d2	glycosyltransferase 8 domain-containing protein	chr10	82113177	82153395	NA	NA	1	chr10:82153061-82153503	0	6.19761	0.533595	-2.47396	0.190977	0	1	NA	NA	1	NA	NA	NA	8.7434	15.5041	7.17442	21.1221	0	4.42703
Zbtb24	RecName: Full=Zinc finger and BTB domain-containing protein 24; AltName: Full=Bone morphogenetic protein-induced factor 1; AltName: Full=Brain-specific protein 1; AltName: Full=Zinc finger protein 450;,zinc finger and BTB domain-containing protein	chr10	41170201	41185380	NA	1	NA	chr10:41170027-41170471	0	2.76805	0.265597	-2.47156	NA	0	1	NA	NA	1	NA	NA	NA	2.91447	9.00236	7.17442	7.04072	0	2.21352
Nup210	nuclear pore membrane glycoprotein 210	chr6	90963060	91066820	NA	1	NA	chr6:90938601-90939053	24008	5.10348	0.52179	-2.46266	0.163473	0	1	NA	NA	1	NA	NA	NA	7.28616	16.0042	14.3488	12.3213	0	4.42703
Jak1	tyrosine-protein kinase JAK1	chr4	100824578	100937887	NA	NA	1	chr4:100875160-100875826	0	3.68499	0.338909	-2.45761	0.127001	0	1	NA	NA	1	NA	NA	1	11.6579	13.0034	13.1531	14.0814	2.25776	2.21352
Susd4	sushi domain-containing protein 4 precursor	chr1	184695036	184825785	1	NA	NA	chr1:184838517-184838741	12733	6.36247	0.4812	-2.45114	NA	0	1	NA	NA	1	NA	NA	NA	8.7434	6.5017	2.39147	10.5611	2.25776	0
Mmp19	matrix metalloproteinase-19 isoform 1,matrix metalloproteinase-19 isoform 2	chr10	128227965	128237880	NA	1	NA	chr10:128217342-128217771	-10195	5.18672	0.549765	-2.45105	0.169229	0	1	NA	NA	1	NA	1	NA	10.2006	12.5033	19.1318	8.80089	0	4.42703
Wibg	partner of Y14 and mago isoform 1	chr10	128184934	128203620	1	NA	NA	chr10:128217342-128217771	13723	5.18672	0.549765	-2.45105	0.169229	0	1	NA	NA	1	NA	1	NA	10.2006	12.5033	19.1318	8.80089	0	4.42703
Gm14005	Mus musculus mammary gland RCB-0526 Jyg-MC(A) cDNA, RIKEN full-length enriched library, clone:G830006F16 product:unclassifiable, full insert sequence.	chr2	128124398	128255087	NA	NA	1	chr2:128208480-128208645	0	8.16224	0.653265	-2.44927	NA	0	1	NA	NA	1	NA	NA	NA	7.28616	4.50118	9.56589	7.04072	2.25776	0
Tmem86a	transmembrane protein 86A	chr7	54306009	54310146	NA	1	1	chr7:54305907-54306478	0	3.66446	0.413047	-2.44799	0.17775	0	1	NA	1	1	NA	NA	NA	20.4013	12.0031	11.9574	7.04072	0	4.42703
Vim	vimentin	chr2	13495937	13504453	NA	1	NA	chr2:13505161-13505624	709	4.70858	0.46561	-2.44789	0.191876	0	1	NA	NA	1	NA	NA	NA	18.944	9.50249	16.7403	7.04072	4.51553	0
Acap2	arf-GAP with coiled-coil, ANK repeat and PH	chr16	31092498	31201324	NA	1	NA	chr16:31234993-31235284	-33670	3.67071	0.405241	-2.44615	0.413632	0	1	NA	NA	1	NA	NA	1	10.2006	4.50118	10.7616	1.76018	0	2.21352
Ppp1r2	protein phosphatase inhibitor 2	chr16	31251626	31275363	NA	1	1	chr16:31234993-31235284	16343	3.67071	0.405241	-2.44615	0.413632	0	1	NA	NA	1	NA	NA	1	10.2006	4.50118	10.7616	1.76018	0	2.21352
Cttnbp2nl	CTTNBP2 N-terminal-like protein,SubName: Full=Cttnbp2nl protein; Flags: Fragment;	chr3	104804832	104856064	NA	1	1	chr3:104862721-104862938	-6658	11.0796	0.993445	-2.44589	0.185597	0	1	NA	NA	1	NA	NA	NA	10.2006	17.0044	7.17442	15.8416	4.51553	0
Trim47	tripartite motif-containing protein 47	chr11	115967139	115971330	NA	NA	1	chr11:115948341-115948515	18625	12.8301	1.35546	-2.44235	0.137199	0	1	1	1	1	NA	NA	NA	13.1151	13.5035	13.1531	10.5611	0	4.42703
Zan	Mus musculus visual cortex cDNA, RIKEN full-length enriched library, clone:K230003I11 product:zonadhesin, full insert sequence.,zonadhesin	chr5	137819864	137918292	1	NA	NA	chr5:137881379-137881968	0	4.05216	0.366005	-2.44046	0.17885	0	1	NA	NA	1	NA	NA	NA	5.82893	15.5041	14.3488	14.0814	4.51553	0
Cubn	cubilin precursor	chr2	13197964	13413503	NA	1	NA	chr2:13307141-13307828	0	7.24536	0.62759	-2.44005	0.0329342	1	1	1	1	1	NA	NA	NA	21.8585	21.5056	28.6977	29.923	9.03106	0
Gpr146	probable G-protein coupled receptor 146 isoform	chr5	139856620	139872368	NA	1	NA	chr5:139856404-139856903	0	5.29742	0.432019	-2.43601	0.15042	0	1	NA	NA	1	NA	NA	NA	11.6579	11.503	11.9574	17.6018	4.51553	0
Purg	purine-rich element-binding protein gamma	chr8	34496801	34527941	NA	1	NA	chr8:34545828-34546034	17888	5.89685	0.523245	-2.43552	NA	0	1	NA	NA	1	NA	NA	NA	2.91447	8.50222	7.17442	7.04072	2.25776	0
Rmnd5a	protein RMD5 homolog A	chr6	71338627	71390631	NA	1	NA	chr6:71390633-71390888	-3	10.3279	0.9249	-2.43379	0.190977	0	1	NA	NA	1	NA	NA	NA	16.0296	7.50196	14.3488	15.8416	0	4.42703
Camk2g	calcium/calmodulin-dependent protein kinase type	chr14	21554096	21613310	NA	1	1	chr14:21584941-21585145	0	15.6561	1.73419	-2.43219	0.154645	0	1	1	1	1	NA	NA	NA	23.3157	26.5069	5.97868	17.6018	0	6.64055
Tmem86a	transmembrane protein 86A	chr7	54306009	54310146	NA	1	1	chr7:54305810-54306404	0	3.46644	0.397054	-2.43132	0.175308	0	1	NA	1	1	NA	NA	NA	18.944	12.5033	11.9574	7.04072	0	4.42703
Syde2	synapse defective 1, Rho GTPase, homolog 2	chr3	145650833	145684684	NA	NA	1	chr3:145651236-145651545	0	6.09051	0.730464	-2.42736	0.196556	0	1	NA	NA	1	NA	NA	NA	14.5723	14.0037	16.7403	3.52036	2.25776	2.21352
Cdk19	SubName: Full=Cdc2l6 protein; SubName: Full=Cell division cycle 2-like 6 (CDK8-like), isoform CRA_a;	chr10	40059369	40203624	NA	1	NA	chr10:40241326-40241716	37703	2.53375	0.276381	-2.412	NA	0	1	NA	NA	1	NA	NA	1	2.91447	10.5027	7.17442	3.52036	2.25776	0
Cdk8	RecName: Full=Cell division protein kinase 8; EC=2.7.11.22; EC=2.7.11.23; AltName: Full=Cyclin-dependent kinase 8; AltName: Full=Mediator complex subunit CDK8; AltName: Full=Mediator of RNA polymerase II transcription subunit CDK8;	chr10	40069113	40203624	NA	NA	1	chr10:40241326-40241716	37703	2.53375	0.276381	-2.412	NA	0	1	NA	NA	1	NA	NA	1	2.91447	10.5027	7.17442	3.52036	2.25776	0
Ppap2a	lipid phosphate phosphohydrolase 1 isoform 1,lipid phosphate phosphohydrolase 1 isoform 2	chr13	113590999	113657888	NA	NA	1	chr13:113600834-113601128	0	3.6942	0.401106	-2.41185	NA	0	1	NA	NA	1	NA	NA	NA	11.6579	8.00209	1.19574	5.28054	0	2.21352
Pkd2	polycystin-2	chr5	104888475	104934838	NA	1	NA	chr5:104882108-104882374	-6102	4.89351	0.443327	-2.40915	NA	0	1	NA	NA	1	NA	NA	NA	7.28616	7.00183	3.58721	8.80089	0	2.21352
Spp1	SubName: Full=Osteopontin; SubName: Full=Putative uncharacterized protein; SubName: Full=Secreted phosphoprotein 1, isoform CRA_a; SubName: Full=Secreted phosphoprotein 1, isoform CRA_b; SubName: Full=Spp1 protein;,osteopontin precursor	chr5	104864129	104870072	1	1	NA	chr5:104882108-104882374	12037	4.89351	0.443327	-2.40915	NA	0	1	NA	NA	1	NA	NA	NA	7.28616	7.00183	3.58721	8.80089	0	2.21352
Esrrg	RecName: Full=Estrogen-related receptor gamma; AltName: Full=Estrogen receptor-related protein 3; AltName: Full=Nuclear receptor subfamily 3 group B member 3;,estrogen-related receptor gamma	chr1	189432907	190038763	NA	1	NA	chr1:189723342-189723936	0	2.7884	0.397054	-2.40813	0.286739	0	1	NA	NA	1	NA	NA	NA	10.2006	21.5056	13.1531	1.76018	0	4.42703
Dtx4	protein deltex-4	chr19	12540825	12576635	NA	1	NA	chr19:12547775-12548344	0	4.238	0.414499	-2.39407	0.153599	0	1	NA	1	1	NA	NA	NA	11.6579	11.503	13.1531	14.0814	0	4.42703
Me3	Mus musculus adult male olfactory brain cDNA, RIKEN full-length enriched library, clone:6430411I17 product:NADP-DEPENDENT MALIC ENZYME, MITOCHONDRIAL PRECURSOR (EC 1.1.1.40) (NADP-ME) homolog [Homo sapiens], full insert sequence.,NADP-dependent malic enzyme, mitochondrial	chr7	96781014	97002869	NA	NA	1	chr7:96812629-96813133	0	4.74973	0.427733	-2.39275	0.212908	0	1	NA	NA	1	NA	NA	NA	7.28616	10.0026	20.3275	12.3213	4.51553	0
Nuak1	NUAK family SNF1-like kinase 1	chr10	83834063	83903216	NA	1	1	chr10:83854962-83855232	0	4.16803	0.436759	-2.3916	NA	0	1	NA	NA	1	NA	NA	NA	5.82893	7.00183	7.17442	5.28054	0	2.21352
Cnot2	CCR4-NOT transcription complex subunit 2 isoform,RecName: Full=CCR4-NOT transcription complex subunit 2; AltName: Full=CCR4-associated factor 2;	chr10	115922216	116018567	NA	1	NA	chr10:116018575-116018747	-9	5.9951	0.68561	-2.3853	NA	0	1	NA	1	1	NA	NA	NA	7.28616	7.00183	7.17442	3.52036	0	2.21352
Mid1	midline-1	chrX	166123178	166428729	NA	NA	1	chrX:166321376-166321608	0	4.68959	0.464606	-2.36975	NA	0	1	NA	NA	1	NA	NA	NA	5.82893	7.50196	5.97868	5.28054	2.25776	0
Trio	Mus musculus 2 days neonate thymus thymic cells cDNA, RIKEN full-length enriched library, clone:E430005K11 product:triple functional domain (PTPRF interacting), full insert sequence.,triple functional domain protein	chr15	27660403	27955603	NA	1	NA	chr15:27873392-27873645	0	9.25176	0.852085	-2.36941	0.163473	0	1	NA	NA	1	NA	NA	NA	10.2006	12.5033	11.9574	14.0814	4.51553	0
Tsc1	Mus musculus Tsc1 mRNA for hamartin, complete cds.,hamartin	chr2	28496762	28546687	NA	1	NA	chr2:28496391-28496688	-75	3.7164	0.362924	-2.36581	NA	0	1	NA	NA	1	NA	NA	NA	2.91447	5.50144	13.1531	3.52036	2.25776	0
Tspan2	tetraspanin-2	chr3	102538692	102576215	NA	NA	1	chr3:102538565-102538730	0	6.61832	0.714695	-2.36372	NA	0	1	NA	1	1	NA	NA	NA	4.3717	7.50196	7.17442	5.28054	0	2.21352
Myh9	SubName: Full=Myh9 protein;,SubName: Full=Myh9 protein; Flags: Fragment;,SubName: Full=Putative uncharacterized protein;,myosin-9 isoform 1	chr15	77591018	77672545	NA	1	NA	chr15:77637146-77637621	0	8.50527	0.971714	-2.36	0.0370212	1	1	NA	NA	1	NA	NA	NA	27.6874	24.0063	23.9147	17.6018	2.25776	6.64055
Cyp1b1	cytochrome P450 1B1	chr17	80106233	80114381	NA	1	1	chr17:80100107-80100748	5486	3.694	0.367941	-2.35837	0.176005	0	1	NA	NA	1	NA	NA	1	8.7434	11.503	14.3488	14.0814	0	4.42703
Trim14	tripartite motif-containing protein 14	chr4	46519718	46549016	NA	1	NA	chr4:46548850-46549075	0	6.64219	0.479061	-2.35787	NA	0	1	NA	NA	NA	NA	NA	NA	0	9.00236	2.39147	14.0814	2.25776	0
Enox1	Mus musculus adult male corpora quadrigemina cDNA, RIKEN full-length enriched library, clone:B230207J08 product:hypothetical RNA-binding domain, RBD structure containing protein, full insert sequence.,ecto-NOX disulfide-thiol exchanger 1	chr14	77556622	78121214	NA	1	NA	chr14:77863483-77864069	0	3.89184	0.402475	-2.35658	0.176347	0	1	NA	NA	1	NA	NA	NA	16.0296	10.5027	10.7616	12.3213	0	4.42703
Cyth3	cytohesin-3 isoform 1,cytohesin-3 isoform 2	chr5	144383315	144471117	NA	1	NA	chr5:144394413-144394733	0	3.13995	0.33684	-2.3537	NA	0	1	NA	1	1	NA	NA	NA	11.6579	6.5017	3.58721	3.52036	2.25776	0
Lmbr1l	protein LMBR1L	chr15	98734351	98748529	NA	1	NA	chr15:98759184-98759632	-10656	5.1974	0.52645	-2.35129	0.281798	0	1	NA	NA	1	NA	NA	NA	21.8585	5.50144	10.7616	12.3213	0	4.42703
Fhl2	four and a half LIM domains protein 2	chr1	43179918	43253606	NA	1	NA	chr1:43184649-43185402	0	2.56728	0.313213	-2.3499	0.311496	0	1	NA	1	1	NA	NA	NA	8.7434	22.5059	3.58721	10.5611	0	4.42703
Col6a3	SubName: Full=Collagen alpha 3 chain type VI; Flags: Fragment;,SubName: Full=Collagen alpha3(VI); Flags: Precursor; Fragment;,SubName: Full=Type VI collagen alpha 3 subunit;	chr1	92672491	92740505	1	1	1	chr1:92646683-92647197	25295	10.6397	0.897985	-2.34983	0.127235	0	1	1	NA	1	NA	NA	NA	18.944	19.5051	10.7616	47.5248	2.25776	6.64055
Bcl6	B-cell lymphoma 6 protein homolog	chr16	23965137	23988698	1	1	NA	chr16:23988747-23988996	-50	8.84561	0.94719	-2.34392	0.180166	0	1	NA	NA	1	NA	NA	NA	11.6579	10.5027	15.5446	10.5611	0	4.42703
Bcl6	B-cell lymphoma 6 protein homolog	chr16	23965137	23988698	1	1	NA	chr16:23988751-23988989	-54	9.25441	0.990965	-2.34392	0.180166	0	1	NA	NA	1	NA	NA	NA	11.6579	10.5027	15.5446	10.5611	0	4.42703
Glt8d2	glycosyltransferase 8 domain-containing protein	chr10	82113177	82153395	NA	NA	1	chr10:82153119-82153458	0	7.3275	0.695725	-2.34294	0.254419	0	1	NA	NA	1	NA	NA	NA	7.28616	15.0039	5.97868	19.362	0	4.42703
Nfatc4	nuclear factor of activated T-cells, cytoplasmic	chr14	56443631	56452780	1	1	1	chr14:56441995-56442455	-1177	9.02427	0.747038	-2.33987	0.1626	0	1	NA	1	1	NA	NA	NA	10.2006	14.5038	13.1531	35.2036	2.25776	4.42703
Dnm3	SubName: Full=Putative uncharacterized protein Dnm3;,dynamin-3 isoform 1,dynamin-3 isoform 2	chr1	163912586	164408165	NA	1	NA	chr1:163934253-163934566	0	6.13158	0.688745	-2.3295	0.259593	0	1	1	1	1	NA	NA	NA	21.8585	11.503	7.17442	7.04072	4.51553	0
Lpp	Mus musculus adult male testis cDNA, RIKEN full-length enriched library, clone:1700064B19 product:LIPOMA PREFERRED PARTNER (LPP) homolog [Homo sapiens], full insert sequence.,RecName: Full=Lipoma-preferred partner homolog;,lipoma-preferred partner homolog isoform 1,lipoma-preferred partner homolog isoform 2	chr16	24393435	24992664	NA	1	1	chr16:24515433-24515700	0	9.14935	0.807405	-2.32323	0.319979	0	1	NA	NA	1	NA	NA	NA	21.8585	5.00131	7.17442	15.8416	4.51553	0
Ypel2	protein yippee-like 2	chr11	86749926	86807264	NA	1	NA	chr11:86807142-86807454	0	6.46966	0.75593	-2.32236	0.187192	0	1	NA	1	1	NA	NA	NA	10.2006	12.5033	14.3488	8.80089	0	4.42703
Bcl6	B-cell lymphoma 6 protein homolog	chr16	23965137	23988698	1	1	NA	chr16:23988771-23989001	-74	9.35181	1.02544	-2.30849	0.187192	0	1	NA	NA	1	NA	NA	NA	11.6579	10.5027	14.3488	10.5611	0	4.42703
Mmp19	matrix metalloproteinase-19 isoform 1,matrix metalloproteinase-19 isoform 2	chr10	128227965	128237880	NA	1	NA	chr10:128216761-128217018	-10948	7.41829	0.83882	-2.29848	NA	0	1	NA	1	1	NA	NA	NA	27.6874	8.00209	4.78295	7.04072	4.51553	0
Wibg	partner of Y14 and mago isoform 1	chr10	128184934	128203620	1	NA	NA	chr10:128216761-128217018	13142	7.41829	0.83882	-2.29848	NA	0	1	NA	1	1	NA	NA	NA	27.6874	8.00209	4.78295	7.04072	4.51553	0
Smurf2	E3 ubiquitin-protein ligase SMURF2	chr11	106681377	106782029	NA	1	1	chr11:106791734-106792330	-9706	2.78397	0.395722	-2.29745	0.300146	0	1	NA	NA	1	NA	NA	1	20.4013	14.0037	7.17442	3.52036	0	4.42703
Bach1	transcription regulator protein BACH1	chr16	87699198	87733591	1	1	1	chr16:87699648-87700561	0	3.74201	0.365281	-2.29221	0.154645	0	1	NA	NA	1	NA	NA	NA	5.82893	19.5051	19.1318	22.8823	4.51553	2.21352
Rbm5	RNA-binding protein 5,RecName: Full=RNA-binding protein 5; AltName: Full=Putative tumor suppressor LUCA15; AltName: Full=RNA-binding motif protein 5;,SubName: Full=Putative uncharacterized protein;	chr9	107642825	107673333	NA	1	NA	chr9:107672581-107673604	0	2.03736	0.21073	-2.27795	0.201369	0	1	NA	NA	1	NA	NA	NA	8.7434	11.503	14.3488	10.5611	4.51553	0
Relt	Mus musculus 3 days neonate thymus cDNA, RIKEN full-length enriched library, clone:A630085E07 product:tumor necrosis factor receptor superfamily, member 19-like, full insert sequence.,tumor necrosis factor receptor superfamily	chr7	107994361	108011927	NA	NA	1	chr7:108011233-108011398	0	7.88288	0.653265	-2.27182	NA	0	1	NA	NA	1	NA	NA	NA	2.91447	7.00183	3.58721	10.5611	2.25776	0
Arc	activity-regulated cytoskeleton-associated	chr15	74499512	74503000	NA	1	NA	chr15:74502948-74503342	0	6.21315	0.897905	-2.25774	0.179399	0	1	1	1	1	NA	NA	NA	24.773	19.005	15.5446	5.28054	0	6.64055
Mid1	SubName: Full=Putative uncharacterized protein; Flags: Fragment;,midline-1	chrX	166266090	166428729	NA	NA	1	chrX:166321238-166321684	0	4.26712	0.483357	-2.25631	0.22144	0	1	NA	NA	1	NA	NA	NA	14.5723	12.5033	8.37016	8.80089	4.51553	0
1110008F13Rik	RAB5-interacting protein	chr2	156688857	156699298	NA	NA	1	chr2:156688469-156689440	0	1.61631	0.242894	-2.25331	0.322477	0	1	NA	NA	1	NA	NA	NA	17.4868	16.0042	5.97868	3.52036	0	4.42703
Gm14005	Mus musculus mammary gland RCB-0526 Jyg-MC(A) cDNA, RIKEN full-length enriched library, clone:G830006F16 product:unclassifiable, full insert sequence.	chr2	128124398	128255087	NA	NA	1	chr2:128208389-128208681	0	7.98179	0.73828	-2.25077	0.25347	0	1	NA	NA	1	NA	NA	NA	13.1151	7.00183	13.1531	14.0814	4.51553	0
Tmem180	Mus musculus adult male testis cDNA, RIKEN full-length enriched library, clone:4930538D17 product:RIKEN cDNA 4930538D17 gene, full insert sequence.,transmembrane protein 180	chr19	46431369	46449744	1	NA	NA	chr19:46431369-46431839	0	5.19621	0.752715	-2.25033	0.223038	0	1	NA	1	1	NA	NA	NA	27.6874	15.0039	19.1318	3.52036	0	6.64055
Fhl2	four and a half LIM domains protein 2	chr1	43179918	43253606	NA	1	NA	chr1:43184804-43185427	0	2.96565	0.378572	-2.24751	0.331073	0	1	NA	1	1	NA	NA	NA	8.7434	19.5051	3.58721	10.5611	0	4.42703
Ube2h	ubiquitin-conjugating enzyme E2 H isoform 2	chr6	30161288	30254539	NA	1	NA	chr6:30250664-30251126	0	4.32657	0.466618	-2.24207	0.225301	0	1	NA	NA	1	NA	1	NA	10.2006	10.0026	15.5446	8.80089	4.51553	0
Rapgef1	Rap guanine nucleotide exchange factor (GEF) 1	chr2	29475239	29595883	NA	NA	1	chr2:29480330-29480675	0	7.41343	0.683625	-2.24112	0.27704	0	1	NA	NA	1	NA	NA	NA	10.2006	7.00183	10.7616	19.362	0	4.42703
Adam12	disintegrin and metalloproteinase	chr7	141074882	141416780	1	1	1	chr7:141199526-141200277	0	2.19088	0.287054	-2.24089	0.320006	0	1	NA	NA	1	NA	NA	NA	17.4868	15.5041	4.78295	5.28054	4.51553	0
Ablim1	actin-binding LIM protein 1 isoform 2	chr19	57204756	57389409	1	1	1	chr19:57347548-57348111	0	3.24886	0.400912	-2.23992	0.224967	0	1	NA	NA	1	NA	NA	NA	8.7434	12.5033	14.3488	7.04072	2.25776	2.21352
Lgmn	legumain precursor	chr12	103632307	103677907	NA	1	NA	chr12:103677771-103678190	0	7.88993	0.795949	-2.23988	0.128206	0	1	1	1	1	NA	NA	NA	11.6579	18.0047	13.1531	22.8823	4.51553	2.21352
Plekhm1	pleckstrin homology domain-containing family M	chr11	103226405	103273978	NA	1	NA	chr11:103273680-103274027	0	7.37298	0.62126	-2.23726	0.309711	0	1	NA	1	1	NA	NA	NA	13.1151	5.50144	9.56589	19.362	4.51553	0
Dock9	RecName: Full=Dedicator of cytokinesis protein 9; AltName: Full=Cdc42 guanine nucleotide exchange factor zizimin-1;,dedicator of cytokinesis protein 9 isoform 1,dedicator of cytokinesis protein 9 isoform 2,dedicator of cytokinesis protein 9 isoform 3,dedicator of cytokinesis protein 9 isoform 4	chr14	121941260	122196956	1	1	1	chr14:122197386-122197753	-431	5.57937	0.642645	-2.23677	0.20405	0	1	1	NA	1	NA	NA	NA	11.6579	10.5027	11.9574	10.5611	0	4.42703
Zmiz1	zinc finger MIZ domain-containing protein 1	chr14	26278777	26484195	1	1	NA	chr14:26306392-26306849	0	3.8588	0.493903	-2.23665	0.296053	0	1	NA	NA	1	1	NA	NA	18.944	13.0034	4.78295	7.04072	2.25776	2.21352
Mios	WD repeat-containing protein mio	chr6	8159226	8186273	NA	NA	1	chr6:8159089-8159410	0	6.49877	0.734735	-2.23534	0.320006	0	1	1	NA	1	NA	NA	NA	2.91447	11.0029	19.1318	10.5611	0	4.42703
Fmnl2	formin-like protein 2	chr2	52716901	52993236	1	1	1	chr2:52811335-52811604	0	13.1299	1.67816	-2.23344	0.0926154	0	1	1	1	1	NA	NA	NA	34.9736	20.0052	19.1318	12.3213	4.51553	4.42703
Fig4	polyphosphoinositide phosphatase	chr10	40907977	41023047	NA	NA	1	chr10:41022640-41023325	0	3.05979	0.329508	-2.23337	0.25521	0	1	NA	NA	1	NA	NA	NA	7.28616	14.5038	7.17442	14.0814	2.25776	2.21352
Bcl11b	B-cell lymphoma/leukemia 11B isoform a,B-cell lymphoma/leukemia 11B isoform b	chr12	109148612	109241624	1	1	1	chr12:109189069-109189944	0	3.11494	0.381146	-2.2332	0.114683	0	1	NA	NA	1	NA	NA	1	17.4868	19.005	14.3488	12.3213	4.51553	2.21352
Gstm1	glutathione S-transferase Mu 1	chr3	107815167	107820891	1	1	NA	chr3:107820687-107820949	0	6.88068	0.822815	-2.22658	0.223736	0	1	NA	1	1	NA	NA	NA	13.1151	12.0031	10.7616	7.04072	4.51553	0
Lima1	LIM domain and actin-binding protein 1 isoform	chr15	99608898	99705887	NA	1	NA	chr15:99719660-99720192	-13774	6.55448	0.81044	-2.22635	0.132017	0	1	1	1	1	NA	NA	NA	27.6874	29.5077	10.7616	15.8416	9.03106	0
Col12a1	Mus musculus 0 day neonate skin cDNA, RIKEN full-length enriched library, clone:4632409D22 product:procollagen, type XII, alpha 1, full insert sequence.,Mus musculus 0 day neonate skin cDNA, RIKEN full-length enriched library, clone:4632424C01 product:procollagen, type XII, alpha 1, full insert sequence.,collagen alpha-1(XII) chain	chr9	79446797	79566485	NA	1	1	chr9:79566645-79566829	-161	5.94542	0.58581	-2.22586	NA	0	1	NA	NA	1	NA	NA	NA	7.28616	6.5017	2.39147	7.04072	2.25776	0
Tes	testin	chr6	17015148	17055825	NA	NA	1	chr6:17014979-17015819	0	3.79861	0.537413	-2.22399	0.100206	0	1	NA	NA	1	NA	NA	NA	26.2302	28.0073	19.1318	8.80089	4.51553	4.42703
Wisp2	WNT1-inducible-signaling pathway protein 2	chr2	163646569	163658883	1	1	1	chr2:163626774-163626980	-19590	9.64415	1.14491	-2.22319	0.278474	0	1	1	1	1	NA	NA	NA	5.82893	15.5041	8.37016	12.3213	0	4.42703
Vdac2	voltage-dependent anion-selective channel	chr14	22650782	22665101	NA	1	NA	chr14:22642064-22642269	-8514	4.80549	0.5258	-2.2229	NA	0	1	NA	NA	1	NA	NA	NA	11.6579	4.00105	4.78295	3.52036	2.25776	0
Fmn1	Mus musculus adult male testis cDNA, RIKEN full-length enriched library, clone:1700037O20 product:formin, full insert sequence.,RecName: Full=Formin-1; AltName: Full=Limb deformity protein;,formin-1 isoform 1,formin-1 isoform 2	chr2	113167892	113556924	1	1	1	chr2:113378354-113378528	0	4.20332	0.619475	-2.21896	NA	0	1	NA	NA	1	NA	NA	NA	13.1151	7.00183	2.39147	0	2.25776	0
Itm2b	integral membrane protein 2B	chr14	73762038	73785078	NA	1	NA	chr14:73725807-73726092	35947	7.1074	0.75641	-2.21818	0.312198	0	1	1	NA	1	NA	NA	NA	2.91447	12.5033	16.7403	10.5611	4.51553	0
Rb1	retinoblastoma-associated protein	chr14	73595308	73725598	NA	NA	1	chr14:73725807-73726092	-210	7.1074	0.75641	-2.21818	0.312198	0	1	1	NA	1	NA	NA	NA	2.91447	12.5033	16.7403	10.5611	4.51553	0
Lpp	Mus musculus adult male testis cDNA, RIKEN full-length enriched library, clone:1700064B19 product:LIPOMA PREFERRED PARTNER (LPP) homolog [Homo sapiens], full insert sequence.,RecName: Full=Lipoma-preferred partner homolog;,lipoma-preferred partner homolog isoform 1,lipoma-preferred partner homolog isoform 2	chr16	24393435	24992664	NA	1	1	chr16:24490654-24491265	0	6.19507	0.738834	-2.2158	0.0676454	0	1	NA	NA	1	NA	1	NA	18.944	26.0068	16.7403	21.1221	4.51553	4.42703
Dlgap2	disks large-associated protein 2 isoform 1,disks large-associated protein 2 isoform 2	chr8	14095874	14847686	1	1	NA	chr8:14616313-14616694	0	4.36183	0.592425	-2.20927	NA	0	1	NA	NA	1	NA	NA	NA	8.7434	17.5046	7.17442	7.04072	2.25776	2.21352
Rbm5	RNA-binding protein 5,RecName: Full=RNA-binding protein 5; AltName: Full=Putative tumor suppressor LUCA15; AltName: Full=RNA-binding motif protein 5;,SubName: Full=Putative uncharacterized protein;	chr9	107642825	107673333	NA	1	NA	chr9:107672942-107673587	0	3.07122	0.334228	-2.20698	0.22144	0	1	NA	NA	1	NA	NA	NA	8.7434	11.503	11.9574	10.5611	4.51553	0
Twsg1	twisted gastrulation protein homolog 1	chr17	66271311	66300527	NA	1	NA	chr17:66300297-66300720	0	4.17517	0.50964	-2.20618	0.295376	0	1	NA	NA	1	NA	NA	NA	7.28616	11.503	17.936	5.28054	4.51553	0
Rnf24	Mus musculus 10, 11 days embryo whole body cDNA, RIKEN full-length enriched library, clone:2810473M14 product:unclassifiable, full insert sequence.,RING finger protein 24	chr2	131124223	131178628	NA	1	NA	chr2:131131145-131131485	0	6.49721	0.693675	-2.20415	0.320082	0	1	NA	NA	NA	NA	NA	NA	5.82893	7.00183	19.1318	12.3213	0	4.42703
Rbm5	RNA-binding protein 5,RecName: Full=RNA-binding protein 5; AltName: Full=Putative tumor suppressor LUCA15; AltName: Full=RNA-binding motif protein 5;,SubName: Full=Putative uncharacterized protein;	chr9	107642825	107673333	NA	1	NA	chr9:107672760-107673564	0	2.46887	0.268131	-2.20195	0.236605	0	1	NA	NA	1	NA	NA	NA	7.28616	11.503	13.1531	10.5611	4.51553	0
Bcl11b	B-cell lymphoma/leukemia 11B isoform a,B-cell lymphoma/leukemia 11B isoform b	chr12	109148612	109241624	1	1	1	chr12:109189217-109189636	0	4.11441	0.514505	-2.193	0.271798	0	1	NA	NA	1	NA	1	NA	14.5723	13.0034	7.17442	7.04072	4.51553	0
Tgfbr3	transforming growth factor beta receptor type 3	chr5	107535588	107718614	NA	1	NA	chr5:107508119-107508791	26798	6.69097	0.87742	-2.18623	0.0496281	1	1	1	NA	1	NA	NA	NA	33.5164	27.0071	21.5233	21.1221	0	11.0676
Gga2	ADP-ribosylation factor-binding protein GGA2	chr7	129130235	129164712	NA	1	NA	chr7:129164477-129164642	0	7.6951	0.714695	-2.18593	0.597087	0	1	NA	NA	1	NA	NA	NA	10.2006	3.00079	0	10.5611	0	2.21352
Sesn2	sestrin-2	chr4	132048721	132066371	NA	NA	1	chr4:132065557-132065863	0	6.55999	0.7045	-2.18083	0.265724	0	1	NA	NA	1	NA	NA	NA	13.1151	11.503	5.97868	12.3213	4.51553	0
Runx3	runt-related transcription factor 3	chr4	134676559	134733905	NA	NA	1	chr4:134747106-134747936	13202	6.38265	0.803621	-2.17972	0.0272827	1	1	1	1	1	NA	NA	1	39.3453	28.5075	34.6764	21.1221	9.03106	4.42703
Cacna1g	SubName: Full=Putative uncharacterized protein; Flags: Fragment;,calcium channel, voltage-dependent, T type,	chr11	94269704	94335512	NA	1	1	chr11:94335794-94335959	-283	7.61883	0.653265	-2.1796	NA	0	1	NA	1	1	NA	NA	NA	0	7.00183	4.78295	10.5611	2.25776	0
Tec	Mus musculus adult male testis cDNA, RIKEN full-length enriched library, clone:4933423N14 product:cytoplasmic tyrosine kinase, Dscr28C related (Drosophila), full insert sequence.,SubName: Full=Putative uncharacterized protein;,SubName: Full=Putative uncharacterized protein; SubName: Full=Tec protein;,tyrosine-protein kinase Tec isoform a,tyrosine-protein kinase Tec isoform b	chr5	73146961	73259687	NA	1	NA	chr5:73247081-73247328	0	7.14641	0.95486	-2.17869	0.37956	0	1	NA	NA	1	NA	NA	NA	11.6579	6.00157	21.5233	3.52036	0	4.42703
Rasa2	RecName: Full=Ras GTPase-activating protein 2; AltName: Full=GAP1m;,ras GTPase-activating protein 2	chr9	96439718	96531955	1	1	1	chr9:96531004-96531288	0	3.19238	0.415229	-2.17839	NA	0	1	NA	NA	1	NA	NA	NA	1.45723	7.50196	8.37016	3.52036	0	2.21352
Sorcs2	VPS10 domain-containing receptor SorCS2	chr5	36359829	36740788	NA	1	1	chr5:36417627-36418287	0	2.76932	0.326632	-2.17454	0.287709	0	1	NA	1	1	NA	NA	1	7.28616	10.5027	16.7403	7.04072	4.51553	0
Gpr56	G-protein coupled receptor 56 precursor	chr8	97501008	97538108	NA	NA	1	chr8:97478995-97479212	-21797	3.97054	0.496722	-2.1712	NA	0	1	NA	NA	1	NA	NA	NA	10.2006	4.50118	5.97868	1.76018	2.25776	0
Slc1a4	neutral amino acid transporter A	chr11	20202182	20232716	NA	NA	1	chr11:20166975-20167431	34752	4.52672	0.517215	-2.17093	0.290161	0	1	NA	NA	1	NA	NA	NA	11.6579	12.0031	4.78295	14.0814	0	4.42703
Specc1	cytospin-B	chr11	61770264	62036515	NA	NA	1	chr11:61836885-61837050	0	6.61962	0.653265	-2.16934	NA	0	1	NA	NA	1	NA	NA	NA	8.7434	2.50065	7.17442	5.28054	2.25776	0
Elf2	ETS-related transcription factor Elf-2	chr3	51059586	51144562	NA	1	NA	chr3:51163014-51163179	-18453	7.09938	0.714695	-2.16315	NA	0	1	NA	NA	1	NA	NA	NA	4.3717	3.50092	8.37016	7.04072	0	2.21352
Lama2	SubName: Full=Putative uncharacterized protein;,laminin subunit alpha-2	chr10	26701091	27336748	NA	1	1	chr10:26715986-26716241	0	7.87798	0.9249	-2.16165	0.250547	0	1	NA	NA	1	NA	NA	NA	10.2006	9.00236	13.1531	10.5611	0	4.42703
Lhx9	LIM/homeobox protein Lhx9 isoform a,LIM/homeobox protein Lhx9 isoform b,LIM/homeobox protein Lhx9 isoform c	chr1	140721762	140744156	1	1	1	chr1:140738119-140738346	0	12.4357	1.03899	-2.15513	NA	0	1	NA	1	1	NA	NA	NA	5.82893	5.50144	4.78295	28.1629	0	4.42703
Kremen1	kremen protein 1 precursor	chr11	5091555	5161613	1	1	NA	chr11:5145126-5145867	0	6.30112	0.795715	-2.15436	0.0450381	1	1	NA	NA	1	NA	NA	NA	29.1447	24.5064	23.9147	24.6425	0	11.0676
Bcl6	B-cell lymphoma 6 protein homolog	chr16	23965137	23988698	1	1	NA	chr16:23988751-23988945	-54	10.0094	1.21572	-2.15284	0.285232	0	1	NA	NA	1	NA	NA	NA	10.2006	8.00209	15.5446	8.80089	0	4.42703
Hexb	beta-hexosaminidase subunit beta precursor	chr13	97946285	97968312	NA	1	NA	chr13:97968065-97968352	0	7.72918	0.786458	-2.14643	0.35857	0	1	NA	NA	1	NA	NA	NA	2.91447	7.50196	17.936	14.0814	2.25776	2.21352
Tes	testin	chr6	17015148	17055825	NA	NA	1	chr6:17015570-17015802	0	6.90175	1.01659	-2.14296	0.31021	0	1	NA	NA	1	NA	NA	NA	16.0296	12.0031	7.17442	5.28054	0	4.42703
Runx3	runt-related transcription factor 3	chr4	134676559	134733905	NA	NA	1	chr4:134747120-134747850	13216	7.10703	0.913707	-2.14148	0.0307514	1	1	1	1	1	NA	NA	NA	36.4308	28.0073	34.6764	21.1221	9.03106	4.42703
Il1rap	interleukin-1 receptor accessory protein isoform	chr16	26581790	26725233	1	1	1	chr16:26581591-26581870	0	9.03241	0.84534	-2.14049	NA	0	1	NA	NA	1	NA	NA	NA	8.7434	6.00157	8.37016	21.1221	0	4.42703
Nbea	RecName: Full=Neurobeachin; AltName: Full=Lysosomal-trafficking regulator 2;,neurobeachin	chr3	55429119	55987623	NA	1	NA	chr3:55691338-55692132	0	6.04964	0.814525	-2.1391	0.0831542	0	1	1	NA	1	NA	NA	NA	46.6315	34.509	20.3275	17.6018	13.5466	0
Gm14005	Mus musculus mammary gland RCB-0526 Jyg-MC(A) cDNA, RIKEN full-length enriched library, clone:G830006F16 product:unclassifiable, full insert sequence.	chr2	128124398	128255087	NA	NA	1	chr2:128206424-128206661	0	9.30379	0.995145	-2.13519	0.333636	0	1	NA	NA	1	NA	NA	NA	7.28616	12.0031	4.78295	17.6018	0	4.42703
Enox1	Mus musculus adult male corpora quadrigemina cDNA, RIKEN full-length enriched library, clone:B230207J08 product:hypothetical RNA-binding domain, RBD structure containing protein, full insert sequence.,ecto-NOX disulfide-thiol exchanger 1	chr14	77556622	78121214	NA	1	NA	chr14:77863736-77864195	0	4.23776	0.513835	-2.13446	0.272867	0	1	NA	NA	1	NA	NA	NA	14.5723	9.00236	8.37016	10.5611	0	4.42703
Ssr2	translocon-associated protein subunit beta	chr3	88383562	88392335	NA	NA	1	chr3:88383433-88383843	0	4.72721	0.575245	-2.13222	0.254387	0	1	NA	NA	1	NA	NA	NA	8.7434	10.0026	11.9574	10.5611	0	4.42703
Zfp553	zinc finger protein 48	chr7	134376768	134776537	NA	1	NA	chr7:134614640-134614820	0	16.4962	1.85279	-2.12789	0.172937	0	1	1	1	1	NA	NA	NA	18.944	10.5027	17.936	15.8416	4.51553	2.21352
Prr14	proline-rich protein 14	chr7	134614512	134620272	NA	1	NA	chr7:134614640-134614820	0	16.4962	1.85279	-2.12789	0.172937	0	1	1	1	1	NA	NA	NA	18.944	10.5027	17.936	15.8416	4.51553	2.21352
Cdadc1	cytidine and dCMP deaminase domain-containing	chr14	60178224	60216796	NA	1	NA	chr14:60216480-60216719	0	4.12798	0.450999	-2.12675	NA	0	1	NA	NA	1	NA	NA	NA	0	7.00183	8.37016	5.28054	2.25776	0
Hlx	H2.0-like homeobox protein	chr1	186551023	186556372	1	NA	NA	chr1:186606026-186606322	-49655	5.78498	0.7283	-2.11273	0.267538	0	1	NA	NA	1	NA	NA	NA	11.6579	10.5027	10.7616	7.04072	4.51553	0
Mapkapk2	MAP kinase-activated protein kinase 2	chr1	132950280	132994120	NA	NA	1	chr1:133015372-133015586	-21253	4.1548	0.503685	-2.11101	NA	0	1	NA	NA	1	NA	NA	NA	5.82893	5.50144	5.97868	3.52036	2.25776	0
Fgfrl1	fibroblast growth factor receptor-like 1 isoform	chr5	109123247	109135969	NA	1	1	chr5:109123902-109124320	0	5.41473	0.515735	-2.10896	0.355632	0	1	NA	NA	1	NA	NA	NA	2.91447	10.0026	10.7616	17.6018	4.51553	0
Mgll	monoglyceride lipase isoform a,monoglyceride lipase isoform b,monoglyceride lipase isoform c,monoglyceride lipase isoform d	chr6	88674405	88778354	NA	1	1	chr6:88713083-88713248	0	4.72649	0.714695	-2.10781	NA	0	1	NA	NA	NA	NA	NA	NA	4.3717	6.5017	7.17442	1.76018	0	2.21352
Dact2	dapper homolog 2	chr17	14332236	14340838	1	NA	1	chr17:14340368-14340725	0	2.50889	0.301929	-2.10571	NA	0	1	NA	NA	NA	NA	NA	NA	5.82893	8.00209	1.19574	5.28054	2.25776	0
Krt20	keratin, type I cytoskeletal 20	chr11	99289716	99299467	1	1	1	chr11:99326527-99326692	-27061	4.99749	0.714695	-2.10007	NA	0	1	NA	NA	NA	NA	NA	NA	7.28616	7.00183	2.39147	3.52036	0	2.21352
Cubn	cubilin precursor	chr2	13197964	13413503	NA	1	NA	chr2:13293518-13293683	0	4.40653	0.714695	-2.09932	NA	0	1	NA	NA	1	NA	NA	NA	4.3717	6.00157	9.56589	0	0	2.21352
Gstm1	glutathione S-transferase Mu 1	chr3	107815167	107820891	1	1	NA	chr3:107820460-107821102	0	5.06283	0.687369	-2.09773	0.0973713	0	1	NA	1	1	NA	NA	NA	24.773	20.0052	20.3275	12.3213	6.77329	2.21352
Cdc42ep3	cdc42 effector protein 3	chr17	79733364	79754431	1	NA	1	chr17:79753915-79754341	0	4.6839	0.55364	-2.09291	0.329046	0	1	NA	1	1	NA	NA	NA	4.3717	12.5033	8.37016	14.0814	0	4.42703
Aph1c	putative gamma-secretase subunit APH-1C	chr9	66623293	66682513	NA	1	NA	chr9:66682539-66682832	-27	10.0681	1.13823	-2.09181	0.253892	0	1	NA	1	1	NA	NA	NA	7.28616	10.5027	26.3062	15.8416	4.51553	2.21352
Tnfaip3	tumor necrosis factor alpha-induced protein 3	chr10	18720716	18735216	NA	NA	1	chr10:18782083-18782367	-46868	2.75486	0.379538	-2.08877	NA	0	1	NA	NA	NA	NA	NA	NA	5.82893	9.00236	1.19574	3.52036	2.25776	0
Ccdc28b	coiled-coil domain-containing protein 28B	chr4	129297719	129301152	1	NA	NA	chr4:129301515-129301683	-364	5.99084	0.701935	-2.08853	NA	0	1	NA	NA	1	NA	NA	NA	4.3717	4.50118	7.17442	5.28054	0	2.21352
2900026A02Rik	hypothetical protein LOC243219	chr5	113515342	113592333	1	NA	NA	chr5:113585587-113586707	0	4.69066	0.59554	-2.08292	0.0298079	1	1	NA	1	1	1	NA	NA	24.773	31.0081	29.8934	28.1629	9.03106	4.42703
F3	Mus musculus adult female vagina cDNA, RIKEN full-length enriched library, clone:9930010B09 product:coagulation factor III, full insert sequence.,tissue factor precursor	chr3	121426454	121437970	NA	NA	1	chr3:121426357-121426599	0	7.8577	0.890815	-2.08219	0.277093	0	1	NA	NA	1	NA	NA	NA	11.6579	9.00236	9.56589	10.5611	4.51553	0
Cdc42ep3	cdc42 effector protein 3	chr17	79733364	79754431	1	NA	1	chr17:79753997-79755021	0	3.83357	0.440846	-2.08094	0.136239	0	1	NA	1	1	NA	NA	NA	11.6579	23.006	14.3488	28.1629	4.51553	4.42703
4-Mar	E3 ubiquitin-protein ligase MARCH4 precursor	chr1	72473685	72583138	1	NA	NA	chr1:72583623-72583886	-486	2.82315	0.448384	-2.07729	NA	0	1	NA	NA	1	NA	NA	NA	4.3717	7.00183	5.97868	1.76018	0	2.21352
Frs2	Mus musculus 10 days neonate skin cDNA, RIKEN full-length enriched library, clone:4732458E18 product:fibroblast growth factor receptor substrate 2, full insert sequence.,fibroblast growth factor receptor substrate 2	chr10	116507182	116585530	NA	1	NA	chr10:116588317-116588963	-2788	4.89056	0.683111	-2.07641	0.138713	0	1	NA	NA	1	NA	NA	NA	13.1151	27.0071	19.1318	14.0814	6.77329	2.21352
Wisp2	WNT1-inducible-signaling pathway protein 2	chr2	163646569	163658883	1	1	1	chr2:163626786-163627376	-19194	7.68103	0.965005	-2.07522	0.0863933	0	1	1	1	1	NA	1	NA	11.6579	27.5072	28.6977	26.4027	4.51553	6.64055
Fgfrl1	fibroblast growth factor receptor-like 1 isoform	chr5	109123247	109135969	NA	1	1	chr5:109123863-109124104	0	9.13331	0.93657	-2.06842	0.348695	0	1	NA	NA	1	NA	NA	NA	4.3717	7.50196	13.1531	15.8416	2.25776	2.21352
Kcnab1	voltage-gated potassium channel subunit beta-1	chr3	64913564	65182141	1	1	1	chr3:64922374-64922539	0	4.17998	0.714695	-2.06754	NA	0	1	NA	NA	1	NA	NA	NA	4.3717	6.5017	8.37016	0	0	2.21352
Klhl30	kelch-like protein 30	chr1	93247649	93258981	NA	NA	1	chr1:93248863-93249298	0	6.25625	0.789975	-2.06642	0.200944	0	1	NA	1	1	NA	NA	NA	13.1151	18.0047	8.37016	17.6018	2.25776	4.42703
Rell1	RELT-like protein 1 precursor,RecName: Full=RELT-like protein 1; Flags: Precursor;	chr5	64300136	64360136	NA	NA	1	chr5:64359937-64360342	0	7.83561	1.08961	-2.06415	0.103107	0	1	1	1	1	NA	NA	NA	20.4013	20.5054	21.5233	12.3213	6.77329	2.21352
Sox4	transcription factor SOX-4	chr13	29042598	29045551	NA	1	NA	chr13:29045126-29045652	0	4.54389	0.614765	-2.06384	0.190434	0	1	NA	NA	1	NA	NA	NA	16.0296	17.5046	11.9574	10.5611	6.77329	0
Rcan2	calcipressin-2 isoform 1,calcipressin-2 isoform 2	chr17	43938799	44176465	NA	1	NA	chr17:44150983-44151305	0	8.35491	1.00424	-2.06244	0.272501	0	1	NA	NA	1	NA	NA	NA	16.0296	19.005	4.78295	17.6018	6.77329	0
Abcc10	Mus musculus multidrug resistance-associated protein 7B mRNA, complete cds.,multidrug resistance-associated protein 7	chr17	46440178	46464972	NA	1	NA	chr17:46464786-46465588	0	2.89655	0.415838	-2.05824	0.178813	0	1	NA	NA	1	NA	NA	NA	16.0296	16.5043	14.3488	8.80089	4.51553	2.21352
Arhgap22	RecName: Full=Rho GTPase-activating protein 22; AltName: Full=Rho-type GTPase-activating protein 22; AltName: Full=p68RacGAP;,rho GTPase-activating protein 22	chr14	34030008	34183122	1	NA	NA	chr14:34095673-34096151	0	3.57014	0.49341	-2.05746	0.316411	0	1	NA	NA	1	1	NA	NA	5.82893	12.0031	10.7616	8.80089	0	4.42703
Abcc10	Mus musculus multidrug resistance-associated protein 7B mRNA, complete cds.,multidrug resistance-associated protein 7	chr17	46440178	46464972	NA	1	NA	chr17:46464955-46465212	0	5.89132	0.878263	-2.05739	0.308208	0	1	NA	NA	1	NA	NA	NA	10.2006	12.0031	9.56589	5.28054	2.25776	2.21352
Ano1	anoctamin-1	chr7	151774555	151924448	NA	NA	1	chr7:151870822-151871200	0	4.81435	0.62394	-2.05658	0.308669	0	1	NA	NA	1	NA	NA	NA	5.82893	11.0029	10.7616	10.5611	0	4.42703
Myom1	myomesin-1 isoform 1,myomesin-1 isoform 2	chr17	71368896	71476196	NA	1	1	chr17:71514542-71514707	38347	7.45075	0.714695	-2.05335	NA	0	1	NA	NA	1	NA	NA	NA	2.91447	4.50118	3.58721	10.5611	0	2.21352
Camk2g	SubName: Full=Putative uncharacterized protein;	chr3	126299890	126472053	NA	1	1	chr3:126364040-126364413	0	4.37373	0.577955	-2.05148	0.301287	0	1	NA	NA	1	NA	NA	NA	8.7434	11.0029	10.7616	7.04072	4.51553	0
Ablim1	actin-binding LIM protein 1 isoform 1,actin-binding LIM protein 1 isoform 2,actin-binding LIM protein 1 isoform 3	chr19	57107753	57389409	1	1	1	chr19:57271842-57272195	0	8.01901	1.30754	-2.04645	0.197313	0	1	NA	1	1	NA	NA	NA	30.6019	18.5048	20.3275	5.28054	2.25776	6.64055
Olfm3	noelin-3 isoform A,noelin-3 isoform B	chr3	114607280	114828174	NA	1	NA	chr3:114730867-114731643	0	6.09218	0.885666	-2.03955	0.051214	0	1	NA	1	1	NA	NA	NA	27.6874	35.0092	22.719	22.8823	4.51553	8.85407
Pycr1	pyrroline-5-carboxylate reductase 1,	chr11	120497025	120505009	NA	NA	1	chr11:120504682-120505403	0	3.8729	0.476614	-2.03794	0.193725	0	1	NA	NA	1	NA	NA	NA	10.2006	12.5033	19.1318	15.8416	2.25776	4.42703
Cckar	cholecystokinin receptor type A	chr5	54089723	54098943	NA	NA	1	chr5:54098863-54099492	0	1.94243	0.37496	-2.03752	0.444678	0	1	NA	NA	1	NA	NA	NA	11.6579	15.0039	9.56589	0	0	4.42703
Gm608	hypothetical protein LOC207806	chr16	44173509	44227578	1	1	1	chr16:44172960-44173503	-7	4.4059	0.632852	-2.03626	0.190031	0	1	NA	1	1	NA	NA	NA	16.0296	13.5035	17.936	8.80089	2.25776	4.42703
Skil	ski-like protein isoform a,ski-like protein isoform b	chr3	30993982	31021499	NA	NA	1	chr3:30960093-30960309	-33674	8.96488	0.998045	-2.03382	0.369186	0	1	NA	NA	1	NA	NA	NA	10.2006	11.0029	3.58721	14.0814	4.51553	0
B2m	beta-2-microglobulin precursor	chr2	121973422	121978818	NA	NA	1	chr2:121973321-121973560	0	3.09305	0.49341	-2.02852	NA	0	1	NA	NA	1	NA	NA	NA	8.7434	5.50144	3.58721	1.76018	0	2.21352
Zfp784	zinc finger protein 784	chr7	4986047	4990048	NA	1	NA	chr7:4966330-4966726	19322	6.05887	0.867773	-2.02791	0.199331	0	1	NA	NA	1	NA	NA	NA	13.1151	18.0047	10.7616	12.3213	2.25776	4.42703
Def6	RecName: Full=Differentially expressed in FDCP 6; Short=DEF-6; AltName: Full=IRF4-binding protein; AltName: Full=SWAP-70-like adapter of T-cells;,differentially expressed in FDCP 6	chr17	28344722	28365553	1	NA	NA	chr17:28360981-28361412	0	4.69525	0.547215	-2.02615	0.39964	0	1	NA	NA	1	NA	NA	NA	2.91447	12.0031	7.17442	15.8416	0	4.42703
Tnfrsf9	tumor necrosis factor receptor superfamily	chr4	150294263	150320211	1	NA	NA	chr4:150338838-150339058	18628	6.75086	0.979895	-2.02082	0.355681	0	1	NA	NA	1	NA	NA	NA	13.1151	9.00236	11.9574	3.52036	4.51553	0
Adam12	disintegrin and metalloproteinase	chr7	141074882	141416780	1	1	1	chr7:141199421-141200007	0	2.16951	0.36788	-2.01981	0.446257	0	1	NA	NA	1	NA	NA	1	16.0296	14.0037	4.78295	1.76018	4.51553	0
Dlgap2	disks large-associated protein 2 isoform 1,disks large-associated protein 2 isoform 2	chr8	14095874	14847686	1	1	NA	chr8:14616203-14616580	0	4.38347	0.59871	-2.01512	0.410953	0	1	NA	NA	1	NA	NA	NA	5.82893	16.0042	3.58721	10.5611	2.25776	2.21352
Ablim1	actin-binding LIM protein 1 isoform 2	chr19	57204756	57389409	1	1	1	chr19:57271882-57272233	0	8.21121	1.31499	-2.01444	0.185597	0	1	NA	1	1	NA	NA	NA	29.1447	17.0044	20.3275	7.04072	2.25776	6.64055
Wwtr1	WW domain-containing transcription regulator	chr3	57259565	57379832	1	1	NA	chr3:57379796-57380077	0	8.14966	1.15077	-2.013	0.227694	0	1	NA	1	1	NA	NA	NA	11.6579	19.005	11.9574	10.5611	6.77329	0
Pkp1	plakophilin-1	chr1	137767971	137815601	1	NA	NA	chr1:137842838-137843171	-27238	4.40049	0.70826	-2.01107	0.423116	0	1	NA	NA	NA	NA	NA	NA	17.4868	11.0029	3.58721	5.28054	0	4.42703
Specc1	cytospin-B	chr11	61770264	62036515	NA	NA	1	chr11:61836524-61837118	0	2.83667	0.362924	-2.00872	0.319979	0	1	NA	NA	1	NA	NA	1	11.6579	10.0026	7.17442	8.80089	4.51553	0
Arhgap22	RecName: Full=Rho GTPase-activating protein 22; AltName: Full=Rho-type GTPase-activating protein 22; AltName: Full=p68RacGAP;,rho GTPase-activating protein 22	chr14	34030008	34183122	1	NA	NA	chr14:34095673-34096127	0	3.69605	0.519495	-2.00729	0.331644	0	1	NA	NA	1	NA	NA	NA	5.82893	11.0029	10.7616	8.80089	0	4.42703
Etv6	transcription factor ETV6	chr6	133985724	134220165	NA	1	1	chr6:134136476-134136764	0	6.45005	0.818925	-2.0038	0.503224	0	1	NA	NA	1	NA	NA	NA	11.6579	12.0031	0	14.0814	0	4.42703
Runx3	runt-related transcription factor 3	chr4	134676559	134733905	NA	NA	1	chr4:134747314-134747855	13410	8.41232	1.23291	-2.00357	0.0536904	0	1	1	1	1	NA	NA	NA	33.5164	28.0073	28.6977	17.6018	9.03106	4.42703
Fam102a	family with sequence similarity 102, member A	chr2	32390878	32425270	NA	1	NA	chr2:32390476-32391020	0	6.99392	1.02797	-2.00216	0.082575	0	1	NA	NA	1	NA	NA	NA	23.3157	28.0073	19.1318	17.6018	6.77329	4.42703
Grb10	Mus musculus Grb10 mRNA for growth factor receptor-bound protein 10, partial cds.,SubName: Full=Growth factor receptor bound protein 10; Flags: Fragment;,growth factor receptor-bound protein 10 isoform	chr11	11830501	11937423	1	1	1	chr11:11839593-11839799	0	11.806	1.71735	-1.99559	0.266511	0	1	1	NA	1	NA	NA	1	7.28616	14.5038	21.5233	10.5611	0	6.64055
Nes	Mus musculus intermediate filament protein nestin (Nes) mRNA, complete cds.,nestin	chr3	87775014	87784373	NA	NA	1	chr3:87764881-87765046	-9969	4.75314	0.714695	-1.99556	NA	0	1	NA	NA	1	NA	NA	NA	0	8.50222	5.97868	3.52036	0	2.21352
Crabp2	cellular retinoic acid-binding protein 2	chr3	87752614	87757294	1	1	1	chr3:87764881-87765046	7588	4.75314	0.714695	-1.99556	NA	0	1	NA	NA	1	NA	NA	NA	0	8.50222	5.97868	3.52036	0	2.21352
Slc6a6	sodium- and chloride-dependent taurine	chr6	91634060	91709057	NA	NA	1	chr6:91662839-91663305	0	3.22883	0.462612	-1.99496	0.334545	0	1	NA	NA	1	NA	NA	1	11.6579	10.0026	9.56589	5.28054	4.51553	0
Il18	Mus musculus adult male medulla oblongata cDNA, RIKEN full-length enriched library, clone:6330444E07 product:interleukin 18, full insert sequence.	chr9	50362961	50389942	1	1	NA	chr9:50362802-50363355	0	4.02862	0.63974	-1.99299	0.217656	0	1	NA	NA	1	NA	NA	NA	13.1151	16.5043	14.3488	8.80089	0	6.64055
Bco2	beta,beta-carotene 9',10'-oxygenase	chr9	50341191	50363243	NA	1	NA	chr9:50362802-50363355	0	4.02862	0.63974	-1.99299	0.217656	0	1	NA	NA	1	NA	NA	NA	13.1151	16.5043	14.3488	8.80089	0	6.64055
Abtb2	ankyrin repeat and BTB/POZ domain-containing	chr2	103406466	103558580	NA	1	NA	chr2:103405954-103406937	0	3.47657	0.479857	-1.99249	0.223915	0	1	NA	NA	1	NA	NA	NA	10.2006	14.5038	32.2849	15.8416	0	8.85407
Slc25a33	solute carrier family 25 member 33	chr4	149118144	149148376	NA	1	NA	chr4:149196183-149196541	-47808	4.81767	0.6588	-1.99103	NA	0	1	NA	NA	1	NA	NA	NA	20.4013	5.00131	4.78295	8.80089	0	4.42703
Tiam2	RecName: Full=T-lymphoma invasion and metastasis-inducing protein 2; Short=TIAM-2; AltName: Full=SIF and TIAM1-like exchange factor;,T-lymphoma invasion and metastasis-inducing	chr17	3326572	3519397	NA	1	1	chr17:3442732-3443295	0	6.38064	0.837835	-1.98861	0.1626	0	1	NA	NA	1	NA	NA	1	23.3157	16.5043	11.9574	22.8823	0	8.85407
Ralgds	ral guanine nucleotide dissociation stimulator	chr2	28368686	28408602	1	1	NA	chr2:28381070-28381372	0	15.1638	1.81814	-1.98681	0.0860795	0	1	NA	NA	1	NA	NA	NA	24.773	20.5054	17.936	29.923	9.03106	2.21352
Sox4	transcription factor SOX-4	chr13	29042598	29045551	NA	1	NA	chr13:29045103-29045860	0	4.09305	0.569555	-1.98554	0.13374	0	1	NA	NA	1	NA	NA	NA	18.944	20.0052	17.936	14.0814	9.03106	0
Snapc3	RecName: Full=snRNA-activating protein complex subunit 3; Short=SNAPc subunit 3; AltName: Full=Small nuclear RNA-activating complex polypeptide 3;,snRNA-activating protein complex subunit 3	chr4	83063647	83113501	NA	1	1	chr4:83026036-83026319	-37329	3.12272	0.416696	-1.98529	NA	0	1	NA	NA	1	NA	NA	NA	5.82893	3.50092	7.17442	3.52036	0	2.21352
Nadsyn1	RecName: Full=Glutamine-dependent NAD(+) synthetase; EC=6.3.5.1; AltName: Full=NAD(+) synthase [glutamine-hydrolyzing]; AltName: Full=NAD(+) synthetase; AltName: Full=NH3-dependent NAD(+) synthetase-like protein;,glutamine-dependent NAD(+) synthetase	chr7	150981498	151008746	1	NA	NA	chr7:151008306-151009055	0	1.80622	0.314887	-1.98496	0.486224	0	1	NA	NA	1	NA	NA	NA	20.4013	10.5027	2.39147	3.52036	0	4.42703
Bach1	transcription regulator protein BACH1	chr16	87699198	87733591	1	1	1	chr16:87699990-87700296	0	5.97727	0.7045	-1.982	0.39213	0	1	NA	NA	1	NA	NA	NA	2.91447	11.503	9.56589	12.3213	4.51553	0
Plekho2	pleckstrin homology domain-containing family O	chr9	65402190	65427841	NA	1	NA	chr9:65389292-65389923	12268	6.47918	0.699351	-1.97904	0.193214	0	1	NA	NA	1	NA	NA	NA	10.2006	15.0039	17.936	31.6832	6.77329	2.21352
Mitf	Mus musculus Mitf mRNA for microphtalmia-associated transcription factor, partial cds.,SubName: Full=Microphthalmia-associated transcription factor B isoform; Flags: Fragment;,SubName: Full=Microphthalmia-associated transcription factor;,microphthalmia-associated transcription factor	chr6	97757051	97971352	1	1	NA	chr6:97902873-97903146	0	6.58078	0.78966	-1.97805	0.396066	0	1	NA	NA	1	NA	NA	NA	13.1151	5.00131	11.9574	8.80089	4.51553	0
Phf8	SubName: Full=Putative uncharacterized protein; Flags: Fragment;,histone lysine demethylase PHF8 isoform a,histone lysine demethylase PHF8 isoform b	chrX	147955214	148068400	1	1	1	chrX:147955298-147955619	0	6.91113	0.734735	-1.97776	NA	0	1	NA	NA	1	NA	NA	NA	7.28616	7.50196	4.78295	19.362	0	4.42703
Pink1	serine/threonine-protein kinase PINK1,	chr4	137869324	137882211	NA	1	NA	chr4:137881376-137881923	0	5.93361	0.591165	-1.97287	0.337972	0	1	NA	NA	1	NA	NA	NA	5.82893	9.00236	15.5446	26.4027	6.77329	0
Specc1	cytospin-B	chr11	61770264	62036515	NA	NA	1	chr11:61770263-61770709	0	6.37799	0.770489	-1.97165	0.241464	0	1	NA	NA	1	NA	NA	NA	11.6579	9.50249	17.936	17.6018	2.25776	4.42703
Tjap1	Mus musculus adult male kidney cDNA, RIKEN full-length enriched library, clone:0610041D19 product:CDNA FLJ14207 FIS, CLONE NT2RP3003185, WEAKLY SIMILAR TO TROPOMYOSIN 1, FUSION PROTEIN 33 homolog [Homo sapiens], full insert sequence.,tight junction-associated protein 1	chr17	46394824	46419962	NA	NA	1	chr17:46403146-46403619	0	20.3465	2.90604	-1.96463	0.00940433	1	1	1	1	1	NA	NA	NA	67.0327	49.0128	47.8295	49.285	9.03106	17.7081
Tmem180	Mus musculus adult male testis cDNA, RIKEN full-length enriched library, clone:4930538D17 product:RIKEN cDNA 4930538D17 gene, full insert sequence.,transmembrane protein 180	chr19	46431369	46449744	1	NA	NA	chr19:46431358-46431622	0	7.30047	1.34005	-1.96332	0.372953	0	1	NA	1	1	NA	NA	NA	24.773	12.5033	14.3488	1.76018	0	6.64055
Map4k5	SubName: Full=Map4k5 protein;,mitogen-activated protein kinase kinase kinase	chr12	70904743	70994150	NA	1	1	chr12:70935117-70935616	0	3.48629	0.452332	-1.96084	0.335575	0	1	NA	NA	1	NA	NA	NA	5.82893	10.0026	9.56589	10.5611	2.25776	2.21352
Cyth3	cytohesin-3 isoform 1,cytohesin-3 isoform 2	chr5	144383315	144471117	NA	1	NA	chr5:144383308-144383520	0	10.9913	1.57313	-1.95758	0.25347	0	1	NA	NA	1	NA	NA	NA	17.4868	16.0042	7.17442	12.3213	4.51553	2.21352
Synj2	synaptojanin-2 isoform a,synaptojanin-2 isoform b,synaptojanin-2 isoform c,synaptojanin-2 isoform d	chr17	5941279	6044290	NA	1	1	chr17:5987397-5987588	0	2.98155	0.56434	-1.95677	NA	0	1	NA	NA	1	NA	NA	NA	7.28616	8.00209	2.39147	0	2.25776	0
BC027231	hypothetical protein LOC212547	chr16	44724411	44737243	NA	NA	1	chr16:44724280-44725202	0	3.68713	0.467629	-1.95616	0.222552	0	1	NA	NA	1	NA	NA	NA	8.7434	16.0042	28.6977	17.6018	9.03106	0
Ube2h	ubiquitin-conjugating enzyme E2 H isoform 2	chr6	30161288	30254539	NA	1	NA	chr6:30250548-30251202	0	3.79566	0.494443	-1.9544	0.21511	0	1	NA	NA	1	NA	NA	NA	14.5723	12.0031	15.5446	12.3213	6.77329	0
Tiam2	RecName: Full=T-lymphoma invasion and metastasis-inducing protein 2; Short=TIAM-2; AltName: Full=SIF and TIAM1-like exchange factor;,T-lymphoma invasion and metastasis-inducing	chr17	3326572	3519397	NA	1	1	chr17:3336168-3336591	0	11.0491	1.60081	-1.95396	0.0722175	0	1	1	NA	1	NA	NA	NA	26.2302	23.006	37.0678	19.362	6.77329	6.64055
Ltbp1	latent-transforming growth factor beta-binding	chr17	75404868	75791109	NA	NA	1	chr17:75404887-75405157	0	6.49891	0.87352	-1.9525	NA	0	1	NA	NA	1	NA	NA	NA	8.7434	9.00236	8.37016	10.5611	0	4.42703
Me3	Mus musculus adult male olfactory brain cDNA, RIKEN full-length enriched library, clone:6430411I17 product:NADP-DEPENDENT MALIC ENZYME, MITOCHONDRIAL PRECURSOR (EC 1.1.1.40) (NADP-ME) homolog [Homo sapiens], full insert sequence.,NADP-dependent malic enzyme, mitochondrial	chr7	96781014	97002869	NA	NA	1	chr7:96812806-96813171	0	4.24094	0.590625	-1.95184	NA	0	1	NA	NA	1	NA	NA	1	4.3717	9.00236	16.7403	5.28054	4.51553	0
Ptges	prostaglandin E synthase	chr2	30744990	30758817	1	1	1	chr2:30775662-30776022	-16846	4.59093	0.626982	-1.95182	0.430099	0	1	NA	NA	1	NA	NA	NA	1.45723	11.503	13.1531	8.80089	2.25776	2.21352
Adamtsl4	ADAMTS-like protein 4 precursor	chr3	95480126	95491781	1	NA	NA	chr3:95500054-95500771	-8274	7.77931	1.25921	-1.95146	0.040521	1	1	1	1	1	NA	NA	NA	33.5164	45.0118	34.6764	21.1221	9.03106	8.85407
Dtx4	protein deltex-4	chr19	12540825	12576635	NA	1	NA	chr19:12547868-12548235	0	5.05992	0.642645	-1.95097	0.372953	0	1	NA	1	1	NA	NA	NA	4.3717	9.00236	10.7616	12.3213	0	4.42703
Pycr1	pyrroline-5-carboxylate reductase 1,	chr11	120497025	120505009	NA	NA	1	chr11:120504750-120505392	0	3.88547	0.535262	-1.95061	0.23211	0	1	NA	NA	1	NA	NA	NA	10.2006	12.0031	19.1318	12.3213	2.25776	4.42703
Lama2	SubName: Full=Putative uncharacterized protein;,laminin subunit alpha-2	chr10	26701091	27336748	NA	1	1	chr10:26715568-26716319	0	4.52627	0.601101	-1.94827	0.153599	0	1	NA	NA	1	NA	NA	NA	20.4013	13.5035	21.5233	17.6018	4.51553	4.42703
Lnx2	ligand of Numb protein X 2	chr5	147828230	147888148	NA	NA	1	chr5:147887862-147888291	0	8.29935	1.02865	-1.94726	0.173293	0	1	NA	NA	1	NA	NA	NA	10.2006	20.0052	15.5446	24.6425	6.77329	2.21352
Epha4	ephrin type-A receptor 4 precursor	chr1	77363759	77511663	NA	NA	1	chr1:77485960-77486134	0	4.25935	0.67773	-1.94657	NA	0	1	NA	1	1	NA	NA	NA	2.91447	5.00131	8.37016	1.76018	0	2.21352
BC027231	hypothetical protein LOC212547	chr16	44724411	44737243	NA	NA	1	chr16:44724272-44725158	0	3.82085	0.486631	-1.94349	0.230206	0	1	NA	NA	1	NA	NA	NA	8.7434	15.5041	28.6977	17.6018	9.03106	0
Zcchc14	zinc finger CCHC domain-containing protein 14	chr8	124122602	124175833	NA	1	NA	chr8:124102792-124103206	19397	8.90097	1.39973	-1.93754	0.103867	0	1	1	1	1	NA	NA	NA	18.944	27.0071	20.3275	17.6018	2.25776	8.85407
Wisp2	WNT1-inducible-signaling pathway protein 2	chr2	163646569	163658883	1	1	1	chr2:163626614-163627237	-19333	7.78026	1.10318	-1.9364	0.0588319	0	1	1	1	1	NA	NA	NA	20.4013	29.0076	25.1105	28.1629	4.51553	8.85407
Slc16a10	monocarboxylate transporter 10 isoform 1,monocarboxylate transporter 10 isoform 2	chr10	39753340	39862060	NA	1	NA	chr10:39814663-39815069	0	3.32581	0.58091	-1.93589	0.420347	0	1	NA	NA	1	NA	NA	NA	10.2006	13.5035	4.78295	5.28054	0	4.42703
Ypel2	protein yippee-like 2	chr11	86749926	86807264	NA	1	NA	chr11:86807133-86807497	0	6.3363	0.944063	-1.93253	0.22495	0	1	NA	1	1	NA	NA	NA	10.2006	14.0037	16.7403	10.5611	2.25776	4.42703
Rbpj	recombining binding protein suppressor of	chr5	53947017	54048684	1	NA	NA	chr5:53956469-53956715	0	13.8674	1.75266	-1.93147	0.188757	0	1	NA	1	1	NA	NA	NA	24.773	13.0034	15.5446	19.362	9.03106	0
Myh9	SubName: Full=Myh9 protein;,SubName: Full=Myh9 protein; Flags: Fragment;,SubName: Full=Putative uncharacterized protein;,myosin-9 isoform 1	chr15	77591018	77672545	NA	1	NA	chr15:77713550-77713766	-41006	10.0842	1.544	-1.92995	0.31021	0	1	NA	1	1	NA	NA	NA	24.773	10.0026	11.9574	7.04072	4.51553	2.21352
Nxn	Mus musculus Nxn mRNA for nucleoredoxin, partial cds, strain:NOD.,nucleoredoxin	chr11	76070727	76212643	NA	1	1	chr11:76188303-76188737	0	2.89588	0.520077	-1.92923	0.437862	0	1	NA	NA	1	NA	NA	NA	5.82893	12.5033	13.1531	1.76018	2.25776	2.21352
Mylk2	myosin light chain kinase 2, skeletal/cardiac	chr2	152737087	152748801	NA	1	1	chr2:152740186-152740497	0	5.1966	0.75836	-1.92816	0.381811	0	1	NA	NA	1	NA	NA	NA	4.3717	10.5027	10.7616	8.80089	0	4.42703
Wisp1	WNT1-inducible-signaling pathway protein 1	chr15	66722954	66754761	NA	NA	1	chr15:66709316-66709594	-13361	7.64376	1.23611	-1.92778	0.25347	0	1	NA	NA	NA	NA	NA	NA	18.944	13.0034	13.1531	7.04072	2.25776	4.42703
Mtmr9	myotubularin-related protein 9	chr14	64142446	64162790	NA	NA	1	chr14:64162336-64163015	0	3.84599	0.521025	-1.92262	0.249423	0	1	NA	NA	1	NA	NA	NA	11.6579	14.0037	9.56589	17.6018	0	6.64055
Mtmr9	myotubularin-related protein 9	chr14	64142446	64162790	NA	NA	1	chr14:64162352-64163093	0	3.52419	0.477429	-1.92262	0.249423	0	1	NA	NA	1	NA	NA	NA	11.6579	14.0037	9.56589	17.6018	0	6.64055
Rasa2	RecName: Full=Ras GTPase-activating protein 2; AltName: Full=GAP1m;,ras GTPase-activating protein 2	chr9	96439718	96531955	1	1	1	chr9:96531072-96531278	0	3.87356	0.57245	-1.92195	NA	0	1	NA	NA	1	NA	NA	NA	1.45723	5.50144	7.17442	3.52036	0	2.21352
Lgmn	legumain precursor	chr12	103632307	103677907	NA	1	NA	chr12:103677745-103678224	0	7.20821	0.921275	-1.91769	0.156808	0	1	1	1	1	NA	NA	NA	14.5723	18.0047	14.3488	22.8823	6.77329	2.21352
Abcc10	Mus musculus multidrug resistance-associated protein 7B mRNA, complete cds.,multidrug resistance-associated protein 7	chr17	46440178	46464972	NA	1	NA	chr17:46464751-46465311	0	3.72707	0.59554	-1.91765	0.255162	0	1	NA	NA	1	NA	NA	NA	13.1151	17.0044	10.7616	8.80089	4.51553	2.21352
Cnot2	CCR4-NOT transcription complex subunit 2 isoform,RecName: Full=CCR4-NOT transcription complex subunit 2; AltName: Full=CCR4-associated factor 2;	chr10	115922216	116018567	NA	1	NA	chr10:116018534-116019085	0	8.1086	1.01491	-1.91733	0.101481	0	1	NA	1	1	NA	NA	NA	17.4868	19.5051	21.5233	29.923	6.77329	4.42703
Zbtb24	zinc finger and BTB domain-containing protein	chr10	41170201	41173274	NA	1	NA	chr10:41169752-41170621	0	1.68083	0.271404	-1.91462	0.437728	0	1	NA	NA	1	NA	NA	NA	2.91447	13.5035	9.56589	7.04072	0	4.42703
Arhgap22	RecName: Full=Rho GTPase-activating protein 22; AltName: Full=Rho-type GTPase-activating protein 22; AltName: Full=p68RacGAP;,rho GTPase-activating protein 22	chr14	34030008	34183122	1	NA	NA	chr14:34045372-34045590	0	2.74047	0.494443	-1.91435	NA	0	1	NA	NA	1	NA	NA	NA	8.7434	5.50144	3.58721	0	2.25776	0
Tnfaip3	tumor necrosis factor alpha-induced protein 3	chr10	18720716	18735216	NA	NA	1	chr10:18734788-18735753	0	3.57074	0.4678	-1.9137	0.182665	0	1	NA	NA	1	NA	NA	NA	8.7434	19.005	17.936	22.8823	4.51553	4.42703
Pdlim1	PDZ and LIM domain protein 1	chr19	40296728	40346106	NA	NA	1	chr19:40345614-40346283	0	2.61967	0.33739	-1.91365	0.37956	0	1	NA	NA	1	NA	NA	NA	4.3717	8.50222	11.9574	10.5611	2.25776	2.21352
Sorcs2	VPS10 domain-containing receptor SorCS2	chr5	36359829	36740788	NA	1	1	chr5:36635827-36636220	0	3.93252	0.548545	-1.91262	0.417548	0	1	NA	NA	1	NA	NA	NA	11.6579	6.00157	13.1531	5.28054	4.51553	0
Col18a1	SubName: Full=Putative uncharacterized protein Col18a1;,collagen alpha-1(XVIII) chain isoform 1,collagen alpha-1(XVIII) chain isoform 2	chr10	76514923	76629275	1	1	NA	chr10:76545175-76545453	0	7.24048	0.77546	-1.91173	0.434045	0	1	NA	NA	1	NA	NA	NA	2.91447	8.00209	9.56589	15.8416	4.51553	0
Itsn1	SubName: Full=Intersectin isoform 4; Flags: Fragment;,intersectin-1 isoform 1,intersectin-1 isoform 2,intersectin-1 isoform 3	chr16	91729615	91920824	NA	1	1	chr16:91969660-91970271	48837	9.26455	1.2349	-1.90889	0.0865585	0	1	1	NA	1	NA	NA	NA	17.4868	31.0081	38.2636	31.6832	15.8043	0
Cubn	cubilin precursor	chr2	13197964	13413503	NA	1	NA	chr2:13372623-13373044	0	4.90967	0.76809	-1.9067	0.356129	0	1	NA	NA	1	NA	1	NA	20.4013	17.0044	4.78295	8.80089	6.77329	0
Runx1	runt-related transcription factor 1 isoform 1,runt-related transcription factor 1 isoform 2,runt-related transcription factor 1 isoform 3,runt-related transcription factor 1 isoform 4	chr16	92601710	92826311	1	1	1	chr16:92582085-92582562	19149	6.17427	0.741665	-1.90629	0.302418	0	1	NA	NA	1	1	NA	NA	8.7434	10.5027	11.9574	22.8823	0	6.64055
Il1rl1	interleukin-1 receptor-like 1 isoform a,interleukin-1 receptor-like 1 isoform b	chr1	40486449	40522259	1	NA	NA	chr1:40492728-40493587	0	2.8293	0.501925	-1.90597	0.427986	0	1	NA	NA	1	1	NA	NA	42.2598	16.0042	7.17442	3.52036	9.03106	0
Fhl2	four and a half LIM domains protein 2	chr1	43179918	43253606	NA	1	NA	chr1:43184800-43185217	0	3.71531	0.565585	-1.90472	0.514527	0	1	NA	1	1	NA	NA	NA	5.82893	16.0042	1.19574	10.5611	0	4.42703
Apc	SubName: Full=Putative uncharacterized protein;,adenomatous polyposis coli protein	chr18	34380637	34481844	NA	NA	1	chr18:34380309-34381031	0	6.31511	0.951909	-1.90472	0.064034	0	1	1	1	1	NA	NA	NA	30.6019	23.5062	27.5019	21.1221	4.51553	8.85407
Lhx9	LIM/homeobox protein Lhx9 isoform a,LIM/homeobox protein Lhx9 isoform b,LIM/homeobox protein Lhx9 isoform c	chr1	140721762	140744156	1	1	1	chr1:140737952-140738352	0	8.03571	0.859097	-1.90413	0.356767	0	1	NA	1	1	NA	NA	NA	7.28616	8.50222	10.7616	28.1629	2.25776	4.42703
Glt8d2	glycosyltransferase 8 domain-containing protein	chr10	82113177	82153395	NA	NA	1	chr10:82153211-82153408	0	7.78326	1.19721	-1.90167	NA	0	1	NA	NA	1	NA	NA	NA	7.28616	11.503	5.97868	8.80089	0	4.42703
Olfm3	noelin-3 isoform A,noelin-3 isoform B	chr3	114607280	114828174	NA	1	NA	chr3:114730961-114731463	0	7.61625	1.15436	-1.90065	0.104204	0	1	NA	1	1	NA	NA	NA	21.8585	24.0063	16.7403	21.1221	2.25776	8.85407
Il18	Mus musculus adult male medulla oblongata cDNA, RIKEN full-length enriched library, clone:6330444E07 product:interleukin 18, full insert sequence.	chr9	50362961	50389942	1	1	NA	chr9:50362820-50363286	0	4.34366	0.759175	-1.89923	0.278474	0	1	NA	NA	1	NA	NA	NA	11.6579	16.0042	14.3488	7.04072	0	6.64055
Bco2	beta,beta-carotene 9',10'-oxygenase	chr9	50341191	50363243	NA	1	NA	chr9:50362820-50363286	0	4.34366	0.759175	-1.89923	0.278474	0	1	NA	NA	1	NA	NA	NA	11.6579	16.0042	14.3488	7.04072	0	6.64055
Hlx	H2.0-like homeobox protein	chr1	186551023	186556372	1	NA	NA	chr1:186606118-186606324	-49747	7.66595	1.04649	-1.89842	0.372659	0	1	NA	NA	1	NA	NA	NA	10.2006	7.50196	10.7616	7.04072	4.51553	0
Bcl11b	B-cell lymphoma/leukemia 11B isoform a,B-cell lymphoma/leukemia 11B isoform b	chr12	109148612	109241624	1	1	1	chr12:109200219-109200407	0	10.2856	1.25452	-1.89688	NA	0	1	NA	NA	NA	NA	NA	NA	7.28616	7.00183	8.37016	14.0814	0	4.42703
Ptgs2	prostaglandin G/H synthase 2	chr1	151947253	151955142	NA	NA	1	chr1:151998591-151998891	43450	5.81614	0.752378	-1.89675	0.39702	0	1	NA	NA	1	NA	NA	1	4.3717	10.5027	7.17442	12.3213	2.25776	2.21352
Nexn	nexilin	chr3	151899947	151929284	1	1	1	chr3:151901487-151901894	0	2.65826	0.529675	-1.89654	0.532179	0	1	NA	NA	1	NA	NA	NA	14.5723	14.0037	4.78295	0	4.51553	0
Ube2g1	Mus musculus 11 days embryo whole body cDNA, RIKEN full-length enriched library, clone:2700079P04 product:UBIQUITIN-CONJUGATING ENZYME E2 G1 (EC 6.3.2.19) (UBIQUITIN-PROTEIN LIGASE G1) (UBIQUITIN CARRIER PROTEIN G1) homolog [Homo sapiens], full insert sequence.,RecName: Full=Ubiquitin carrier protein; EC=6.3.2.-;,ubiquitin-conjugating enzyme E2 G1	chr11	72420762	72499983	NA	1	1	chr11:72420429-72420895	0	7.39694	0.968727	-1.89019	0.162729	0	1	NA	NA	1	NA	NA	NA	17.4868	14.0037	17.936	21.1221	4.51553	4.42703
Pkn3	SubName: Full=Putative uncharacterized protein;,serine/threonine-protein kinase N3	chr2	29933262	29946539	1	NA	NA	chr2:29932883-29933955	0	4.55429	0.622206	-1.88938	0.0780311	0	1	NA	NA	1	NA	NA	NA	23.3157	21.0055	32.2849	26.4027	9.03106	4.42703
Rap1gap	SubName: Full=Rap1 GTPase-activating protein;,rap1 GTPase-activating protein 1	chr4	137220682	137285782	1	NA	1	chr4:137220690-137221200	0	3.29555	0.462451	-1.88859	0.400958	0	1	NA	NA	1	NA	NA	NA	11.6579	8.50222	4.78295	10.5611	0	4.42703
Pgbd5	piggyBac transposable element derived 5	chr8	126892948	126957836	NA	1	NA	chr8:126974451-126974747	-16616	7.49119	1.09245	-1.88665	0.258152	0	1	NA	1	1	NA	NA	NA	10.2006	14.5038	14.3488	10.5611	6.77329	0
Klhl18	SubName: Full=Putative uncharacterized protein Klhl18;,kelch-like 18	chr9	110328429	110379198	NA	1	1	chr9:110379056-110379446	0	6.68191	1.13152	-1.88514	0.202235	0	1	NA	NA	1	NA	NA	NA	18.944	19.005	20.3275	7.04072	6.77329	2.21352
Cttnbp2nl	CTTNBP2 N-terminal-like protein,SubName: Full=Cttnbp2nl protein; Flags: Fragment;	chr3	104804832	104856064	NA	1	1	chr3:104862573-104863210	-6510	6.26802	0.893801	-1.88358	0.198331	0	1	NA	NA	1	NA	NA	NA	26.2302	24.5064	7.17442	26.4027	4.51553	6.64055
Wnt10b	RecName: Full=Protein Wnt-10b; AltName: Full=Protein Wnt-12; Flags: Precursor;,RecName: Full=Protein Wnt;,protein Wnt-10b precursor	chr15	98602182	98608581	NA	NA	1	chr15:98598711-98599134	3049	8.43054	1.39391	-1.88335	0.187192	0	1	1	NA	1	NA	NA	NA	17.4868	19.5051	33.4806	12.3213	0	11.0676
Il1rl1	interleukin-1 receptor-like 1 isoform a,interleukin-1 receptor-like 1 isoform b	chr1	40486449	40522259	1	NA	NA	chr1:40492969-40493247	0	6.4721	1.16318	-1.88295	NA	0	1	NA	NA	1	NA	NA	NA	34.9736	9.00236	5.97868	1.76018	6.77329	0
Kcnab1	voltage-gated potassium channel subunit beta-1	chr3	64913564	65182141	1	1	1	chr3:64942358-64942703	0	4.59737	0.683625	-1.87893	0.437405	0	1	NA	NA	1	NA	NA	NA	7.28616	12.0031	3.58721	10.5611	0	4.42703
Ssr2	translocon-associated protein subunit beta	chr3	88383562	88392335	NA	NA	1	chr3:88383511-88383787	0	6.36733	0.85453	-1.8785	0.40354	0	1	NA	NA	1	NA	NA	NA	5.82893	7.00183	11.9574	10.5611	0	4.42703
Nbea	RecName: Full=Neurobeachin; AltName: Full=Lysosomal-trafficking regulator 2;,neurobeachin	chr3	55429119	55987623	NA	1	NA	chr3:55691331-55691925	0	7.05449	1.08878	-1.87746	0.129123	0	1	1	NA	1	NA	NA	NA	36.4308	26.5069	19.1318	17.6018	13.5466	0
Diras1	GTP-binding protein Di-Ras1	chr10	80482334	80488122	1	NA	NA	chr10:80489979-80490446	-1858	3.77178	0.461622	-1.87611	0.42745	0	1	NA	NA	1	NA	NA	NA	4.3717	7.00183	13.1531	10.5611	4.51553	0
Slc39a3	zinc transporter ZIP3	chr10	80491284	80499995	NA	1	NA	chr10:80489979-80490446	839	3.77178	0.461622	-1.87611	0.42745	0	1	NA	NA	1	NA	NA	NA	4.3717	7.00183	13.1531	10.5611	4.51553	0
Polr3d	DNA-directed RNA polymerase III subunit RPC4	chr14	70838554	70843278	NA	NA	1	chr14:70842674-70843633	0	3.59505	0.449587	-1.87558	0.335027	0	1	NA	NA	1	NA	NA	NA	2.91447	18.5048	22.719	22.8823	9.03106	0
Nfatc1	nuclear factor of activated T-cells, cytoplasmic	chr18	80802943	80909810	NA	1	1	chr18:80852643-80852817	0	23.0551	3.27214	-1.87543	0.129123	0	1	NA	1	1	NA	NA	NA	17.4868	17.5046	28.6977	21.1221	4.51553	6.64055
Rap1gap	SubName: Full=Rap1 GTPase-activating protein;,rap1 GTPase-activating protein 1	chr4	137220682	137285782	1	NA	1	chr4:137220792-137220980	0	4.7068	0.62726	-1.8752	NA	0	1	NA	NA	1	NA	NA	NA	5.82893	4.00105	3.58721	5.28054	0	2.21352
Egr3	SubName: Full=Egr3 protein;,early growth response protein 3	chr14	70477251	70482421	1	1	NA	chr14:70495756-70496298	13336	5.44323	0.79549	-1.87401	0.176246	0	1	NA	NA	1	NA	NA	NA	14.5723	18.0047	19.1318	14.0814	9.03106	0
Vim	vimentin	chr2	13495937	13504453	NA	1	NA	chr2:13505286-13505742	834	4.80579	0.709135	-1.87297	0.304173	0	1	NA	NA	1	NA	NA	NA	20.4013	10.5027	11.9574	8.80089	6.77329	0
Jak1	tyrosine-protein kinase JAK1	chr4	100824578	100937887	NA	NA	1	chr4:100875142-100875753	0	3.93217	0.54583	-1.87196	0.235113	0	1	NA	NA	1	NA	NA	NA	11.6579	13.0034	11.9574	14.0814	4.51553	2.21352
Kif26b	SubName: Full=Putative uncharacterized protein; SubName: Full=RIKEN cDNA D230039L06 gene;,kinesin-like protein KIF26B	chr1	180459255	180862988	NA	1	1	chr1:180458638-180459215	-41	8.49992	0.986747	-1.87031	0.222684	0	1	NA	NA	1	NA	NA	NA	20.4013	12.5033	14.3488	40.4841	4.51553	6.64055
Hbp1	HMG box-containing protein 1 isoform 1,HMG box-containing protein 1 isoform 2	chr12	32611319	32635400	1	1	NA	chr12:32635215-32635452	0	11.7273	1.81922	-1.86903	0.211423	0	1	NA	1	1	NA	NA	NA	21.8585	19.5051	11.9574	12.3213	9.03106	0
Gng8	guanine nucleotide-binding protein	chr7	17477134	17480784	NA	NA	1	chr7:17476888-17477472	0	4.69784	0.588422	-1.8677	0.366176	0	1	NA	NA	1	NA	NA	NA	2.91447	11.0029	17.936	19.362	2.25776	4.42703
Cmklr1	chemokine-like receptor 1	chr5	114062363	114100399	1	1	1	chr5:114135416-114136040	-35018	3.15459	0.518215	-1.86658	0.293289	0	1	NA	NA	1	NA	NA	NA	13.1151	16.0042	11.9574	7.04072	6.77329	0
Thbs2	thrombospondin-2 precursor	chr17	14802506	14831269	NA	1	1	chr17:14855706-14856192	-24438	6.5986	0.88715	-1.86606	0.185478	0	1	NA	NA	NA	NA	NA	NA	20.4013	14.0037	16.7403	17.6018	9.03106	0
Iqsec1	IQ motif and SEC7 domain-containing protein 1	chr6	90609591	90760117	NA	1	NA	chr6:90714202-90714725	0	3.53038	0.412193	-1.8658	0.522785	0	1	NA	NA	1	NA	NA	NA	5.82893	11.503	1.19574	15.8416	4.51553	0
Esrrg	RecName: Full=Estrogen-related receptor gamma; AltName: Full=Estrogen receptor-related protein 3; AltName: Full=Nuclear receptor subfamily 3 group B member 3;,estrogen-related receptor gamma	chr1	189432907	190038763	NA	1	NA	chr1:189723332-189723707	0	2.82637	0.628935	-1.86508	0.53381	0	1	NA	NA	1	NA	NA	NA	5.82893	16.0042	9.56589	0	0	4.42703
Rere	SubName: Full=Arginine glutamic acid dipeptide (RE) repeats; Flags: Fragment;,arginine-glutamic acid dipeptide repeats	chr4	149656024	149996075	NA	1	NA	chr4:149655359-149655803	-222	5.99742	0.773962	-1.86454	0.275748	0	1	NA	NA	1	NA	NA	NA	10.2006	12.5033	9.56589	19.362	2.25776	4.42703
Serpinh1	serpin H1 precursor	chr7	106493884	106501749	NA	NA	1	chr7:106508350-106509052	-6602	3.68662	0.643058	-1.86382	0.195118	0	1	NA	NA	1	NA	NA	1	17.4868	20.5054	16.7403	8.80089	4.51553	4.42703
Il18	Mus musculus adult male medulla oblongata cDNA, RIKEN full-length enriched library, clone:6330444E07 product:interleukin 18, full insert sequence.	chr9	50362961	50389942	1	1	NA	chr9:50362772-50363204	0	4.39959	0.818925	-1.86359	0.325077	0	1	NA	NA	1	NA	NA	NA	10.2006	16.5043	15.5446	5.28054	0	6.64055
Bco2	beta,beta-carotene 9',10'-oxygenase	chr9	50341191	50363243	NA	1	NA	chr9:50362772-50363204	0	4.39959	0.818925	-1.86359	0.325077	0	1	NA	NA	1	NA	NA	NA	10.2006	16.5043	15.5446	5.28054	0	6.64055
Ptges	prostaglandin E synthase	chr2	30744990	30758817	1	1	1	chr2:30775683-30776000	-16867	4.88786	0.71203	-1.86109	0.459842	0	1	NA	NA	1	1	NA	NA	1.45723	11.503	10.7616	8.80089	2.25776	2.21352
Slc25a33	solute carrier family 25 member 33	chr4	149118144	149148376	NA	1	NA	chr4:149196353-149196612	-47978	6.03268	0.91062	-1.86035	NA	0	1	NA	NA	1	NA	NA	NA	17.4868	4.00105	7.17442	7.04072	0	4.42703
Lpp	Mus musculus adult male testis cDNA, RIKEN full-length enriched library, clone:1700064B19 product:LIPOMA PREFERRED PARTNER (LPP) homolog [Homo sapiens], full insert sequence.,RecName: Full=Lipoma-preferred partner homolog;,lipoma-preferred partner homolog isoform 1,lipoma-preferred partner homolog isoform 2	chr16	24393435	24992664	NA	1	1	chr16:24490886-24491344	0	7.87505	1.26526	-1.85784	0.140195	0	1	NA	NA	1	NA	NA	NA	21.8585	25.0065	14.3488	19.362	2.25776	8.85407
Tle2	SubName: Full=MKIAA4188 protein; Flags: Fragment;,transducin-like enhancer protein 2	chr10	81038276	81053590	NA	1	NA	chr10:81034240-81034589	-3688	7.37157	0.98464	-1.85767	0.261578	0	1	NA	NA	1	NA	1	NA	10.2006	12.5033	10.7616	17.6018	2.25776	4.42703
Cdk17	cell division protein kinase 17	chr10	92623620	92704087	NA	1	1	chr10:92607921-92608385	-15236	5.12887	0.762445	-1.85565	0.311658	0	1	NA	NA	1	NA	NA	NA	8.7434	16.0042	8.37016	15.8416	0	6.64055
Cdk17	cell division protein kinase 17	chr10	92623620	92704087	NA	1	1	chr10:92607886-92608220	-15401	7.12514	1.0592	-1.85565	0.311658	0	1	NA	NA	1	NA	NA	NA	8.7434	16.0042	8.37016	15.8416	0	6.64055
Bcl11b	B-cell lymphoma/leukemia 11B isoform a,B-cell lymphoma/leukemia 11B isoform b	chr12	109148612	109241624	1	1	1	chr12:109189247-109189548	0	4.49749	0.716205	-1.85516	0.404011	0	1	NA	NA	1	NA	NA	NA	10.2006	10.0026	7.17442	5.28054	4.51553	0
Vcl	vinculin	chr14	21748654	21852895	NA	1	1	chr14:21748287-21748579	-76	19.2598	3.02254	-1.84924	0.0540522	0	1	1	1	1	NA	NA	NA	43.717	34.509	25.1105	26.4027	13.5466	4.42703
Syde2	synapse defective 1, Rho GTPase, homolog 2	chr3	145650833	145684684	NA	NA	1	chr3:145650663-145651741	0	2.76188	0.528156	-1.84426	0.255464	0	1	NA	NA	1	NA	NA	NA	20.4013	24.0063	31.0892	3.52036	4.51553	6.64055
Tcf7l1	transcription factor 7-like 1 isoform 1,transcription factor 7-like 1 isoform 2	chr6	72576373	72738950	NA	NA	1	chr6:72609908-72610343	0	10.398	1.33216	-1.83974	0.203883	0	1	1	NA	NA	NA	NA	NA	21.8585	16.0042	11.9574	35.2036	2.25776	8.85407
Arhgap22	RecName: Full=Rho GTPase-activating protein 22; AltName: Full=Rho-type GTPase-activating protein 22; AltName: Full=p68RacGAP;,rho GTPase-activating protein 22	chr14	34030008	34183122	1	NA	NA	chr14:34095844-34096009	0	3.49205	0.714695	-1.83819	NA	0	1	NA	NA	1	NA	NA	NA	2.91447	6.00157	7.17442	0	0	2.21352
4922501L14Rik	hypothetical protein LOC209601	chr3	154374096	154411976	1	NA	NA	chr3:154355378-154355620	-18477	6.51994	0.974585	-1.83695	NA	0	1	NA	NA	1	NA	NA	NA	8.7434	5.50144	13.1531	7.04072	0	4.42703
Gng2	guanine nucleotide-binding protein	chr14	20691780	20796471	NA	1	NA	chr14:20804078-20804637	-7608	9.52887	1.15694	-1.8359	0.190678	0	1	1	NA	1	NA	NA	NA	18.944	24.0063	14.3488	42.2443	13.5466	0
Nme4	SubName: Full=Putative uncharacterized protein;,nucleoside diphosphate kinase, mitochondrial	chr17	26228689	26232415	NA	1	NA	chr17:26227265-26227506	1184	5.15541	0.97863	-1.83579	NA	0	1	NA	NA	1	NA	NA	NA	21.8585	4.50118	5.97868	1.76018	0	4.42703
Nedd9	enhancer of filamentation 1 isoform 1,enhancer of filamentation 1 isoform 2	chr13	41405284	41582689	1	NA	NA	chr13:41628267-41628489	-45579	3.57783	0.485534	-1.83491	NA	0	1	NA	NA	1	NA	NA	NA	0	7.50196	3.58721	5.28054	2.25776	0
Fam53b	SubName: Full=Putative uncharacterized protein;,hypothetical protein LOC77938	chr7	139903766	140005569	1	1	1	chr7:140005598-140005873	-30	6.2959	0.857635	-1.83483	NA	0	1	NA	1	1	NA	NA	NA	7.28616	8.50222	5.97868	12.3213	0	4.42703
Foxn2	Mus musculus 8 days embryo whole body cDNA, RIKEN full-length enriched library, clone:5730435C12 product:forkhead box N2, full insert sequence.,forkhead box N2	chr17	88840051	88889873	NA	NA	1	chr17:88929198-88929445	39326	5.13074	0.87278	-1.83384	NA	0	1	NA	NA	1	NA	NA	NA	20.4013	7.50196	2.39147	3.52036	4.51553	0
Ypel2	protein yippee-like 2	chr11	86749926	86807264	NA	1	NA	chr11:86807135-86807321	0	8.03333	1.26801	-1.83367	NA	0	1	NA	1	1	NA	NA	NA	8.7434	8.00209	9.56589	7.04072	0	4.42703
Tnfaip3	tumor necrosis factor alpha-induced protein 3	chr10	18720716	18735216	NA	NA	1	chr10:18734697-18735605	0	3.55042	0.497167	-1.83134	0.21009	0	1	NA	NA	1	NA	NA	NA	8.7434	18.0047	16.7403	21.1221	4.51553	4.42703
Elmo1	engulfment and cell motility protein 1 isoform	chr13	20182464	20698394	1	1	1	chr13:20182297-20182683	0	4.5244	0.55849	-1.83098	0.430099	0	1	NA	NA	NA	NA	NA	NA	10.2006	7.50196	4.78295	12.3213	4.51553	0
Npc1	Niemann-Pick C1 protein,SubName: Full=Putative uncharacterized protein;	chr18	12348202	12394895	NA	1	NA	chr18:12394813-12395134	0	4.07015	0.734735	-1.83082	NA	0	1	NA	NA	1	NA	NA	NA	5.82893	7.00183	17.936	1.76018	0	4.42703
Ube2h	ubiquitin-conjugating enzyme E2 H isoform 2	chr6	30161288	30254539	NA	1	NA	chr6:30250609-30251207	0	3.73089	0.540745	-1.8307	0.281919	0	1	NA	NA	1	NA	NA	NA	11.6579	11.503	15.5446	10.5611	6.77329	0
BC027231	hypothetical protein LOC212547	chr16	44724411	44737243	NA	NA	1	chr16:44724356-44725102	0	4.30387	0.577955	-1.82706	0.285742	0	1	NA	NA	1	NA	NA	NA	8.7434	13.0034	26.3062	17.6018	9.03106	0
Fam26e	hypothetical protein LOC103511	chr10	33811157	33816325	1	1	1	chr10:33815103-33815345	0	5.56388	0.890815	-1.82698	NA	0	1	NA	NA	NA	NA	NA	NA	16.0296	8.50222	3.58721	5.28054	4.51553	0
Bet3l	trafficking protein particle complex subunit	chr10	33757402	33829621	NA	NA	1	chr10:33815103-33815345	0	5.56388	0.890815	-1.82698	NA	0	1	NA	NA	NA	NA	NA	NA	16.0296	8.50222	3.58721	5.28054	4.51553	0
Shroom3	protein Shroom3 isoform 2	chr5	93238413	93394785	NA	NA	1	chr5:93326787-93327089	0	10.5621	1.52836	-1.8264	0.207791	0	1	NA	NA	1	NA	NA	NA	21.8585	14.0037	11.9574	19.362	2.25776	6.64055
Fgd3	FYVE, RhoGEF and PH domain-containing protein 3	chr13	49358478	49415680	NA	NA	1	chr13:49412156-49412394	0	7.31039	0.990965	-1.82597	0.440295	0	1	NA	NA	1	NA	NA	1	10.2006	5.00131	9.56589	10.5611	0	4.42703
Alox5ap	arachidonate 5-lipoxygenase-activating protein	chr5	150076633	150099623	NA	1	NA	chr5:150123070-150123585	23448	7.62114	1.29516	-1.82512	0.172937	0	1	1	1	1	NA	NA	NA	42.2598	20.0052	22.719	12.3213	9.03106	4.42703
Lonrf1	LON peptidase N-terminal domain and RING finger	chr8	37279117	37312570	NA	1	NA	chr8:37311933-37312098	0	3.21656	0.714695	-1.82336	NA	0	1	NA	NA	1	NA	NA	NA	5.82893	6.5017	3.58721	0	0	2.21352
Lrrfip1	RecName: Full=Leucine-rich repeat flightless-interacting protein 1; Short=LRR FLII-interacting protein 1; AltName: Full=FLI-LRR-associated protein 1; Short=Flap-1; AltName: Full=H186 FLAP;,leucine-rich repeat flightless-interacting	chr1	92895303	93025521	NA	1	1	chr1:92895357-92895784	0	3.53453	0.528604	-1.82293	NA	0	1	NA	NA	1	NA	NA	NA	11.6579	7.00183	8.37016	7.04072	2.25776	2.21352
Purg	purine-rich element-binding protein gamma	chr8	34496801	34527941	NA	1	NA	chr8:34545886-34546140	17946	5.60112	0.84873	-1.82205	0.432417	0	1	NA	NA	1	NA	NA	NA	4.3717	10.5027	9.56589	7.04072	4.51553	0
Adamtsl4	ADAMTS-like protein 4 precursor	chr3	95480126	95491781	1	NA	NA	chr3:95500244-95500872	-8464	8.22602	1.43766	-1.8199	0.0610611	0	1	1	1	1	1	NA	NA	29.1447	41.0107	31.0892	21.1221	9.03106	8.85407
P4ha2	Mus musculus 2 days pregnant adult female oviduct cDNA, RIKEN full-length enriched library, clone:E230038K10 product:hypothetical protein, full insert sequence.,SubName: Full=Procollagen-proline, 2-oxoglutarate 4-dioxygenase (Proline 4-hydroxylase), alpha II polypeptide; Flags: Fragment;,prolyl 4-hydroxylase subunit alpha-2 isoform 1,prolyl 4-hydroxylase subunit alpha-2 isoform 2	chr11	53914425	53945169	NA	NA	1	chr11:53926566-53926911	0	4.18846	0.683625	-1.81839	0.496443	0	1	NA	NA	1	NA	NA	NA	1.45723	11.0029	11.9574	7.04072	0	4.42703
Esrrg	RecName: Full=Estrogen-related receptor gamma; AltName: Full=Estrogen receptor-related protein 3; AltName: Full=Nuclear receptor subfamily 3 group B member 3;,estrogen-related receptor gamma	chr1	189432907	190038763	NA	1	NA	chr1:189723332-189723506	0	3.18307	0.67773	-1.81766	NA	0	1	NA	NA	1	NA	NA	NA	5.82893	5.50144	4.78295	0	0	2.21352
Glipr2	Golgi-associated plant pathogenesis-related	chr4	43970573	43991990	NA	NA	1	chr4:43970320-43970591	0	5.01317	0.870295	-1.81757	NA	0	1	NA	NA	1	NA	NA	NA	11.6579	8.50222	7.17442	5.28054	0	4.42703
Ntn4	netrin-4 precursor	chr10	93103793	93208717	NA	NA	1	chr10:93129769-93130123	0	3.83434	0.666245	-1.81639	NA	0	1	NA	NA	1	NA	NA	NA	2.91447	13.5035	7.17442	7.04072	0	4.42703
Sorcs2	VPS10 domain-containing receptor SorCS2	chr5	36359829	36740788	NA	1	1	chr5:36417788-36418163	0	3.7656	0.574875	-1.81422	NA	0	1	NA	1	1	NA	NA	NA	5.82893	8.00209	13.1531	5.28054	4.51553	0
Actn1	Mus musculus 13 days embryo head cDNA, RIKEN full-length enriched library, clone:3110023F10 product:ALPHA-ACTININ 1 (ALPHA-ACTININ CYTOSKELETAL ISOFORM) (NON-MUSCLE ALPHA-ACTININ 1) (F-ACTIN CROSS LINKING PROTEIN) homolog [Rattus norvegicus], full insert sequence.,alpha-actinin-1	chr12	81268528	81361358	NA	1	1	chr12:81321549-81321811	0	4.23691	0.90019	-1.81236	NA	0	1	NA	NA	1	NA	NA	NA	20.4013	6.5017	5.97868	0	0	4.42703
Shroom3	protein Shroom3 isoform 2	chr5	93238413	93394785	NA	NA	1	chr5:93326829-93327124	0	10.6997	1.56462	-1.81186	0.204505	0	1	NA	NA	1	NA	NA	NA	20.4013	14.5038	11.9574	19.362	2.25776	6.64055
Rbpms	SubName: Full=Putative uncharacterized protein;	chr9	65477454	65508325	NA	1	1	chr9:65484679-65485152	0	4.42234	0.726509	-1.8109	0.284259	0	1	NA	NA	1	NA	NA	NA	13.1151	14.0037	9.56589	10.5611	2.25776	4.42703
Olfm3	noelin-3 isoform A,noelin-3 isoform B	chr3	114607280	114828174	NA	1	NA	chr3:114731087-114731324	0	8.79197	1.49272	-1.80942	0.325251	0	1	NA	1	1	NA	NA	NA	16.0296	14.0037	7.17442	10.5611	0	6.64055
Ctnnd1	catenin delta-1 isoform 1,catenin delta-1 isoform 2,catenin delta-1 isoform 3,catenin delta-1 isoform 4	chr2	84440937	84490897	NA	1	1	chr2:84475172-84476260	0	2.32294	0.414915	-1.80497	0.25347	0	1	NA	NA	1	NA	NA	NA	24.773	15.0039	16.7403	7.04072	4.51553	4.42703
Apc2	SubName: Full=Putative uncharacterized protein Apc2;,adenomatous polyposis coli protein 2	chr10	79764564	79781001	1	1	1	chr10:79758274-79758598	-5967	5.26575	0.72793	-1.80373	NA	0	1	NA	NA	1	NA	NA	NA	2.91447	9.00236	8.37016	12.3213	0	4.42703
Rps15	40S ribosomal protein S15	chr10	79755175	79756859	NA	1	NA	chr10:79758274-79758598	1416	5.26575	0.72793	-1.80373	NA	0	1	NA	NA	1	NA	NA	NA	2.91447	9.00236	8.37016	12.3213	0	4.42703
Plin3	perilipin-3	chr17	56418384	56429934	NA	1	NA	chr17:56428814-56429220	0	6.81247	1.06195	-1.80172	0.418247	0	1	NA	NA	NA	NA	NA	NA	18.944	6.5017	32.2849	7.04072	9.03106	0
Aph1c	putative gamma-secretase subunit APH-1C	chr9	66662800	66682513	NA	1	NA	chr9:66682605-66682779	-93	13.8597	1.91668	-1.80068	0.398499	0	1	NA	1	1	NA	NA	NA	7.28616	7.00183	22.719	12.3213	4.51553	2.21352
Kif26b	SubName: Full=Putative uncharacterized protein; SubName: Full=RIKEN cDNA D230039L06 gene;,kinesin-like protein KIF26B	chr1	180459255	180862988	NA	1	1	chr1:180458691-180459104	-152	9.61735	1.09305	-1.80039	0.349668	0	1	NA	NA	1	NA	NA	NA	13.1151	8.50222	10.7616	35.2036	4.51553	4.42703
Fam129a	protein Niban	chr1	153524296	153566477	NA	NA	1	chr1:153524540-153525513	0	2.46816	0.484789	-1.79945	0.293723	0	1	NA	1	1	NA	NA	NA	23.3157	19.5051	11.9574	7.04072	0	8.85407
Krt13	keratin, type I cytoskeletal 13	chr11	99978909	99982809	1	NA	NA	chr11:99981646-99982212	0	2.88602	0.380879	-1.79863	0.490051	0	1	NA	NA	1	1	NA	NA	7.28616	10.5027	2.39147	12.3213	4.51553	0
Klhl18	SubName: Full=Putative uncharacterized protein Klhl18;,kelch-like 18	chr9	110328429	110379198	NA	1	1	chr9:110378717-110379471	0	5.38771	0.884624	-1.79853	0.0926154	0	1	NA	NA	1	NA	NA	NA	24.773	24.5064	26.3062	17.6018	9.03106	4.42703
Plaur	Mus musculus adult male kidney cDNA, RIKEN full-length enriched library, clone:0610012B22 product:urokinase plasminogen activator receptor, full insert sequence.,urokinase plasminogen activator surface receptor	chr7	25247518	25260892	NA	NA	1	chr7:25244909-25245115	-2404	7.03808	1.04649	-1.79842	0.468233	0	1	NA	NA	1	NA	NA	1	2.91447	9.50249	11.9574	7.04072	4.51553	0
Ttc28	tetratricopeptide repeat protein 28	chr5	111308821	111718799	NA	1	1	chr5:111657289-111657546	0	8.31317	1.29767	-1.79684	0.350961	0	1	1	1	1	NA	1	NA	16.0296	14.5038	4.78295	12.3213	4.51553	2.21352
Tiam2	RecName: Full=T-lymphoma invasion and metastasis-inducing protein 2; Short=TIAM-2; AltName: Full=SIF and TIAM1-like exchange factor;,T-lymphoma invasion and metastasis-inducing	chr17	3326572	3519397	NA	1	1	chr17:3336136-3336881	0	7.52952	1.21189	-1.79574	0.0594488	0	1	1	NA	1	NA	NA	1	29.1447	28.5075	43.0465	24.6425	9.03106	8.85407
Kifc3	Mus musculus mammary gland RCB-0527 Jyg-MC(B) cDNA, RIKEN full-length enriched library, clone:G930027O15 product:kinesin family member C3, full insert sequence.,kinesin-like protein KIFC3 isoform a,kinesin-like protein KIFC3 isoform b,kinesin-like protein KIFC3 isoform c	chr8	97623727	97666440	NA	1	NA	chr8:97678594-97679009	-12155	5.82946	1.13662	-1.79533	0.434045	0	1	NA	NA	1	NA	NA	NA	20.4013	28.0073	2.39147	10.5611	0	8.85407
Ctsb	cathepsin B preproprotein	chr14	63741301	63764758	NA	1	NA	chr14:63750980-63751405	0	8.51432	1.66482	-1.79414	0.18131	0	1	NA	NA	1	NA	NA	NA	23.3157	30.508	26.3062	10.5611	0	13.2811
Gm608	hypothetical protein LOC207806	chr16	44173509	44227578	1	1	1	chr16:44173135-44173532	0	4.73994	0.865588	-1.79243	0.319979	0	1	NA	1	1	NA	NA	NA	13.1151	12.5033	15.5446	5.28054	2.25776	4.42703
Dgat2	diacylglycerol O-acyltransferase 2	chr7	106302172	106331223	NA	NA	1	chr7:106363812-106364325	-32590	2.3703	0.420229	-1.78971	NA	0	1	NA	NA	1	NA	NA	1	8.7434	10.0026	8.37016	3.52036	4.51553	0
Zfp553	zinc finger protein 48	chr7	134376768	134776537	NA	1	NA	chr7:134564917-134565626	0	5.5539	0.912175	-1.78647	0.146414	0	1	NA	1	1	NA	NA	NA	32.0591	24.0063	21.5233	15.8416	13.5466	0
Plce1	1-phosphatidylinositol-4,5-bisphosphate	chr19	38598686	38859590	NA	1	NA	chr19:38746506-38747122	0	4.48121	0.732837	-1.78625	0.257064	0	1	NA	NA	1	NA	NA	NA	16.0296	21.0055	8.37016	15.8416	4.51553	4.42703
Celf5	CUG-BP- and ETR-3-like factor 5	chr10	80921972	80945454	NA	NA	1	chr10:80915134-80915373	6600	3.89742	0.450999	-1.78622	NA	0	1	NA	NA	1	NA	NA	1	2.91447	4.00105	3.58721	7.04072	2.25776	0
Rell1	RELT-like protein 1 precursor,RecName: Full=RELT-like protein 1; Flags: Precursor;	chr5	64300136	64360136	NA	NA	1	chr5:64359927-64360470	0	7.34359	1.22837	-1.78604	0.096165	0	1	1	1	1	NA	NA	NA	24.773	25.5067	23.9147	17.6018	9.03106	4.42703
Gstm1	glutathione S-transferase Mu 1	chr3	107815167	107820891	1	1	NA	chr3:107820424-107821098	0	4.82245	0.829697	-1.78602	0.154897	0	1	NA	1	1	NA	NA	NA	24.773	20.0052	20.3275	12.3213	6.77329	4.42703
2010300C02Rik	Mus musculus adult male hypothalamus cDNA, RIKEN full-length enriched library, clone:A230090K04 product:hypothetical protein, full insert sequence.,hypothetical protein LOC72097	chr1	37668520	37776656	1	NA	NA	chr1:37687695-37687980	0	6.42526	0.75641	-1.78349	0.480261	0	1	NA	NA	NA	NA	NA	NA	10.2006	5.50144	4.78295	14.0814	4.51553	0
Efhd1	EF-hand domain-containing protein D1	chr1	89160938	89207366	NA	1	1	chr1:89150955-89151379	-9560	3.96634	0.834375	-1.78088	0.428522	0	1	NA	NA	1	NA	NA	NA	10.2006	21.5056	7.17442	5.28054	0	6.64055
Plce1	1-phosphatidylinositol-4,5-bisphosphate	chr19	38598686	38859590	NA	1	NA	chr19:38683541-38683933	0	4.47939	0.824915	-1.77977	0.368169	0	1	NA	NA	1	NA	NA	NA	11.6579	17.0044	10.7616	5.28054	6.77329	0
Zfp553	zinc finger protein 48	chr7	134376768	134776537	NA	1	NA	chr7:134592488-134592772	0	4.1099	0.759075	-1.77931	0.485639	0	1	NA	NA	1	NA	NA	NA	7.28616	9.50249	11.9574	1.76018	4.51553	0
Cbx2	chromobox protein homolog 2	chr11	118884342	118892584	NA	1	NA	chr11:118902307-118902565	9724	14.1772	1.78901	-1.77578	0.349668	0	1	NA	1	1	NA	NA	NA	14.5723	13.0034	5.97868	31.6832	2.25776	6.64055
Fam102a	family with sequence similarity 102, member A	chr2	32390878	32425270	NA	1	NA	chr2:32390137-32390951	0	4.87573	0.819417	-1.77491	0.114873	0	1	NA	NA	1	NA	NA	NA	20.4013	28.5075	21.5233	19.362	9.03106	4.42703
Ypel2	protein yippee-like 2	chr11	86749926	86807264	NA	1	NA	chr11:86807087-86807580	0	6.12523	0.936233	-1.77335	0.221672	0	1	NA	1	1	NA	NA	NA	10.2006	15.5041	19.1318	17.6018	2.25776	6.64055
Mitf	Mus musculus Mitf mRNA for microphtalmia-associated transcription factor, partial cds.,SubName: Full=Microphthalmia-associated transcription factor B isoform; Flags: Fragment;,SubName: Full=Microphthalmia-associated transcription factor;,microphthalmia-associated transcription factor	chr6	97757051	97971352	1	1	NA	chr6:97902934-97903278	0	6.92934	0.969485	-1.77224	0.31226	0	1	NA	NA	1	NA	NA	NA	14.5723	9.00236	11.9574	14.0814	4.51553	2.21352
Kremen1	kremen protein 1 precursor	chr11	5091555	5161613	1	1	NA	chr11:5144196-5145799	0	4.69419	0.796569	-1.77205	0.023442	1	1	NA	NA	1	NA	1	NA	48.0887	40.5106	45.438	35.2036	4.51553	19.9217
Syde2	synapse defective 1, Rho GTPase, homolog 2	chr3	145650833	145684684	NA	NA	1	chr3:145650689-145652153	0	2.26115	0.469452	-1.77155	0.25347	0	1	NA	NA	1	NA	NA	NA	26.2302	29.0076	31.0892	3.52036	4.51553	8.85407
Ube2r2	ubiquitin-conjugating enzyme E2 R2	chr4	41083053	41140403	NA	1	NA	chr4:41082054-41082402	-652	3.62704	0.67773	-1.76912	NA	0	1	NA	NA	1	NA	NA	NA	8.7434	8.00209	10.7616	3.52036	0	4.42703
Wisp2	WNT1-inducible-signaling pathway protein 2	chr2	163646569	163658883	1	1	1	chr2:163626683-163627565	-19005	6.54949	1.04663	-1.76772	0.0653796	0	1	1	1	1	NA	NA	NA	20.4013	34.0089	33.4806	33.4434	4.51553	13.2811
Pcmtd1	protein-L-isoaspartate O-methyltransferase	chr1	7079000	7163709	NA	1	NA	chr1:7078577-7079458	0	6.10343	1.07083	-1.76699	0.0689128	0	1	1	1	1	NA	NA	NA	32.0591	31.5082	33.4806	24.6425	0	17.7081
Gstm1	glutathione S-transferase Mu 1	chr3	107815167	107820891	1	1	NA	chr3:107820385-107821043	0	4.68905	0.849872	-1.76406	0.17488	0	1	NA	1	1	NA	NA	NA	24.773	21.0055	19.1318	10.5611	6.77329	4.42703
Fam109a	family with sequence similarity 109, member A	chr5	122299036	122304608	NA	1	NA	chr5:122297891-122298147	-890	4.34865	0.881694	-1.76354	NA	0	1	NA	NA	1	NA	NA	NA	7.28616	13.5035	4.78295	3.52036	2.25776	2.21352
Tes	testin	chr6	17015148	17055825	NA	NA	1	chr6:17014877-17015859	0	3.54877	0.689553	-1.76247	0.171066	0	1	NA	NA	1	NA	NA	NA	29.1447	30.0079	19.1318	10.5611	6.77329	6.64055
Klhl18	SubName: Full=Putative uncharacterized protein Klhl18;,kelch-like 18	chr9	110328429	110379198	NA	1	1	chr9:110378323-110379486	0	3.84708	0.666202	-1.76057	0.0852707	0	1	NA	NA	1	NA	NA	NA	29.1447	28.5075	29.8934	17.6018	11.2888	4.42703
Mylk2	myosin light chain kinase 2, skeletal/cardiac	chr2	152737087	152748801	NA	1	1	chr2:152739969-152740512	0	4.34252	0.65152	-1.75899	0.37643	0	1	NA	NA	1	NA	NA	NA	4.3717	13.0034	13.1531	15.8416	0	6.64055
9530026P05Rik	Mus musculus adult male urinary bladder cDNA, RIKEN full-length enriched library, clone:9530026P05 product:unclassifiable, full insert sequence.	chr6	92890575	93222971	NA	1	NA	chr6:93216694-93217129	0	5.9551	1.03777	-1.75819	0.223831	0	1	NA	NA	1	NA	NA	NA	13.1151	17.0044	19.1318	10.5611	4.51553	4.42703
Pcmtd1	protein-L-isoaspartate O-methyltransferase	chr1	7079000	7163709	NA	1	NA	chr1:7078453-7079369	0	5.87549	1.02991	-1.75814	0.0722175	0	1	1	1	1	NA	NA	NA	33.5164	30.0079	33.4806	24.6425	0	17.7081
Slco2a1	Mus musculus prostaglandin transporter PGT mRNA, complete cds.,solute carrier organic anion transporter family	chr9	102891041	102998331	NA	1	NA	chr9:102963943-102964469	0	4.81541	0.858227	-1.75668	0.238321	0	1	NA	NA	1	NA	NA	NA	20.4013	17.5046	11.9574	10.5611	4.51553	4.42703
Usp2	ubiquitin carboxyl-terminal hydrolase 2 isoform	chr9	43875103	43903710	1	NA	NA	chr9:43874890-43875550	0	2.67576	0.536025	-1.75536	0.416676	0	1	NA	NA	1	NA	NA	NA	20.4013	10.5027	11.9574	3.52036	0	6.64055
Fam53b	SubName: Full=Putative uncharacterized protein;,hypothetical protein LOC77938	chr7	139903766	140005569	1	1	1	chr7:139911236-139911605	0	3.52406	0.58422	-1.7542	0.484066	0	1	NA	NA	NA	NA	NA	NA	11.6579	6.00157	10.7616	3.52036	4.51553	0
Diras1	GTP-binding protein Di-Ras1	chr10	80482334	80488122	1	NA	NA	chr10:80489975-80490384	-1854	3.96272	0.527085	-1.75406	0.45532	0	1	NA	NA	1	1	NA	NA	4.3717	7.50196	9.56589	10.5611	4.51553	0
Slc39a3	zinc transporter ZIP3	chr10	80491284	80499995	NA	1	NA	chr10:80489975-80490384	901	3.96272	0.527085	-1.75406	0.45532	0	1	NA	NA	1	1	NA	NA	4.3717	7.50196	9.56589	10.5611	4.51553	0
Adm	ADM precursor	chr7	117771182	117773333	1	1	1	chr7:117773455-117774239	123	2.58916	0.425386	-1.75257	0.309056	0	1	NA	NA	1	NA	NA	NA	11.6579	13.5035	9.56589	10.5611	4.51553	2.21352
Ctnnd1	catenin delta-1 isoform 1,catenin delta-1 isoform 2,catenin delta-1 isoform 3,catenin delta-1 isoform 4	chr2	84440937	84490897	NA	1	1	chr2:84475692-84476307	0	3.03785	0.558762	-1.74869	0.349209	0	1	NA	NA	1	NA	NA	1	16.0296	10.5027	14.3488	5.28054	2.25776	4.42703
Camk2g	calcium/calmodulin-dependent protein kinase type	chr14	21554096	21613310	NA	1	1	chr14:21584942-21585317	0	12.3626	2.20126	-1.7466	0.196642	0	1	1	1	1	NA	NA	NA	26.2302	38.0099	13.1531	26.4027	0	15.4946
Tiam2	RecName: Full=T-lymphoma invasion and metastasis-inducing protein 2; Short=TIAM-2; AltName: Full=SIF and TIAM1-like exchange factor;,T-lymphoma invasion and metastasis-inducing	chr17	3326572	3519397	NA	1	1	chr17:3442709-3443044	0	8.85906	1.40806	-1.74547	0.27704	0	1	NA	NA	1	NA	NA	NA	21.8585	13.0034	10.7616	17.6018	0	8.85407
Nme4	SubName: Full=Putative uncharacterized protein;,nucleoside diphosphate kinase, mitochondrial	chr17	26228689	26232415	NA	1	NA	chr17:26227189-26227404	1286	5.61376	1.09698	-1.74388	0.557556	0	1	NA	NA	1	NA	NA	NA	16.0296	4.50118	9.56589	1.76018	0	4.42703
Slc41a1	solute carrier family 41 member 1	chr1	133724588	133745440	NA	1	NA	chr1:133724384-133724730	0	6.18131	0.993173	-1.73978	0.373279	0	1	NA	1	1	NA	NA	NA	7.28616	16.0042	7.17442	14.0814	2.25776	4.42703
Slc25a33	solute carrier family 25 member 33	chr4	149118144	149148376	NA	1	NA	chr4:149196327-149196537	-47952	6.43194	1.12309	-1.73693	NA	0	1	NA	NA	1	NA	NA	NA	18.944	3.50092	4.78295	5.28054	0	4.42703
Zfp608	SubName: Full=MCG8951, isoform CRA_a; SubName: Full=Zinc finger protein 608;,zinc finger protein 608	chr18	55047698	55152245	NA	1	NA	chr18:55132244-55132637	0	2.96265	0.548545	-1.73684	NA	0	1	NA	NA	NA	NA	NA	NA	8.7434	10.0026	7.17442	3.52036	4.51553	0
Ablim1	actin-binding LIM protein 1 isoform 2	chr19	57204756	57389409	1	1	1	chr19:57278353-57278714	0	3.8599	0.625246	-1.73562	0.529639	0	1	NA	NA	1	NA	NA	NA	10.2006	10.5027	1.19574	8.80089	2.25776	2.21352
Pkn3	SubName: Full=Putative uncharacterized protein;,serine/threonine-protein kinase N3	chr2	29933262	29946539	1	NA	NA	chr2:29932761-29933773	0	4.28754	0.659095	-1.73465	0.128852	0	1	NA	NA	1	NA	NA	NA	21.8585	19.005	28.6977	22.8823	9.03106	4.42703
Ltbp1	latent-transforming growth factor beta-binding	chr17	75404868	75791109	NA	NA	1	chr17:75404437-75405385	0	4.83144	0.724975	-1.73443	0.128338	0	1	NA	NA	1	NA	NA	NA	18.944	19.5051	26.3062	28.1629	4.51553	8.85407
Slc25a27	mitochondrial uncoupling protein 4	chr17	43784562	43803964	NA	1	NA	chr17:43803790-43804333	0	3.5034	0.614185	-1.73205	0.327735	0	1	NA	NA	1	NA	NA	NA	11.6579	14.0037	9.56589	8.80089	4.51553	2.21352
Doc2b	double C2-like domain-containing protein beta	chr11	75582591	75609559	1	1	1	chr11:75635228-75635880	-25670	5.66521	1.05411	-1.72972	0.132691	0	1	NA	NA	1	NA	NA	NA	23.3157	25.0065	25.1105	14.0814	4.51553	8.85407
Polr3d	DNA-directed RNA polymerase III subunit RPC4	chr14	70838554	70843278	NA	NA	1	chr14:70842875-70843444	0	3.66728	0.568305	-1.72425	0.477392	0	1	NA	NA	1	NA	NA	NA	1.45723	14.5038	17.936	10.5611	6.77329	0
Celsr1	cadherin EGF LAG seven-pass G-type receptor 1	chr15	85729187	85864207	1	NA	NA	chr15:85812575-85812924	0	9.00556	1.60234	-1.72381	0.207791	0	1	1	1	1	NA	NA	NA	17.4868	25.5067	13.1531	15.8416	6.77329	4.42703
Tgfbr3	transforming growth factor beta receptor type 3	chr5	107535588	107718614	NA	1	NA	chr5:107508053-107509423	26166	9.51973	1.60586	-1.72049	0.0149836	1	1	1	NA	1	NA	NA	NA	96.1774	59.5156	58.5911	70.4072	9.03106	33.2028
Tsku	tsukushin precursor	chr7	105499177	105509838	NA	1	NA	chr7:105539824-105540158	-29987	4.69877	1.02886	-1.7191	0.440477	0	1	NA	NA	1	NA	NA	NA	8.7434	16.5043	15.5446	1.76018	2.25776	4.42703
Twsg1	twisted gastrulation protein homolog 1	chr17	66271311	66300527	NA	1	NA	chr17:66300295-66300851	0	3.25338	0.599824	-1.71809	0.395908	0	1	NA	NA	1	NA	NA	NA	7.28616	13.0034	17.936	5.28054	4.51553	2.21352
Zfpm2	RecName: Full=Zinc finger protein ZFPM2; AltName: Full=Friend of GATA protein 2; Short=FOG-2; Short=Friend of GATA 2; Short=mFOG-2; AltName: Full=Zinc finger protein multitype 2;,zinc finger protein ZFPM2	chr15	40486587	40936138	1	1	1	chr15:40484005-40484617	-1971	5.89044	1.05675	-1.71738	0.229618	0	1	NA	NA	NA	NA	NA	NA	33.5164	26.5069	14.3488	14.0814	13.5466	0
Tes	testin	chr6	17015148	17055825	NA	NA	1	chr6:17014864-17015993	0	3.6701	0.695243	-1.71541	0.139674	0	1	NA	NA	1	NA	NA	NA	34.9736	31.5082	19.1318	15.8416	9.03106	6.64055
Runx1	runt-related transcription factor 1 isoform 1,runt-related transcription factor 1 isoform 2,runt-related transcription factor 1 isoform 3,runt-related transcription factor 1 isoform 4	chr16	92601710	92826311	1	1	1	chr16:92778224-92778566	0	5.59598	0.630345	-1.71082	NA	0	1	NA	NA	NA	NA	NA	NA	5.82893	3.00079	8.37016	15.8416	4.51553	0
Slc17a5	RecName: Full=Sialin; AltName: Full=Sodium/sialic acid cotransporter; AltName: Full=Solute carrier family 17 member 5;,sialin	chr9	78384315	78435834	NA	1	NA	chr9:78375251-78376105	8211	2.87636	0.516734	-1.70789	0.27704	0	1	NA	1	1	NA	NA	NA	21.8585	14.5038	14.3488	8.80089	6.77329	2.21352
Ptprq	phosphotidylinositol phosphatase PTPRQ	chr10	106954415	107157083	NA	NA	1	chr10:107095605-107096512	0	1.90579	0.367698	-1.70376	0.395908	0	1	NA	NA	1	NA	NA	NA	11.6579	16.5043	7.17442	7.04072	4.51553	2.21352
2900011O08Rik	hypothetical protein LOC67254	chr16	13986729	14101587	NA	1	1	chr16:14029733-14030359	0	5.6452	0.86093	-1.70361	0.190434	0	1	NA	NA	1	NA	NA	NA	18.944	19.005	15.5446	21.1221	11.2888	0
Bri3	Mus musculus I3 protein mRNA, complete cds.,brain protein I3 isoform 1,brain protein I3 isoform 2	chr5	145005305	145207626	NA	1	NA	chr5:145118885-145119543	0	7.84875	1.37212	-1.70329	0.10907	0	1	1	NA	1	NA	NA	NA	46.6315	25.0065	25.1105	22.8823	9.03106	8.85407
Baiap2l1	brain-specific angiogenesis inhibitor	chr5	145025393	145118981	1	NA	NA	chr5:145118885-145119543	0	7.84875	1.37212	-1.70329	0.10907	0	1	1	NA	1	NA	NA	NA	46.6315	25.0065	25.1105	22.8823	9.03106	8.85407
Nedd9	enhancer of filamentation 1 isoform 1,enhancer of filamentation 1 isoform 2	chr13	41405284	41582689	1	NA	NA	chr13:41616121-41616302	-33433	7.66666	1.19104	-1.7026	NA	0	1	NA	NA	1	NA	NA	NA	13.1151	6.5017	4.78295	7.04072	4.51553	0
Src	Mus musculus 12 days pregnant adult female placenta cDNA, RIKEN full-length enriched library, clone:I530027F01 product:Rous sarcoma oncogene, full insert sequence.,neuronal proto-oncogene tyrosine-protein kinase	chr2	157250028	157297574	NA	1	1	chr2:157237285-157237559	-12470	4.14378	0.78678	-1.70215	NA	0	1	NA	NA	1	NA	NA	NA	2.91447	7.50196	19.1318	0	4.51553	0
Col6a3	SubName: Full=Collagen alpha 3 chain type VI; Flags: Fragment;,SubName: Full=Collagen alpha3(VI); Flags: Precursor; Fragment;,SubName: Full=Type VI collagen alpha 3 subunit;	chr1	92672491	92740505	1	1	1	chr1:92699644-92700142	0	4.91856	0.86577	-1.70197	0.281798	0	1	NA	NA	1	NA	NA	NA	16.0296	15.5041	17.936	8.80089	9.03106	0
Slc41a1	solute carrier family 41 member 1	chr1	133724588	133745440	NA	1	NA	chr1:133724357-133724604	0	8.44977	1.39125	-1.69963	0.407862	0	1	NA	1	1	NA	NA	NA	7.28616	16.0042	5.97868	14.0814	2.25776	4.42703
Nrip1	nuclear receptor-interacting protein 1	chr16	76291106	76374072	1	1	NA	chr16:76373243-76373530	0	6.83172	1.23266	-1.69959	0.374432	0	1	NA	NA	1	NA	NA	NA	7.28616	12.0031	15.5446	8.80089	0	6.64055
Ilk	integrin-linked protein kinase	chr7	112885103	112891439	NA	1	1	chr7:112884871-112885789	0	4.23622	0.737626	-1.69879	0.154897	0	1	NA	NA	1	NA	NA	NA	16.0296	23.006	29.8934	17.6018	6.77329	6.64055
Rrp8	RecName: Full=Ribosomal RNA-processing protein 8; EC=2.1.1.-; AltName: Full=Cerebral protein 1 homolog;,ribosomal RNA-processing protein 8	chr7	112880243	112885899	NA	NA	1	chr7:112884871-112885789	0	4.23622	0.737626	-1.69879	0.154897	0	1	NA	NA	1	NA	NA	NA	16.0296	23.006	29.8934	17.6018	6.77329	6.64055
Fgd3	FYVE, RhoGEF and PH domain-containing protein 3	chr13	49358478	49415680	NA	NA	1	chr13:49417521-49417704	-1842	19.4032	3.05583	-1.69874	0.270308	0	1	1	1	1	NA	NA	NA	7.28616	18.0047	28.6977	19.362	6.77329	4.42703
Glis1	SubName: Full=GLIS family zinc finger 1; Flags: Fragment;,zinc finger protein GLIS1	chr4	107107195	107307664	NA	1	NA	chr4:107175063-107175431	0	5.2344	0.961345	-1.69538	0.353128	0	1	NA	1	1	NA	NA	NA	14.5723	11.503	9.56589	8.80089	0	6.64055
Cnn3	RecName: Full=Calponin-3; AltName: Full=Calponin, acidic isoform;,calponin-3	chr3	121129458	121161123	NA	1	1	chr3:121129968-121130241	0	7.56478	1.22162	-1.69454	0.395908	0	1	NA	NA	1	NA	NA	NA	16.0296	12.0031	4.78295	12.3213	4.51553	2.21352
2900026A02Rik	hypothetical protein LOC243219	chr5	113515342	113592333	1	NA	NA	chr5:113586185-113586663	0	7.52886	1.1487	-1.69423	0.187192	0	1	NA	1	1	NA	NA	NA	14.5723	19.5051	16.7403	22.8823	9.03106	2.21352
Serpinh1	serpin H1 precursor	chr7	106493884	106501749	NA	NA	1	chr7:106508500-106508967	-6752	4.84068	0.966651	-1.69422	0.293689	0	1	NA	NA	1	NA	NA	NA	13.1151	19.005	16.7403	7.04072	4.51553	4.42703
Trio	Mus musculus 2 days neonate thymus thymic cells cDNA, RIKEN full-length enriched library, clone:E430005K11 product:triple functional domain (PTPRF interacting), full insert sequence.,triple functional domain protein	chr15	27660403	27955603	NA	1	NA	chr15:27873301-27873660	0	8.54674	1.20099	-1.69383	0.2884	0	1	NA	NA	1	NA	NA	NA	10.2006	14.5038	14.3488	21.1221	9.03106	0
Itsn1	SubName: Full=Intersectin isoform 4; Flags: Fragment;,intersectin-1 isoform 1,intersectin-1 isoform 2,intersectin-1 isoform 3	chr16	91729615	91920824	NA	1	1	chr16:91969853-91970180	49030	12.2714	1.97778	-1.69323	0.178384	0	1	1	NA	1	NA	NA	1	14.5723	24.5064	26.3062	21.1221	13.5466	0
Nfatc1	nuclear factor of activated T-cells, cytoplasmic	chr18	80802943	80909810	NA	1	1	chr18:80853303-80853619	0	8.88739	1.42857	-1.6929	0.264398	0	1	NA	NA	1	NA	NA	NA	17.4868	11.503	17.936	14.0814	4.51553	4.42703
Bri3	Mus musculus I3 protein mRNA, complete cds.,brain protein I3 isoform 1,brain protein I3 isoform 2	chr5	145005305	145207626	NA	1	NA	chr5:145118755-145119548	0	6.99158	1.28723	-1.69289	0.0908825	0	1	1	NA	1	NA	NA	NA	51.0031	31.5082	26.3062	22.8823	9.03106	11.0676
Baiap2l1	brain-specific angiogenesis inhibitor	chr5	145025393	145118981	1	NA	NA	chr5:145118755-145119548	0	6.99158	1.28723	-1.69289	0.0908825	0	1	1	NA	1	NA	NA	NA	51.0031	31.5082	26.3062	22.8823	9.03106	11.0676
Rfwd2	E3 ubiquitin-protein ligase RFWD2	chr1	161162456	161277711	NA	NA	1	chr1:161161793-161162605	0	3.1475	0.53098	-1.69172	0.312198	0	1	NA	NA	1	NA	NA	NA	10.2006	15.5041	21.5233	10.5611	9.03106	0
Dnm3	Mus musculus 16 days neonate cerebellum cDNA, RIKEN full-length enriched library, clone:9630045G20 product:DYNAMIN 3 (EC 3.6.1.50) (DYNAMIN, TESTICULAR) (T-DYNAMIN) homolog [Rattus norvegicus], full insert sequence.,SubName: Full=Putative uncharacterized protein Dnm3;	chr1	163936270	164225769	NA	1	NA	chr1:164147428-164147630	0	6.85508	1.06722	-1.69107	NA	0	1	NA	NA	1	NA	NA	NA	5.82893	7.50196	9.56589	7.04072	4.51553	0
Pgbd5	piggyBac transposable element derived 5	chr8	126892948	126957836	NA	1	NA	chr8:126974460-126974666	-16625	9.8473	1.56974	-1.69095	0.339263	0	1	NA	1	1	NA	NA	NA	10.2006	11.503	11.9574	10.5611	6.77329	0
Polr3d	DNA-directed RNA polymerase III subunit RPC4	chr14	70838554	70843278	NA	NA	1	chr14:70842863-70843784	0	4.22752	0.58517	-1.68915	0.325509	0	1	NA	NA	1	NA	NA	NA	5.82893	19.5051	20.3275	28.1629	11.2888	0
Polr3d	DNA-directed RNA polymerase III subunit RPC4	chr14	70838554	70843278	NA	NA	1	chr14:70842824-70843784	0	4.05578	0.5614	-1.68915	0.325509	0	1	NA	NA	1	NA	NA	NA	5.82893	19.5051	20.3275	28.1629	11.2888	0
Ap3s1	AP-3 complex subunit sigma-1,SubName: Full=Adaptor-related protein complex 3, sigma 1 subunit; SubName: Full=MCG3457, isoform CRA_b; SubName: Full=Putative uncharacterized protein;	chr18	46901570	46950480	NA	NA	1	chr18:46901574-46901903	0	3.87811	0.65525	-1.68904	0.529287	0	1	NA	NA	1	NA	NA	NA	10.2006	5.00131	11.9574	3.52036	4.51553	0
Mmp14	matrix metalloproteinase-14	chr14	55050440	55060095	NA	1	1	chr14:55068046-55068336	7952	7.67253	1.18496	-1.6889	0.391183	0	1	NA	NA	1	NA	NA	1	4.3717	11.503	14.3488	14.0814	2.25776	4.42703
Slc4a7	SubName: Full=Electroneutral sodium bicarbonate cotransporter; Flags: Fragment;,sodium bicarbonate cotransporter 3	chr14	15535538	15632457	1	NA	1	chr14:15535807-15535996	0	7.56318	1.19425	-1.68877	NA	0	1	1	1	1	NA	NA	NA	8.7434	8.00209	4.78295	8.80089	2.25776	2.21352
Rfwd2	E3 ubiquitin-protein ligase RFWD2	chr1	161162456	161277711	NA	NA	1	chr1:161162048-161162242	-215	6.40083	1.11122	-1.68861	NA	0	1	NA	NA	1	NA	NA	NA	5.82893	7.00183	13.1531	3.52036	4.51553	0
Sirt6	NAD-dependent deacetylase sirtuin-6 isoform 1,NAD-dependent deacetylase sirtuin-6 isoform 2	chr10	81084530	81090353	NA	1	NA	chr10:81089891-81090697	0	2.96987	0.560083	-1.68749	0.347653	0	1	NA	NA	1	NA	NA	NA	8.7434	16.0042	25.1105	7.04072	4.51553	4.42703
Adam12	disintegrin and metalloproteinase	chr7	141074882	141416780	1	1	1	chr7:141199536-141199926	0	2.61697	0.55276	-1.68702	0.596476	0	1	NA	NA	1	NA	1	NA	14.5723	10.5027	2.39147	1.76018	4.51553	0
Tfg	protein TFG	chr16	56690444	56717467	NA	NA	1	chr16:56717426-56717645	0	7.30733	0.98437	-1.68617	0.551893	0	1	NA	NA	1	NA	NA	NA	1.45723	6.5017	11.9574	10.5611	4.51553	0
Csnk1g3	casein kinase I isoform gamma-3	chr18	54021766	54115338	NA	NA	1	chr18:54021142-54021465	-302	3.44483	0.730185	-1.68449	NA	0	1	NA	NA	1	NA	NA	NA	8.7434	10.0026	5.97868	3.52036	0	4.42703
4931406P16Rik	SubName: Full=Putative uncharacterized protein;,hypothetical protein LOC233103	chr7	35021732	35098566	NA	1	NA	chr7:35112666-35112921	-14101	6.11496	0.9249	-1.6834	NA	0	1	NA	NA	1	NA	NA	NA	8.7434	3.50092	10.7616	8.80089	0	4.42703
Pigp	phosphatidylinositol	chr16	94580369	94592622	NA	1	NA	chr16:94592214-94593030	0	10.0507	1.56483	-1.68307	0.0540795	0	1	1	1	1	NA	NA	NA	42.2598	32.5085	34.6764	54.5655	4.51553	19.9217
Ttc3	E3 ubiquitin-protein ligase TTC3,Mus musculus mRNA for mtprd, complete cds.,RecName: Full=E3 ubiquitin-protein ligase TTC3; EC=6.3.2.-; AltName: Full=TPR repeat protein D; Short=Mtprd;,SubName: Full=Putative uncharacterized protein Ttc3;,SubName: Full=Putative uncharacterized protein;	chr16	94592345	94690828	NA	1	NA	chr16:94592214-94593030	0	10.0507	1.56483	-1.68307	0.0540795	0	1	1	1	1	NA	NA	NA	42.2598	32.5085	34.6764	54.5655	4.51553	19.9217
Sema3a	Mus musculus 12 days embryo eyeball cDNA, RIKEN full-length enriched library, clone:D230040A22 product:unclassifiable, full insert sequence.,semaphorin-3A precursor	chr5	13125413	13602571	NA	NA	1	chr5:13526757-13527735	0	3.10643	0.58216	-1.68296	0.273713	0	1	NA	NA	1	NA	NA	NA	11.6579	28.5075	13.1531	15.8416	4.51553	6.64055
Klhl30	kelch-like protein 30	chr1	93247649	93258981	NA	NA	1	chr1:93248900-93249177	0	7.19737	1.24057	-1.68091	0.404011	0	1	NA	1	1	NA	NA	NA	11.6579	14.5038	4.78295	12.3213	2.25776	4.42703
Fam102a	family with sequence similarity 102, member A	chr2	32390878	32425270	NA	1	NA	chr2:32390546-32391127	0	6.12667	1.14803	-1.67994	0.172937	0	1	NA	NA	1	NA	NA	NA	23.3157	28.0073	16.7403	15.8416	9.03106	4.42703
Slc39a14	SubName: Full=Putative uncharacterized protein Slc39a14;,zinc transporter ZIP14 isoform a,zinc transporter ZIP14 isoform b	chr14	70703273	70751231	1	1	1	chr14:70733347-70733853	0	12.989	2.23037	-1.67583	0.0426051	1	1	1	NA	1	NA	NA	1	39.3453	32.5085	41.8508	31.6832	11.2888	11.0676
Nedd9	enhancer of filamentation 1 isoform 1,enhancer of filamentation 1 isoform 2	chr13	41405284	41582689	1	NA	NA	chr13:41628092-41628358	-45404	4.92171	0.81044	-1.67582	NA	0	1	NA	NA	1	NA	NA	NA	2.91447	10.0026	8.37016	7.04072	4.51553	0
Sirt6	NAD-dependent deacetylase sirtuin-6 isoform 1,NAD-dependent deacetylase sirtuin-6 isoform 2	chr10	81084530	81090353	NA	1	NA	chr10:81089896-81090659	0	3.11855	0.591647	-1.67215	0.354368	0	1	NA	NA	1	NA	NA	NA	8.7434	15.5041	25.1105	7.04072	4.51553	4.42703
Celsr1	cadherin EGF LAG seven-pass G-type receptor 1	chr15	85729187	85864207	1	NA	NA	chr15:85812422-85813056	0	6.72598	1.22207	-1.67182	0.138476	0	1	1	1	1	1	NA	NA	24.773	32.5085	19.1318	21.1221	11.2888	4.42703
Pycr1	pyrroline-5-carboxylate reductase 1,	chr11	120497025	120505009	NA	NA	1	chr11:120504637-120505390	0	3.89665	0.599504	-1.67136	0.284259	0	1	NA	NA	1	NA	NA	NA	10.2006	12.5033	19.1318	17.6018	4.51553	4.42703
Hpgd	15-hydroxyprostaglandin dehydrogenase [NAD+]	chr8	58773348	58799843	NA	NA	1	chr8:58756938-58757364	-15985	4.18799	0.782869	-1.67132	0.400527	0	1	NA	NA	NA	NA	NA	NA	17.4868	9.50249	11.9574	5.28054	4.51553	2.21352
Sorcs2	VPS10 domain-containing receptor SorCS2	chr5	36359829	36740788	NA	1	1	chr5:36635600-36636750	0	2.13095	0.374917	-1.67094	0.281798	0	1	NA	NA	1	NA	NA	NA	16.0296	16.0042	14.3488	10.5611	9.03106	0
Wisp2	WNT1-inducible-signaling pathway protein 2	chr2	163646569	163658883	1	1	1	chr2:163626612-163627595	-18975	6.16122	1.05906	-1.66963	0.0689105	0	1	1	1	1	NA	NA	1	23.3157	35.5093	33.4806	35.2036	4.51553	15.4946
Sbno2	protein strawberry notch homolog 2	chr10	79519758	79565447	NA	1	NA	chr10:79566945-79567227	-1499	9.78398	1.52892	-1.66954	0.387384	0	1	NA	NA	1	NA	NA	NA	17.4868	7.50196	22.719	12.3213	9.03106	0
H6pd	GDH/6PGL endoplasmic bifunctional protein	chr4	149353589	149383132	NA	1	NA	chr4:149382916-149383081	0	4.23936	0.714695	-1.66881	NA	0	1	NA	NA	1	NA	NA	NA	2.91447	4.00105	4.78295	3.52036	0	2.21352
Wwtr1	WW domain-containing transcription regulator	chr3	57259565	57379832	1	1	NA	chr3:57379696-57380173	0	6.16969	1.12986	-1.6682	0.245015	0	1	NA	1	1	NA	NA	NA	17.4868	23.006	16.7403	12.3213	11.2888	0
Fars2	phenylalanyl-tRNA synthetase, mitochondrial	chr13	36209279	36629462	NA	1	NA	chr13:36208985-36209817	0	2.83168	0.542581	-1.6678	0.296038	0	1	NA	NA	1	NA	NA	NA	11.6579	19.5051	13.1531	10.5611	4.51553	4.42703
Dkk3	dickkopf-related protein 3 precursor	chr7	119259532	119302571	1	1	1	chr7:119291416-119292047	0	4.4833	0.68329	-1.66719	0.343574	0	1	NA	NA	NA	NA	NA	NA	7.28616	13.5035	21.5233	15.8416	9.03106	0
Tsc1	Mus musculus Tsc1 mRNA for hamartin, complete cds.,hamartin	chr2	28496762	28546687	NA	1	NA	chr2:28496226-28497059	0	2.07781	0.400363	-1.66631	0.518202	0	1	NA	NA	1	NA	NA	NA	2.91447	13.0034	22.719	3.52036	4.51553	2.21352
Tsc1	Mus musculus Tsc1 mRNA for hamartin, complete cds.,hamartin	chr2	28496762	28546687	NA	1	NA	chr2:28496244-28497008	0	2.26546	0.436521	-1.66631	0.518202	0	1	NA	NA	1	NA	NA	NA	2.91447	13.0034	22.719	3.52036	4.51553	2.21352
Fam101b	family with sequence similarity 101, member B	chr11	75832696	75841284	1	1	1	chr11:75841037-75841604	0	7.41755	1.00415	-1.66618	0.313404	0	1	NA	NA	1	NA	NA	NA	17.4868	13.5035	9.56589	35.2036	4.51553	6.64055
Bcas3	SubName: Full=Breast carcinoma amplified sequence 3; Flags: Fragment;,breast carcinoma-amplified sequence 3 homolog	chr11	85166665	85639560	NA	1	NA	chr11:85197708-85198568	0	9.23769	1.51581	-1.66607	0.036406	1	1	1	1	1	NA	NA	NA	42.2598	42.011	45.438	42.2443	24.8354	2.21352
Tgfbr3	transforming growth factor beta receptor type 3	chr5	107535588	107718614	NA	1	NA	chr5:107508409-107509472	26117	10.9472	1.95871	-1.66583	0.029613	1	1	1	NA	1	NA	NA	NA	93.2629	52.0136	56.1996	58.0859	9.03106	30.9892
Cckar	cholecystokinin receptor type A	chr5	54089723	54098943	NA	NA	1	chr5:54098934-54099369	0	2.10437	0.542185	-1.66532	0.603633	0	1	NA	NA	1	NA	NA	NA	11.6579	11.503	4.78295	0	0	4.42703
Mpst	3-mercaptopyruvate sulfurtransferase	chr15	78237141	78244445	NA	1	NA	chr15:78236248-78237271	0	6.79141	1.22838	-1.66354	0.0496281	1	1	1	NA	1	NA	NA	NA	37.8881	36.0094	52.6124	29.923	9.03106	15.4946
Ctnnd1	catenin delta-1 isoform 1,catenin delta-1 isoform 2,catenin delta-1 isoform 3,catenin delta-1 isoform 4	chr2	84440937	84490897	NA	1	1	chr2:84475726-84476190	0	3.65937	0.740598	-1.66231	0.423116	0	1	NA	NA	1	NA	1	NA	16.0296	9.50249	14.3488	3.52036	2.25776	4.42703
Kremen1	kremen protein 1 precursor	chr11	5091555	5161613	1	1	NA	chr11:5144198-5144569	0	5.02319	0.95357	-1.66152	0.366176	0	1	NA	NA	1	NA	NA	NA	10.2006	12.5033	10.7616	8.80089	0	6.64055
Mylk2	myosin light chain kinase 2, skeletal/cardiac	chr2	152737087	152748801	NA	1	1	chr2:152751398-152751826	2598	8.32149	1.55842	-1.66118	0.210629	0	1	NA	NA	1	NA	NA	NA	34.9736	21.5056	15.5446	14.0814	9.03106	4.42703
Fermt2	fermitin family homolog 2	chr14	46078466	46149740	1	1	1	chr14:46149748-46149922	-9	6.831	1.23895	-1.66113	NA	0	1	NA	1	1	NA	NA	NA	8.7434	9.50249	4.78295	5.28054	4.51553	0
Bcas3	SubName: Full=Breast carcinoma amplified sequence 3; Flags: Fragment;,breast carcinoma-amplified sequence 3 homolog	chr11	85166665	85639560	NA	1	NA	chr11:85197838-85198478	0	11.7561	1.86845	-1.66112	0.0493716	1	1	1	1	1	NA	NA	NA	42.2598	34.509	40.655	42.2443	22.5776	2.21352
Rbpms	SubName: Full=Putative uncharacterized protein;	chr9	65477454	65508325	NA	1	1	chr9:65484669-65485286	0	4.14291	0.731649	-1.66106	0.284259	0	1	NA	NA	1	NA	NA	NA	16.0296	17.0044	9.56589	14.0814	4.51553	4.42703
Cldn18	claudin-18 isoform A1.1,claudin-18 isoform A1.2,claudin-18 isoform A2.1,claudin-18 isoform A2.2	chr9	99591215	99617686	NA	NA	1	chr9:99601769-99602021	0	5.16623	0.855465	-1.66047	NA	0	1	NA	NA	1	NA	NA	NA	8.7434	8.50222	4.78295	7.04072	4.51553	0
Tnfaip3	tumor necrosis factor alpha-induced protein 3	chr10	18720716	18735216	NA	NA	1	chr10:18734898-18735528	0	4.56071	0.716551	-1.65932	0.349668	0	1	NA	NA	1	NA	NA	NA	4.3717	17.5046	15.5446	19.362	4.51553	4.42703
Ext1	exostosin-1	chr15	52899817	53177738	NA	NA	1	chr15:52944480-52944713	0	4.63234	0.968727	-1.65897	NA	0	1	NA	NA	1	NA	NA	NA	7.28616	10.5027	5.97868	3.52036	2.25776	2.21352
Nfatc4	nuclear factor of activated T-cells, cytoplasmic	chr14	56443631	56452780	1	1	1	chr14:56441490-56441732	-1900	8.44785	1.41999	-1.6587	0.373541	0	1	NA	NA	1	NA	NA	NA	16.0296	9.00236	9.56589	10.5611	2.25776	4.42703
Adamtsl4	ADAMTS-like protein 4 precursor	chr3	95480126	95491781	1	NA	NA	chr3:95500287-95500679	-8507	10.3414	2.02823	-1.65727	0.16014	0	1	1	1	1	NA	NA	NA	18.944	34.509	23.9147	17.6018	6.77329	8.85407
Slc1a4	neutral amino acid transporter A	chr11	20202182	20232716	NA	NA	1	chr11:20182844-20183030	19153	8.54293	1.26801	-1.65686	NA	0	1	NA	NA	NA	NA	NA	NA	8.7434	5.00131	7.17442	10.5611	0	4.42703
4931406P16Rik	SubName: Full=Putative uncharacterized protein;,hypothetical protein LOC233103	chr7	35021732	35098566	NA	1	NA	chr7:35112493-35113038	-13928	4.32698	0.630529	-1.65646	0.391538	0	1	NA	NA	1	NA	NA	NA	8.7434	8.00209	13.1531	15.8416	2.25776	4.42703
Ttc17	tetratricopeptide repeat domain 17	chr2	94140922	94246846	NA	1	NA	chr2:94246616-94246829	0	7.68689	1.0121	-1.6553	NA	0	1	NA	NA	1	NA	NA	NA	4.3717	9.00236	2.39147	14.0814	4.51553	0
Atg3	ubiquitin-like-conjugating enzyme ATG3	chr16	45158941	45188651	NA	NA	1	chr16:45158548-45159050	0	7.67084	1.11398	-1.65503	0.302985	0	1	1	NA	1	NA	NA	NA	5.82893	18.0047	20.3275	28.1629	6.77329	4.42703
Fgfr2	Mus musculus adult male hypothalamus cDNA, RIKEN full-length enriched library, clone:A230048F11 product:fibroblast growth factor receptor 2, full insert sequence.,SubName: Full=Putative uncharacterized protein Fgfr2;,fibroblast growth factor receptor 2 isoform	chr7	137305964	137410322	NA	1	1	chr7:137406225-137406499	0	3.93918	0.860765	-1.65402	NA	0	1	NA	NA	1	NA	NA	NA	7.28616	10.5027	5.97868	3.52036	0	4.42703
Col5a1	collagen alpha-1(V) chain precursor	chr2	27741944	27895030	NA	NA	1	chr2:27741584-27742162	0	7.85442	1.34048	-1.65359	0.128338	0	1	NA	NA	1	NA	NA	NA	30.6019	21.0055	28.6977	21.1221	11.2888	4.42703
Fam117b	family with sequence similarity 117, member B	chr1	59969849	60042190	NA	1	NA	chr1:59969660-59970045	0	11.204	1.78513	-1.65321	0.1626	0	1	1	1	1	NA	NA	NA	24.773	17.5046	20.3275	26.4027	4.51553	8.85407
Fmn1	Mus musculus adult male testis cDNA, RIKEN full-length enriched library, clone:1700037O20 product:formin, full insert sequence.,RecName: Full=Formin-1; AltName: Full=Limb deformity protein;,formin-1 isoform 1,formin-1 isoform 2	chr2	113167892	113556924	1	1	1	chr2:113378289-113378564	0	3.40099	0.820777	-1.65098	NA	0	1	NA	NA	1	NA	1	NA	16.0296	9.00236	3.58721	0	2.25776	2.21352
Specc1	cytospin-B	chr11	61770264	62036515	NA	NA	1	chr11:61836562-61837027	0	2.76832	0.463607	-1.65096	NA	0	1	NA	NA	1	NA	NA	NA	11.6579	6.00157	7.17442	5.28054	4.51553	0
Lrrfip1	RecName: Full=Leucine-rich repeat flightless-interacting protein 1; Short=LRR FLII-interacting protein 1; AltName: Full=FLI-LRR-associated protein 1; Short=Flap-1; AltName: Full=H186 FLAP;,leucine-rich repeat flightless-interacting	chr1	92895303	93025521	NA	1	1	chr1:92919133-92919376	0	8.1807	1.37244	-1.65072	0.365589	0	1	NA	NA	1	NA	1	NA	14.5723	10.5027	8.37016	10.5611	4.51553	2.21352
Chd3	Mus musculus 10 days embryo whole body cDNA, RIKEN full-length enriched library, clone:2600010P09 product:inferred: zinc-finger helicase {Homo sapiens}, full insert sequence.,SubName: Full=Chd3 protein;,chromodomain helicase DNA binding protein 3	chr11	69156774	69182928	NA	NA	1	chr11:69179818-69180118	0	6.17673	1.17925	-1.65063	0.390777	0	1	NA	NA	1	NA	NA	NA	11.6579	10.0026	14.3488	7.04072	0	6.64055
Dgat2	diacylglycerol O-acyltransferase 2	chr7	106302172	106331223	NA	NA	1	chr7:106363875-106364308	-32653	2.53677	0.497869	-1.64993	NA	0	1	NA	NA	1	NA	NA	NA	8.7434	9.50249	5.97868	3.52036	4.51553	0
Celsr1	cadherin EGF LAG seven-pass G-type receptor 1	chr15	85729187	85864207	1	NA	NA	chr15:85812515-85812976	0	7.58726	1.44687	-1.6483	0.185478	0	1	1	1	1	NA	NA	NA	21.8585	27.5072	16.7403	15.8416	9.03106	4.42703
Adamtsl4	ADAMTS-like protein 4 precursor	chr3	95480126	95491781	1	NA	NA	chr3:95500241-95500739	-8461	9.12542	1.81296	-1.64806	0.132626	0	1	1	1	1	NA	NA	NA	21.8585	37.5098	31.0892	17.6018	9.03106	8.85407
Cdk19	SubName: Full=Cdc2l6 protein; SubName: Full=Cell division cycle 2-like 6 (CDK8-like), isoform CRA_a;	chr10	40059369	40203624	NA	1	NA	chr10:40092125-40092299	0	9.33912	1.35546	-1.64532	0.584078	0	1	NA	1	1	NA	NA	NA	7.28616	2.50065	10.7616	10.5611	0	4.42703
Cdk8	RecName: Full=Cell division protein kinase 8; EC=2.7.11.22; EC=2.7.11.23; AltName: Full=Cyclin-dependent kinase 8; AltName: Full=Mediator complex subunit CDK8; AltName: Full=Mediator of RNA polymerase II transcription subunit CDK8;	chr10	40069113	40203624	NA	NA	1	chr10:40092125-40092299	0	9.33912	1.35546	-1.64532	0.584078	0	1	NA	1	1	NA	NA	NA	7.28616	2.50065	10.7616	10.5611	0	4.42703
Itm2b	integral membrane protein 2B	chr14	73762038	73785078	NA	1	NA	chr14:73725865-73726101	35938	5.48693	0.913465	-1.64497	NA	0	1	1	NA	1	NA	NA	NA	2.91447	9.50249	8.37016	7.04072	4.51553	0
Rb1	retinoblastoma-associated protein	chr14	73595308	73725598	NA	NA	1	chr14:73725865-73726101	-268	5.48693	0.913465	-1.64497	NA	0	1	1	NA	1	NA	NA	NA	2.91447	9.50249	8.37016	7.04072	4.51553	0
Fars2	phenylalanyl-tRNA synthetase, mitochondrial	chr13	36209279	36629462	NA	1	NA	chr13:36209120-36209881	0	2.95864	0.593202	-1.64435	0.310999	0	1	NA	NA	1	NA	NA	NA	11.6579	19.005	14.3488	8.80089	4.51553	4.42703
C1s	complement C1s-A subcomponent	chr6	124480361	124492377	NA	1	NA	chr6:124539410-124539575	-47034	4.55931	0.653265	-1.6441	NA	0	1	NA	NA	NA	NA	NA	NA	2.91447	4.50118	2.39147	5.28054	2.25776	0
Ywhah	14-3-3 protein eta	chr5	33361464	33370615	NA	NA	1	chr5:33383963-33384137	13349	10.3081	1.2972	-1.64355	NA	0	1	NA	NA	NA	NA	NA	NA	8.7434	4.50118	2.39147	15.8416	2.25776	2.21352
Slco2a1	Mus musculus prostaglandin transporter PGT mRNA, complete cds.,solute carrier organic anion transporter family	chr9	102891041	102998331	NA	1	NA	chr9:102963938-102964385	0	5.40044	1.00991	-1.64309	0.285649	0	1	NA	NA	1	NA	NA	NA	18.944	15.0039	11.9574	10.5611	4.51553	4.42703
Cdk19	SubName: Full=Cdc2l6 protein; SubName: Full=Cell division cycle 2-like 6 (CDK8-like), isoform CRA_a;,cell division protein kinase 19 isoform 1,cell division protein kinase 19 isoform 2	chr10	40069113	40203624	NA	1	NA	chr10:40092020-40092422	0	8.01455	1.17338	-1.64199	0.430966	0	1	NA	1	1	NA	1	NA	11.6579	6.00157	19.1318	22.8823	0	8.85407
Cdk8	RecName: Full=Cell division protein kinase 8; EC=2.7.11.22; EC=2.7.11.23; AltName: Full=Cyclin-dependent kinase 8; AltName: Full=Mediator complex subunit CDK8; AltName: Full=Mediator of RNA polymerase II transcription subunit CDK8;	chr10	40069113	40203624	NA	NA	1	chr10:40092020-40092422	0	8.01455	1.17338	-1.64199	0.430966	0	1	NA	1	1	NA	1	NA	11.6579	6.00157	19.1318	22.8823	0	8.85407
Aknad1	AKNA domain containing 1,Mus musculus adult male testis cDNA, RIKEN full-length enriched library, clone:4921525H12 product:weakly similar to HYPOTHETICAL 44.5 KDA PROTEIN [Macaca fascicularis], full insert sequence.	chr3	108542575	108585227	NA	1	NA	chr3:108570047-108570387	0	8.27635	1.32773	-1.64105	0.264913	0	1	NA	NA	NA	NA	NA	NA	13.1151	14.0037	13.1531	17.6018	4.51553	4.42703
Khnyn	protein KHNYN	chr14	56503805	56515618	1	1	NA	chr14:56503693-56504102	0	10.0905	1.72995	-1.6407	0.191876	0	1	NA	NA	1	NA	NA	NA	21.8585	17.0044	25.1105	22.8823	0	13.2811
Fam160b1	hypothetical protein LOC226252	chr19	57435498	57464084	NA	1	NA	chr19:57435065-57435664	0	8.15357	1.14738	-1.64044	0.37956	0	1	1	1	1	NA	NA	NA	14.5723	23.006	4.78295	44.0045	4.51553	8.85407
Trio	Mus musculus 2 days neonate thymus thymic cells cDNA, RIKEN full-length enriched library, clone:E430005K11 product:triple functional domain (PTPRF interacting), full insert sequence.,triple functional domain protein	chr15	27660403	27955603	NA	1	NA	chr15:27873280-27873850	0	6.3789	0.945515	-1.63988	0.248281	0	1	NA	NA	1	NA	NA	NA	13.1151	17.5046	16.7403	24.6425	11.2888	0
Bcas3	SubName: Full=Breast carcinoma amplified sequence 3; Flags: Fragment;,breast carcinoma-amplified sequence 3 homolog	chr11	85166665	85639560	NA	1	NA	chr11:85197841-85198581	0	10.7612	1.77532	-1.63866	0.0354321	1	1	1	1	1	NA	NA	NA	42.2598	39.5103	44.2423	44.0045	22.5776	4.42703
Lpp	Mus musculus adult male testis cDNA, RIKEN full-length enriched library, clone:1700064B19 product:LIPOMA PREFERRED PARTNER (LPP) homolog [Homo sapiens], full insert sequence.,RecName: Full=Lipoma-preferred partner homolog;,lipoma-preferred partner homolog isoform 1,lipoma-preferred partner homolog isoform 2	chr16	24393435	24992664	NA	1	1	chr16:24515215-24515842	0	4.39593	0.687645	-1.63629	0.446257	0	1	NA	NA	1	NA	NA	NA	27.6874	7.50196	8.37016	15.8416	9.03106	0
Rasa2	RecName: Full=Ras GTPase-activating protein 2; AltName: Full=GAP1m;,ras GTPase-activating protein 2	chr9	96439718	96531955	1	1	1	chr9:96554067-96554275	-22113	10.7207	1.65211	-1.63536	0.430099	0	1	NA	NA	NA	NA	NA	NA	14.5723	9.50249	4.78295	15.8416	2.25776	4.42703
Cubn	cubilin precursor	chr2	13197964	13413503	NA	1	NA	chr2:13372512-13372972	0	4.91786	0.959329	-1.63509	0.432015	0	1	NA	NA	1	NA	NA	NA	27.6874	15.5041	4.78295	8.80089	6.77329	2.21352
Apc2	SubName: Full=Putative uncharacterized protein Apc2;,adenomatous polyposis coli protein 2	chr10	79764564	79781001	1	1	1	chr10:79758332-79758624	-5941	5.39144	0.807705	-1.63428	NA	0	1	NA	NA	1	NA	NA	NA	2.91447	8.00209	5.97868	12.3213	0	4.42703
Rps15	40S ribosomal protein S15	chr10	79755175	79756859	NA	1	NA	chr10:79758332-79758624	1474	5.39144	0.807705	-1.63428	NA	0	1	NA	NA	1	NA	NA	NA	2.91447	8.00209	5.97868	12.3213	0	4.42703
Bri3	Mus musculus I3 protein mRNA, complete cds.,brain protein I3 isoform 1,brain protein I3 isoform 2	chr5	145005305	145207626	NA	1	NA	chr5:145118633-145119603	0	5.96594	1.17392	-1.6328	0.104204	0	1	1	NA	1	NA	NA	NA	55.3748	35.0092	26.3062	22.8823	9.03106	13.2811
Baiap2l1	brain-specific angiogenesis inhibitor	chr5	145025393	145118981	1	NA	NA	chr5:145118633-145119603	0	5.96594	1.17392	-1.6328	0.104204	0	1	1	NA	1	NA	NA	NA	55.3748	35.0092	26.3062	22.8823	9.03106	13.2811
Akap6	A kinase (PRKA) anchor protein 6,Mus musculus cDNA, RIKEN full-length enriched library, clone:M5C1002B21 product:A-kinase anchor protein 6 (Protein kinase A anchoring protein 6) (PRKA6) (mAKAP) homolog [Rattus norvegicus], full insert sequence.	chr12	53800369	54252002	1	NA	1	chr12:53883980-53884344	0	6.78915	1.24019	-1.63275	0.325251	0	1	NA	NA	1	NA	NA	NA	23.3157	12.0031	11.9574	10.5611	4.51553	4.42703
Vcl	vinculin	chr14	21748654	21852895	NA	1	1	chr14:21757834-21757999	0	3.39737	0.653265	-1.63184	NA	0	1	NA	NA	1	NA	NA	NA	1.45723	3.50092	9.56589	0	2.25776	0
Dclk2	Mus musculus mRNA for doublecortin-like protein kinase, complete cds.,serine/threonine-protein kinase DCLK2 isoform 1,serine/threonine-protein kinase DCLK2 isoform 2,serine/threonine-protein kinase DCLK2 isoform 3,serine/threonine-protein kinase DCLK2 isoform 4,serine/threonine-protein kinase DCLK2 isoform 5,serine/threonine-protein kinase DCLK2 isoform 6	chr3	86590071	86724806	NA	NA	1	chr3:86677134-86677574	0	5.94043	1.07204	-1.63131	0.349209	0	1	NA	1	1	NA	NA	NA	17.4868	16.0042	7.17442	15.8416	0	8.85407
Osbpl3	Mus musculus adult male lung cDNA, RIKEN full-length enriched library, clone:1200014M06 product:oxysterol binding protein-like 3, full insert sequence.,oxysterol-binding protein-related protein 3	chr6	50243325	50406169	NA	1	NA	chr6:50406023-50406409	0	10.1786	1.78051	-1.62991	0.201229	0	1	NA	NA	1	NA	NA	NA	21.8585	25.0065	11.9574	24.6425	4.51553	8.85407
Arhgef19	rho guanine nucleotide exchange factor 19	chr4	140798798	140813477	NA	NA	1	chr4:140795227-140795672	-3127	6.15812	1.01444	-1.62741	0.317219	0	1	NA	NA	1	NA	NA	NA	13.1151	10.5027	20.3275	14.0814	4.51553	4.42703
Fam129a	SubName: Full=Putative uncharacterized protein Fam129a;,protein Niban	chr1	153418502	153566477	NA	NA	1	chr1:153525240-153525459	0	7.18579	1.61541	-1.62456	0.493392	0	1	NA	1	1	NA	NA	NA	20.4013	11.0029	7.17442	3.52036	0	6.64055
Actg1	actin, cytoplasmic 2	chr11	120207003	120209798	NA	1	NA	chr11:120214965-120215201	-5168	13.779	2.36956	-1.62066	0.236139	0	1	NA	NA	1	NA	1	NA	24.773	16.0042	13.1531	17.6018	6.77329	4.42703
Kctd6	BTB/POZ domain-containing protein KCTD6	chr14	9046661	9056083	NA	1	NA	chr14:9046494-9046729	0	15.9504	2.37964	-1.61538	0.278982	0	1	1	NA	1	NA	NA	NA	17.4868	11.0029	20.3275	24.6425	6.77329	4.42703
Tjap1	Mus musculus adult male kidney cDNA, RIKEN full-length enriched library, clone:0610041D19 product:CDNA FLJ14207 FIS, CLONE NT2RP3003185, WEAKLY SIMILAR TO TROPOMYOSIN 1, FUSION PROTEIN 33 homolog [Homo sapiens], full insert sequence.,tight junction-associated protein 1	chr17	46394824	46419962	NA	NA	1	chr17:46403046-46403686	0	17.1439	3.22161	-1.61429	0.0156682	1	1	1	1	1	NA	NA	1	81.605	56.5148	59.7868	51.0452	13.5466	26.5622
Hspa1b	heat shock 70 kDa protein 1B	chr17	35093373	35096183	NA	1	1	chr17:35096389-35096800	-207	5.91974	1.09837	-1.61313	0.34469	0	1	NA	NA	1	NA	NA	NA	11.6579	19.5051	8.37016	14.0814	4.51553	4.42703
Hspa1a	heat shock 70 kDa protein 1A	chr17	35106303	35109101	1	1	1	chr17:35096389-35096800	9504	5.91974	1.09837	-1.61313	0.34469	0	1	NA	NA	1	NA	NA	NA	11.6579	19.5051	8.37016	14.0814	4.51553	4.42703
Wnt9a	protein Wnt-9a precursor	chr11	59120431	59147054	NA	NA	1	chr11:59121497-59121909	0	6.96375	1.14491	-1.61241	0.331947	0	1	NA	NA	1	NA	NA	NA	13.1151	10.5027	16.7403	17.6018	0	8.85407
Kremen1	kremen protein 1 precursor	chr11	5091555	5161613	1	1	NA	chr11:5144058-5145921	0	4.54146	0.875295	-1.61206	0.036406	1	1	NA	NA	1	NA	NA	NA	52.4604	47.5124	52.6124	38.7239	4.51553	26.5622
Ctsb	cathepsin B preproprotein	chr14	63741301	63764758	NA	1	NA	chr14:63750673-63751625	0	4.98398	1.10419	-1.61175	0.176246	0	1	NA	NA	1	NA	NA	NA	29.1447	42.5111	33.4806	14.0814	2.25776	17.7081
Pcmtd1	protein-L-isoaspartate O-methyltransferase	chr1	7079000	7163709	NA	1	NA	chr1:7078761-7079307	0	9.08656	1.72784	-1.61147	0.119641	0	1	1	1	1	NA	NA	NA	29.1447	27.5072	28.6977	24.6425	0	17.7081
Cyth3	cytohesin-3 isoform 1,cytohesin-3 isoform 2	chr5	144383315	144471117	NA	1	NA	chr5:144393849-144394635	0	5.26045	0.848608	-1.61134	0.172152	0	1	NA	1	1	NA	1	NA	21.8585	20.0052	16.7403	26.4027	9.03106	4.42703
4931406P16Rik	SubName: Full=Putative uncharacterized protein;,hypothetical protein LOC233103	chr7	35021732	35098566	NA	1	NA	chr7:35112519-35113008	-13954	4.53249	0.702737	-1.6079	0.407698	0	1	NA	NA	1	NA	NA	NA	8.7434	8.00209	13.1531	14.0814	2.25776	4.42703
Bach2	SubName: Full=Putative uncharacterized protein;,transcription regulator protein BACH2	chr4	32325924	32673083	NA	1	1	chr4:32606119-32606557	0	4.93984	0.784563	-1.60778	0.461084	0	1	NA	NA	1	NA	NA	NA	17.4868	7.00183	5.97868	14.0814	2.25776	4.42703
Coro1c	Mus musculus coronin-3 mRNA, complete cds.,coronin-1C	chr5	114292447	114358715	NA	NA	1	chr5:114358248-114358627	0	11.0733	2.07105	-1.60761	0.241414	0	1	1	1	1	NA	NA	NA	13.1151	24.0063	41.8508	15.8416	9.03106	6.64055
Gpsm1	G-protein-signaling modulator 1 isoform 1,G-protein-signaling modulator 1 isoform 2,G-protein-signaling modulator 1 isoform 3	chr2	26171052	26203757	NA	NA	1	chr2:26170062-26171425	0	1.83593	0.346075	-1.60691	0.319797	0	1	NA	NA	1	NA	NA	NA	11.6579	16.5043	11.9574	14.0814	0	8.85407
Mkrn1	E3 ubiquitin-protein ligase makorin-1	chr6	39347819	39370368	NA	1	NA	chr6:39370076-39370428	0	3.17697	0.612435	-1.60489	NA	0	1	NA	NA	1	NA	NA	NA	13.1151	7.00183	4.78295	3.52036	4.51553	0
Kifc3	Mus musculus mammary gland RCB-0527 Jyg-MC(B) cDNA, RIKEN full-length enriched library, clone:G930027O15 product:kinesin family member C3, full insert sequence.,kinesin-like protein KIFC3 isoform a,kinesin-like protein KIFC3 isoform b,kinesin-like protein KIFC3 isoform c	chr8	97623727	97666440	NA	1	NA	chr8:97678659-97679011	-12220	5.68872	1.34005	-1.60482	0.52535	0	1	NA	NA	1	NA	NA	NA	18.944	25.0065	2.39147	7.04072	0	8.85407
Kat2b	histone acetyltransferase KAT2B isoform 1,histone acetyltransferase KAT2B isoform 2	chr17	53706295	53812046	NA	1	NA	chr17:53707608-53707958	0	5.28609	0.923905	-1.60456	0.395908	0	1	NA	NA	1	NA	NA	NA	13.1151	10.5027	9.56589	8.80089	6.77329	0
Apc	SubName: Full=Putative uncharacterized protein;,adenomatous polyposis coli protein	chr18	34380637	34481844	NA	NA	1	chr18:34380405-34380833	0	6.2692	1.33026	-1.60426	0.259911	0	1	1	1	1	NA	NA	NA	20.4013	20.5054	16.7403	8.80089	4.51553	6.64055
Zc3hav1l	zinc finger CCCH-type antiviral protein 1-like	chr6	38237393	38249259	NA	1	NA	chr6:38249011-38249284	0	4.88441	0.826789	-1.60387	NA	0	1	NA	NA	1	NA	NA	NA	2.91447	9.50249	5.97868	8.80089	2.25776	2.21352
Rnf11	RING finger protein 11	chr4	109125461	109149588	NA	NA	1	chr4:109154104-109154269	-4517	8.03514	1.36796	-1.60346	NA	0	1	NA	NA	1	NA	NA	NA	11.6579	6.00157	4.78295	7.04072	2.25776	2.21352
Def6	RecName: Full=Differentially expressed in FDCP 6; Short=DEF-6; AltName: Full=IRF4-binding protein; AltName: Full=SWAP-70-like adapter of T-cells;,differentially expressed in FDCP 6	chr17	28344722	28365553	1	NA	NA	chr17:28360980-28361249	0	4.87109	0.876765	-1.603	NA	0	1	NA	NA	1	NA	NA	NA	2.91447	10.5027	4.78295	8.80089	0	4.42703
Cubn	cubilin precursor	chr2	13197964	13413503	NA	1	NA	chr2:13338560-13338824	0	8.9953	1.34005	-1.60224	0.465964	0	1	NA	NA	1	NA	NA	NA	8.7434	9.50249	5.97868	19.362	0	6.64055
Camk2g	SubName: Full=Putative uncharacterized protein;	chr3	126299890	126472053	NA	1	1	chr3:126363368-126364453	0	2.14012	0.416061	-1.60196	0.302985	0	1	NA	NA	1	NA	1	NA	11.6579	16.5043	14.3488	10.5611	4.51553	4.42703
Fam129a	SubName: Full=Putative uncharacterized protein Fam129a;,protein Niban	chr1	153418502	153566477	NA	NA	1	chr1:153525194-153525439	0	6.28711	1.44398	-1.60155	0.493711	0	1	NA	1	1	NA	NA	NA	18.944	11.503	7.17442	3.52036	0	6.64055
Snx7	sorting nexin-7 isoform 1,sorting nexin-7 isoform 2	chr3	117484414	117571854	NA	NA	1	chr3:117476443-117476821	7594	3.38589	0.57031	-1.60152	0.627262	0	1	NA	NA	1	NA	NA	NA	0	10.5027	9.56589	7.04072	4.51553	0
Pcdh7	protocadherin 7 isoform 1,protocadherin 7 isoform 2	chr5	58109259	58523479	NA	1	NA	chr5:58148256-58148745	0	3.82991	0.66128	-1.60063	0.418701	0	1	NA	NA	1	NA	NA	NA	7.28616	13.0034	9.56589	10.5611	6.77329	0
Abtb2	ankyrin repeat and BTB/POZ domain-containing	chr2	103406466	103558580	NA	1	NA	chr2:103406080-103407069	0	3.92252	0.71542	-1.60052	0.346281	0	1	NA	NA	1	NA	NA	NA	11.6579	15.0039	38.2636	17.6018	0	13.2811
Atat1	alpha-tubulin N-acetyltransferase isoform 1,alpha-tubulin N-acetyltransferase isoform 2,alpha-tubulin N-acetyltransferase isoform 3	chr17	36034540	36047013	NA	1	NA	chr17:36046843-36047086	0	6.6543	1.45586	-1.60004	0.455587	0	1	NA	NA	1	NA	NA	NA	13.1151	10.0026	14.3488	3.52036	0	6.64055
Ccdc28b	coiled-coil domain-containing protein 28B	chr4	129297719	129301152	1	NA	NA	chr4:129301410-129301736	-259	3.75649	0.723465	-1.59934	NA	0	1	NA	NA	1	NA	NA	NA	7.28616	7.00183	8.37016	5.28054	0	4.42703
Mmp19	matrix metalloproteinase-19 isoform 1,matrix metalloproteinase-19 isoform 2	chr10	128227965	128237880	NA	1	NA	chr10:128217360-128217842	-10124	4.88148	0.97863	-1.59852	0.355892	0	1	NA	NA	1	NA	NA	NA	11.6579	13.5035	20.3275	8.80089	0	8.85407
Wibg	partner of Y14 and mago isoform 2	chr10	128185577	128203620	1	NA	NA	chr10:128217360-128217842	13741	4.88148	0.97863	-1.59852	0.355892	0	1	NA	NA	1	NA	NA	NA	11.6579	13.5035	20.3275	8.80089	0	8.85407
Kremen1	kremen protein 1 precursor	chr11	5091555	5161613	1	1	NA	chr11:5143881-5145857	0	4.23874	0.825243	-1.5985	0.036406	1	1	NA	NA	1	NA	NA	NA	51.0031	48.0126	51.4167	38.7239	4.51553	26.5622
Arc	activity-regulated cytoskeleton-associated	chr15	74499512	74503000	NA	1	NA	chr15:74502841-74503564	0	4.19962	0.96461	-1.59839	0.303166	0	1	1	1	1	NA	NA	NA	32.0591	24.5064	16.7403	7.04072	2.25776	11.0676
Rasgrf1	ras-specific guanine nucleotide-releasing factor	chr9	89804612	89921817	1	1	1	chr9:89769066-89769430	-35183	4.05724	0.64794	-1.59652	NA	0	1	NA	NA	1	NA	NA	NA	8.7434	6.5017	3.58721	10.5611	0	4.42703
Bcas3	SubName: Full=Breast carcinoma amplified sequence 3; Flags: Fragment;,breast carcinoma-amplified sequence 3 homolog	chr11	85166665	85639560	NA	1	NA	chr11:85166145-85166791	0	6.45686	1.36623	-1.59438	0.185443	0	1	NA	NA	1	NA	NA	NA	36.4308	33.5088	23.9147	12.3213	13.5466	4.42703
Rapgef1	Rap guanine nucleotide exchange factor (GEF) 1	chr2	29475239	29595883	NA	NA	1	chr2:29480283-29480640	0	6.15713	0.990965	-1.59411	0.428522	0	1	NA	NA	1	NA	NA	NA	10.2006	7.50196	11.9574	14.0814	0	6.64055
Ifngr2	interferon gamma receptor 2	chr16	91547338	91564252	1	1	1	chr16:91547195-91547597	0	7.5495	1.39108	-1.59228	0.282386	0	1	1	1	1	NA	NA	NA	27.6874	15.0039	13.1531	14.0814	6.77329	4.42703
Lima1	LIM domain and actin-binding protein 1 isoform	chr15	99608898	99705887	NA	1	NA	chr15:99719995-99720484	-14109	7.41999	1.38474	-1.59168	0.270418	0	1	1	1	1	NA	NA	NA	24.773	26.5069	8.37016	21.1221	6.77329	6.64055
Frmd4b	FERM domain-containing protein 4B,SubName: Full=Putative uncharacterized protein Frmd4b;	chr6	97236860	97567651	NA	1	1	chr6:97396877-97397233	0	5.89916	1.26805	-1.5879	0.430099	0	1	NA	NA	1	NA	NA	NA	17.4868	21.5056	4.78295	8.80089	4.51553	4.42703
Gm14005	Mus musculus mammary gland RCB-0526 Jyg-MC(A) cDNA, RIKEN full-length enriched library, clone:G830006F16 product:unclassifiable, full insert sequence.	chr2	128124398	128255087	NA	NA	1	chr2:128135965-128136261	0	4.03448	0.79679	-1.58714	NA	0	1	NA	NA	NA	NA	NA	NA	13.1151	6.5017	3.58721	5.28054	0	4.42703
Kcnab1	voltage-gated potassium channel subunit beta-1	chr3	64913564	65182141	1	1	1	chr3:64922265-64922737	0	2.12301	0.499682	-1.58675	NA	0	1	NA	NA	1	1	NA	NA	5.82893	9.00236	9.56589	1.76018	0	4.42703
Slc6a6	sodium- and chloride-dependent taurine	chr6	91634060	91709057	NA	NA	1	chr6:91662157-91663376	0	1.83125	0.370325	-1.58632	0.331051	0	1	NA	NA	1	NA	NA	NA	17.4868	13.0034	16.7403	7.04072	4.51553	4.42703
Pink1	serine/threonine-protein kinase PINK1,	chr4	137869324	137882211	NA	1	NA	chr4:137881480-137881830	0	6.96331	0.923905	-1.58361	0.528001	0	1	NA	NA	1	NA	NA	NA	2.91447	7.50196	13.1531	19.362	6.77329	0
Kdm6a	RecName: Full=Lysine-specific demethylase 6A; EC=1.14.11.-; AltName: Full=Histone demethylase UTX; AltName: Full=Ubiquitously transcribed TPR protein on the X chromosome; AltName: Full=Ubiquitously transcribed X chromosome tetratricopeptide repeat protein;,SubName: Full=Putative uncharacterized protein; Flags: Fragment;,SubName: Full=Ubiquitously transcribed tetratricopeptide repeat;,lysine-speci…	chrX	17739792	17856484	NA	1	NA	chrX:17739304-17740098	0	5.24881	1.03964	-1.58304	0.169275	0	1	NA	1	1	NA	NA	NA	27.6874	23.5062	23.9147	19.362	0	15.4946
Glt8d2	glycosyltransferase 8 domain-containing protein	chr10	82113177	82153395	NA	NA	1	chr10:82152531-82152865	0	10.0699	1.70464	-1.58249	0.227031	0	1	NA	NA	1	NA	NA	NA	17.4868	16.5043	14.3488	21.1221	4.51553	6.64055
Traf4	SubName: Full=Putative uncharacterized protein; SubName: Full=Tnf receptor associated factor 4; SubName: Full=Tnf receptor associated factor 4, isoform CRA_a;,TNF receptor-associated factor 4	chr11	77971924	77979052	NA	1	NA	chr11:77979144-77979358	-93	9.90667	1.55842	-1.58173	0.460319	0	1	NA	1	1	NA	NA	NA	5.82893	7.50196	16.7403	12.3213	4.51553	2.21352
St8sia1	alpha-N-acetylneuraminide	chr6	142770060	142912972	1	NA	NA	chr6:142816089-142816349	0	4.92275	0.907115	-1.58067	NA	0	1	NA	NA	NA	NA	NA	NA	8.7434	10.0026	0	8.80089	0	4.42703
Dse	dermatan-sulfate epimerase precursor	chr10	33871198	33927357	1	1	1	chr10:33927082-33927258	0	7.83914	1.34005	-1.58032	NA	0	1	NA	NA	1	NA	NA	NA	2.91447	7.50196	8.37016	8.80089	0	4.42703
Mirlet7c-2	Mus musculus microRNA let7c-2 (Mirlet7c-2), microRNA.	chr15	85537032	85537127	NA	1	NA	chr15:85501453-85501816	-35217	7.96845	1.2436	-1.58027	0.325509	0	1	NA	NA	1	NA	NA	NA	10.2006	11.503	15.5446	19.362	4.51553	4.42703
Celsr1	cadherin EGF LAG seven-pass G-type receptor 1	chr15	85729187	85864207	1	NA	NA	chr15:85812407-85812936	0	7.66796	1.46464	-1.57938	0.179399	0	1	1	1	1	NA	NA	NA	23.3157	30.508	16.7403	21.1221	11.2888	4.42703
Actn1	Mus musculus 13 days embryo head cDNA, RIKEN full-length enriched library, clone:3110023F10 product:ALPHA-ACTININ 1 (ALPHA-ACTININ CYTOSKELETAL ISOFORM) (NON-MUSCLE ALPHA-ACTININ 1) (F-ACTIN CROSS LINKING PROTEIN) homolog [Rattus norvegicus], full insert sequence.,alpha-actinin-1	chr12	81268528	81361358	NA	1	1	chr12:81321455-81321802	0	4.03383	1.01953	-1.57703	NA	0	1	NA	NA	1	NA	NA	1	27.6874	6.5017	7.17442	0	0	6.64055
Arc	activity-regulated cytoskeleton-associated	chr15	74499512	74503000	NA	1	NA	chr15:74502758-74503370	0	4.72831	1.123	-1.57686	0.312113	0	1	1	1	1	NA	NA	NA	29.1447	26.0068	17.936	5.28054	4.51553	8.85407
Xpot	exportin-T	chr10	121024435	121063372	NA	NA	1	chr10:121023931-121024638	0	6.56028	1.24835	-1.57587	0.202935	0	1	1	NA	1	NA	NA	NA	24.773	22.5059	44.2423	15.8416	13.5466	4.42703
Hsp90ab1	heat shock protein HSP 90-beta	chr17	45704726	45710210	1	NA	NA	chr17:45709523-45711305	0	3.85463	0.65038	-1.5758	0.13374	0	1	NA	NA	1	1	NA	NA	43.717	23.006	28.6977	44.0045	4.51553	17.7081
Akap6	A kinase (PRKA) anchor protein 6,Mus musculus cDNA, RIKEN full-length enriched library, clone:M5C1002B21 product:A-kinase anchor protein 6 (Protein kinase A anchoring protein 6) (PRKA6) (mAKAP) homolog [Rattus norvegicus], full insert sequence.	chr12	53800369	54252002	1	NA	1	chr12:53883863-53884361	0	5.88448	1.14328	-1.57448	0.293424	0	1	NA	NA	1	NA	NA	NA	27.6874	14.5038	14.3488	12.3213	4.51553	6.64055
9430020K01Rik	hypothetical protein LOC240185	chr18	4634926	4682867	NA	NA	1	chr18:4716205-4716370	33339	3.50597	0.714695	-1.5738	NA	0	1	NA	NA	1	NA	NA	NA	2.91447	7.00183	0	3.52036	0	2.21352
Slc39a3	zinc transporter ZIP3	chr10	80491284	80499995	NA	1	NA	chr10:80499839-80500297	0	6.35194	1.24313	-1.57214	0.309056	0	1	NA	NA	1	NA	NA	NA	13.1151	15.5041	27.5019	10.5611	4.51553	6.64055
Col1a2	Mus musculus adult male lung cDNA, RIKEN full-length enriched library, clone:1200014H15 product:procollagen, type I, alpha 2, full insert sequence.,SubName: Full=Putative uncharacterized protein Col1a2;,collagen alpha-2(I) chain precursor	chr6	4455696	4491543	1	NA	NA	chr6:4438566-4438794	-16903	6.67832	0.945515	-1.57214	NA	0	1	NA	NA	1	NA	NA	NA	2.91447	8.00209	4.78295	12.3213	4.51553	0
Sbno2	protein strawberry notch homolog 2	chr10	79519758	79565447	NA	1	NA	chr10:79566945-79567205	-1499	10.136	1.65829	-1.57202	0.450041	0	1	NA	NA	1	NA	NA	NA	14.5723	6.5017	22.719	12.3213	9.03106	0
Snx7	sorting nexin-7 isoform 1,sorting nexin-7 isoform 2	chr3	117484414	117571854	NA	NA	1	chr3:117476488-117476803	7612	4.0178	0.68437	-1.5718	0.637776	0	1	NA	NA	1	NA	NA	NA	0	10.0026	9.56589	7.04072	4.51553	0
Akap13	A kinase (PRKA) anchor protein 13,Mus musculus 16 days neonate thymus cDNA, RIKEN full-length enriched library, clone:A130052C08 product:Hypothetical phorbol esters/diacylglycerol binding domain containing protein, full insert sequence.,SubName: Full=MCG15699, isoform CRA_c; SubName: Full=Putative uncharacterized protein;,SubName: Full=Putative uncharacterized protein;,SubName: Full=Putative unch…	chr7	82600419	82899495	NA	1	NA	chr7:82786798-82787700	0	4.29792	0.761949	-1.57011	0.221084	0	1	NA	NA	1	NA	NA	NA	23.3157	21.5056	11.9574	24.6425	4.51553	8.85407
Akap6	A kinase (PRKA) anchor protein 6,Mus musculus cDNA, RIKEN full-length enriched library, clone:M5C1002B21 product:A-kinase anchor protein 6 (Protein kinase A anchoring protein 6) (PRKA6) (mAKAP) homolog [Rattus norvegicus], full insert sequence.	chr12	53800369	54252002	1	NA	1	chr12:53919732-53920151	0	5.52811	1.0532	-1.56667	0.33506	0	1	NA	NA	1	NA	NA	1	14.5723	12.5033	17.936	8.80089	6.77329	2.21352
Esrrg	RecName: Full=Estrogen-related receptor gamma; AltName: Full=Estrogen receptor-related protein 3; AltName: Full=Nuclear receptor subfamily 3 group B member 3;,estrogen-related receptor gamma	chr1	189432907	190038763	NA	1	NA	chr1:189734732-189734952	0	4.26145	0.979895	-1.56664	NA	0	1	NA	NA	1	NA	NA	NA	7.28616	10.5027	5.97868	1.76018	4.51553	0
Nradd	death domain containing membrane protein NRADD	chr9	110523638	110526897	NA	1	1	chr9:110526881-110527046	0	10.3108	1.42939	-1.56558	NA	0	1	NA	NA	1	NA	NA	NA	4.3717	4.00105	7.17442	14.0814	0	4.42703
Lhx9	LIM/homeobox protein Lhx9 isoform a,LIM/homeobox protein Lhx9 isoform b,LIM/homeobox protein Lhx9 isoform c	chr1	140721762	140744156	1	1	1	chr1:140738063-140738493	0	8.19113	1.04983	-1.56313	NA	0	1	NA	1	1	NA	NA	NA	7.28616	8.00209	8.37016	33.4434	4.51553	4.42703
Slc7a1	high affinity cationic amino acid transporter 1	chr5	149138985	149211480	NA	NA	1	chr5:149255365-149255597	-43886	6.58241	1.01659	-1.56243	NA	0	1	NA	NA	1	NA	NA	NA	7.28616	4.50118	7.17442	10.5611	0	4.42703
Hbp1	HMG box-containing protein 1 isoform 1,HMG box-containing protein 1 isoform 2	chr12	32611319	32635400	1	1	NA	chr12:32635089-32635524	0	9.85872	1.78113	-1.5616	0.174155	0	1	NA	1	1	NA	NA	NA	27.6874	25.5067	15.5446	24.6425	11.2888	4.42703
Bach2	SubName: Full=Putative uncharacterized protein;,transcription regulator protein BACH2	chr4	32325924	32673083	NA	1	1	chr4:32474624-32475305	0	2.84021	0.662889	-1.56036	0.400958	0	1	NA	NA	1	NA	NA	NA	13.1151	17.5046	16.7403	3.52036	4.51553	4.42703
Rfwd2	E3 ubiquitin-protein ligase RFWD2	chr1	161162456	161277711	NA	NA	1	chr1:161161877-161162534	0	3.50878	0.656245	-1.55938	0.387246	0	1	NA	NA	1	NA	NA	NA	10.2006	13.5035	20.3275	8.80089	9.03106	0
Rgs3	Mus musculus regulator of G-protein signaling 3s mRNA, complete cds.,SubName: Full=Putative uncharacterized protein;,regulator of G-protein signaling 3 isoform 1,regulator of G-protein signaling 3 isoform 2,regulator of G-protein signaling 3 isoform 3	chr4	62220880	62364053	NA	1	NA	chr4:62360469-62360692	0	4.49708	1.05763	-1.55883	NA	0	1	NA	NA	1	NA	NA	NA	8.7434	7.50196	8.37016	1.76018	0	4.42703
B4galt3	beta-1,4-galactosyltransferase 3	chr1	173200458	173207026	NA	1	1	chr1:173192781-173193877	-6582	2.65034	0.53798	-1.55865	0.270469	0	1	NA	NA	1	NA	1	NA	17.4868	18.5048	15.5446	14.0814	0	11.0676
Adamts4	A disintegrin and metalloproteinase with	chr1	173180552	173190053	NA	1	1	chr1:173192781-173193877	2729	2.65034	0.53798	-1.55865	0.270469	0	1	NA	NA	1	NA	1	NA	17.4868	18.5048	15.5446	14.0814	0	11.0676
Bmf	bcl-2-modifying factor	chr2	118354492	118375414	NA	1	NA	chr2:118373158-118373476	0	8.15181	1.04875	-1.55772	NA	0	1	NA	NA	1	NA	NA	NA	7.28616	7.50196	3.58721	24.6425	4.51553	2.21352
Spast	spastin isoform 1,spastin isoform 2	chr17	74738326	74790453	NA	1	NA	chr17:74737794-74738235	-92	4.1821	0.80221	-1.55742	0.431627	0	1	NA	NA	1	NA	NA	NA	7.28616	12.0031	9.56589	10.5611	0	6.64055
Efhd1	EF-hand domain-containing protein D1	chr1	89160938	89207366	NA	1	1	chr1:89151141-89151588	-9351	6.22415	1.29639	-1.55727	0.322887	0	1	NA	NA	1	NA	NA	NA	11.6579	24.5064	13.1531	14.0814	2.25776	8.85407
Epb4.1	protein 4.1 isoform 1,protein 4.1 isoform 2,protein 4.1 isoform 3	chr4	131479340	131631228	NA	1	NA	chr4:131605019-131605342	0	8.84003	1.46037	-1.55524	0.485343	0	1	NA	NA	1	NA	NA	NA	5.82893	7.50196	23.9147	17.6018	0	8.85407
Kcnab1	voltage-gated potassium channel subunit beta-1	chr3	64913564	65182141	1	1	1	chr3:64922262-64922670	0	2.42108	0.578065	-1.55394	NA	0	1	NA	NA	1	NA	NA	NA	5.82893	8.50222	9.56589	1.76018	0	4.42703
Epb4.1l2	SubName: Full=4.1G protein; Flags: Fragment;,band 4.1-like protein 2	chr10	25079603	25243324	NA	NA	1	chr10:25112631-25113100	0	4.37591	0.940919	-1.55335	0.369832	0	1	NA	NA	NA	NA	NA	NA	14.5723	15.0039	16.7403	5.28054	6.77329	2.21352
Adh7	alcohol dehydrogenase class 4 mu/sigma chain	chr3	137880736	137895006	NA	1	NA	chr3:137880404-137880913	0	7.52524	1.62176	-1.55134	0.21352	0	1	1	1	1	NA	NA	NA	24.773	24.5064	27.5019	14.0814	0	15.4946
Abtb2	ankyrin repeat and BTB/POZ domain-containing	chr2	103406466	103558580	NA	1	NA	chr2:103406171-103406533	0	5.32578	0.97728	-1.55082	0.435334	0	1	NA	NA	1	NA	NA	NA	7.28616	9.50249	13.1531	10.5611	0	6.64055
Fam149b	hypothetical protein LOC105428 isoform 1,hypothetical protein LOC105428 isoform 2	chr14	21167383	21202713	NA	1	NA	chr14:21166849-21167718	0	3.27387	0.54281	-1.55078	0.434496	0	1	NA	NA	1	NA	NA	NA	17.4868	11.0029	5.97868	21.1221	0	8.85407
Zmiz1	zinc finger MIZ domain-containing protein 1	chr14	26278777	26484195	1	1	NA	chr14:26459930-26460298	0	6.66291	1.2267	-1.54992	0.349264	0	1	NA	NA	1	NA	NA	NA	20.4013	11.503	10.7616	12.3213	4.51553	4.42703
Cxxc1	cpG-binding protein	chr18	74375865	74381145	NA	1	NA	chr18:74375730-74375991	0	4.16111	0.90364	-1.54865	NA	0	1	NA	1	1	NA	NA	NA	2.91447	8.50222	10.7616	3.52036	0	4.42703
Tmem86a	transmembrane protein 86A	chr7	54306009	54310146	NA	1	1	chr7:54286392-54287036	-18974	11.0404	1.9198	-1.54853	0.0955291	0	1	1	1	1	NA	NA	NA	42.2598	24.5064	44.2423	38.7239	13.5466	11.0676
Iqsec1	IQ motif and SEC7 domain-containing protein 1	chr6	90609591	90760117	NA	1	NA	chr6:90714303-90714773	0	2.90192	0.458675	-1.54845	0.626023	0	1	NA	NA	1	NA	1	NA	5.82893	9.50249	1.19574	10.5611	4.51553	0
Plce1	1-phosphatidylinositol-4,5-bisphosphate	chr19	38598686	38859590	NA	1	NA	chr19:38683574-38684181	0	4.30324	0.88788	-1.5456	0.360212	0	1	NA	NA	1	NA	NA	NA	13.1151	25.0065	14.3488	10.5611	11.2888	0
Gltscr2	glioma tumor suppressor candidate region gene 2	chr7	16523184	16531457	NA	1	NA	chr7:16533978-16534171	-2522	6.71943	1.22202	-1.54506	NA	0	1	NA	NA	1	NA	NA	NA	5.82893	8.50222	3.58721	8.80089	0	4.42703
Astn1	astrotactin-1	chr1	160292470	160621917	NA	1	1	chr1:160536245-160536776	0	6.56197	1.21795	-1.54466	0.290072	0	1	NA	NA	1	NA	NA	NA	20.4013	26.0068	11.9574	19.362	13.5466	0
9430020K01Rik	hypothetical protein LOC240185	chr18	4634926	4682867	NA	NA	1	chr18:4634483-4635687	0	2.22878	0.374939	-1.54412	0.477216	0	1	NA	NA	1	NA	NA	NA	5.82893	20.5054	4.78295	21.1221	4.51553	4.42703
Trio	Mus musculus 2 days neonate thymus thymic cells cDNA, RIKEN full-length enriched library, clone:E430005K11 product:triple functional domain (PTPRF interacting), full insert sequence.,triple functional domain protein	chr15	27660403	27955603	NA	1	NA	chr15:27779735-27780086	0	6.81845	0.92127	-1.54398	0.53381	0	1	NA	NA	1	NA	NA	NA	11.6579	5.00131	7.17442	19.362	6.77329	0
Pou2f1	Mus musculus transcription factor Oct-1 isoform 8 (Pou2f1) mRNA, partial cds.,POU domain, class 2, transcription factor 1,SubName: Full=Putative uncharacterized protein;	chr1	167805604	167932765	1	1	NA	chr1:167933433-167933598	-669	8.31761	1.42939	-1.54393	NA	0	1	NA	NA	1	NA	NA	NA	8.7434	6.00157	4.78295	8.80089	0	4.42703
Zfp553	zinc finger protein 48	chr7	134376768	134776537	NA	1	NA	chr7:134565352-134565543	0	11.9932	2.25736	-1.54338	0.409126	0	1	NA	1	1	NA	NA	NA	21.8585	10.5027	13.1531	8.80089	9.03106	0
Col6a3	SubName: Full=Collagen alpha 3 chain type VI; Flags: Fragment;,SubName: Full=Collagen alpha3(VI); Flags: Precursor; Fragment;,SubName: Full=Type VI collagen alpha 3 subunit;	chr1	92672491	92740505	1	1	1	chr1:92699682-92700080	0	5.59413	1.0833	-1.54209	0.365927	0	1	NA	NA	1	NA	NA	NA	11.6579	14.5038	16.7403	8.80089	9.03106	0
Neu1	sialidase-1 precursor	chr17	35068197	35074242	NA	1	NA	chr17:35068087-35068451	0	7.21342	1.24019	-1.54177	0.337776	0	1	NA	NA	1	NA	NA	NA	11.6579	14.5038	9.56589	17.6018	4.51553	4.42703
Tle2	SubName: Full=MKIAA4188 protein; Flags: Fragment;,transducin-like enhancer protein 2	chr10	81038276	81053590	NA	1	NA	chr10:81034224-81034625	-3652	6.55791	1.12576	-1.53961	0.336923	0	1	NA	NA	1	NA	NA	NA	10.2006	14.5038	10.7616	17.6018	4.51553	4.42703
Tle2	SubName: Full=MKIAA4188 protein; Flags: Fragment;,transducin-like enhancer protein 2	chr10	81038276	81053590	NA	1	NA	chr10:81034246-81034704	-3573	5.74174	0.985648	-1.53961	0.336923	0	1	NA	NA	1	NA	NA	NA	10.2006	14.5038	10.7616	17.6018	4.51553	4.42703
Kirrel3	Mus musculus adult male diencephalon cDNA, RIKEN full-length enriched library, clone:9330159G10 product:weakly similar to NEPH1 [Homo sapiens], full insert sequence.,kin of IRRE-like protein 3 isoform A precursor,kin of IRRE-like protein 3 isoform B precursor,kin of IRRE-like protein 3 isoform C precursor,kin of IRRE-like protein 3 isoform D precursor,kin of IRRE-like protein 3 isoform E	chr9	34293710	34843892	1	NA	NA	chr9:34793754-34794251	0	5.74883	1.14558	-1.5367	0.254037	0	1	NA	NA	1	NA	NA	NA	16.0296	18.5048	15.5446	14.0814	4.51553	6.64055
Bsn	protein bassoon	chr9	107998352	108092714	1	NA	NA	chr9:108046954-108047135	0	6.77453	1.30304	-1.53662	NA	0	1	NA	NA	1	NA	NA	NA	13.1151	4.00105	5.97868	5.28054	0	4.42703
Sorcs2	VPS10 domain-containing receptor SorCS2	chr5	36359829	36740788	NA	1	1	chr5:36597714-36598044	0	5.12127	0.979895	-1.5365	0.45358	0	1	NA	NA	1	NA	NA	1	14.5723	10.0026	8.37016	7.04072	6.77329	0
Sorcs2	VPS10 domain-containing receptor SorCS2	chr5	36359829	36740788	NA	1	1	chr5:36597704-36598051	0	4.87037	0.93189	-1.5365	0.45358	0	1	NA	NA	1	NA	NA	NA	14.5723	10.0026	8.37016	7.04072	6.77329	0
Sorcs2	VPS10 domain-containing receptor SorCS2	chr5	36359829	36740788	NA	1	1	chr5:36597657-36598063	0	4.16261	0.79647	-1.5365	0.45358	0	1	NA	NA	1	NA	1	NA	14.5723	10.0026	8.37016	7.04072	6.77329	0
Ilk	integrin-linked protein kinase	chr7	112885103	112891439	NA	1	1	chr7:112884790-112885408	0	5.87575	1.07929	-1.53515	0.193725	0	1	NA	NA	1	NA	NA	NA	17.4868	20.0052	21.5233	19.362	9.03106	4.42703
Rrp8	RecName: Full=Ribosomal RNA-processing protein 8; EC=2.1.1.-; AltName: Full=Cerebral protein 1 homolog;,ribosomal RNA-processing protein 8	chr7	112880243	112885899	NA	NA	1	chr7:112884790-112885408	0	5.87575	1.07929	-1.53515	0.193725	0	1	NA	NA	1	NA	NA	NA	17.4868	20.0052	21.5233	19.362	9.03106	4.42703
Vcl	vinculin	chr14	21748654	21852895	NA	1	1	chr14:21748204-21748692	0	13.496	2.71285	-1.53418	0.0983174	0	1	1	1	1	NA	NA	NA	56.8321	41.0107	29.8934	28.1629	20.3199	6.64055
Rpl7	60S ribosomal protein L7	chr1	16091375	16094514	NA	1	NA	chr1:16094871-16095145	-358	13.4251	2.00394	-1.53266	0.414528	0	1	NA	1	1	NA	NA	NA	5.82893	11.503	23.9147	26.4027	9.03106	2.21352
Frat1	proto-oncogene FRAT1	chr19	41904459	41907073	NA	1	NA	chr19:41904199-41904409	-51	9.21557	1.58811	-1.53204	0.427349	0	1	NA	NA	1	NA	NA	NA	10.2006	10.5027	7.17442	12.3213	4.51553	2.21352
Lnx2	ligand of Numb protein X 2	chr5	147828230	147888148	NA	NA	1	chr5:147805029-147805305	22926	13.3055	2.45341	-1.53176	0.223062	0	1	1	1	1	NA	NA	NA	27.6874	17.0044	16.7403	19.362	6.77329	6.64055
Col5a1	collagen alpha-1(V) chain precursor	chr2	27741944	27895030	NA	NA	1	chr2:27741384-27742062	0	6.87131	1.28679	-1.53158	0.156808	0	1	NA	NA	1	NA	NA	NA	32.0591	23.5062	28.6977	21.1221	15.8043	2.21352
Megf6	multiple epidermal growth factor-like domains	chr4	153544821	153649830	NA	1	1	chr4:153622547-153622979	0	7.85288	1.31795	-1.53105	0.287709	0	1	1	1	1	NA	NA	NA	18.944	14.5038	11.9574	22.8823	4.51553	6.64055
Rapgef1	Rap guanine nucleotide exchange factor (GEF) 1	chr2	29475239	29595883	NA	NA	1	chr2:29480304-29480634	0	6.46117	1.07204	-1.53046	0.464806	0	1	NA	NA	1	NA	NA	1	10.2006	7.00183	10.7616	14.0814	0	6.64055
Grm7	RecName: Full=Metabotropic glutamate receptor 7; Short=mGluR7; Flags: Precursor;,metabotropic glutamate receptor 7 precursor	chr6	110595591	111517224	1	1	NA	chr6:111004441-111004761	0	13.476	2.78974	-1.52977	0.176246	0	1	1	NA	1	NA	NA	NA	32.0591	24.0063	33.4806	14.0814	11.2888	6.64055
Arhgef19	rho guanine nucleotide exchange factor 19	chr4	140798798	140813477	NA	NA	1	chr4:140795241-140795590	-3209	7.54064	1.29349	-1.52899	0.389773	0	1	NA	NA	1	NA	NA	NA	13.1151	8.50222	19.1318	14.0814	4.51553	4.42703
Mpst	3-mercaptopyruvate sulfurtransferase	chr15	78237141	78244445	NA	1	NA	chr15:78236359-78237333	0	6.97919	1.40084	-1.52852	0.065167	0	1	1	NA	1	NA	NA	NA	40.8025	36.0094	50.2209	28.1629	11.2888	15.4946
Map4k5	SubName: Full=Map4k5 protein;,mitogen-activated protein kinase kinase kinase	chr12	70904743	70994150	NA	1	1	chr12:70935081-70935716	0	3.20874	0.5252	-1.52838	0.444091	0	1	NA	NA	1	NA	NA	NA	5.82893	10.5027	9.56589	14.0814	4.51553	2.21352
Slc39a3	zinc transporter ZIP3	chr10	80491284	80499995	NA	1	NA	chr10:80499807-80500161	0	7.77715	1.60834	-1.52666	0.346831	0	1	NA	NA	1	NA	NA	NA	13.1151	15.0039	27.5019	8.80089	4.51553	6.64055
Mark3	MAP/microtubule affinity-regulating kinase 3	chr12	112812720	112894438	NA	NA	1	chr12:112807045-112807403	-5318	7.51611	1.56205	-1.52666	0.341564	0	1	NA	NA	1	NA	NA	NA	27.6874	16.5043	10.7616	10.5611	6.77329	4.42703
Mmp19	matrix metalloproteinase-19 isoform 1,matrix metalloproteinase-19 isoform 2	chr10	128227965	128237880	NA	1	NA	chr10:128217237-128218048	-9918	4.19994	0.859943	-1.52547	0.269789	0	1	NA	NA	1	1	NA	NA	14.5723	19.5051	28.6977	14.0814	2.25776	11.0676
Wibg	partner of Y14 and mago isoform 2	chr10	128185577	128203620	1	NA	NA	chr10:128217237-128218048	13618	4.19994	0.859943	-1.52547	0.269789	0	1	NA	NA	1	1	NA	NA	14.5723	19.5051	28.6977	14.0814	2.25776	11.0676
Lnx2	ligand of Numb protein X 2	chr5	147828230	147888148	NA	NA	1	chr5:147804920-147805308	22923	11.3058	2.04914	-1.52537	0.19464	0	1	1	1	1	NA	NA	1	32.0591	18.5048	19.1318	24.6425	6.77329	8.85407
Kremen1	kremen protein 1 precursor	chr11	5091555	5161613	1	1	NA	chr11:5161249-5162203	0	3.59429	0.741665	-1.52484	0.28221	0	1	NA	NA	1	NA	NA	NA	26.2302	16.0042	22.719	14.0814	0	13.2811
Runx3	runt-related transcription factor 3	chr4	134676559	134733905	NA	NA	1	chr4:134747620-134747833	13716	10.064	2.0242	-1.52384	0.373422	0	1	1	1	1	NA	NA	NA	14.5723	15.5041	11.9574	8.80089	9.03106	0
Vps37c	Mus musculus 8 days embryo whole body cDNA, RIKEN full-length enriched library, clone:5730409F24 product:weakly similar to LD39545P [Drosophila melanogaster], full insert sequence.,RecName: Full=Vacuolar protein sorting-associated protein 37C; AltName: Full=ESCRT-I complex subunit VPS37C;,vacuolar protein sorting-associated protein 37C	chr19	10763224	10789117	NA	1	NA	chr19:10763166-10763700	0	10.0439	1.91157	-1.52296	0.137327	0	1	1	1	1	NA	NA	NA	33.5164	33.0086	17.936	31.6832	9.03106	11.0676
Adh7	alcohol dehydrogenase class 4 mu/sigma chain	chr3	137880736	137895006	NA	1	NA	chr3:137880227-137880963	0	6.47886	1.44202	-1.522	0.180904	0	1	1	1	1	NA	NA	NA	33.5164	32.0084	31.0892	17.6018	0	19.9217
Ccdc28b	Mus musculus 18-day embryo whole body cDNA, RIKEN full-length enriched library, clone:1110002E08 product:hypothetical protein, full insert sequence.,coiled-coil domain-containing protein 28B	chr4	129296517	129301152	1	NA	NA	chr4:129301456-129301866	-305	2.9173	0.575245	-1.52155	NA	0	1	NA	NA	1	NA	NA	NA	7.28616	6.00157	8.37016	5.28054	0	4.42703
Litaf	lipopolysaccharide-induced tumor necrosis	chr16	10959365	10993214	NA	1	NA	chr16:10958925-10959385	0	6.85038	1.23772	-1.52132	0.304893	0	1	NA	NA	1	NA	NA	NA	13.1151	19.5051	10.7616	21.1221	4.51553	6.64055
Atp5g1	ATP synthase lipid-binding protein,	chr11	95934106	95937008	NA	NA	1	chr11:95936723-95937525	0	5.22044	0.978716	-1.51968	0.158194	0	1	NA	1	1	NA	NA	NA	24.773	23.006	20.3275	22.8823	9.03106	6.64055
Susd4	sushi domain-containing protein 4 precursor	chr1	184695036	184825785	1	NA	NA	chr1:184838337-184838852	12553	3.52366	0.647577	-1.51754	0.501357	0	1	NA	NA	1	NA	NA	NA	16.0296	10.0026	3.58721	10.5611	4.51553	2.21352
Khnyn	protein KHNYN	chr14	56503805	56515618	1	1	NA	chr14:56503574-56504106	0	8.46818	1.53259	-1.51657	0.194716	0	1	NA	NA	1	NA	NA	NA	21.8585	18.5048	26.3062	26.4027	2.25776	13.2811
Ltbp1	latent-transforming growth factor beta-binding	chr17	75404868	75791109	NA	NA	1	chr17:75404863-75405257	0	7.28226	1.19721	-1.51621	0.410247	0	1	NA	NA	1	NA	NA	NA	8.7434	11.0029	13.1531	21.1221	0	8.85407
Fbxo10	F-box only protein 10	chr4	45047119	45097476	NA	1	NA	chr4:45097172-45097538	0	7.87982	1.55561	-1.51613	0.325251	0	1	1	1	1	NA	NA	NA	26.2302	15.0039	10.7616	14.0814	4.51553	6.64055
Crabp2	cellular retinoic acid-binding protein 2	chr3	87752614	87757294	1	1	1	chr3:87753040-87753924	0	6.03518	1.02133	-1.515	0.223831	0	1	1	1	1	1	NA	NA	10.2006	27.5072	28.6977	36.9638	9.03106	8.85407
Zmiz1	zinc finger MIZ domain-containing protein 1	chr14	26471332	26484195	1	1	NA	chr14:26493957-26494276	9763	3.90234	0.73934	-1.51408	NA	0	1	NA	NA	NA	NA	NA	NA	8.7434	6.5017	4.78295	7.04072	0	4.42703
Def6	RecName: Full=Differentially expressed in FDCP 6; Short=DEF-6; AltName: Full=IRF4-binding protein; AltName: Full=SWAP-70-like adapter of T-cells;,differentially expressed in FDCP 6	chr17	28344722	28365553	1	NA	NA	chr17:28360740-28361412	0	3.84727	0.671767	-1.5131	0.418542	0	1	NA	NA	1	1	NA	NA	4.3717	16.0042	13.1531	17.6018	4.51553	4.42703
1200011I18Rik	hypothetical protein LOC67467	chr14	76486038	76510622	NA	1	NA	chr14:76552114-76553275	-41493	3.76879	0.66735	-1.51203	0.188604	0	1	NA	NA	1	NA	NA	NA	18.944	25.0065	17.936	28.1629	11.2888	4.42703
Bach2	SubName: Full=Putative uncharacterized protein;,transcription regulator protein BACH2	chr4	32325924	32673083	NA	1	1	chr4:32474936-32475284	0	4.14198	0.987468	-1.51186	0.511422	0	1	NA	NA	1	NA	NA	NA	5.82893	14.0037	13.1531	3.52036	2.25776	4.42703
Sorl1	sortilin-related receptor	chr9	41776571	41932372	1	1	1	chr9:41917962-41918792	0	3.53862	0.519465	-1.51111	0.428404	0	1	NA	NA	1	NA	NA	NA	11.6579	10.5027	9.56589	22.8823	9.03106	0
Litaf	lipopolysaccharide-induced tumor necrosis	chr16	10959365	10993214	NA	1	NA	chr16:10958842-10959271	95	6.0001	1.05228	-1.5102	0.368244	0	1	NA	NA	1	NA	NA	NA	11.6579	14.5038	8.37016	17.6018	4.51553	4.42703
Slc41a1	solute carrier family 41 member 1	chr1	133724588	133745440	NA	1	NA	chr1:133724170-133724705	0	4.35964	0.843789	-1.51017	0.389773	0	1	NA	1	1	NA	NA	NA	8.7434	17.5046	9.56589	14.0814	4.51553	4.42703
Adamtsl4	ADAMTS-like protein 4 precursor	chr3	95480126	95491781	1	NA	NA	chr3:95479135-95479844	283	5.14652	1.0928	-1.50847	0.294602	0	1	NA	NA	1	NA	NA	NA	33.5164	28.5075	10.7616	15.8416	11.2888	4.42703
Chd7	Mus musculus chromodomain helicase DNA binding protein 7, mRNA (cDNA clone IMAGE:4007312), partial cds.,RecName: Full=Chromodomain-helicase-DNA-binding protein 7; Short=CHD-7; EC=3.6.4.12; AltName: Full=ATP-dependent helicase CHD7;,chromodomain-helicase-DNA-binding protein 7	chr4	8617552	8793956	1	NA	NA	chr4:8574259-8574976	-42577	8.83207	1.55987	-1.50785	0.0866524	0	1	1	1	1	NA	NA	NA	27.6874	32.5085	28.6977	40.4841	13.5466	8.85407
Mbp	Golli-Mbp isoform 1,Golli-Mbp isoform 2,myelin basic protein isoform 1,myelin basic protein isoform 2,myelin basic protein isoform 3,myelin basic protein isoform 4,myelin basic protein isoform 5,myelin basic protein isoform 6	chr18	82644514	82755029	1	NA	1	chr18:82649492-82649700	0	5.64102	1.1339	-1.50712	NA	0	1	NA	NA	1	NA	NA	NA	4.3717	9.00236	4.78295	7.04072	0	4.42703
Itm2b	integral membrane protein 2B	chr14	73762038	73785078	NA	1	NA	chr14:73788350-73788606	-3273	6.04934	1.34234	-1.50708	0.543329	0	1	NA	NA	1	NA	NA	NA	20.4013	6.5017	9.56589	3.52036	2.25776	4.42703
Rps12	40S ribosomal protein S12,Mus musculus adult male kidney cDNA, RIKEN full-length enriched library, clone:0610039M20 product:ribosomal protein S12, full insert sequence.	chr10	23504988	23507015	NA	1	NA	chr10:23507133-23507387	-119	6.62926	1.35291	-1.50624	0.434045	0	1	NA	1	1	NA	NA	NA	11.6579	9.50249	10.7616	7.04072	2.25776	4.42703
Prnd	prion-like protein doppel precursor	chr2	131735663	131781866	NA	NA	1	chr2:131735612-131735792	0	6.62453	1.25396	-1.50611	NA	0	1	NA	NA	1	NA	NA	NA	5.82893	8.00209	4.78295	7.04072	2.25776	2.21352
Rhoq	rho-related GTP-binding protein RhoQ precursor	chr17	87362450	87399409	1	1	1	chr17:87361822-87361996	-455	24.0665	4.56935	-1.50554	0.173174	0	1	1	1	1	NA	NA	NA	27.6874	21.5056	19.1318	22.8823	6.77329	8.85407
Rbpj	recombining binding protein suppressor of	chr5	53947017	54048684	1	NA	NA	chr5:53956401-53956903	0	9.61354	1.77832	-1.50532	0.14507	0	1	NA	1	1	NA	NA	NA	32.0591	23.5062	22.719	26.4027	11.2888	6.64055
Rrp8	RecName: Full=Ribosomal RNA-processing protein 8; EC=2.1.1.-; AltName: Full=Cerebral protein 1 homolog;,ribosomal RNA-processing protein 8	chr7	112880243	112885899	NA	NA	1	chr7:112884817-112885058	0	10.2273	1.78903	-1.50413	0.395908	0	1	NA	NA	1	NA	NA	NA	10.2006	15.5041	9.56589	15.8416	9.03106	0
Cnpy2	protein canopy homolog 2 precursor	chr10	127759514	127764243	NA	1	NA	chr10:127759566-127759802	0	5.05262	0.999365	-1.50374	NA	0	1	NA	NA	1	NA	NA	NA	5.82893	8.00209	4.78295	7.04072	0	4.42703
F3	Mus musculus adult female vagina cDNA, RIKEN full-length enriched library, clone:9930010B09 product:coagulation factor III, full insert sequence.,tissue factor precursor	chr3	121426454	121437970	NA	NA	1	chr3:121400035-121400200	-26255	9.99778	1.42939	-1.50345	NA	0	1	NA	NA	1	NA	NA	NA	4.3717	4.00105	5.97868	14.0814	0	4.42703
Kif26b	SubName: Full=Putative uncharacterized protein; SubName: Full=RIKEN cDNA D230039L06 gene;,kinesin-like protein KIF26B	chr1	180459255	180862988	NA	1	1	chr1:180458610-180459527	0	6.4577	0.984575	-1.50299	0.287709	0	1	NA	NA	1	NA	NA	NA	27.6874	14.5038	17.936	47.5248	9.03106	8.85407
Akap13	A kinase (PRKA) anchor protein 13,Mus musculus 16 days neonate thymus cDNA, RIKEN full-length enriched library, clone:A130052C08 product:Hypothetical phorbol esters/diacylglycerol binding domain containing protein, full insert sequence.,SubName: Full=MCG15699, isoform CRA_c; SubName: Full=Putative uncharacterized protein;,SubName: Full=Putative uncharacterized protein;,SubName: Full=Putative unch…	chr7	82600419	82899495	NA	1	NA	chr7:82786942-82787652	0	5.25334	0.967995	-1.5028	0.268754	0	1	NA	NA	1	NA	NA	NA	20.4013	21.5056	10.7616	24.6425	4.51553	8.85407
Lekr1	leucine, glutamate and lysine rich 1 isoform 1,leucine, glutamate and lysine rich 1 isoform 2	chr3	65470149	65635084	1	NA	NA	chr3:65463374-65463649	-6501	6.38708	1.17588	-1.5011	NA	0	1	NA	NA	1	NA	NA	NA	7.28616	8.00209	16.7403	7.04072	6.77329	0
Mpst	3-mercaptopyruvate sulfurtransferase	chr15	78237141	78244445	NA	1	NA	chr15:78236325-78237342	0	7.18542	1.45756	-1.50094	0.0612881	0	1	1	NA	1	NA	NA	NA	40.8025	38.5101	53.8081	31.6832	11.2888	17.7081
Tle2	SubName: Full=MKIAA4188 protein; Flags: Fragment;,transducin-like enhancer protein 2	chr10	81038276	81053590	NA	1	NA	chr10:81034231-81034629	-3648	6.53568	1.13424	-1.49944	0.357105	0	1	NA	NA	1	NA	NA	NA	10.2006	13.5035	10.7616	17.6018	4.51553	4.42703
Ltbp1	latent-transforming growth factor beta-binding	chr17	75404868	75791109	NA	NA	1	chr17:75404915-75405731	0	4.65683	0.867095	-1.4981	0.271111	0	1	NA	NA	1	NA	NA	NA	14.5723	17.5046	22.719	22.8823	0	13.2811
Zmiz1	zinc finger MIZ domain-containing protein 1	chr14	26278777	26484195	1	1	NA	chr14:26306411-26306935	0	3.96922	0.861502	-1.49786	0.415194	0	1	NA	NA	1	NA	NA	NA	18.944	15.5041	7.17442	8.80089	4.51553	4.42703
Lnx2	ligand of Numb protein X 2	chr5	147828230	147888148	NA	NA	1	chr5:147804918-147805307	22924	11.1073	2.04387	-1.49774	0.215945	0	1	1	1	1	NA	NA	NA	32.0591	18.0047	17.936	24.6425	6.77329	8.85407
Ano1	anoctamin-1	chr7	151774555	151924448	NA	NA	1	chr7:151870241-151871260	0	4.2636	0.905913	-1.49565	0.169899	0	1	NA	NA	1	NA	NA	NA	20.4013	29.0076	29.8934	19.362	4.51553	13.2811
Efhd1	EF-hand domain-containing protein D1	chr1	89160938	89207366	NA	1	1	chr1:89151929-89152196	-8743	7.34093	1.69074	-1.49508	0.406729	0	1	NA	NA	1	NA	1	NA	18.944	14.0037	11.9574	5.28054	4.51553	4.42703
Zfp553	zinc finger protein 48	chr7	134376768	134776537	NA	1	NA	chr7:134565322-134565727	0	7.85283	1.6219	-1.49436	0.265724	0	1	NA	1	1	NA	NA	NA	26.2302	19.5051	17.936	12.3213	11.2888	2.21352
Zfp9	zinc finger protein 9	chr6	118411967	118429291	NA	1	1	chr6:118428760-118429678	0	2.76764	0.513835	-1.49426	0.414528	0	1	NA	NA	1	NA	NA	NA	10.2006	15.0039	8.37016	17.6018	0	8.85407
Arhgef19	rho guanine nucleotide exchange factor 19	chr4	140798798	140813477	NA	NA	1	chr4:140795250-140795581	-3218	7.79467	1.36383	-1.49399	0.40122	0	1	NA	NA	1	NA	NA	NA	13.1151	8.50222	17.936	14.0814	4.51553	4.42703
Fam160b1	hypothetical protein LOC226252	chr19	57435498	57464084	NA	1	NA	chr19:57435065-57435864	0	6.38539	1.00776	-1.49231	0.428522	0	1	1	1	1	NA	NA	NA	16.0296	24.0063	4.78295	45.7647	4.51553	11.0676
Notch1	Mus musculus abnormal Notch1 cDNA, clone:423-6.,Mus musculus abnormal Notch1 cDNA, clone:70-19.,neurogenic locus notch homolog protein 1	chr2	26313421	26359342	1	1	NA	chr2:26350135-26350450	0	16.6969	2.80185	-1.49215	0.211571	0	1	1	NA	1	NA	NA	NA	32.0591	17.0044	23.9147	33.4434	13.5466	4.42703
Chd7	Mus musculus chromodomain helicase DNA binding protein 7, mRNA (cDNA clone IMAGE:4007312), partial cds.,RecName: Full=Chromodomain-helicase-DNA-binding protein 7; Short=CHD-7; EC=3.6.4.12; AltName: Full=ATP-dependent helicase CHD7;,chromodomain-helicase-DNA-binding protein 7	chr4	8617552	8793956	1	NA	NA	chr4:8574270-8574937	-42616	9.45139	1.67681	-1.49154	0.0926154	0	1	1	1	1	NA	NA	NA	27.6874	31.5082	28.6977	40.4841	13.5466	8.85407
Fam102a	family with sequence similarity 102, member A	chr2	32390878	32425270	NA	1	NA	chr2:32390132-32391081	0	4.5572	0.930014	-1.49124	0.171645	0	1	NA	NA	1	NA	NA	NA	24.773	31.0081	21.5233	21.1221	13.5466	4.42703
Mafb	transcription factor MafB	chr2	160189412	160192801	NA	1	NA	chr2:160223387-160223937	-30587	8.85193	1.65999	-1.49112	0.151128	0	1	1	NA	1	NA	NA	NA	30.6019	23.5062	21.5233	28.1629	6.77329	11.0676
Sema3a	Mus musculus 12 days embryo eyeball cDNA, RIKEN full-length enriched library, clone:D230040A22 product:unclassifiable, full insert sequence.,semaphorin-3A precursor	chr5	13125413	13602571	NA	NA	1	chr5:13526962-13527272	0	6.13385	1.10851	-1.49075	0.541135	0	1	NA	NA	1	NA	NA	NA	2.91447	14.5038	5.97868	14.0814	2.25776	4.42703
Nxn	Mus musculus Nxn mRNA for nucleoredoxin, partial cds, strain:NOD.,nucleoredoxin	chr11	76070727	76212643	NA	1	1	chr11:76188363-76188596	0	3.79128	0.968727	-1.4901	NA	0	1	NA	NA	1	NA	NA	NA	5.82893	8.00209	10.7616	0	2.25776	2.21352
Sncg	gamma-synuclein	chr14	35183459	35187855	1	NA	NA	chr14:35176329-35177263	6197	5.1207	0.923245	-1.48863	0.21511	0	1	NA	NA	1	NA	NA	NA	17.4868	26.0068	31.0892	26.4027	18.0621	0
Fgfr2	Mus musculus adult male hypothalamus cDNA, RIKEN full-length enriched library, clone:A230048F11 product:fibroblast growth factor receptor 2, full insert sequence.,SubName: Full=Putative uncharacterized protein Fgfr2;,fibroblast growth factor receptor 2 isoform	chr7	137305964	137410322	NA	1	1	chr7:137406312-137406488	0	5.72747	1.34005	-1.48831	NA	0	1	NA	NA	1	NA	NA	NA	7.28616	8.00209	5.97868	3.52036	0	4.42703
4-Mar	E3 ubiquitin-protein ligase MARCH4 precursor	chr1	72473685	72583138	1	NA	NA	chr1:72475056-72475551	0	5.75151	1.1502	-1.4875	0.362773	0	1	NA	NA	1	NA	NA	NA	23.3157	17.5046	7.17442	15.8416	4.51553	6.64055
Dchs1	dachsous 1	chr7	112901502	112936064	NA	1	1	chr7:112926498-112926761	0	2.40909	0.409842	-1.48744	NA	0	1	NA	NA	1	NA	1	NA	2.91447	3.50092	3.58721	3.52036	2.25776	0
Itm2b	integral membrane protein 2B	chr14	73762038	73785078	NA	1	NA	chr14:73788432-73788606	-3355	5.68607	1.35546	-1.48637	NA	0	1	NA	NA	1	NA	NA	NA	11.6579	5.50144	7.17442	1.76018	0	4.42703
Nfatc1	nuclear factor of activated T-cells, cytoplasmic	chr18	80802943	80909810	NA	1	1	chr18:80852511-80852846	0	16.4902	3.04711	-1.48617	0.138215	0	1	NA	1	1	NA	NA	NA	20.4013	26.5069	35.8721	31.6832	9.03106	11.0676
Akap13	A kinase (PRKA) anchor protein 13,Mus musculus 16 days neonate thymus cDNA, RIKEN full-length enriched library, clone:A130052C08 product:Hypothetical phorbol esters/diacylglycerol binding domain containing protein, full insert sequence.,SubName: Full=MCG15699, isoform CRA_c; SubName: Full=Putative uncharacterized protein;,SubName: Full=Putative uncharacterized protein;,SubName: Full=Putative unch…	chr7	82600419	82899495	NA	1	NA	chr7:82786994-82787533	0	5.91928	1.05631	-1.4843	0.360212	0	1	NA	NA	1	NA	1	NA	16.0296	18.0047	7.17442	22.8823	4.51553	6.64055
Ctxn1	cortexin-1	chr8	4257645	4259274	NA	1	NA	chr8:4258734-4259530	0	4.5458	0.837944	-1.48347	0.253388	0	1	NA	NA	1	NA	NA	NA	14.5723	22.0058	15.5446	22.8823	9.03106	4.42703
Col1a2	Mus musculus adult male lung cDNA, RIKEN full-length enriched library, clone:1200014H15 product:procollagen, type I, alpha 2, full insert sequence.,SubName: Full=Putative uncharacterized protein Col1a2;,collagen alpha-2(I) chain precursor	chr6	4455696	4491543	1	NA	NA	chr6:4537987-4538339	46445	6.56196	0.976248	-1.48238	0.584747	0	1	NA	NA	NA	NA	NA	NA	7.28616	3.00079	13.1531	17.6018	2.25776	4.42703
Sorcs2	VPS10 domain-containing receptor SorCS2	chr5	36359829	36740788	NA	1	1	chr5:36417891-36418067	0	6.6524	1.22487	-1.47998	NA	0	1	NA	1	1	NA	NA	NA	2.91447	6.5017	10.7616	5.28054	4.51553	0
Kif26b	SubName: Full=Putative uncharacterized protein; SubName: Full=RIKEN cDNA D230039L06 gene;,kinesin-like protein KIF26B	chr1	180459255	180862988	NA	1	1	chr1:180458813-180459220	-36	9.08789	1.3989	-1.47995	0.397587	0	1	NA	NA	1	NA	NA	NA	16.0296	10.5027	10.7616	29.923	4.51553	6.64055
Egr3	SubName: Full=Egr3 protein;,early growth response protein 3	chr14	70477251	70482421	1	1	NA	chr14:70496112-70496345	13692	8.18346	1.43134	-1.47676	0.454187	0	1	NA	NA	1	NA	NA	NA	10.2006	9.50249	7.17442	12.3213	4.51553	2.21352
Rgs2	regulator of G-protein signaling 2	chr1	145846467	145851279	NA	1	NA	chr1:145853912-145854077	-2634	5.73783	1.30653	-1.47643	NA	0	1	NA	NA	NA	NA	NA	NA	4.3717	11.0029	4.78295	3.52036	4.51553	0
Prrx1	paired mesoderm homeobox protein 1 isoform a,paired mesoderm homeobox protein 1 isoform b	chr1	165175249	165243781	NA	1	NA	chr1:165139133-165139778	35472	11.1528	2.49675	-1.47636	0.149431	0	1	1	1	1	NA	NA	NA	74.3189	40.0105	34.6764	26.4027	9.03106	22.1352
Kcnip3	calsenilin isoform a,calsenilin isoform b	chr2	127282233	127347830	NA	1	1	chr2:127308324-127308598	0	4.5894	1.25415	-1.475	0.629367	0	1	NA	NA	NA	NA	NA	NA	21.8585	10.0026	5.97868	0	2.25776	4.42703
Slc27a4	long-chain fatty acid transport protein 4	chr2	29658199	29673042	NA	NA	1	chr2:29657978-29658492	0	6.54444	1.3174	-1.47484	0.296053	0	1	NA	1	1	NA	NA	NA	29.1447	14.0037	20.3275	14.0814	6.77329	6.64055
Wnt10b	RecName: Full=Protein Wnt-10b; AltName: Full=Protein Wnt-12; Flags: Precursor;,RecName: Full=Protein Wnt;,protein Wnt-10b precursor	chr15	98602182	98608581	NA	NA	1	chr15:98598389-98598997	3186	6.22256	1.32435	-1.4745	0.196743	0	1	1	NA	1	NA	NA	NA	24.773	21.5056	25.1105	15.8416	4.51553	11.0676
Rere	SubName: Full=Arginine glutamic acid dipeptide (RE) repeats; Flags: Fragment;,arginine-glutamic acid dipeptide repeats	chr4	149656024	149996075	NA	1	NA	chr4:149647056-149647373	-8652	6.02771	1.02008	-1.47397	0.46632	0	1	NA	NA	1	NA	NA	NA	8.7434	9.50249	8.37016	12.3213	6.77329	0
Rell1	RELT-like protein 1 precursor,RecName: Full=RELT-like protein 1; Flags: Precursor;	chr5	64300136	64360136	NA	NA	1	chr5:64359646-64360491	0	5.90413	1.18403	-1.47281	0.120381	0	1	1	1	1	NA	NA	NA	26.2302	30.0079	29.8934	24.6425	13.5466	6.64055
Tcf4	Mus musculus 10 days neonate skin cDNA, RIKEN full-length enriched library, clone:4732452G07 product:transcription factor 4, full insert sequence.,SubName: Full=Putative uncharacterized protein;,transcription factor 4 isoform a,transcription factor 4 isoform b	chr18	69504145	69847621	NA	1	NA	chr18:69773369-69774379	0	2.65297	0.533605	-1.4716	0.356565	0	1	NA	NA	1	NA	NA	NA	13.1151	16.5043	21.5233	10.5611	11.2888	0
Pkn3	SubName: Full=Putative uncharacterized protein;,serine/threonine-protein kinase N3	chr2	29933262	29946539	1	NA	NA	chr2:29933172-29933434	0	6.77822	1.27291	-1.47146	NA	0	1	NA	NA	1	NA	NA	NA	5.82893	9.00236	14.3488	8.80089	4.51553	2.21352
Reps1	ralBP1-associated Eps domain-containing protein	chr10	17775745	17844961	1	NA	NA	chr10:17801308-17801924	0	7.14069	1.49858	-1.4713	0.212786	0	1	1	1	1	NA	NA	NA	37.8881	24.0063	17.936	21.1221	4.51553	13.2811
Nsun4	Mus musculus adult male tongue cDNA, RIKEN full-length enriched library, clone:2310010O12 product:RIKEN cDNA 2310010O12 gene, full insert sequence.,putative methyltransferase NSUN4	chr4	115704374	115726481	NA	NA	1	chr4:115726182-115726575	0	9.2328	1.69721	-1.46833	0.275161	0	1	1	1	1	NA	NA	NA	14.5723	16.0042	26.3062	19.362	9.03106	4.42703
Arhgef19	rho guanine nucleotide exchange factor 19	chr4	140798798	140813477	NA	NA	1	chr4:140795227-140795797	-3002	5.36412	0.981082	-1.46817	0.334001	0	1	NA	NA	1	NA	NA	1	16.0296	11.503	21.5233	15.8416	6.77329	4.42703
Nup210	nuclear pore membrane glycoprotein 210	chr6	90963060	91066820	NA	1	NA	chr6:90938692-90939240	23821	5.35051	1.05746	-1.4674	0.315064	0	1	NA	NA	1	NA	NA	NA	11.6579	18.0047	14.3488	17.6018	2.25776	8.85407
Sema3a	Mus musculus 12 days embryo eyeball cDNA, RIKEN full-length enriched library, clone:D230040A22 product:unclassifiable, full insert sequence.,semaphorin-3A precursor	chr5	13125413	13602571	NA	NA	1	chr5:13526937-13527415	0	4.92864	0.944408	-1.46716	0.454961	0	1	NA	NA	1	NA	NA	1	5.82893	18.5048	8.37016	15.8416	4.51553	4.42703
Jhdm1d	RecName: Full=Lysine-specific demethylase 7; EC=1.14.11.-; AltName: Full=JmjC domain-containing histone demethylation protein 1D;,lysine-specific demethylase 7	chr6	39086618	39156772	1	1	1	chr6:39192584-39194151	-35813	3.4567	0.71374	-1.4669	0.0978234	0	1	1	1	1	NA	1	NA	36.4308	31.5082	31.0892	24.6425	13.5466	8.85407
Akap6	A kinase (PRKA) anchor protein 6,Mus musculus cDNA, RIKEN full-length enriched library, clone:M5C1002B21 product:A-kinase anchor protein 6 (Protein kinase A anchoring protein 6) (PRKA6) (mAKAP) homolog [Rattus norvegicus], full insert sequence.	chr12	53800369	54252002	1	NA	1	chr12:53883822-53884316	0	5.53031	1.15254	-1.46578	0.343075	0	1	NA	NA	1	NA	NA	1	24.773	14.5038	11.9574	12.3213	4.51553	6.64055
Def6	RecName: Full=Differentially expressed in FDCP 6; Short=DEF-6; AltName: Full=IRF4-binding protein; AltName: Full=SWAP-70-like adapter of T-cells;,differentially expressed in FDCP 6	chr17	28344722	28365553	1	NA	NA	chr17:28360662-28361289	0	3.86803	0.719979	-1.46486	0.418542	0	1	NA	NA	1	NA	NA	NA	5.82893	15.5041	11.9574	15.8416	4.51553	4.42703
Coro1c	Mus musculus coronin-3 mRNA, complete cds.,coronin-1C	chr5	114292447	114358715	NA	NA	1	chr5:114358237-114358603	0	10.3199	2.14462	-1.46485	0.301874	0	1	1	1	1	NA	NA	NA	13.1151	21.5056	37.0678	14.0814	9.03106	6.64055
Sesn3	sestrin-3	chr9	14080744	14130578	NA	1	NA	chr9:14079622-14079982	-763	4.9004	0.98271	-1.46476	0.477392	0	1	NA	NA	1	NA	1	NA	7.28616	11.0029	8.37016	10.5611	0	6.64055
Dhx40	probable ATP-dependent RNA helicase DHX40	chr11	86582350	86621162	NA	1	NA	chr11:86669686-86669943	-48525	8.13	1.25823	-1.46432	0.526316	0	1	NA	NA	NA	NA	NA	NA	10.2006	5.50144	10.7616	14.0814	6.77329	0
Ctsb	cathepsin B preproprotein	chr14	63741301	63764758	NA	1	NA	chr14:63750587-63751753	0	4.55679	1.08642	-1.46309	0.151737	0	1	NA	NA	1	NA	NA	NA	34.9736	44.0115	34.6764	17.6018	6.77329	17.7081
Tiam2	RecName: Full=T-lymphoma invasion and metastasis-inducing protein 2; Short=TIAM-2; AltName: Full=SIF and TIAM1-like exchange factor;,T-lymphoma invasion and metastasis-inducing	chr17	3326572	3519397	NA	1	1	chr17:3335909-3336661	0	7.76878	1.64409	-1.46197	0.106547	0	1	1	NA	1	NA	NA	NA	33.5164	33.0086	45.438	22.8823	13.5466	11.0676
Atp5g1	ATP synthase lipid-binding protein,	chr11	95934106	95937008	NA	NA	1	chr11:95936708-95937468	0	5.19175	1.0328	-1.46181	0.185597	0	1	NA	1	1	NA	NA	NA	23.3157	23.006	19.1318	21.1221	9.03106	6.64055
Acin1	apoptotic chromatin condensation inducer in the	chr14	55260997	55305768	NA	1	NA	chr14:55305449-55305806	0	7.75336	1.59482	-1.46128	0.365702	0	1	NA	NA	1	NA	NA	NA	14.5723	12.5033	25.1105	10.5611	4.51553	6.64055
Egr3	SubName: Full=Egr3 protein;,early growth response protein 3	chr14	70477251	70482421	1	1	NA	chr14:70496096-70496332	13676	7.93815	1.41315	-1.4606	0.465031	0	1	NA	NA	1	NA	NA	NA	8.7434	10.0026	7.17442	12.3213	4.51553	2.21352
2310015A10Rik	Mus musculus adult male tongue cDNA, RIKEN full-length enriched library, clone:2310015A10 product:unclassifiable, full insert sequence.	chr12	81221532	81233831	NA	1	NA	chr12:81242442-81242878	-8612	2.39955	0.494443	-1.46012	NA	0	1	NA	NA	1	NA	NA	1	10.2006	6.00157	5.97868	3.52036	4.51553	0
Actn1	Mus musculus 13 days embryo head cDNA, RIKEN full-length enriched library, clone:3110023F10 product:ALPHA-ACTININ 1 (ALPHA-ACTININ CYTOSKELETAL ISOFORM) (NON-MUSCLE ALPHA-ACTININ 1) (F-ACTIN CROSS LINKING PROTEIN) homolog [Rattus norvegicus], full insert sequence.,alpha-actinin-1	chr12	81268528	81361358	NA	1	1	chr12:81242442-81242878	25651	2.39955	0.494443	-1.46012	NA	0	1	NA	NA	1	NA	NA	1	10.2006	6.00157	5.97868	3.52036	4.51553	0
Fam160b1	hypothetical protein LOC226252	chr19	57435498	57464084	NA	1	NA	chr19:57435047-57436141	0	5.07029	0.843809	-1.46007	0.375849	0	1	1	1	1	NA	NA	NA	20.4013	26.0068	7.17442	47.5248	4.51553	13.2811
Megf6	multiple epidermal growth factor-like domains	chr4	153544821	153649830	NA	1	1	chr4:153622580-153622959	0	8.40297	1.50225	-1.46002	0.328152	0	1	1	1	1	NA	NA	NA	18.944	14.0037	10.7616	21.1221	4.51553	6.64055
Alox5ap	arachidonate 5-lipoxygenase-activating protein	chr5	150076633	150099623	NA	1	NA	chr5:150123020-150123845	23398	5.37692	1.22502	-1.45945	0.25347	0	1	1	1	1	NA	NA	NA	48.0887	24.0063	27.5019	12.3213	11.2888	8.85407
A4galt	lactosylceramide 4-alpha-galactosyltransferase	chr15	83057151	83082204	1	1	1	chr15:83053839-83055076	2076	4.74649	0.936925	-1.45775	0.151829	0	1	NA	1	1	NA	NA	NA	42.2598	24.5064	28.6977	31.6832	4.51553	17.7081
Mark3	MAP/microtubule affinity-regulating kinase 3	chr12	112812720	112894438	NA	NA	1	chr12:112806959-112807488	-5233	5.83002	1.28004	-1.45739	0.334097	0	1	NA	NA	1	NA	NA	NA	32.0591	18.5048	11.9574	12.3213	6.77329	6.64055
Dlgap4	disks large-associated protein 4 isoform a	chr2	156439440	156590099	NA	1	1	chr2:156517536-156517881	0	6.63764	0.966672	-1.45719	0.574051	0	1	NA	NA	1	NA	NA	NA	11.6579	5.00131	4.78295	19.362	4.51553	2.21352
Myadm	myeloid-associated differentiation marker	chr7	3289038	3299350	NA	NA	1	chr7:3290298-3290494	0	4.75756	1.1516	-1.4571	NA	0	1	NA	NA	1	NA	NA	NA	4.3717	10.5027	4.78295	3.52036	2.25776	2.21352
B4galt3	beta-1,4-galactosyltransferase 3	chr1	173200458	173207026	NA	1	1	chr1:173192771-173193547	-6912	3.43883	0.759825	-1.45608	0.334097	0	1	NA	NA	1	NA	NA	1	17.4868	17.0044	14.3488	12.3213	0	11.0676
Adamts4	A disintegrin and metalloproteinase with	chr1	173180552	173190053	NA	1	1	chr1:173192771-173193547	2719	3.43883	0.759825	-1.45608	0.334097	0	1	NA	NA	1	NA	NA	1	17.4868	17.0044	14.3488	12.3213	0	11.0676
Hunk	hormonally up-regulated neu tumor-associated	chr16	90386641	90499798	NA	1	1	chr16:90400788-90401762	0	2.10353	0.484291	-1.4559	0.428405	0	1	NA	NA	1	NA	NA	NA	17.4868	12.0031	13.1531	7.04072	0	8.85407
Ccnl1	RecName: Full=Cyclin-L1; Short=Cyclin-L; AltName: Full=Cyclin Ania-6a;,cyclin-L1	chr3	65750072	65762147	NA	1	NA	chr3:65726355-65726767	23306	5.09603	0.80947	-1.45508	0.558254	0	1	NA	NA	1	NA	NA	NA	2.91447	11.503	5.97868	17.6018	4.51553	2.21352
Notch1	Mus musculus abnormal Notch1 cDNA, clone:423-6.,Mus musculus abnormal Notch1 cDNA, clone:70-19.,neurogenic locus notch homolog protein 1	chr2	26313421	26359342	1	1	NA	chr2:26349910-26350407	0	12.1893	2.25036	-1.45381	0.166488	0	1	1	NA	1	NA	NA	NA	40.8025	20.5054	33.4806	33.4434	13.5466	8.85407
Plce1	1-phosphatidylinositol-4,5-bisphosphate	chr19	38598686	38859590	NA	1	NA	chr19:38683710-38684051	0	5.59288	1.26439	-1.45271	0.468324	0	1	NA	NA	1	NA	NA	NA	10.2006	19.005	10.7616	7.04072	9.03106	0
Foxn2	Mus musculus 8 days embryo whole body cDNA, RIKEN full-length enriched library, clone:5730435C12 product:forkhead box N2, full insert sequence.,forkhead box N2	chr17	88840051	88889873	NA	NA	1	chr17:88908472-88908666	18600	6.70078	1.21572	-1.45258	NA	0	1	NA	NA	1	NA	NA	NA	8.7434	3.00079	8.37016	7.04072	0	4.42703
Bfar	bifunctional apoptosis regulator isoform 1,bifunctional apoptosis regulator isoform 2	chr16	13671950	13703705	NA	1	NA	chr16:13671833-13672791	0	3.89394	0.73857	-1.4511	0.303845	0	1	NA	NA	1	NA	NA	NA	13.1151	19.005	17.936	24.6425	0	13.2811
3110001I22Rik	hypothetical protein LOC66598	chr16	13671950	13678478	NA	1	NA	chr16:13671833-13672791	0	3.89394	0.73857	-1.4511	0.303845	0	1	NA	NA	1	NA	NA	NA	13.1151	19.005	17.936	24.6425	0	13.2811
Dyrk1b	dual specificity	chr7	28964501	28972313	NA	1	NA	chr7:28964354-28964921	0	6.42185	1.36648	-1.4502	0.2884	0	1	NA	1	1	NA	NA	NA	36.4308	19.005	17.936	14.0814	11.2888	4.42703
Ccpg1	RecName: Full=Cell cycle progression protein 1;,SubName: Full=Putative uncharacterized protein; Flags: Fragment;,cell cycle progression protein 1 isoform 1,cell cycle progression protein 1 isoform 2	chr9	72833357	72864147	NA	1	NA	chr9:72833022-72833590	0	6.12417	0.966689	-1.4493	0.414234	0	1	1	NA	1	NA	NA	NA	14.5723	8.50222	17.936	24.6425	9.03106	2.21352
Synj2	synaptojanin-2 isoform a,synaptojanin-2 isoform b,synaptojanin-2 isoform c,synaptojanin-2 isoform d	chr17	5941279	6044290	NA	1	1	chr17:5987307-5987818	0	1.45875	0.421874	-1.44866	NA	0	1	NA	NA	1	NA	NA	NA	8.7434	12.5033	2.39147	0	4.51553	0
Dgat2	diacylglycerol O-acyltransferase 2	chr7	106302172	106331223	NA	NA	1	chr7:106363931-106364226	-32709	3.35504	0.73077	-1.44813	NA	0	1	NA	NA	1	NA	NA	NA	8.7434	7.50196	4.78295	3.52036	4.51553	0
Dstn	destrin	chr2	143741066	143769060	NA	1	1	chr2:143740552-143741553	0	6.79488	1.35293	-1.44806	0.0654946	0	1	1	1	1	NA	NA	NA	33.5164	40.0105	33.4806	38.7239	13.5466	13.2811
Neu1	sialidase-1 precursor	chr17	35068197	35074242	NA	1	NA	chr17:35067870-35068512	0	4.93775	0.871053	-1.44708	0.353586	0	1	NA	NA	1	NA	NA	NA	13.1151	17.0044	9.56589	22.8823	6.77329	4.42703
Tmem126a	Mus musculus adult male cerebellum cDNA, RIKEN full-length enriched library, clone:1500032K02 product:hypothetical protein, full insert sequence.,transmembrane protein 126A	chr7	97599221	97605718	NA	NA	1	chr7:97605610-97606277	0	4.39169	0.868797	-1.44695	0.34099	0	1	NA	NA	1	NA	NA	NA	21.8585	13.0034	13.1531	15.8416	2.25776	8.85407
Tmem126a	Mus musculus adult male cerebellum cDNA, RIKEN full-length enriched library, clone:1500032K02 product:hypothetical protein, full insert sequence.,transmembrane protein 126A	chr7	97599221	97605718	NA	NA	1	chr7:97605562-97606328	0	3.82409	0.756511	-1.44693	0.34099	0	1	NA	NA	1	NA	NA	NA	21.8585	13.0034	13.1531	15.8416	2.25776	8.85407
Col6a2	collagen alpha-2(VI) chain precursor	chr10	76058500	76086149	1	1	NA	chr10:76113754-76114155	-27606	7.42312	1.68863	-1.44596	0.319728	0	1	NA	NA	1	NA	NA	NA	16.0296	19.5051	27.5019	8.80089	6.77329	6.64055
Pgbd5	piggyBac transposable element derived 5	chr8	126892948	126957836	NA	1	NA	chr8:126974447-126974916	-16612	5.54687	1.17074	-1.44458	0.322688	0	1	NA	1	1	NA	NA	NA	17.4868	16.0042	16.7403	10.5611	9.03106	2.21352
Fnbp1	formin-binding protein 1 isoform a,formin-binding protein 1 isoform b,formin-binding protein 1 isoform c,formin-binding protein 1 isoform d,formin-binding protein 1 isoform e	chr2	30881725	30997528	NA	1	NA	chr2:30997344-30997853	0	4.24529	0.675125	-1.4441	NA	0	1	NA	NA	1	NA	NA	NA	5.82893	8.50222	7.17442	17.6018	2.25776	4.42703
D930048N14Rik	SubName: Full=Novel protein;	chr11	51464455	51471183	1	1	NA	chr11:51464403-51464568	0	5.2873	1.36796	-1.44383	NA	0	1	NA	NA	NA	NA	NA	NA	10.2006	8.50222	3.58721	1.76018	2.25776	2.21352
Reps1	ralBP1-associated Eps domain-containing protein	chr10	17775745	17844961	1	NA	NA	chr10:17775004-17775874	0	2.53788	0.518882	-1.44359	0.373422	0	1	NA	NA	1	NA	NA	NA	11.6579	12.5033	14.3488	10.5611	4.51553	4.42703
Zan	Mus musculus visual cortex cDNA, RIKEN full-length enriched library, clone:K230003I11 product:zonadhesin, full insert sequence.,zonadhesin	chr5	137819864	137918292	1	NA	NA	chr5:137881294-137881766	0	3.66528	0.685095	-1.4432	0.551237	0	1	NA	NA	1	NA	NA	NA	2.91447	13.0034	9.56589	10.5611	6.77329	0
Il6	SubName: Full=Interleukin 6; SubName: Full=Interleukin 6, isoform CRA_b;,interleukin-6 precursor	chr5	30339700	30346521	NA	NA	1	chr5:30339290-30340003	0	3.57356	0.798531	-1.44173	0.361423	0	1	NA	NA	1	NA	NA	NA	23.3157	16.5043	10.7616	10.5611	4.51553	6.64055
Col12a1	Mus musculus 0 day neonate skin cDNA, RIKEN full-length enriched library, clone:4632409D22 product:procollagen, type XII, alpha 1, full insert sequence.,Mus musculus 0 day neonate skin cDNA, RIKEN full-length enriched library, clone:4632424C01 product:procollagen, type XII, alpha 1, full insert sequence.,collagen alpha-1(XII) chain	chr9	79446797	79566485	NA	1	1	chr9:79564929-79566725	0	1.59328	0.360096	-1.43915	0.409684	0	1	NA	NA	1	NA	NA	NA	30.6019	20.5054	13.1531	8.80089	13.5466	0
Slc27a4	long-chain fatty acid transport protein 4	chr2	29658199	29673042	NA	NA	1	chr2:29658012-29659332	0	3.50906	0.676302	-1.43735	0.196556	0	1	NA	1	1	NA	NA	NA	33.5164	20.0052	22.719	24.6425	11.2888	6.64055
Crabp2	cellular retinoic acid-binding protein 2	chr3	87752614	87757294	1	1	1	chr3:87753622-87754009	0	10.4796	1.72352	-1.43717	0.369742	0	1	1	1	1	NA	NA	NA	7.28616	19.005	16.7403	31.6832	9.03106	4.42703
Tmem2	Mus musculus bone marrow macrophage cDNA, RIKEN full-length enriched library, clone:G530008N16 product:similar to Transmembrane protein 2 [Homo sapiens], full insert sequence.,transmembrane protein 2	chr19	21852831	21932817	1	1	NA	chr19:21852759-21853028	0	10.2884	2.11655	-1.43699	0.304486	0	1	1	1	1	NA	NA	NA	17.4868	15.5041	14.3488	14.0814	4.51553	6.64055
Iqsec1	IQ motif and SEC7 domain-containing protein 1	chr6	90609591	90760117	NA	1	NA	chr6:90714251-90714416	0	7.75099	1.30653	-1.43638	0.715695	0	1	NA	NA	1	NA	NA	NA	4.3717	10.0026	0	10.5611	4.51553	0
Alox5ap	arachidonate 5-lipoxygenase-activating protein	chr5	150076633	150099623	NA	1	NA	chr5:150123024-150123762	23402	5.92148	1.36943	-1.43623	0.267768	0	1	1	1	1	NA	NA	NA	48.0887	23.5062	26.3062	12.3213	11.2888	8.85407
Pkp2	SubName: Full=Putative uncharacterized protein Pkp2;,plakophilin-2	chr16	16213437	16272805	NA	NA	1	chr16:16213279-16213570	0	6.02721	1.18089	-1.43513	0.482838	0	1	NA	NA	1	NA	NA	NA	5.82893	10.5027	9.56589	10.5611	2.25776	4.42703
Chrdl1	chordin-like protein 1 1,chordin-like protein 1 2	chrX	139720216	139828805	NA	1	1	chrX:139779236-139779469	0	11.0023	1.47484	-1.43368	NA	0	1	NA	NA	1	NA	NA	NA	5.82893	5.00131	2.39147	26.4027	2.25776	4.42703
Wdr95	Mus musculus adult male testis cDNA, RIKEN full-length enriched library, clone:4930434E21 product:RIKEN cDNA 4930434E21 gene, full insert sequence.,hypothetical protein LOC381693	chr5	150331253	150414469	NA	NA	1	chr5:150329249-150329563	-1691	5.65586	1.06211	-1.43347	0.521348	0	1	NA	NA	1	NA	NA	1	14.5723	8.50222	4.78295	10.5611	4.51553	2.21352
Actn1	Mus musculus 13 days embryo head cDNA, RIKEN full-length enriched library, clone:3110023F10 product:ALPHA-ACTININ 1 (ALPHA-ACTININ CYTOSKELETAL ISOFORM) (NON-MUSCLE ALPHA-ACTININ 1) (F-ACTIN CROSS LINKING PROTEIN) homolog [Rattus norvegicus], full insert sequence.,alpha-actinin-1	chr12	81268528	81361358	NA	1	1	chr12:81331046-81331422	0	4.58691	0.886975	-1.43302	0.535878	0	1	NA	NA	1	NA	1	NA	11.6579	5.50144	14.3488	7.04072	4.51553	2.21352
Mylk2	myosin light chain kinase 2, skeletal/cardiac	chr2	152737087	152748801	NA	1	1	chr2:152739951-152740621	0	3.63904	0.70403	-1.43251	0.47775	0	1	NA	NA	1	NA	NA	NA	4.3717	14.0037	14.3488	15.8416	0	8.85407
Sirt6	NAD-dependent deacetylase sirtuin-6 isoform 1,NAD-dependent deacetylase sirtuin-6 isoform 2	chr10	81084530	81090353	NA	1	NA	chr10:81090179-81090478	0	5.32135	1.14929	-1.4319	0.581924	0	1	NA	NA	1	NA	NA	NA	1.45723	12.5033	14.3488	7.04072	2.25776	4.42703
Lnx2	ligand of Numb protein X 2	chr5	147828230	147888148	NA	NA	1	chr5:147804983-147805525	22706	9.94255	1.90206	-1.43181	0.178813	0	1	1	1	1	NA	NA	NA	36.4308	21.5056	23.9147	31.6832	6.77329	13.2811
Shroom1	Mus musculus adult male liver cDNA, RIKEN full-length enriched library, clone:1300007L22 product:RIKEN cDNA 1300007L22 gene, full insert sequence.,SubName: Full=Putative uncharacterized protein Shroom1; SubName: Full=Shroom family member 1, isoform CRA_a;,protein Shroom1	chr11	53270706	53281257	NA	1	1	chr11:53270552-53271207	0	3.31683	0.65825	-1.43155	0.523154	0	1	NA	NA	1	NA	NA	NA	14.5723	7.00183	21.5233	7.04072	9.03106	0
Itgav	SubName: Full=Integrin alpha V; Flags: Fragment;,integrin alpha-V precursor	chr2	83564553	83647073	NA	NA	1	chr2:83554818-83555066	-9488	4.66058	0.95101	-1.43082	NA	0	1	NA	NA	1	NA	NA	NA	8.7434	7.00183	2.39147	7.04072	0	4.42703
Slc39a14	SubName: Full=Putative uncharacterized protein Slc39a14;,zinc transporter ZIP14 isoform a,zinc transporter ZIP14 isoform b	chr14	70703273	70751231	1	1	1	chr14:70733316-70733810	0	13.1411	2.74146	-1.43046	0.0771581	0	1	1	NA	1	NA	NA	NA	37.8881	34.509	43.0465	29.923	13.5466	13.2811
Setd1b	SubName: Full=Putative uncharacterized protein; Flags: Fragment;	chr5	123592201	123599990	NA	1	NA	chr5:123588313-123588640	-3562	14.5021	2.69903	-1.4299	0.296299	0	1	NA	NA	1	NA	NA	NA	33.5164	13.0034	29.8934	24.6425	13.5466	4.42703
Tmem120b	transmembrane protein 120B	chr5	123526283	123567454	NA	NA	1	chr5:123588313-123588640	20860	14.5021	2.69903	-1.4299	0.296299	0	1	NA	NA	1	NA	NA	NA	33.5164	13.0034	29.8934	24.6425	13.5466	4.42703
Dclk2	Mus musculus mRNA for doublecortin-like protein kinase, complete cds.,serine/threonine-protein kinase DCLK2 isoform 1,serine/threonine-protein kinase DCLK2 isoform 2,serine/threonine-protein kinase DCLK2 isoform 3,serine/threonine-protein kinase DCLK2 isoform 4,serine/threonine-protein kinase DCLK2 isoform 5,serine/threonine-protein kinase DCLK2 isoform 6	chr3	86590071	86724806	NA	NA	1	chr3:86676931-86677671	0	4.44022	0.95615	-1.42952	0.335468	0	1	NA	1	1	NA	NA	NA	24.773	19.005	11.9574	17.6018	0	13.2811
Abca4	SubName: Full=Putative uncharacterized protein;,retinal-specific ATP-binding cassette	chr3	121747377	121882979	NA	1	NA	chr3:121825751-121826215	0	13.7596	2.85317	-1.42808	0.139752	0	1	1	1	1	NA	NA	NA	23.3157	42.011	46.6337	29.923	20.3199	6.64055
Tjap1	Mus musculus adult male kidney cDNA, RIKEN full-length enriched library, clone:0610041D19 product:CDNA FLJ14207 FIS, CLONE NT2RP3003185, WEAKLY SIMILAR TO TROPOMYOSIN 1, FUSION PROTEIN 33 homolog [Homo sapiens], full insert sequence.,tight junction-associated protein 1	chr17	46394824	46419962	NA	NA	1	chr17:46403079-46403902	0	15.0434	3.20939	-1.42698	0.0260524	1	1	1	1	1	NA	NA	NA	90.3484	61.5161	69.3527	58.0859	15.8043	35.4163
Nfatc4	nuclear factor of activated T-cells, cytoplasmic	chr14	56443631	56452780	1	1	1	chr14:56441492-56442576	-1056	6.50936	1.1499	-1.42624	0.129599	0	1	NA	1	1	NA	1	NA	32.0591	28.0073	28.6977	49.285	11.2888	13.2811
Sntb2	SubName: Full=Sntb2 protein;,beta-2-syntrophin	chr8	109459649	109538092	NA	1	NA	chr8:109493859-109494024	0	5.65876	1.30653	-1.4252	NA	0	1	NA	NA	1	NA	NA	NA	13.1151	5.50144	4.78295	1.76018	4.51553	0
Aff1	AF4/FMR2 family member 1 isoform 1,AF4/FMR2 family member 1 isoform 2	chr5	104121438	104284341	NA	1	1	chr5:104134937-104135222	0	6.91075	1.54839	-1.42403	0.503224	0	1	NA	NA	1	NA	NA	NA	4.3717	17.0044	17.936	7.04072	6.77329	2.21352
Cubn	cubilin precursor	chr2	13197964	13413503	NA	1	NA	chr2:13372563-13372927	0	5.48261	1.21234	-1.42385	0.495572	0	1	NA	NA	1	NA	NA	NA	20.4013	14.5038	4.78295	8.80089	6.77329	2.21352
Eya1	eyes absent homolog 1	chr1	14159038	14300280	1	1	1	chr1:14263998-14264414	0	6.85185	1.70084	-1.42297	0.450041	0	1	1	NA	1	NA	NA	NA	33.5164	14.5038	17.936	7.04072	0	13.2811
Scai	RecName: Full=Protein SCAI; AltName: Full=Suppressor of cancer cell invasion protein;,SubName: Full=Putative uncharacterized protein; Flags: Fragment;,protein SCAI	chr2	38921734	39046250	NA	1	NA	chr2:39046050-39046330	0	7.61852	1.57604	-1.4217	0.394824	0	1	NA	1	1	NA	NA	NA	11.6579	13.5035	11.9574	10.5611	6.77329	2.21352
Gm14005	Mus musculus mammary gland RCB-0526 Jyg-MC(A) cDNA, RIKEN full-length enriched library, clone:G830006F16 product:unclassifiable, full insert sequence.	chr2	128124398	128255087	NA	NA	1	chr2:128206349-128206678	0	7.98365	1.43374	-1.42164	0.515391	0	1	NA	NA	1	NA	NA	NA	10.2006	13.5035	4.78295	21.1221	0	8.85407
Rabgap1l	rab GTPase-activating protein 1-like isoform b	chr1	162149304	162281702	NA	1	NA	chr1:162142987-162143359	5946	8.10783	1.44877	-1.42137	0.449261	0	1	NA	NA	1	NA	NA	NA	17.4868	17.0044	5.97868	21.1221	11.2888	0
Tmem126a	Mus musculus adult male cerebellum cDNA, RIKEN full-length enriched library, clone:1500032K02 product:hypothetical protein, full insert sequence.,transmembrane protein 126A	chr7	97599221	97605718	NA	NA	1	chr7:97605649-97606284	0	4.53167	0.912581	-1.42113	0.360747	0	1	NA	NA	1	NA	NA	NA	21.8585	13.0034	11.9574	15.8416	2.25776	8.85407
Bcar3	breast cancer anti-estrogen resistance protein	chr3	122122697	122233100	NA	1	NA	chr3:122212114-122212944	0	8.35936	1.63166	-1.42029	0.0868144	0	1	1	NA	1	NA	NA	NA	29.1447	33.5088	44.2423	38.7239	13.5466	13.2811
Plau	SubName: Full=Plasminogen activator, urokinase;,urokinase-type plasminogen activator	chr14	21655883	21662610	1	1	1	chr14:21650525-21650690	-5194	8.23555	1.42939	-1.41973	0.734749	0	1	NA	NA	1	NA	NA	NA	2.91447	9.50249	0	12.3213	0	4.42703
Fnbp1	formin-binding protein 1 isoform a,formin-binding protein 1 isoform b,formin-binding protein 1 isoform c,formin-binding protein 1 isoform d,formin-binding protein 1 isoform e	chr2	30881725	30997528	NA	1	NA	chr2:30996839-30997803	0	3.38437	0.580099	-1.41968	0.347911	0	1	NA	NA	1	NA	NA	NA	13.1151	13.0034	14.3488	22.8823	6.77329	4.42703
Auts2	SubName: Full=Auts2 protein; Flags: Fragment;,SubName: Full=Auts2 protein; SubName: Full=Putative uncharacterized protein;,autism susceptibility gene 2 protein	chr5	131913551	133018213	1	1	1	chr5:132014115-132014830	0	3.91085	0.767945	-1.41939	0.392722	0	1	NA	NA	1	NA	NA	NA	13.1151	12.0031	23.9147	12.3213	9.03106	2.21352
Ablim1	actin-binding LIM protein 1 isoform 1,actin-binding LIM protein 1 isoform 2,actin-binding LIM protein 1 isoform 3	chr19	57107753	57389409	1	1	1	chr19:57130204-57130610	0	8.21519	1.90836	-1.41891	0.322688	0	1	1	NA	1	NA	NA	NA	32.0591	25.5067	13.1531	12.3213	11.2888	4.42703
Skil	ski-like protein isoform a,ski-like protein isoform b	chr3	30993982	31021499	NA	NA	1	chr3:30992773-30993062	-921	24.203	4.79132	-1.41705	0.128852	0	1	1	1	1	NA	NA	NA	21.8585	37.5098	41.8508	42.2443	6.77329	19.9217
Glis1	SubName: Full=GLIS family zinc finger 1; Flags: Fragment;,zinc finger protein GLIS1	chr4	107107195	107307664	NA	1	NA	chr4:107125267-107126335	0	6.01672	1.28704	-1.41682	0.232433	0	1	1	NA	1	NA	NA	NA	18.944	58.0152	23.9147	38.7239	9.03106	17.7081
Slc16a10	monocarboxylate transporter 10 isoform 1,monocarboxylate transporter 10 isoform 2	chr10	39753340	39862060	NA	1	NA	chr10:39814449-39814677	0	4.7399	0.945515	-1.41631	NA	0	1	NA	NA	1	NA	NA	NA	11.6579	6.00157	2.39147	5.28054	4.51553	0
Foxl1	forkhead box protein L1	chr8	123651584	123654544	1	NA	NA	chr8:123656963-123657253	2420	5.81679	1.18496	-1.41498	0.498599	0	1	NA	NA	1	NA	NA	NA	5.82893	9.50249	11.9574	8.80089	2.25776	4.42703
Cdk14	SubName: Full=Pftk1 protein; SubName: Full=Putative uncharacterized protein;,SubName: Full=Putative uncharacterized protein;,cell division protein kinase 14	chr5	4803384	5380251	NA	1	NA	chr5:5175289-5175567	0	11.9956	2.12095	-1.41495	0.435364	0	1	NA	NA	1	NA	NA	NA	11.6579	14.5038	9.56589	26.4027	0	11.0676
Rtn2	reticulon-2 isoform B,reticulon-2 isoform C	chr7	19868015	19881509	NA	1	NA	chr7:19905219-19905583	23711	11.9762	2.56391	-1.41495	0.275748	0	1	NA	NA	1	NA	NA	NA	37.8881	19.005	20.3275	21.1221	2.25776	15.4946
Chd7	Mus musculus chromodomain helicase DNA binding protein 7, mRNA (cDNA clone IMAGE:4007312), partial cds.,RecName: Full=Chromodomain-helicase-DNA-binding protein 7; Short=CHD-7; EC=3.6.4.12; AltName: Full=ATP-dependent helicase CHD7;,chromodomain-helicase-DNA-binding protein 7	chr4	8617552	8793956	1	NA	NA	chr4:8574244-8574820	-42733	10.0738	1.94172	-1.41426	0.118444	0	1	1	1	1	NA	NA	NA	26.2302	30.508	28.6977	35.2036	13.5466	8.85407
Myh9	SubName: Full=Myh9 protein;,SubName: Full=Myh9 protein; Flags: Fragment;,SubName: Full=Putative uncharacterized protein;,myosin-9 isoform 1	chr15	77591018	77672545	NA	1	NA	chr15:77713281-77713796	-40737	8.22907	1.7728	-1.41425	0.271414	0	1	NA	1	1	NA	NA	NA	40.8025	20.0052	17.936	19.362	6.77329	11.0676
Ppap2b	lipid phosphate phosphohydrolase 3	chr4	104829951	104905372	NA	1	NA	chr4:104885924-104886227	0	4.49115	0.711475	-1.41197	NA	0	1	NA	NA	NA	NA	NA	NA	5.82893	3.50092	8.37016	8.80089	4.51553	0
B4galt5	beta-1,4-galactosyltransferase 5	chr2	167123944	167174678	NA	1	1	chr2:167174688-167175084	-11	12.1878	2.27994	-1.41178	0.22262	0	1	1	1	1	NA	NA	NA	32.0591	19.005	19.1318	29.923	9.03106	8.85407
Jarid2	Mus musculus 9.5 days embryo parthenogenote cDNA, RIKEN full-length enriched library, clone:B130010D11 product:jumonji, full insert sequence.,protein Jumonji	chr13	44826206	45016346	1	1	NA	chr13:44826178-44826817	0	5.3816	1.0121	-1.41142	0.423238	0	1	NA	NA	1	NA	NA	NA	8.7434	26.0068	13.1531	22.8823	13.5466	0
Ano1	anoctamin-1	chr7	151774555	151924448	NA	NA	1	chr7:151870412-151871260	0	4.89973	1.08859	-1.41131	0.217892	0	1	NA	NA	1	NA	NA	1	17.4868	27.5072	28.6977	19.362	4.51553	13.2811
Dner	delta and Notch-like epidermal growth	chr1	84366413	84692796	1	NA	NA	chr1:84356628-84356927	9487	6.90468	1.18319	-1.41089	0.578052	0	1	NA	NA	1	NA	NA	NA	2.91447	8.00209	10.7616	15.8416	0	6.64055
B4galt3	beta-1,4-galactosyltransferase 3	chr1	173200458	173207026	NA	1	1	chr1:173192801-173193243	-7216	5.11659	1.06719	-1.41086	0.421067	0	1	NA	NA	1	NA	NA	NA	14.5723	11.503	10.7616	12.3213	0	8.85407
Adamts4	A disintegrin and metalloproteinase with	chr1	173180552	173190053	NA	1	1	chr1:173192801-173193243	2749	5.11659	1.06719	-1.41086	0.421067	0	1	NA	NA	1	NA	NA	NA	14.5723	11.503	10.7616	12.3213	0	8.85407
Slc25a24	calcium-binding mitochondrial carrier protein	chr3	108926066	108971327	NA	NA	1	chr3:108968145-108968580	0	6.76719	1.53334	-1.41052	0.297956	0	1	NA	NA	1	NA	NA	NA	20.4013	21.5056	15.5446	12.3213	9.03106	4.42703
Mgp	matrix Gla protein precursor	chr6	136820955	136824326	1	1	1	chr6:136848856-136849316	-24531	4.03972	0.93729	-1.4102	0.504644	0	1	NA	NA	1	NA	NA	1	16.0296	11.503	16.7403	3.52036	9.03106	0
Mmp14	matrix metalloproteinase-14	chr14	55050440	55060095	NA	1	1	chr14:55068112-55068320	8018	8.58229	1.65211	-1.40967	0.542391	0	1	NA	NA	1	NA	NA	NA	2.91447	9.50249	13.1531	10.5611	2.25776	4.42703
Arhgap22	RecName: Full=Rho GTPase-activating protein 22; AltName: Full=Rho-type GTPase-activating protein 22; AltName: Full=p68RacGAP;,rho GTPase-activating protein 22	chr14	34030008	34183122	1	NA	NA	chr14:34045193-34045622	0	1.86787	0.50251	-1.40939	NA	0	1	NA	NA	1	1	NA	NA	11.6579	7.50196	4.78295	0	4.51553	0
Prrx1	paired mesoderm homeobox protein 1 isoform a,paired mesoderm homeobox protein 1 isoform b	chr1	165175249	165243781	NA	1	NA	chr1:165139132-165139808	35442	10.8646	2.5567	-1.40878	0.171269	0	1	1	1	1	NA	NA	NA	75.7761	40.0105	37.0678	26.4027	9.03106	24.3487
Actg1	actin, cytoplasmic 2	chr11	120207003	120209798	NA	1	NA	chr11:120214968-120215174	-5171	14.2449	2.71464	-1.40853	0.356262	0	1	NA	NA	1	NA	NA	NA	20.4013	13.5035	10.7616	17.6018	6.77329	4.42703
H6pd	GDH/6PGL endoplasmic bifunctional protein	chr4	149353589	149383132	NA	1	NA	chr4:149382299-149383355	0	2.12115	0.446686	-1.408	0.446257	0	1	NA	NA	1	NA	NA	NA	11.6579	10.0026	16.7403	10.5611	0	8.85407
Glis1	SubName: Full=GLIS family zinc finger 1; Flags: Fragment;,zinc finger protein GLIS1	chr4	107107195	107307664	NA	1	NA	chr4:107174462-107175621	0	3.11483	0.685993	-1.40653	0.227694	0	1	NA	1	1	NA	NA	NA	26.2302	21.0055	20.3275	15.8416	6.77329	8.85407
Mark3	MAP/microtubule affinity-regulating kinase 3	chr12	112812720	112894438	NA	NA	1	chr12:112807003-112807419	-5302	7.18479	1.62774	-1.40642	0.345209	0	1	NA	NA	1	NA	NA	1	29.1447	18.5048	11.9574	12.3213	6.77329	6.64055
Tnfrsf11a	tumor necrosis factor receptor superfamily	chr1	107677299	107744558	1	1	1	chr1:107729511-107729838	0	2.55359	0.690256	-1.40601	NA	0	1	NA	NA	1	NA	NA	NA	10.2006	9.00236	2.39147	1.76018	2.25776	2.21352
Syde2	synapse defective 1, Rho GTPase, homolog 2	chr3	145650833	145684684	NA	NA	1	chr3:145650902-145651837	0	2.73149	0.735054	-1.40544	0.411739	0	1	NA	NA	1	NA	NA	NA	18.944	23.5062	22.719	3.52036	4.51553	8.85407
Tjap1	Mus musculus adult male kidney cDNA, RIKEN full-length enriched library, clone:0610041D19 product:CDNA FLJ14207 FIS, CLONE NT2RP3003185, WEAKLY SIMILAR TO TROPOMYOSIN 1, FUSION PROTEIN 33 homolog [Homo sapiens], full insert sequence.,tight junction-associated protein 1	chr17	46394824	46419962	NA	NA	1	chr17:46403048-46403960	0	13.9125	3.02549	-1.40504	0.023442	1	1	1	1	1	NA	NA	NA	90.3484	65.5171	70.5485	59.8461	15.8043	37.6298
Hsp90ab1	heat shock protein HSP 90-beta	chr17	45704726	45710210	1	NA	NA	chr17:45709614-45711324	0	3.91731	0.734871	-1.40483	0.176552	0	1	NA	NA	1	NA	NA	NA	43.717	22.0058	28.6977	42.2443	9.03106	15.4946
Megf6	multiple epidermal growth factor-like domains	chr4	153544821	153649830	NA	1	1	chr4:153622363-153622902	0	5.45174	1.05631	-1.40342	0.34469	0	1	1	1	1	NA	1	NA	18.944	13.5035	11.9574	17.6018	4.51553	6.64055
Dab2ip	disabled homolog 2-interacting protein isoform	chr2	35413977	35586514	1	1	1	chr2:35445265-35445794	0	3.42052	0.630439	-1.40182	0.590515	0	1	NA	NA	1	NA	NA	NA	11.6579	3.50092	14.3488	8.80089	4.51553	2.21352
Ttc28	tetratricopeptide repeat protein 28	chr5	111308821	111718799	NA	1	1	chr5:111657417-111657594	0	10.0812	1.99873	-1.40119	0.540113	0	1	1	1	1	NA	NA	NA	8.7434	10.5027	4.78295	12.3213	0	6.64055
Plk1s1	centrosomal protein kizuna	chr2	146681624	146795825	NA	1	NA	chr2:146681367-146681638	0	5.70923	1.19323	-1.4008	0.509545	0	1	NA	NA	1	NA	NA	NA	10.2006	10.0026	8.37016	7.04072	6.77329	0
Samd4	protein Smaug homolog 1 isoform 1,protein Smaug homolog 1 isoform 2,protein Smaug homolog 1 isoform 3	chr14	47502639	47725492	NA	1	1	chr14:47507250-47507442	0	13.3374	2.35119	-1.40066	0.495774	0	1	NA	NA	1	NA	NA	NA	18.944	7.50196	7.17442	17.6018	4.51553	4.42703
Dcaf6	DDB1- and CUL4-associated factor 6	chr1	167259631	167390594	NA	1	1	chr1:167363142-167363517	0	5.91916	1.17678	-1.40051	0.45358	0	1	NA	NA	1	NA	NA	NA	10.2006	15.5041	7.17442	14.0814	6.77329	2.21352
Atp5g1	ATP synthase lipid-binding protein,	chr11	95934106	95937008	NA	NA	1	chr11:95936795-95937460	0	5.57092	1.18034	-1.40033	0.223831	0	1	NA	1	1	NA	NA	NA	21.8585	23.006	17.936	19.362	9.03106	6.64055
Sbno2	protein strawberry notch homolog 2	chr10	79519758	79565447	NA	1	NA	chr10:79566853-79567165	-1407	8.03393	1.3819	-1.39956	0.553677	0	1	NA	NA	1	NA	NA	NA	8.7434	5.50144	21.5233	14.0814	9.03106	0
Rfwd2	E3 ubiquitin-protein ligase RFWD2	chr1	161162456	161277711	NA	NA	1	chr1:161161949-161162537	0	3.39847	0.733255	-1.3992	0.478387	0	1	NA	NA	1	NA	NA	NA	8.7434	13.0034	17.936	7.04072	9.03106	0
Grm7	RecName: Full=Metabotropic glutamate receptor 7; Short=mGluR7; Flags: Precursor;,metabotropic glutamate receptor 7 precursor	chr6	110595591	111517224	1	1	NA	chr6:111004392-111004746	0	12.4507	2.85493	-1.39804	0.217245	0	1	1	NA	1	NA	NA	NA	34.9736	24.0063	33.4806	14.0814	11.2888	8.85407
Stk40	serine/threonine-protein kinase 40 isoform a,serine/threonine-protein kinase 40 isoform b	chr4	125781200	125818273	NA	NA	1	chr4:125787903-125788445	0	4.1036	0.851592	-1.39728	0.414528	0	1	NA	NA	1	NA	NA	NA	14.5723	12.0031	9.56589	12.3213	2.25776	6.64055
Akap6	A kinase (PRKA) anchor protein 6,Mus musculus cDNA, RIKEN full-length enriched library, clone:M5C1002B21 product:A-kinase anchor protein 6 (Protein kinase A anchoring protein 6) (PRKA6) (mAKAP) homolog [Rattus norvegicus], full insert sequence.	chr12	53800369	54252002	1	NA	1	chr12:53883784-53884372	0	5.16863	1.16884	-1.39683	0.32745	0	1	NA	NA	1	NA	NA	NA	27.6874	16.5043	15.5446	12.3213	4.51553	8.85407
Nedd4	E3 ubiquitin-protein ligase NEDD4,SubName: Full=Neural cell expressed, developmentally down-regulted gene 4, isoform CRA_c; SubName: Full=Putative uncharacterized protein;	chr9	72510153	72597655	NA	1	NA	chr9:72487724-72488365	-21789	3.10935	0.704255	-1.39535	0.468324	0	1	NA	NA	1	NA	NA	NA	10.2006	17.5046	7.17442	10.5611	4.51553	4.42703
Adh7	alcohol dehydrogenase class 4 mu/sigma chain	chr3	137880736	137895006	NA	1	NA	chr3:137888160-137888543	0	5.45498	1.20513	-1.39514	0.424317	0	1	NA	NA	1	NA	NA	NA	11.6579	11.503	15.5446	8.80089	2.25776	6.64055
Wwtr1	WW domain-containing transcription regulator	chr3	57259565	57379832	1	1	NA	chr3:57379074-57380246	0	4.23468	0.954295	-1.39511	0.142798	0	1	NA	1	1	NA	NA	NA	33.5164	32.5085	28.6977	21.1221	13.5466	8.85407
Tiam2	RecName: Full=T-lymphoma invasion and metastasis-inducing protein 2; Short=TIAM-2; AltName: Full=SIF and TIAM1-like exchange factor;,T-lymphoma invasion and metastasis-inducing	chr17	3326572	3519397	NA	1	1	chr17:3442554-3443241	0	5.80568	1.20156	-1.39471	0.29264	0	1	NA	NA	1	NA	NA	NA	26.2302	18.0047	17.936	22.8823	0	15.4946
Crebl2	Mus musculus adult male corpora quadrigemina cDNA, RIKEN full-length enriched library, clone:B230205M03 product:Cre binding protein-like 2 homolog [Homo sapiens], full insert sequence.,cAMP-responsive element-binding protein-like 2	chr6	134780216	134807901	NA	1	NA	chr6:134780113-134780414	0	6.26797	1.10798	-1.3942	0.538753	0	1	NA	NA	1	NA	NA	NA	4.3717	10.5027	7.17442	14.0814	4.51553	2.21352
4930402H24Rik	Mus musculus adult male testis cDNA, RIKEN full-length enriched library, clone:4932431A11 product:DJ687F11.2 (Novel protein (Contains part of translation of cDNA DKFZp434N061, Em:AL110249)) (Fragment) homolog [Homo sapiens], full insert sequence.,hypothetical protein LOC228602	chr2	130533588	130665846	NA	1	1	chr2:130665971-130666155	-126	6.35577	1.2818	-1.39389	NA	0	1	NA	NA	1	NA	NA	NA	1.45723	4.50118	13.1531	5.28054	0	4.42703
Apc	SubName: Full=Putative uncharacterized protein;,adenomatous polyposis coli protein	chr18	34380637	34481844	NA	NA	1	chr18:34380342-34381177	0	5.74341	1.23463	-1.39373	0.1626	0	1	1	1	1	NA	NA	NA	30.6019	25.0065	28.6977	22.8823	6.77329	13.2811
2900011O08Rik	hypothetical protein LOC67254	chr16	13986729	14101587	NA	1	1	chr16:14088327-14088786	0	12.3649	2.26809	-1.39356	0.27704	0	1	1	NA	1	NA	NA	NA	24.773	15.5041	33.4806	36.9638	4.51553	15.4946
Arc	activity-regulated cytoskeleton-associated	chr15	74499512	74503000	NA	1	NA	chr15:74502791-74503522	0	4.17317	1.10151	-1.39206	0.366176	0	1	1	1	1	NA	NA	NA	32.0591	25.0065	16.7403	7.04072	4.51553	11.0676
Morc3	microrchidia 3	chr16	93832365	93876318	NA	1	1	chr16:93883822-93883987	7505	5.06999	1.42939	-1.39124	NA	0	1	NA	NA	1	NA	NA	NA	7.28616	6.5017	9.56589	0	0	4.42703
Bsn	protein bassoon	chr9	107998352	108092714	1	NA	NA	chr9:108046844-108047356	0	3.21614	0.690965	-1.39111	0.586829	0	1	NA	NA	1	NA	NA	NA	16.0296	5.00131	9.56589	7.04072	0	6.64055
Ppp1r13b	apoptosis-stimulating of p53 protein 1	chr12	113066668	113146266	NA	1	NA	chr12:113146139-113146394	0	8.78716	1.8498	-1.39069	0.470096	0	1	NA	NA	1	NA	NA	NA	14.5723	8.50222	15.5446	10.5611	0	8.85407
Chd3	Mus musculus 10 days embryo whole body cDNA, RIKEN full-length enriched library, clone:2600010P09 product:inferred: zinc-finger helicase {Homo sapiens}, full insert sequence.,SubName: Full=Chd3 protein;,chromodomain helicase DNA binding protein 3	chr11	69156774	69182928	NA	NA	1	chr11:69179629-69180289	0	5.91826	1.20464	-1.39047	0.264504	0	1	NA	NA	1	NA	NA	NA	26.2302	16.0042	23.9147	19.362	6.77329	8.85407
Snai1	zinc finger protein SNAI1	chr2	167363726	167368311	NA	NA	1	chr2:167378483-167378668	10173	9.96363	2.44015	-1.38878	0.497664	0	1	1	1	1	NA	NA	NA	21.8585	12.0031	8.37016	5.28054	4.51553	4.42703
H6pd	GDH/6PGL endoplasmic bifunctional protein	chr4	149353589	149383132	NA	1	NA	chr4:149382416-149383320	0	2.46203	0.52179	-1.38821	0.462943	0	1	NA	NA	1	NA	NA	NA	11.6579	9.50249	16.7403	10.5611	0	8.85407
Dstn	destrin	chr2	143741066	143769060	NA	1	1	chr2:143740533-143741440	0	6.98285	1.49314	-1.38801	0.084741	0	1	1	1	1	NA	NA	NA	33.5164	38.5101	33.4806	33.4434	13.5466	13.2811
St3gal5	lactosylceramide alpha-2,3-sialyltransferase	chr6	72047606	72104564	NA	NA	1	chr6:72006434-72006789	-40818	10.3042	1.87888	-1.38801	0.327615	0	1	1	NA	1	NA	NA	1	21.8585	15.5041	11.9574	24.6425	9.03106	4.42703
Foxn2	Mus musculus 8 days embryo whole body cDNA, RIKEN full-length enriched library, clone:5730435C12 product:forkhead box N2, full insert sequence.,forkhead box N2	chr17	88840051	88889873	NA	NA	1	chr17:88897504-88897718	7632	6.81975	1.00737	-1.38633	NA	0	1	1	NA	1	NA	NA	NA	0	5.50144	7.17442	12.3213	4.51553	0
Stam2	signal transducing adapter molecule 2	chr2	52547724	52601183	NA	NA	1	chr2:52601942-52602255	-760	4.7328	1.0655	-1.3862	0.630512	0	1	1	NA	1	NA	NA	NA	18.944	4.00105	10.7616	3.52036	4.51553	2.21352
Map4k5	SubName: Full=Putative uncharacterized protein;	chr12	70945860	70994150	NA	1	1	chr12:70993271-70993632	0	7.06089	1.25049	-1.38576	0.43024	0	1	NA	NA	1	NA	NA	NA	11.6579	10.0026	10.7616	17.6018	4.51553	4.42703
Gtf2h1	general transcription factor IIH subunit 1	chr7	54051463	54079170	NA	NA	1	chr7:54094259-54095018	15090	6.48968	1.54033	-1.38475	0.185597	0	1	NA	NA	1	NA	NA	NA	33.5164	33.0086	27.5019	21.1221	2.25776	19.9217
Zgpat	zinc finger CCCH-type with G patch	chr2	181099635	181116099	NA	1	NA	chr2:181100139-181100443	0	8.20411	1.55164	-1.38461	0.493392	0	1	NA	NA	1	NA	NA	NA	7.28616	9.00236	16.7403	15.8416	0	8.85407
Abca4	SubName: Full=Putative uncharacterized protein;,retinal-specific ATP-binding cassette	chr3	121747377	121882979	NA	1	NA	chr3:121825909-121826214	0	16.9043	3.63376	-1.38423	0.201229	0	1	1	1	1	NA	NA	NA	17.4868	35.0092	37.0678	24.6425	15.8043	6.64055
Myocd	SubName: Full=Myocd protein;,myocardin isoform A,myocardin isoform B	chr11	64990071	65083491	NA	NA	1	chr11:65028814-65029055	0	3.859	0.97863	-1.38353	NA	0	1	NA	NA	1	NA	NA	1	11.6579	7.50196	1.19574	3.52036	0	4.42703
Camk1g	calcium/calmodulin-dependent protein kinase type	chr1	195172539	195196476	NA	1	NA	chr1:195226603-195227092	-30128	16.9078	3.97527	-1.38332	0.184454	0	1	1	1	1	NA	NA	NA	90.3484	38.5101	41.8508	29.923	13.5466	24.3487
Slc16a10	monocarboxylate transporter 10 isoform 1,monocarboxylate transporter 10 isoform 2	chr10	39753340	39862060	NA	1	NA	chr10:39814549-39815073	0	3.47275	0.861502	-1.3828	0.495533	0	1	NA	NA	1	NA	NA	NA	16.0296	16.5043	5.97868	7.04072	4.51553	4.42703
Plekhg2	pleckstrin homology domain-containing family G	chr7	29144622	29157681	NA	1	NA	chr7:29143185-29143350	1273	2.40471	0.714695	-1.38258	NA	0	1	NA	NA	1	NA	NA	NA	1.45723	5.00131	4.78295	0	0	2.21352
Myh9	SubName: Full=Myh9 protein;,SubName: Full=Myh9 protein; Flags: Fragment;,SubName: Full=Putative uncharacterized protein;,myosin-9 isoform 1	chr15	77591018	77672545	NA	1	NA	chr15:77628465-77628845	0	7.6621	1.78195	-1.38219	0.341762	0	1	NA	NA	1	NA	NA	NA	27.6874	17.0044	15.5446	10.5611	6.77329	6.64055
Tnfrsf12a	tumor necrosis factor receptor superfamily	chr17	23812411	23814416	NA	NA	1	chr17:23812605-23813093	0	29.3978	5.35023	-1.38156	0.059442	0	1	1	1	1	NA	NA	NA	49.5459	61.016	57.3954	105.611	22.5776	28.7757
Lrrfip1	RecName: Full=Leucine-rich repeat flightless-interacting protein 1; Short=LRR FLII-interacting protein 1; AltName: Full=FLI-LRR-associated protein 1; Short=Flap-1; AltName: Full=H186 FLAP;,leucine-rich repeat flightless-interacting	chr1	92895303	93025521	NA	1	1	chr1:92919105-92919425	0	6.55186	1.41071	-1.3815	0.420837	0	1	NA	NA	1	NA	NA	NA	14.5723	12.5033	9.56589	10.5611	4.51553	4.42703
Arid3a	AT-rich interactive domain-containing protein	chr10	79389816	79417757	NA	1	NA	chr10:79422588-79422843	4832	7.35085	1.8498	-1.37962	0.501357	0	1	NA	NA	1	NA	NA	NA	18.944	11.0029	11.9574	5.28054	0	8.85407
Dock7	dedicator of cytokinesis protein 7	chr4	98603355	98787606	NA	1	NA	chr4:98589870-98590193	13163	14.3339	2.43012	-1.3796	0.357105	0	1	1	1	1	NA	NA	NA	13.1151	13.0034	26.3062	33.4434	9.03106	6.64055
Tmem63a	transmembrane protein 63A	chr1	182872648	182905235	NA	1	NA	chr1:182872640-182872853	0	8.54276	1.61332	-1.37901	0.530167	0	1	NA	1	1	NA	NA	NA	4.3717	9.50249	9.56589	12.3213	2.25776	4.42703
Ggnbp1	gametogenetin-binding protein 1	chr17	27165777	27173323	NA	1	NA	chr17:27193102-27193577	19780	6.67576	1.1773	-1.37857	0.395662	0	1	NA	NA	1	NA	NA	NA	11.6579	11.0029	17.936	21.1221	6.77329	4.42703
Glipr2	Golgi-associated plant pathogenesis-related	chr4	43970573	43991990	NA	NA	1	chr4:43970248-43970742	0	3.98518	0.91382	-1.37838	0.446765	0	1	NA	NA	1	NA	NA	NA	17.4868	11.0029	11.9574	7.04072	4.51553	4.42703
Itm2b	integral membrane protein 2B	chr14	73762038	73785078	NA	1	NA	chr14:73788364-73788557	-3287	7.45679	1.78051	-1.37792	0.591151	0	1	NA	NA	1	NA	NA	NA	17.4868	6.00157	9.56589	3.52036	2.25776	4.42703
Ube2j1	ubiquitin-conjugating enzyme E2 J1	chr4	33118399	33139339	NA	NA	1	chr4:33118074-33118675	0	8.0069	1.46852	-1.37674	0.331051	0	1	1	1	1	NA	NA	NA	10.2006	20.0052	34.6764	29.923	13.5466	4.42703
Has1	Mus musculus 0 day neonate eyeball cDNA, RIKEN full-length enriched library, clone:E130302P16 product:hyaluronan synthase1, full insert sequence.,hyaluronan synthase 1	chr17	17980289	17992152	1	NA	NA	chr17:17964777-17965394	14896	4.85748	1.08104	-1.37621	0.430099	0	1	NA	1	1	1	NA	NA	13.1151	14.5038	33.4806	8.80089	9.03106	4.42703
Zfp217	zinc finger protein 217	chr2	169934142	169968175	NA	1	NA	chr2:169979370-169980092	-11196	4.50105	1.12928	-1.37563	0.305436	0	1	NA	NA	1	NA	NA	NA	23.3157	23.006	22.719	10.5611	2.25776	13.2811
Bmper	BMP-binding endothelial regulator protein	chr9	23027519	23289646	NA	NA	1	chr9:23145199-23145512	0	4.49692	1.03312	-1.37464	0.583704	0	1	NA	NA	1	NA	NA	NA	14.5723	10.5027	4.78295	5.28054	6.77329	0
Glis1	SubName: Full=GLIS family zinc finger 1; Flags: Fragment;,zinc finger protein GLIS1	chr4	107107195	107307664	NA	1	NA	chr4:107125423-107126362	0	6.71666	1.46385	-1.37426	0.25715	0	1	1	NA	1	NA	1	NA	17.4868	55.5145	23.9147	38.7239	9.03106	17.7081
Sorcs2	VPS10 domain-containing receptor SorCS2	chr5	36359829	36740788	NA	1	1	chr5:36597763-36598053	0	5.27208	1.11505	-1.37422	0.530779	0	1	NA	NA	1	NA	NA	NA	11.6579	9.50249	7.17442	7.04072	6.77329	0
Bcas3	SubName: Full=Breast carcinoma amplified sequence 3; Flags: Fragment;,breast carcinoma-amplified sequence 3 homolog	chr11	85166665	85639560	NA	1	NA	chr11:85165932-85166801	0	5.48552	1.2637	-1.37409	0.2021	0	1	NA	NA	1	NA	NA	NA	36.4308	34.509	23.9147	19.362	18.0621	4.42703
Bcas3	SubName: Full=Breast carcinoma amplified sequence 3; Flags: Fragment;,breast carcinoma-amplified sequence 3 homolog	chr11	85166665	85639560	NA	1	NA	chr11:85165955-85166799	0	5.648	1.30114	-1.37409	0.2021	0	1	NA	NA	1	NA	NA	NA	36.4308	34.509	23.9147	19.362	18.0621	4.42703
Ntng1	netrin-G1 isoform a,netrin-G1 isoform b,netrin-G1 isoform c,netrin-G1 isoform d,netrin-G1 isoform e,netrin-G1 isoform f	chr3	109582967	109946390	NA	NA	1	chr3:109739123-109739288	0	4.81898	1.36796	-1.3738	NA	0	1	NA	NA	NA	NA	NA	NA	8.7434	7.00183	7.17442	0	2.25776	2.21352
Nexn	nexilin	chr3	151899947	151929284	1	1	1	chr3:151901715-151901921	0	3.70842	1.04649	-1.37374	NA	0	1	NA	NA	1	NA	NA	1	11.6579	8.00209	3.58721	0	4.51553	0
Zmiz1	zinc finger MIZ domain-containing protein 1	chr14	26278777	26484195	1	1	NA	chr14:26306452-26306929	0	4.03102	0.946388	-1.37343	0.464442	0	1	NA	NA	1	NA	NA	NA	14.5723	15.0039	7.17442	8.80089	4.51553	4.42703
Prrx1	paired mesoderm homeobox protein 1 isoform a,paired mesoderm homeobox protein 1 isoform b	chr1	165175249	165243781	NA	1	NA	chr1:165139318-165139750	35500	13.4801	3.18184	-1.37336	0.211571	0	1	1	1	1	NA	NA	NA	59.7465	29.0076	31.0892	21.1221	9.03106	17.7081
Arhgap18	rho GTPase-activating protein 18	chr10	26492317	26638454	1	1	NA	chr10:26492681-26493071	0	7.29784	1.43389	-1.37238	0.349209	0	1	NA	NA	1	NA	NA	NA	14.5723	13.0034	16.7403	15.8416	6.77329	4.42703
Reps2	ralBP1-associated Eps domain-containing protein	chrX	158849885	159081533	NA	1	NA	chrX:158857339-158857541	0	3.80184	1.06722	-1.37212	NA	0	1	NA	NA	1	NA	NA	NA	10.2006	8.00209	4.78295	0	4.51553	0
Rasa4	RecName: Full=Ras GTPase-activating protein 4; AltName: Full=Calcium-promoted Ras inactivator; AltName: Full=Ras p21 protein activator 4; AltName: Full=RasGAP-activating-like protein 2;,ras GTPase-activating protein 4 isoform 1,ras GTPase-activating protein 4 isoform 2	chr5	136559785	136587730	NA	1	NA	chr5:136570401-136570582	0	7.89512	1.30304	-1.37174	NA	0	1	NA	NA	1	NA	NA	NA	5.82893	5.00131	2.39147	12.3213	0	4.42703
Col6a2	collagen alpha-2(VI) chain precursor	chr10	76058500	76086149	1	1	NA	chr10:76113446-76113872	-27298	3.84056	1.05969	-1.37036	0.522785	0	1	NA	NA	1	NA	1	NA	11.6579	15.5041	15.5446	1.76018	4.51553	4.42703
Notch1	Mus musculus abnormal Notch1 cDNA, clone:423-6.,Mus musculus abnormal Notch1 cDNA, clone:70-19.,neurogenic locus notch homolog protein 1	chr2	26313421	26359342	1	1	NA	chr2:26349870-26350411	0	11.8013	2.28532	-1.37036	0.1723	0	1	1	NA	1	NA	NA	NA	40.8025	22.0058	33.4806	36.9638	13.5466	11.0676
Tgif1	homeobox protein TGIF1 isoform a,homeobox protein TGIF1 isoform b,homeobox protein TGIF1 isoform c	chr17	71193544	71202872	1	1	1	chr17:71186057-71186546	6999	5.03725	0.96462	-1.36923	0.477392	0	1	NA	NA	1	NA	NA	1	7.28616	12.0031	10.7616	17.6018	0	8.85407
Olfm3	noelin-3 isoform A,noelin-3 isoform B	chr3	114607280	114828174	NA	1	NA	chr3:114730702-114731484	0	5.83077	1.33127	-1.3689	0.191123	0	1	NA	1	1	NA	NA	NA	23.3157	30.508	25.1105	22.8823	4.51553	15.4946
9430020K01Rik	hypothetical protein LOC240185	chr18	4634926	4682867	NA	NA	1	chr18:4716170-4716531	33304	3.20273	0.653325	-1.36883	NA	0	1	NA	NA	1	NA	NA	NA	5.82893	9.00236	0	8.80089	0	4.42703
Fgd3	FYVE, RhoGEF and PH domain-containing protein 3	chr13	49358478	49415680	NA	NA	1	chr13:49411856-49412249	0	7.91473	1.44874	-1.3685	0.37643	0	1	NA	NA	1	NA	NA	NA	11.6579	12.5033	15.5446	21.1221	4.51553	6.64055
Serpine1	Mus musculus adult male aorta and vein cDNA, RIKEN full-length enriched library, clone:A530009B11 product:serine (or cysteine) proteinase inhibitor, clade E (nexin, plasminogen activator inhibitor type 1), member 1, full insert sequence.,plasminogen activator inhibitor 1 precursor	chr5	137537375	137548142	NA	NA	1	chr5:137526871-137527036	10340	9.53641	1.30653	-1.36829	NA	0	1	NA	NA	NA	NA	NA	NA	2.91447	3.00079	5.97868	14.0814	4.51553	0
Hyal2	hyaluronidase-2 precursor	chr9	107471493	107475109	NA	1	NA	chr9:107471176-107471418	-76	4.81275	0.890815	-1.36809	NA	0	1	NA	NA	1	NA	NA	NA	8.7434	5.50144	3.58721	7.04072	4.51553	0
Skiv2l	Mus musculus adult male testis cDNA, RIKEN full-length enriched library, clone:4930534J06 product:superkiller viralicidic activity 2-like (S. cerevisiae ), full insert sequence.,SubName: Full=Skiv2l protein; Flags: Fragment;,superkiller viralicidic activity 2-like	chr17	34976170	34987149	NA	1	NA	chr17:34987098-34987348	0	7.82772	1.84625	-1.36756	0.496455	0	1	NA	NA	1	NA	NA	NA	18.944	13.0034	5.97868	8.80089	2.25776	6.64055
Fam71f1	SubName: Full=Fam71f1 protein;,testes development-related NYD-SP18	chr6	29269139	29286022	NA	NA	1	chr6:29267257-29267747	-1393	7.45266	1.34055	-1.36755	0.336098	0	1	NA	NA	1	NA	NA	NA	18.944	15.0039	14.3488	24.6425	11.2888	2.21352
Daam1	disheveled-associated activator of morphogenesis	chr12	72932064	73093354	NA	1	NA	chr12:72931883-72932172	0	10.1389	2.04022	-1.36688	0.407862	0	1	NA	NA	1	NA	NA	NA	11.6579	12.5033	17.936	17.6018	0	11.0676
Scube3	signal peptide, CUB and EGF-like	chr17	28279470	28308290	NA	1	1	chr17:28313700-28314321	5411	4.46221	0.90051	-1.36683	0.367516	0	1	NA	NA	1	NA	NA	NA	17.4868	12.0031	16.7403	14.0814	6.77329	4.42703
Arl5b	ADP-ribosylation factor-like protein 5B,Mus musculus adult male testis cDNA, RIKEN full-length enriched library, clone:4930587A11 product:similar to ADP-RIBOSYLATION FACTOR-LIKE PROTEIN 5 [Rattus norvegicus], full insert sequence.	chr2	14976988	15000818	NA	1	NA	chr2:14976596-14977048	0	3.4839	0.737837	-1.36671	NA	0	1	NA	NA	1	NA	NA	NA	5.82893	11.0029	8.37016	8.80089	4.51553	2.21352
Shroom3	protein Shroom3 isoform 2	chr5	93238413	93394785	NA	NA	1	chr5:93409715-93409990	14931	8.34405	1.64155	-1.36663	0.490116	0	1	NA	NA	NA	NA	NA	NA	5.82893	10.0026	19.1318	12.3213	4.51553	4.42703
Glt8d2	glycosyltransferase 8 domain-containing protein	chr10	82113177	82153395	NA	NA	1	chr10:82152571-82153686	0	6.11793	1.2146	-1.36638	0.109585	0	1	NA	NA	1	NA	NA	NA	32.0591	36.5096	27.5019	44.0045	13.5466	13.2811
Ddx26b	protein DDX26B	chrX	53708015	53761020	NA	1	1	chrX:53709032-53709197	0	6.46067	1.36796	-1.36592	NA	0	1	NA	NA	1	NA	NA	NA	5.82893	9.00236	1.19574	7.04072	2.25776	2.21352
Sh3yl1	Mus musculus ES cells cDNA, RIKEN full-length enriched library, clone:C330001K01 product:Sh3 domain YSC-like 1, full insert sequence.,SH3 domain-containing YSC84-like protein 1	chr12	31596533	31645014	NA	1	NA	chr12:31596247-31596971	0	4.99769	1.04215	-1.36558	0.378719	0	1	1	NA	1	NA	NA	NA	18.944	16.5043	32.2849	14.0814	15.8043	0
Khnyn	protein KHNYN	chr14	56503805	56515618	1	1	NA	chr14:56503515-56504080	0	8.10834	1.63385	-1.36489	0.223118	0	1	NA	NA	1	NA	NA	NA	23.3157	19.5051	26.3062	26.4027	4.51553	13.2811
Phf23	PHD finger protein 23	chr11	69809272	69813513	NA	NA	1	chr11:69808981-69809170	-103	11.0412	2.49577	-1.36488	0.503576	0	1	NA	NA	1	NA	NA	NA	18.944	8.50222	11.9574	8.80089	0	8.85407
Gabarap	gamma-aminobutyric acid receptor-associated	chr11	69804871	69808451	NA	1	NA	chr11:69808981-69809170	531	11.0412	2.49577	-1.36488	0.503576	0	1	NA	NA	1	NA	NA	NA	18.944	8.50222	11.9574	8.80089	0	8.85407
Asxl2	SubName: Full=Putative uncharacterized protein Asxl2;,putative Polycomb group protein ASXL2	chr12	3426883	3506849	1	1	NA	chr12:3426498-3427765	0	4.00898	0.874737	-1.36476	0.1507	0	1	NA	1	1	NA	NA	NA	27.6874	31.5082	29.8934	24.6425	15.8043	6.64055
Wnt10b	RecName: Full=Protein Wnt-10b; AltName: Full=Protein Wnt-12; Flags: Precursor;,RecName: Full=Protein Wnt;,protein Wnt-10b precursor	chr15	98602182	98608581	NA	NA	1	chr15:98610604-98611432	-2024	4.54425	0.947985	-1.36475	0.285187	0	1	NA	NA	1	NA	NA	NA	20.4013	24.0063	13.1531	22.8823	9.03106	6.64055
Klhl18	SubName: Full=Putative uncharacterized protein Klhl18;,kelch-like 18	chr9	110328429	110379198	NA	1	1	chr9:110378731-110379688	0	4.67497	1.05605	-1.36427	0.176005	0	1	NA	NA	1	NA	NA	NA	27.6874	27.0071	28.6977	19.362	11.2888	8.85407
Asb1	ankyrin repeat and SOCS box protein 1 isoform a	chr1	93437141	93456167	NA	1	NA	chr1:93436838-93437169	0	7.00366	1.75072	-1.36407	0.39817	0	1	NA	NA	1	NA	NA	NA	14.5723	18.0047	14.3488	8.80089	2.25776	8.85407
Slc16a10	monocarboxylate transporter 10 isoform 1,monocarboxylate transporter 10 isoform 2	chr10	39753340	39862060	NA	1	NA	chr10:39814536-39815043	0	3.59871	0.890389	-1.36402	0.501357	0	1	NA	NA	1	NA	NA	NA	17.4868	15.0039	5.97868	7.04072	4.51553	4.42703
Polm	DNA-directed DNA/RNA polymerase mu	chr11	5727862	5738019	1	NA	NA	chr11:5720461-5721025	6838	5.24233	1.2006	-1.36387	0.395908	0	1	NA	NA	1	1	NA	NA	27.6874	19.5051	8.37016	14.0814	6.77329	6.64055
Fmn1	Mus musculus adult male testis cDNA, RIKEN full-length enriched library, clone:1700037O20 product:formin, full insert sequence.,RecName: Full=Formin-1; AltName: Full=Limb deformity protein;,formin-1 isoform 1,formin-1 isoform 2	chr2	113167892	113556924	1	1	1	chr2:113529659-113530155	0	4.48649	0.95101	-1.35923	0.49563	0	1	NA	1	1	NA	NA	1	14.5723	12.5033	5.97868	14.0814	0	8.85407
Wwtr1	WW domain-containing transcription regulator	chr3	57259565	57379832	1	1	NA	chr3:57379378-57380667	0	4.53943	0.943432	-1.35776	0.122439	0	1	NA	1	1	NA	NA	NA	33.5164	32.0084	29.8934	31.6832	18.0621	6.64055
Dlgap2	disks large-associated protein 2 isoform 1,disks large-associated protein 2 isoform 2	chr8	14095874	14847686	1	1	NA	chr8:14615685-14616823	0	2.66732	0.603934	-1.35639	0.393423	0	1	NA	NA	1	1	NA	NA	17.4868	24.0063	8.37016	17.6018	4.51553	8.85407
Ube2j1	ubiquitin-conjugating enzyme E2 J1	chr4	33118399	33139339	NA	NA	1	chr4:33118127-33118478	0	9.90695	1.9003	-1.35623	0.50429	0	1	1	1	1	NA	NA	NA	2.91447	15.0039	32.2849	19.362	9.03106	4.42703
Camk1d	Mus musculus 13 days embryo lung cDNA, RIKEN full-length enriched library, clone:D430003N14 product:calcium/calmodulin-dependent protein kinase ID, full insert sequence.,SubName: Full=Putative uncharacterized protein;,calcium/calmodulin-dependent protein kinase type	chr2	5214502	5635710	1	1	1	chr2:5635673-5636133	0	6.69823	1.21568	-1.35622	0.404215	0	1	NA	NA	1	NA	NA	NA	8.7434	13.0034	16.7403	21.1221	6.77329	4.42703
Lrrfip1	RecName: Full=Leucine-rich repeat flightless-interacting protein 1; Short=LRR FLII-interacting protein 1; AltName: Full=FLI-LRR-associated protein 1; Short=Flap-1; AltName: Full=H186 FLAP;,leucine-rich repeat flightless-interacting	chr1	92895303	93025521	NA	1	1	chr1:92919101-92920099	0	4.60104	1.00251	-1.35599	0.254419	0	1	NA	NA	1	NA	NA	1	24.773	34.509	15.5446	26.4027	13.5466	6.64055
Sec23a	protein transport protein Sec23A	chr12	60059370	60113004	NA	NA	1	chr12:60112496-60113413	0	5.70029	1.24177	-1.35436	0.144338	0	1	NA	NA	1	NA	NA	NA	29.1447	30.508	26.3062	28.1629	9.03106	13.2811
Dclk2	Mus musculus mRNA for doublecortin-like protein kinase, complete cds.,serine/threonine-protein kinase DCLK2 isoform 1,serine/threonine-protein kinase DCLK2 isoform 2,serine/threonine-protein kinase DCLK2 isoform 3,serine/threonine-protein kinase DCLK2 isoform 4,serine/threonine-protein kinase DCLK2 isoform 5,serine/threonine-protein kinase DCLK2 isoform 6	chr3	86590071	86724806	NA	NA	1	chr3:86677036-86677681	0	4.89611	1.09698	-1.35363	0.390154	0	1	NA	1	1	NA	NA	1	23.3157	18.0047	10.7616	17.6018	0	13.2811
Loxl2	lysyl oxidase homolog 2 precursor	chr14	70008935	70095641	1	1	1	chr14:70061129-70061633	0	6.22799	1.36364	-1.35358	0.340664	0	1	NA	NA	1	NA	NA	NA	21.8585	19.005	10.7616	17.6018	4.51553	8.85407
Cdk14	SubName: Full=Pftk1 protein; SubName: Full=Putative uncharacterized protein;,SubName: Full=Putative uncharacterized protein;,cell division protein kinase 14	chr5	4803384	5380251	NA	1	NA	chr5:5175199-5175631	0	10.0509	1.88736	-1.35317	0.325251	0	1	NA	NA	1	NA	NA	NA	18.944	17.5046	15.5446	31.6832	2.25776	13.2811
Tnfaip3	tumor necrosis factor alpha-induced protein 3	chr10	18720716	18735216	NA	NA	1	chr10:18735050-18735430	0	5.85688	1.18797	-1.35294	0.51779	0	1	NA	NA	1	NA	NA	NA	2.91447	15.0039	13.1531	14.0814	4.51553	4.42703
Il18	Mus musculus adult male medulla oblongata cDNA, RIKEN full-length enriched library, clone:6330444E07 product:interleukin 18, full insert sequence.	chr9	50362961	50389942	1	1	NA	chr9:50362687-50363111	0	4.18126	1.1125	-1.35198	0.518557	0	1	NA	NA	1	NA	NA	NA	8.7434	15.5041	14.3488	5.28054	0	8.85407
Bco2	beta,beta-carotene 9',10'-oxygenase	chr9	50341191	50363243	NA	1	NA	chr9:50362687-50363111	0	4.18126	1.1125	-1.35198	0.518557	0	1	NA	NA	1	NA	NA	NA	8.7434	15.5041	14.3488	5.28054	0	8.85407
Ablim1	actin-binding LIM protein 1 isoform 1,actin-binding LIM protein 1 isoform 2,actin-binding LIM protein 1 isoform 3	chr19	57107753	57389409	1	1	1	chr19:57130182-57130437	0	10.1772	2.6157	-1.35184	0.395759	0	1	1	NA	1	NA	NA	NA	24.773	21.0055	14.3488	7.04072	9.03106	4.42703
Pls1	plastin-1	chr9	95653060	95745698	1	NA	1	chr9:95714356-95714620	0	4.99909	0.854976	-1.34981	NA	0	1	NA	NA	1	NA	NA	NA	4.3717	6.00157	3.58721	10.5611	2.25776	2.21352
Nfatc4	nuclear factor of activated T-cells, cytoplasmic	chr14	56443631	56452780	1	1	1	chr14:56441375-56442567	-1065	6.18145	1.13614	-1.34918	0.156808	0	1	NA	1	1	NA	NA	NA	32.0591	29.0076	28.6977	52.8054	13.5466	13.2811
Prex1	RecName: Full=Phosphatidylinositol 3,4,5-trisphosphate-dependent Rac exchanger 1 protein; Short=P-Rex1; Short=PtdIns(3,4,5)-dependent Rac exchanger 1;,SubName: Full=Putative uncharacterized protein;,phosphatidylinositol	chr2	166391844	166539332	1	1	1	chr2:166539173-166539656	0	4.98264	1.22076	-1.34858	0.535267	0	1	1	NA	1	NA	NA	NA	7.28616	14.5038	27.5019	7.04072	0	11.0676
Prex1	RecName: Full=Phosphatidylinositol 3,4,5-trisphosphate-dependent Rac exchanger 1 protein; Short=P-Rex1; Short=PtdIns(3,4,5)-dependent Rac exchanger 1;,SubName: Full=Putative uncharacterized protein;,phosphatidylinositol	chr2	166391844	166539332	1	1	1	chr2:166539160-166539664	0	4.77503	1.16989	-1.34858	0.535336	0	1	1	NA	1	NA	NA	NA	7.28616	14.5038	27.5019	7.04072	0	11.0676
Ppp1r13b	apoptosis-stimulating of p53 protein 1	chr12	113066668	113146266	NA	1	NA	chr12:113102216-113102574	0	9.68774	1.91976	-1.34803	0.348112	0	1	1	NA	1	NA	NA	NA	23.3157	13.5035	14.3488	21.1221	4.51553	8.85407
H6pd	GDH/6PGL endoplasmic bifunctional protein	chr4	149353589	149383132	NA	1	NA	chr4:149382442-149383369	0	2.24796	0.508845	-1.34752	0.490249	0	1	NA	NA	1	NA	NA	NA	11.6579	9.50249	16.7403	8.80089	0	8.85407
Zgpat	zinc finger CCCH-type with G patch	chr2	181099635	181116099	NA	1	NA	chr2:181099681-181100728	0	3.91818	0.77874	-1.34621	0.325077	0	1	NA	NA	1	NA	NA	NA	18.944	14.5038	25.1105	24.6425	2.25776	13.2811
Isg15	ubiquitin-like protein ISG15 precursor	chr4	155573532	155574927	NA	1	1	chr4:155571801-155572036	1497	6.1238	1.41916	-1.34569	NA	0	1	NA	1	1	NA	NA	NA	8.7434	11.503	5.97868	7.04072	4.51553	2.21352
Cckar	cholecystokinin receptor type A	chr5	54089723	54098943	NA	NA	1	chr5:54099139-54099382	-197	3.08508	0.970575	-1.34534	NA	0	1	NA	NA	1	NA	NA	NA	11.6579	7.50196	3.58721	0	0	4.42703
Reps1	ralBP1-associated Eps domain-containing protein	chr10	17775745	17844961	1	NA	NA	chr10:17775416-17775581	-165	6.58561	1.42939	-1.34516	NA	0	1	NA	NA	1	NA	NA	NA	4.3717	5.50144	8.37016	5.28054	0	4.42703
Gadd45g	growth arrest and DNA damage-inducible protein	chr13	51942043	51943843	NA	NA	1	chr13:51982208-51982429	38366	5.06936	1.06719	-1.34512	NA	0	1	NA	NA	NA	NA	NA	NA	2.91447	7.00183	5.97868	7.04072	0	4.42703
Fyb	FYN-binding protein	chr15	6529870	6613312	1	1	NA	chr15:6524345-6524682	-5189	12.2179	2.73925	-1.3437	0.248401	0	1	1	NA	1	NA	NA	NA	24.773	26.0068	16.7403	22.8823	4.51553	13.2811
Gng8	guanine nucleotide-binding protein	chr7	17477134	17480784	NA	NA	1	chr7:17476368-17477384	0	3.41028	0.666477	-1.34307	0.3405	0	1	NA	NA	1	NA	NA	NA	10.2006	18.0047	17.936	22.8823	6.77329	6.64055
Zfp553	zinc finger protein 48	chr7	134376768	134776537	NA	1	NA	chr7:134565343-134565784	0	6.4187	1.4895	-1.34213	0.368169	0	1	NA	1	1	NA	NA	NA	24.773	17.5046	15.5446	10.5611	11.2888	2.21352
Tac1	SubName: Full=Tac1 protein; SubName: Full=Tachykinin 1, isoform CRA_a;,protachykinin-1	chr6	7505070	7512973	1	NA	NA	chr6:7504969-7505134	0	6.9478	1.30653	-1.3415	NA	0	1	NA	NA	NA	NA	NA	NA	10.2006	5.00131	2.39147	7.04072	4.51553	0
Litaf	lipopolysaccharide-induced tumor necrosis	chr16	10959365	10993214	NA	1	NA	chr16:10958810-10959246	120	4.78608	1.03538	-1.34063	0.458159	0	1	NA	NA	1	NA	1	NA	10.2006	14.0037	8.37016	12.3213	4.51553	4.42703
Ttc28	tetratricopeptide repeat protein 28	chr5	111308821	111718799	NA	1	1	chr5:111634349-111634530	0	8.21579	1.95456	-1.34061	NA	0	1	1	1	1	NA	NA	NA	7.28616	13.5035	3.58721	8.80089	0	6.64055
Ptprk	SubName: Full=Putative uncharacterized protein;,receptor-type tyrosine-protein phosphatase kappa	chr10	27794625	28317203	1	1	1	chr10:27794646-27795262	0	3.22995	0.732837	-1.34008	0.477392	0	1	NA	NA	1	NA	NA	NA	13.1151	9.50249	16.7403	7.04072	4.51553	4.42703
Pkp2	SubName: Full=Putative uncharacterized protein Pkp2;,plakophilin-2	chr16	16213437	16272805	NA	NA	1	chr16:16213304-16213579	0	5.67442	1.24959	-1.34003	NA	0	1	NA	NA	1	NA	NA	NA	5.82893	10.5027	8.37016	8.80089	2.25776	4.42703
Fam117b	family with sequence similarity 117, member B	chr1	59969849	60042190	NA	1	NA	chr1:59969652-59970001	0	11.4686	2.27813	-1.33969	0.286376	0	1	1	1	1	NA	NA	NA	24.773	17.0044	16.7403	24.6425	6.77329	8.85407
Ptpla	3-hydroxyacyl-CoA dehydratase 1 isoform 1,3-hydroxyacyl-CoA dehydratase 1 isoform 2,Mus musculus putative tyrosine phosphatase (Ptpla) mRNA, complete cds.	chr2	13771908	13977662	NA	1	1	chr2:13976576-13977903	0	1.77821	0.421413	-1.33916	0.45358	0	1	NA	NA	1	NA	NA	NA	21.8585	17.0044	7.17442	10.5611	6.77329	4.42703
Ext1	exostosin-1	chr15	52899817	53177738	NA	NA	1	chr15:52944470-52944635	0	4.82116	1.36796	-1.33908	NA	0	1	NA	NA	1	NA	NA	NA	5.82893	9.00236	4.78295	1.76018	2.25776	2.21352
Pthlh	parathyroid hormone-related protein	chr6	147200631	147212607	NA	1	NA	chr6:147209307-147209584	0	5.63344	1.20398	-1.33892	NA	0	1	NA	NA	1	NA	NA	NA	5.82893	10.5027	8.37016	8.80089	4.51553	2.21352
Ube2j1	ubiquitin-conjugating enzyme E2 J1	chr4	33118399	33139339	NA	NA	1	chr4:33118198-33118573	0	10.8407	2.06611	-1.33812	0.404749	0	1	1	1	1	NA	NA	NA	7.28616	17.5046	31.0892	24.6425	11.2888	4.42703
Slc2a4	SubName: Full=Putative uncharacterized protein; SubName: Full=Solute carrier family 2 (Facilitated glucose transporter), member 4; SubName: Full=Solute carrier family 2 (Facilitated glucose transporter), member 4, isoform CRA_b;,solute carrier family 2, facilitated glucose	chr11	69755787	69761692	NA	NA	1	chr11:69762445-69762664	-754	5.61456	1.03066	-1.33797	NA	0	1	NA	NA	1	NA	NA	NA	4.3717	6.00157	4.78295	8.80089	2.25776	2.21352
Rell1	RELT-like protein 1 precursor,RecName: Full=RELT-like protein 1; Flags: Precursor;	chr5	64300136	64360136	NA	NA	1	chr5:64359619-64360458	0	6.00791	1.33305	-1.33788	0.156808	0	1	1	1	1	NA	NA	NA	26.2302	30.0079	31.0892	24.6425	13.5466	8.85407
Mon1a	RecName: Full=Vacuolar fusion protein MON1 homolog A;,vacuolar fusion protein MON1 homolog A	chr9	107790459	107805470	NA	1	NA	chr9:107790252-107790678	0	3.5545	0.759075	-1.33653	NA	0	1	NA	NA	1	NA	NA	NA	5.82893	12.5033	5.97868	8.80089	6.77329	0
Crabp2	cellular retinoic acid-binding protein 2	chr3	87752614	87757294	1	1	1	chr3:87753534-87754270	0	6.90393	1.2267	-1.33527	0.366176	0	1	1	1	1	NA	NA	NA	8.7434	23.006	20.3275	40.4841	9.03106	8.85407
Tec	Mus musculus adult male testis cDNA, RIKEN full-length enriched library, clone:4933423N14 product:cytoplasmic tyrosine kinase, Dscr28C related (Drosophila), full insert sequence.,SubName: Full=Putative uncharacterized protein;,SubName: Full=Putative uncharacterized protein; SubName: Full=Tec protein;,tyrosine-protein kinase Tec isoform a,tyrosine-protein kinase Tec isoform b	chr5	73146961	73259687	NA	1	NA	chr5:73246927-73247279	0	5.32565	1.34005	-1.33491	0.609069	0	1	NA	NA	1	NA	1	NA	14.5723	6.5017	21.5233	3.52036	0	8.85407
Slc25a27	mitochondrial uncoupling protein 4	chr17	43784562	43803964	NA	1	NA	chr17:43803781-43804302	0	3.65134	0.866463	-1.33436	0.458529	0	1	NA	NA	1	NA	NA	NA	11.6579	14.0037	9.56589	8.80089	4.51553	4.42703
Osbpl9	oxysterol-binding protein-related protein 9	chr4	108733749	108874877	NA	1	NA	chr4:108790252-108790991	0	3.98089	0.784153	-1.33322	0.425957	0	1	NA	NA	1	NA	NA	NA	10.2006	15.5041	10.7616	21.1221	2.25776	8.85407
Metap1d	Mus musculus adult male cerebellum cDNA, RIKEN full-length enriched library, clone:1500015B04 product:methionine aminopeptidase-like 1, full insert sequence.,methionine aminopeptidase 1D, mitochondrial	chr2	71291394	71363248	NA	1	NA	chr2:71291112-71291503	0	3.82887	0.852948	-1.33277	NA	0	1	NA	NA	1	NA	NA	NA	7.28616	7.50196	14.3488	5.28054	4.51553	2.21352
Astn1	astrotactin-1	chr1	160292470	160621917	NA	1	1	chr1:160535579-160536742	0	5.0116	1.05436	-1.33211	0.204424	0	1	NA	NA	1	NA	NA	NA	21.8585	40.5106	22.719	36.9638	15.8043	8.85407
Slc7a1	high affinity cationic amino acid transporter 1	chr5	149138985	149211480	NA	NA	1	chr5:149255277-149255760	-43798	3.85633	0.732455	-1.33205	0.5691	0	1	NA	NA	1	NA	NA	NA	8.7434	6.00157	9.56589	12.3213	0	6.64055
Chd3	Mus musculus 10 days embryo whole body cDNA, RIKEN full-length enriched library, clone:2600010P09 product:inferred: zinc-finger helicase {Homo sapiens}, full insert sequence.,SubName: Full=Chd3 protein;,chromodomain helicase DNA binding protein 3	chr11	69156774	69182928	NA	NA	1	chr11:69179658-69180338	0	5.44466	1.16921	-1.33203	0.301287	0	1	NA	NA	1	NA	NA	1	24.773	15.5041	23.9147	17.6018	6.77329	8.85407
Fkbp1a	SubName: Full=Putative uncharacterized protein;,peptidyl-prolyl cis-trans isomerase FKBP1A	chr2	151368234	151387427	NA	NA	1	chr2:151362269-151362599	-5636	9.37574	2.08266	-1.33149	0.40714	0	1	1	NA	1	NA	NA	NA	17.4868	12.0031	27.5019	12.3213	4.51553	8.85407
A4galt	lactosylceramide 4-alpha-galactosyltransferase	chr15	83057151	83082204	1	1	1	chr15:83053802-83054994	2158	4.93426	1.06272	-1.32999	0.187192	0	1	NA	1	1	NA	NA	NA	43.717	25.0065	27.5019	31.6832	6.77329	17.7081
Nedd9	enhancer of filamentation 1 isoform 1,enhancer of filamentation 1 isoform 2	chr13	41405284	41582689	1	NA	NA	chr13:41628294-41628468	-45606	2.60693	0.619475	-1.32832	NA	0	1	NA	NA	1	1	NA	NA	0	5.50144	3.58721	1.76018	2.25776	0
Ano6	anoctamin-6	chr15	95621273	95805182	NA	1	NA	chr15:95634586-95634751	0	5.71467	1.30653	-1.32798	NA	0	1	NA	NA	1	NA	NA	NA	10.2006	6.00157	3.58721	3.52036	4.51553	0
Plekhh1	pleckstrin homology domain-containing family H	chr12	80130149	80182642	NA	1	NA	chr12:80129794-80130100	-50	8.697	1.47525	-1.32756	0.511422	0	1	1	NA	NA	NA	NA	NA	7.28616	9.00236	10.7616	21.1221	4.51553	4.42703
Pbx1	SubName: Full=Pbx1 protein;	chr2	34027428	34227556	NA	1	NA	chr2:34105129-34105321	0	5.95548	1.22839	-1.32608	NA	0	1	NA	NA	NA	NA	NA	NA	2.91447	6.00157	7.17442	7.04072	0	4.42703
Pogz	Mus musculus adult male urinary bladder cDNA, RIKEN full-length enriched library, clone:9530006B08 product:hypothetical Zinc finger, C2H2 type containing protein, full insert sequence.,pogo transposable element with ZNF domain	chr3	94641488	94687489	NA	1	NA	chr3:94692721-94693038	5233	4.56654	1.02008	-1.32547	0.561653	0	1	NA	NA	1	NA	NA	NA	11.6579	8.00209	9.56589	5.28054	6.77329	0
Prr7	proline-rich protein 7	chr13	55565627	55574516	NA	1	1	chr13:55573524-55573698	0	9.47197	2.03319	-1.32532	NA	0	1	NA	NA	1	NA	NA	NA	4.3717	8.00209	13.1531	8.80089	0	6.64055
Trpm6	Mus musculus 4 days neonate male adipose cDNA, RIKEN full-length enriched library, clone:B430202L17 product:similar to CHANNEL-KINASE 2 [Homo sapiens], full insert sequence.,transient receptor potential cation channel	chr19	18824472	18967001	1	1	NA	chr19:18840977-18841259	0	9.96359	2.05492	-1.32518	0.497428	0	1	NA	NA	1	NA	NA	NA	13.1151	7.50196	23.9147	14.0814	2.25776	8.85407
Abcb9	SubName: Full=Putative uncharacterized protein Abcb9;	chr5	124537954	124545807	NA	NA	1	chr5:124545882-124546169	-76	8.08848	1.57292	-1.32497	0.467811	0	1	NA	NA	1	NA	NA	NA	7.28616	12.0031	10.7616	15.8416	4.51553	4.42703
Pitpnm2	membrane-associated phosphatidylinositol	chr5	124568698	124666426	NA	1	1	chr5:124545882-124546169	22530	8.08848	1.57292	-1.32497	0.467811	0	1	NA	NA	1	NA	NA	NA	7.28616	12.0031	10.7616	15.8416	4.51553	4.42703
Itpkb	inositol-trisphosphate 3-kinase B	chr1	182260606	182353790	NA	1	NA	chr1:182349724-182350232	0	5.08135	1.10082	-1.32439	0.523363	0	1	NA	NA	1	NA	NA	NA	2.91447	22.5059	13.1531	15.8416	6.77329	4.42703
9430020K01Rik	hypothetical protein LOC240185	chr18	4634926	4682867	NA	NA	1	chr18:4634907-4635667	0	3.00755	0.593983	-1.3235	0.555835	0	1	NA	NA	1	NA	NA	NA	5.82893	16.5043	4.78295	17.6018	4.51553	4.42703
Hes1	transcription factor HES-1	chr16	30065442	30067882	NA	NA	1	chr16:30090483-30090824	22602	5.83007	1.00774	-1.32304	0.644654	0	1	NA	NA	1	NA	NA	NA	13.1151	4.50118	3.58721	15.8416	2.25776	4.42703
Abcc10	Mus musculus multidrug resistance-associated protein 7B mRNA, complete cds.,multidrug resistance-associated protein 7	chr17	46440178	46464972	NA	1	NA	chr17:46464718-46465384	0	3.37578	0.854885	-1.32229	0.418072	0	1	NA	NA	1	NA	NA	NA	16.0296	17.5046	11.9574	8.80089	4.51553	6.64055
Dstn	destrin	chr2	143741066	143769060	NA	1	1	chr2:143740807-143741343	0	9.39879	2.08663	-1.32201	0.163271	0	1	1	1	1	NA	NA	NA	27.6874	30.508	26.3062	26.4027	13.5466	8.85407
Cdk19	SubName: Full=Cdc2l6 protein; SubName: Full=Cell division cycle 2-like 6 (CDK8-like), isoform CRA_a;	chr10	40059369	40203624	NA	1	NA	chr10:40092106-40092377	0	9.41361	1.74059	-1.32065	0.592188	0	1	NA	1	1	NA	NA	NA	10.2006	4.50118	15.5446	17.6018	0	8.85407
Cdk8	RecName: Full=Cell division protein kinase 8; EC=2.7.11.22; EC=2.7.11.23; AltName: Full=Cyclin-dependent kinase 8; AltName: Full=Mediator complex subunit CDK8; AltName: Full=Mediator of RNA polymerase II transcription subunit CDK8;	chr10	40069113	40203624	NA	NA	1	chr10:40092106-40092377	0	9.41361	1.74059	-1.32065	0.592188	0	1	NA	1	1	NA	NA	NA	10.2006	4.50118	15.5446	17.6018	0	8.85407
Edil3	SubName: Full=Putative uncharacterized protein;	chr13	88961076	89117845	1	1	1	chr13:88949339-88949603	-11474	3.86201	0.89337	-1.32052	NA	0	1	NA	NA	NA	NA	NA	NA	4.3717	4.50118	10.7616	3.52036	0	4.42703
Plk1s1	centrosomal protein kizuna	chr2	146681624	146795825	NA	1	NA	chr2:146681485-146681746	0	8.53329	1.65193	-1.32014	0.479988	0	1	NA	NA	1	NA	NA	NA	8.7434	12.0031	10.7616	14.0814	9.03106	0
Plekhg4	Mus musculus adult male testis cDNA, RIKEN full-length enriched library, clone:4931414L13 product:hypothetical PH domain profile/Dbl domain (dbl/cdc24 rhoGEF family)/Pleckstrin homology (PH) domain containing protein, full insert sequence.,SubName: Full=Putative uncharacterized protein;,puratrophin-1	chr8	107898803	107906762	NA	1	NA	chr8:107896399-107897021	-1783	7.07186	1.45154	-1.32008	0.241348	0	1	1	NA	1	NA	NA	NA	18.944	24.0063	19.1318	28.1629	9.03106	8.85407
Yes1	proto-oncogene tyrosine-protein kinase Yes	chr5	32913592	32989430	NA	1	NA	chr5:32913611-32914106	0	4.04247	0.891498	-1.31845	0.464442	0	1	NA	NA	1	NA	NA	NA	14.5723	10.5027	11.9574	8.80089	6.77329	2.21352
Eml4	RecName: Full=Echinoderm microtubule-associated protein-like 4; Short=EMAP-4;,echinoderm microtubule-associated protein-like 4	chr17	83750270	83879699	1	1	1	chr17:83913770-83913993	34072	6.85388	0.966715	-1.31828	NA	0	1	NA	NA	1	NA	NA	NA	2.91447	5.50144	0	15.8416	4.51553	0
Tmem86a	transmembrane protein 86A	chr7	54306009	54310146	NA	1	1	chr7:54285909-54287216	-18794	6.30023	1.30685	-1.31727	0.113022	0	1	1	1	1	NA	NA	NA	43.717	31.5082	51.4167	45.7647	13.5466	19.9217
Plau	SubName: Full=Plasminogen activator, urokinase;,urokinase-type plasminogen activator	chr14	21655883	21662610	1	1	1	chr14:21650307-21650806	-5078	4.86714	0.924979	-1.31702	0.649194	0	1	NA	NA	1	NA	NA	NA	5.82893	17.0044	1.19574	21.1221	2.25776	6.64055
Kank3	KN motif and ankyrin repeat domain-containing,SubName: Full=Kank3 protein;	chr17	33947467	33959859	NA	1	NA	chr17:33954490-33954737	0	3.97329	0.87278	-1.31702	NA	0	1	NA	NA	1	NA	NA	NA	1.45723	6.5017	10.7616	3.52036	4.51553	0
A4galt	lactosylceramide 4-alpha-galactosyltransferase	chr15	83057151	83082204	1	1	1	chr15:83053802-83054966	2186	5.00858	1.08829	-1.31694	0.197061	0	1	NA	1	1	1	NA	NA	43.717	25.0065	26.3062	31.6832	6.77329	17.7081
Asb13	ankyrin repeat and SOCS box protein 13 isoform	chr13	3633321	3651025	NA	1	NA	chr13:3633261-3633566	0	6.94543	1.54655	-1.31656	0.484033	0	1	NA	NA	1	NA	NA	NA	13.1151	9.50249	13.1531	10.5611	0	8.85407
Etl4	sickle tail protein isoform b	chr2	19831406	20667217	NA	1	NA	chr2:20658634-20659037	0	2.0524	0.585235	-1.31582	NA	0	1	NA	NA	1	NA	NA	NA	8.7434	4.50118	9.56589	0	0	4.42703
Tppp	tubulin polymerization-promoting protein	chr13	74146866	74173201	NA	NA	1	chr13:74146235-74146821	-46	3.58926	0.770354	-1.31573	0.457327	0	1	NA	NA	1	NA	NA	NA	10.2006	10.5027	14.3488	10.5611	4.51553	4.42703
Rheb	GTP-binding protein Rheb precursor	chr5	24308640	24348179	NA	NA	1	chr5:24365574-24366083	-17396	9.65243	2.02537	-1.31477	0.260781	0	1	1	NA	1	NA	NA	NA	32.0591	17.5046	28.6977	26.4027	6.77329	13.2811
Mafb	transcription factor MafB	chr2	160189412	160192801	NA	1	NA	chr2:160223292-160223971	-30492	7.7083	1.67703	-1.31307	0.182665	0	1	1	NA	1	NA	NA	NA	33.5164	28.0073	21.5233	29.923	9.03106	13.2811
Vps37c	Mus musculus 8 days embryo whole body cDNA, RIKEN full-length enriched library, clone:5730409F24 product:weakly similar to LD39545P [Drosophila melanogaster], full insert sequence.,RecName: Full=Vacuolar protein sorting-associated protein 37C; AltName: Full=ESCRT-I complex subunit VPS37C;,vacuolar protein sorting-associated protein 37C	chr19	10763224	10789117	NA	1	NA	chr19:10763028-10763936	0	6.62057	1.4915	-1.31287	0.156808	0	1	1	1	1	NA	NA	NA	37.8881	38.5101	22.719	33.4434	13.5466	13.2811
Eml1	Mus musculus 18-day embryo whole body cDNA, RIKEN full-length enriched library, clone:1110008N23 product:unclassifiable, full insert sequence.,Mus musculus adult retina cDNA, RIKEN full-length enriched library, clone:A930030P13 product:ECHINODERM MICROTUBULE-ASSOCIATED PROTEIN-LIKE 1 (EMAP-1) (HUEMAP-1) homolog [Homo sapiens], full insert sequence.,RecName: Full=Echinoderm microtubule-associated …	chr12	109609166	109777774	1	1	NA	chr12:109691664-109692389	0	16.2	3.65718	-1.31118	0.0361209	1	1	1	1	1	1	NA	NA	61.2038	69.0181	58.5911	65.1266	13.5466	37.6298
Rccd1	RCC1 domain-containing protein 1	chr7	87461501	87469340	NA	NA	1	chr7:87469142-87469335	0	5.18004	1.1695	-1.30999	NA	0	1	NA	NA	1	NA	NA	NA	8.7434	6.5017	2.39147	5.28054	2.25776	2.21352
Fmnl2	formin-like protein 2	chr2	52716901	52993236	1	1	1	chr2:52811397-52811876	0	10.3732	2.55996	-1.30993	0.275161	0	1	1	1	1	NA	NA	NA	52.4604	30.0079	22.719	17.6018	15.8043	8.85407
Igfbp3	insulin-like growth factor-binding protein 3	chr11	7106095	7113926	1	NA	NA	chr11:7137654-7138444	-23729	3.16865	0.844309	-1.30954	0.409935	0	1	NA	NA	1	1	NA	NA	17.4868	22.5059	16.7403	7.04072	9.03106	4.42703
Abcb9	ATP-binding cassette sub-family B member 9	chr5	124511865	124545807	NA	NA	1	chr5:124545789-124546109	0	7.15017	1.41071	-1.30798	0.492667	0	1	NA	NA	1	NA	NA	NA	5.82893	12.5033	10.7616	15.8416	4.51553	4.42703
Reps1	ralBP1-associated Eps domain-containing protein	chr10	17775745	17844961	1	NA	NA	chr10:17801120-17801709	0	6.68149	1.56728	-1.3079	0.325275	0	1	1	1	1	1	NA	NA	34.9736	21.5056	14.3488	19.362	4.51553	13.2811
Spns1	protein spinster homolog 1	chr7	133513575	133521448	NA	1	1	chr7:133521129-133521294	0	4.85298	1.42939	-1.30749	NA	0	1	NA	NA	1	NA	NA	NA	13.1151	4.00105	5.97868	0	0	4.42703
P2rx6	P2X purinoceptor 6 isoform 1,P2X purinoceptor 6 isoform 2	chr16	17561977	17572105	NA	1	NA	chr16:17561203-17562277	0	11.2325	2.63173	-1.30713	0.08353	0	1	1	NA	1	NA	NA	NA	110.75	60.5158	53.8081	54.5655	27.0932	28.7757
Rbm47	RNA-binding protein 47	chr5	66407795	66543163	1	1	NA	chr5:66557270-66557731	-14108	3.29603	0.723432	-1.3056	NA	0	1	NA	NA	1	NA	NA	NA	13.1151	7.50196	7.17442	7.04072	4.51553	2.21352
Hdac11	Mus musculus adult male corpora quadrigemina cDNA, RIKEN full-length enriched library, clone:B230331M22 product:hypothetical Histone deacetylase family containing protein, full insert sequence.,histone deacetylase 11	chr6	91106808	91124677	NA	1	NA	chr6:91106390-91107003	0	3.54101	0.928796	-1.30302	0.45205	0	1	NA	NA	1	NA	NA	NA	17.4868	14.0037	17.936	5.28054	4.51553	6.64055
Cdk8	RecName: Full=Cell division protein kinase 8; EC=2.7.11.22; EC=2.7.11.23; AltName: Full=Cyclin-dependent kinase 8; AltName: Full=Mediator complex subunit CDK8; AltName: Full=Mediator of RNA polymerase II transcription subunit CDK8;	chr10	40069113	40203624	NA	NA	1	chr10:40136990-40137254	0	5.22653	1.26327	-1.30192	NA	0	1	NA	NA	1	NA	NA	NA	17.4868	8.00209	3.58721	5.28054	4.51553	2.21352
Cdk19	SubName: Full=Cdc2l6 protein; SubName: Full=Cell division cycle 2-like 6 (CDK8-like), isoform CRA_a;,cell division protein kinase 19 isoform 1,cell division protein kinase 19 isoform 2	chr10	40069113	40203624	NA	1	NA	chr10:40136990-40137254	0	5.22653	1.26327	-1.30192	NA	0	1	NA	NA	1	NA	NA	NA	17.4868	8.00209	3.58721	5.28054	4.51553	2.21352
Nudt9	ADP-ribose pyrophosphatase, mitochondrial	chr5	104476029	104494386	NA	1	NA	chr5:104475598-104475854	-176	8.97597	1.76339	-1.30187	0.601335	0	1	NA	1	1	NA	NA	NA	1.45723	16.5043	8.37016	17.6018	4.51553	4.42703
Ttc7b	tetratricopeptide repeat domain 7B	chr12	101538979	101759032	NA	1	NA	chr12:101518100-101518403	20577	23.8783	5.18105	-1.30172	0.0972277	0	1	1	1	1	NA	NA	NA	43.717	34.0089	43.0465	36.9638	18.0621	13.2811
Megf6	multiple epidermal growth factor-like domains	chr4	153544821	153649830	NA	1	1	chr4:153622513-153622979	0	7.38208	1.4531	-1.30166	0.370662	0	1	1	1	1	NA	NA	1	20.4013	14.5038	11.9574	22.8823	6.77329	6.64055
Ptges	prostaglandin E synthase	chr2	30744990	30758817	1	1	1	chr2:30752775-30753125	0	7.86346	1.87677	-1.30158	0.428522	0	1	1	NA	1	NA	NA	NA	23.3157	20.5054	9.56589	12.3213	11.2888	2.21352
Zbtb8b	zinc finger and BTB domain-containing protein	chr4	129103008	129118062	NA	1	NA	chr4:129093804-129094037	8972	4.85335	1.43134	-1.30094	0.643208	0	1	NA	NA	1	NA	NA	NA	11.6579	10.0026	10.7616	0	4.51553	2.21352
Zbtb8a	zinc finger and BTB domain-containing protein	chr4	129030875	129055272	NA	1	NA	chr4:129093804-129094037	-38533	4.85335	1.43134	-1.30094	0.643208	0	1	NA	NA	1	NA	NA	NA	11.6579	10.0026	10.7616	0	4.51553	2.21352
Nexn	nexilin	chr3	151899947	151929284	1	1	1	chr3:151901735-151901900	0	4.45706	1.30653	-1.30075	NA	0	1	NA	NA	1	NA	NA	NA	11.6579	7.00183	3.58721	0	4.51553	0
Twsg1	twisted gastrulation protein homolog 1	chr17	66271311	66300527	NA	1	NA	chr17:66300303-66300889	0	3.06249	0.770354	-1.3005	0.530779	0	1	NA	NA	1	NA	NA	NA	7.28616	12.5033	17.936	5.28054	4.51553	4.42703
Fmn1	Mus musculus adult male testis cDNA, RIKEN full-length enriched library, clone:1700037O20 product:formin, full insert sequence.,RecName: Full=Formin-1; AltName: Full=Limb deformity protein;,formin-1 isoform 1,formin-1 isoform 2	chr2	113167892	113556924	1	1	1	chr2:113529700-113530109	0	5.28956	1.1533	-1.29804	0.526276	0	1	NA	1	1	NA	NA	NA	13.1151	12.0031	5.97868	14.0814	0	8.85407
Tcf4	Mus musculus 10 days neonate skin cDNA, RIKEN full-length enriched library, clone:4732452G07 product:transcription factor 4, full insert sequence.,SubName: Full=Putative uncharacterized protein;,transcription factor 4 isoform a,transcription factor 4 isoform b	chr18	69504145	69847621	NA	1	NA	chr18:69864440-69864614	16820	3.93755	1.35546	-1.29789	NA	0	1	NA	1	1	NA	NA	NA	13.1151	9.00236	0	0	0	4.42703
Ralbp1	ralA-binding protein 1	chr17	66197768	66235095	NA	1	NA	chr17:66233986-66234899	0	10.9842	2.42781	-1.29745	0.064034	0	1	1	1	1	NA	NA	NA	48.0887	65.017	47.8295	56.3257	31.6087	13.2811
Pfdn4	prefoldin 4 isoform 1,prefoldin 4 isoform 2,prefoldin 4 isoform 3	chr2	170321927	170344570	NA	NA	1	chr2:170295022-170295756	-26172	2.16746	0.481982	-1.29732	0.607271	0	1	NA	NA	1	NA	NA	NA	8.7434	10.5027	3.58721	10.5611	0	6.64055
Fam69a	family with sequence similarity 69, member A	chr5	108337060	108416096	NA	1	1	chr5:108416334-108416540	-239	10.555	1.56974	-1.29726	NA	0	1	1	NA	1	NA	NA	NA	5.82893	4.00105	7.17442	19.362	6.77329	0
Eya1	eyes absent homolog 1	chr1	14159038	14300280	1	1	1	chr1:14263985-14264348	0	7.21575	1.94918	-1.2971	0.522611	0	1	1	NA	1	NA	NA	1	32.0591	13.5035	14.3488	7.04072	0	13.2811
Mcfd2	multiple coagulation factor deficiency protein 2	chr17	87653782	87665287	NA	NA	1	chr17:87665167-87665546	0	2.822	0.906698	-1.29693	0.655523	0	1	NA	NA	1	NA	NA	NA	8.7434	13.0034	9.56589	0	2.25776	4.42703
Camk2g	SubName: Full=Putative uncharacterized protein;	chr3	126299890	126472053	NA	1	1	chr3:126363837-126364387	0	3.28362	0.820777	-1.29668	0.489948	0	1	NA	NA	1	NA	NA	1	8.7434	13.5035	13.1531	7.04072	4.51553	4.42703
Cldn18	claudin-18 isoform A1.1,claudin-18 isoform A1.2,claudin-18 isoform A2.1,claudin-18 isoform A2.2	chr9	99591215	99617686	NA	NA	1	chr9:99620556-99620875	-2871	3.73572	1.04546	-1.2964	0.60276	0	1	NA	NA	1	NA	NA	NA	8.7434	10.5027	10.7616	1.76018	4.51553	2.21352
Mylk2	myosin light chain kinase 2, skeletal/cardiac	chr2	152737087	152748801	NA	1	1	chr2:152751148-152751987	2348	6.63057	1.61416	-1.29572	0.230158	0	1	NA	NA	1	NA	NA	NA	55.3748	28.5075	28.6977	21.1221	13.5466	13.2811
Col5a1	collagen alpha-1(V) chain precursor	chr2	27741944	27895030	NA	NA	1	chr2:27741243-27742114	0	6.12397	1.38456	-1.29567	0.194406	0	1	NA	NA	1	NA	NA	NA	34.9736	28.0073	35.8721	22.8823	20.3199	4.42703
Sncg	gamma-synuclein	chr14	35183459	35187855	1	NA	NA	chr14:35176067-35177342	6118	4.13987	0.861301	-1.2952	0.242257	0	1	NA	NA	1	1	NA	NA	17.4868	28.0073	34.6764	29.923	18.0621	4.42703
Rpl7	60S ribosomal protein L7	chr1	16091375	16094514	NA	1	NA	chr1:16094856-16095030	-343	18.4274	3.15563	-1.29495	0.565451	0	1	NA	1	1	NA	NA	NA	2.91447	10.5027	19.1318	24.6425	9.03106	2.21352
Plekha5	phosphoinositol 3-phosphate-binding protein-2	chr6	140372619	140543427	NA	1	NA	chr6:140463186-140463623	0	5.84831	1.52632	-1.29428	0.490051	0	1	NA	NA	1	NA	NA	NA	29.1447	20.5054	7.17442	8.80089	9.03106	4.42703
Smyd3	SET and MYND domain-containing protein 3	chr1	180885169	181448134	NA	1	NA	chr1:181128421-181128733	0	11.4795	2.20282	-1.29319	0.407862	0	1	1	NA	1	NA	NA	NA	10.2006	13.5035	20.3275	24.6425	4.51553	8.85407
Dlg4	disks large homolog 4 isoform 1,disks large homolog 4 isoform 2	chr11	69832106	69859033	1	NA	NA	chr11:69842560-69843083	0	7.69507	1.50082	-1.29304	0.427184	0	1	NA	NA	1	NA	NA	NA	27.6874	9.00236	20.3275	24.6425	9.03106	6.64055
Ablim1	actin-binding LIM protein 1 isoform 2	chr19	57204756	57389409	1	1	1	chr19:57278501-57279172	0	2.91494	0.70298	-1.29292	0.53381	0	1	NA	NA	1	NA	NA	NA	14.5723	13.0034	5.97868	10.5611	0	8.85407
Tecpr1	RecName: Full=Tectonin beta-propeller repeat-containing protein 1;,tectonin beta-propeller repeat-containing	chr5	144956217	144984447	NA	1	NA	chr5:144984249-144984430	0	5.48729	1.30304	-1.2923	NA	0	1	NA	NA	1	NA	NA	NA	8.7434	4.00105	7.17442	3.52036	0	4.42703
Plau	SubName: Full=Plasminogen activator, urokinase;,urokinase-type plasminogen activator	chr14	21655883	21662610	1	1	1	chr14:21650409-21650739	-5145	5.7095	1.07204	-1.29197	0.751823	0	1	NA	NA	1	NA	NA	1	2.91447	13.0034	0	17.6018	0	6.64055
Rasal2	RAS protein activator like 2,SubName: Full=Putative uncharacterized protein;	chr1	159065313	159342726	NA	1	1	chr1:159298522-159298774	0	3.06808	0.93591	-1.29168	NA	0	1	NA	NA	1	NA	NA	NA	8.7434	8.50222	2.39147	1.76018	0	4.42703
Abhd4	Mus musculus adult male testis cDNA, RIKEN full-length enriched library, clone:4933431E19 product:CDNA FLJ12816 FIS, CLONE NT2RP2002609, WEAKLY SIMILAR TO 2-HYDROXYMUCONIC SEMIALDEHYDE HYDROLASE (EC 3.1.1.-) homolog [Homo sapiens], full insert sequence.,abhydrolase domain-containing protein 4	chr14	54873862	54888840	NA	1	NA	chr14:54873414-54874081	0	7.47238	1.63122	-1.29164	0.282565	0	1	1	1	1	NA	NA	NA	40.8025	24.0063	22.719	24.6425	20.3199	2.21352
Actg1	actin, cytoplasmic 2	chr11	120207003	120209798	NA	1	NA	chr11:120214972-120215296	-5175	10.8377	2.39134	-1.29114	0.316411	0	1	NA	NA	1	NA	NA	NA	26.2302	18.0047	16.7403	17.6018	11.2888	4.42703
Isg15	ubiquitin-like protein ISG15 precursor	chr4	155573532	155574927	NA	1	1	chr4:155571812-155572010	1523	7.12411	1.68436	-1.29093	NA	0	1	NA	1	1	NA	NA	NA	8.7434	10.5027	5.97868	7.04072	4.51553	2.21352
P2rx6	P2X purinoceptor 6 isoform 1,P2X purinoceptor 6 isoform 2	chr16	17561977	17572105	NA	1	NA	chr16:17561249-17562299	0	11.4252	2.6919	-1.29058	0.0868144	0	1	1	NA	1	NA	NA	NA	109.292	58.0152	55.0039	54.5655	27.0932	28.7757
Zscan2	zinc finger and SCAN domain-containing protein	chr7	88005864	88021399	NA	1	NA	chr7:88011609-88011786	0	6.94885	1.33248	-1.28937	NA	0	1	NA	NA	NA	NA	NA	NA	1.45723	8.00209	2.39147	10.5611	0	4.42703
Rapgef1	Rap guanine nucleotide exchange factor (GEF) 1	chr2	29475239	29595883	NA	NA	1	chr2:29567217-29567419	0	6.78417	1.16758	-1.28906	NA	0	1	NA	NA	1	NA	NA	NA	0	6.00157	4.78295	12.3213	0	4.42703
Kifc3	Mus musculus mammary gland RCB-0527 Jyg-MC(B) cDNA, RIKEN full-length enriched library, clone:G930027O15 product:kinesin family member C3, full insert sequence.,kinesin-like protein KIFC3 isoform a,kinesin-like protein KIFC3 isoform b,kinesin-like protein KIFC3 isoform c	chr8	97623727	97666440	NA	1	NA	chr8:97678430-97679011	-11991	5.62979	1.38589	-1.28679	0.540115	0	1	NA	NA	1	NA	NA	NA	20.4013	33.0086	2.39147	19.362	4.51553	11.0676
Stx6	Mus musculus syntaxin 6 mRNA, complete cds.,syntaxin-6	chr1	157005832	157055386	NA	1	NA	chr1:157005692-157006023	0	10.1153	2.07637	-1.28675	0.414405	0	1	1	1	1	NA	NA	NA	21.8585	10.5027	17.936	19.362	4.51553	8.85407
Ablim1	actin-binding LIM protein 1 isoform 1,actin-binding LIM protein 1 isoform 2,actin-binding LIM protein 1 isoform 3	chr19	57107753	57389409	1	1	1	chr19:57130171-57130461	0	10.1929	2.6717	-1.28616	0.409684	0	1	1	NA	1	NA	NA	1	30.6019	22.0058	14.3488	8.80089	11.2888	4.42703
Shroom1	Mus musculus adult male liver cDNA, RIKEN full-length enriched library, clone:1300007L22 product:RIKEN cDNA 1300007L22 gene, full insert sequence.,SubName: Full=Putative uncharacterized protein Shroom1; SubName: Full=Shroom family member 1, isoform CRA_a;,protein Shroom1	chr11	53270706	53281257	NA	1	1	chr11:53270647-53270902	0	5.25746	1.2681	-1.286	0.685732	0	1	NA	NA	1	NA	NA	NA	10.2006	5.00131	16.7403	1.76018	6.77329	0
Abca4	SubName: Full=Putative uncharacterized protein;,retinal-specific ATP-binding cassette	chr3	121747377	121882979	NA	1	NA	chr3:121825742-121826261	0	12.9676	2.98571	-1.28568	0.1626	0	1	1	1	1	NA	NA	NA	26.2302	44.0115	47.8295	31.6832	22.5776	8.85407
Ralbp1	ralA-binding protein 1	chr17	66197768	66235095	NA	1	NA	chr17:66233994-66234835	0	11.8738	2.63566	-1.28558	0.0642916	0	1	1	1	1	NA	NA	NA	48.0887	63.5166	47.8295	56.3257	31.6087	13.2811
Cdk14	SubName: Full=Pftk1 protein; SubName: Full=Putative uncharacterized protein;,SubName: Full=Putative uncharacterized protein;,cell division protein kinase 14	chr5	4803384	5380251	NA	1	NA	chr5:5180162-5181153	0	5.64729	1.26804	-1.2855	0.39213	0	1	1	1	1	NA	NA	NA	46.6315	32.5085	7.17442	35.2036	9.03106	15.4946
Nedd4	E3 ubiquitin-protein ligase NEDD4,SubName: Full=Neural cell expressed, developmentally down-regulted gene 4, isoform CRA_c; SubName: Full=Putative uncharacterized protein;	chr9	72510153	72597655	NA	1	NA	chr9:72487514-72488681	-21473	2.41213	0.588926	-1.28546	0.372417	0	1	NA	NA	1	NA	NA	NA	14.5723	20.5054	14.3488	14.0814	4.51553	8.85407
Dock5	SubName: Full=Dedicator of cytokinesis 5;,dedicator of cytokinesis protein 5	chr14	68369984	68551629	NA	1	NA	chr14:68559253-68559486	-7625	12.4702	2.86268	-1.28367	0.353905	0	1	1	1	1	NA	NA	NA	20.4013	17.0044	14.3488	14.0814	9.03106	4.42703
Osbpl9	oxysterol-binding protein-related protein 9	chr4	108733749	108874877	NA	1	NA	chr4:108790217-108790872	0	4.24697	0.884718	-1.28367	0.446207	0	1	NA	NA	1	NA	NA	NA	11.6579	15.0039	9.56589	19.362	2.25776	8.85407
3110001I22Rik	hypothetical protein LOC66598	chr16	13671950	13678478	NA	1	NA	chr16:13671808-13672860	0	3.72989	0.78467	-1.28354	0.381574	0	1	NA	NA	1	NA	NA	NA	13.1151	19.005	19.1318	26.4027	0	15.4946
Bfar	bifunctional apoptosis regulator isoform 1,bifunctional apoptosis regulator isoform 2	chr16	13671950	13703705	NA	1	NA	chr16:13671808-13672860	0	3.72989	0.78467	-1.28354	0.381574	0	1	NA	NA	1	NA	NA	NA	13.1151	19.005	19.1318	26.4027	0	15.4946
Mon1a	RecName: Full=Vacuolar fusion protein MON1 homolog A;,vacuolar fusion protein MON1 homolog A	chr9	107790459	107805470	NA	1	NA	chr9:107790231-107790654	0	3.45763	0.76446	-1.28314	NA	0	1	NA	NA	1	NA	NA	NA	5.82893	12.5033	4.78295	8.80089	6.77329	0
Ccl2	C-C motif chemokine 2	chr11	81849078	81850954	1	NA	NA	chr11:81820500-81820821	-28258	11.4041	2.57158	-1.2827	0.383296	0	1	NA	NA	1	NA	NA	NA	24.773	14.5038	20.3275	19.362	0	15.4946
Dyrk1b	dual specificity	chr7	28964501	28972313	NA	1	NA	chr7:28964592-28964835	0	5.32373	1.33072	-1.28261	NA	0	1	NA	1	1	NA	NA	NA	16.0296	8.00209	5.97868	3.52036	6.77329	0
Eml1	Mus musculus 18-day embryo whole body cDNA, RIKEN full-length enriched library, clone:1110008N23 product:unclassifiable, full insert sequence.,Mus musculus adult retina cDNA, RIKEN full-length enriched library, clone:A930030P13 product:ECHINODERM MICROTUBULE-ASSOCIATED PROTEIN-LIKE 1 (EMAP-1) (HUEMAP-1) homolog [Homo sapiens], full insert sequence.,RecName: Full=Echinoderm microtubule-associated …	chr12	109609166	109777774	1	1	NA	chr12:109691784-109692440	0	18.5155	4.22161	-1.28249	0.0379261	1	1	1	1	1	NA	NA	NA	61.2038	69.5182	60.9826	68.647	13.5466	39.8433
Nfatc1	nuclear factor of activated T-cells, cytoplasmic	chr18	80802943	80909810	NA	1	1	chr18:80852207-80853547	0	7.35719	1.60399	-1.28166	0.0493329	1	1	NA	1	1	NA	NA	1	51.0031	48.0126	56.1996	54.5655	20.3199	22.1352
Usp2	ubiquitin carboxyl-terminal hydrolase 2 isoform	chr9	43875103	43903710	1	NA	NA	chr9:43874873-43875455	0	2.8569	0.793064	-1.28104	0.56866	0	1	NA	NA	1	NA	NA	NA	20.4013	10.5027	9.56589	3.52036	2.25776	6.64055
Rassf6	Mus musculus adult female placenta cDNA, RIKEN full-length enriched library, clone:1600016B17 product:hypothetical RA domain containing protein, full insert sequence.,ras association domain-containing protein 6	chr5	91032101	91069651	NA	NA	1	chr5:91118584-91118815	-48934	8.42617	1.95423	-1.27958	0.502541	0	1	NA	NA	1	NA	NA	NA	7.28616	11.503	15.5446	8.80089	4.51553	4.42703
Camk1d	Mus musculus 13 days embryo lung cDNA, RIKEN full-length enriched library, clone:D430003N14 product:calcium/calmodulin-dependent protein kinase ID, full insert sequence.,SubName: Full=Putative uncharacterized protein;,calcium/calmodulin-dependent protein kinase type	chr2	5214502	5635710	1	1	1	chr2:5635689-5636109	0	7.06589	1.33146	-1.27939	0.461551	0	1	NA	NA	1	NA	NA	NA	7.28616	12.5033	15.5446	21.1221	6.77329	4.42703
Akap13	A kinase (PRKA) anchor protein 13,Mus musculus 16 days neonate thymus cDNA, RIKEN full-length enriched library, clone:A130052C08 product:Hypothetical phorbol esters/diacylglycerol binding domain containing protein, full insert sequence.,SubName: Full=MCG15699, isoform CRA_c; SubName: Full=Putative uncharacterized protein;,SubName: Full=Putative uncharacterized protein;,SubName: Full=Putative unch…	chr7	82600419	82899495	NA	1	NA	chr7:82787261-82787490	0	7.26111	1.45634	-1.27928	0.655723	0	1	NA	NA	1	NA	NA	NA	10.2006	10.0026	1.19574	12.3213	4.51553	2.21352
Eml1	Mus musculus 18-day embryo whole body cDNA, RIKEN full-length enriched library, clone:1110008N23 product:unclassifiable, full insert sequence.,Mus musculus adult retina cDNA, RIKEN full-length enriched library, clone:A930030P13 product:ECHINODERM MICROTUBULE-ASSOCIATED PROTEIN-LIKE 1 (EMAP-1) (HUEMAP-1) homolog [Homo sapiens], full insert sequence.,RecName: Full=Echinoderm microtubule-associated …	chr12	109609166	109777774	1	1	NA	chr12:109691643-109692354	0	16.2734	3.72919	-1.27902	0.0426051	1	1	1	1	1	NA	NA	NA	61.2038	66.5174	56.1996	65.1266	13.5466	37.6298
Ccl2	C-C motif chemokine 2	chr11	81849078	81850954	1	NA	NA	chr11:81820407-81820788	-28291	9.1617	2.11339	-1.2787	0.347653	0	1	NA	NA	1	NA	NA	NA	26.2302	15.0039	21.5233	15.8416	4.51553	11.0676
Actn1	Mus musculus 13 days embryo head cDNA, RIKEN full-length enriched library, clone:3110023F10 product:ALPHA-ACTININ 1 (ALPHA-ACTININ CYTOSKELETAL ISOFORM) (NON-MUSCLE ALPHA-ACTININ 1) (F-ACTIN CROSS LINKING PROTEIN) homolog [Rattus norvegicus], full insert sequence.,alpha-actinin-1	chr12	81268528	81361358	NA	1	1	chr12:81331111-81331383	0	5.78599	1.22611	-1.27818	0.59606	0	1	NA	NA	1	NA	NA	NA	10.2006	5.50144	11.9574	7.04072	4.51553	2.21352
Mthfr	RecName: Full=Methylenetetrahydrofolate reductase; EC=1.5.1.20; Flags: Fragment;,methylenetetrahydrofolate reductase isoform a,methylenetetrahydrofolate reductase isoform b	chr4	147413185	147433671	NA	1	1	chr4:147412584-147413465	0	7.74488	1.60203	-1.27778	0.176005	0	1	1	1	1	NA	NA	NA	30.6019	35.5093	35.8721	40.4841	27.0932	2.21352
Skap1	Mus musculus 0 day neonate thymus cDNA, RIKEN full-length enriched library, clone:A430055M21 product:hypothetical PH domain profile/Pleckstrin-homology-related containing protein, full insert sequence.,RecName: Full=Src kinase-associated phosphoprotein 1; AltName: Full=Src family-associated phosphoprotein 1;,SubName: Full=Src family associated phosphoprotein 1;,src kinase-associated phosphoprotei…	chr11	96325904	96620936	NA	NA	1	chr11:96608851-96609035	0	7.05274	1.75743	-1.27736	NA	0	1	NA	1	1	NA	NA	NA	14.5723	8.00209	7.17442	3.52036	6.77329	0
Adc	antizyme inhibitor 2	chr4	128607476	128639661	NA	1	NA	chr4:128634517-128634791	0	6.01367	1.25415	-1.2773	0.632607	0	1	NA	NA	1	NA	1	NA	7.28616	11.0029	2.39147	12.3213	2.25776	4.42703
Nfatc4	nuclear factor of activated T-cells, cytoplasmic	chr14	56443631	56452780	1	1	1	chr14:56441419-56442710	-922	5.82057	1.13251	-1.27697	0.163955	0	1	NA	1	1	NA	NA	1	32.0591	30.508	31.0892	52.8054	15.8043	13.2811
Radil	RecName: Full=Ras-associating and dilute domain-containing protein;,ras-associating and dilute domain-containing	chr5	142960794	143027031	1	NA	NA	chr5:143021319-143021777	0	4.27846	0.985648	-1.27626	0.54884	0	1	NA	NA	1	NA	NA	NA	7.28616	16.5043	5.97868	12.3213	4.51553	4.42703
P2rx6	P2X purinoceptor 6 isoform 1,P2X purinoceptor 6 isoform 2	chr16	17561977	17572105	NA	1	NA	chr16:17561202-17562212	0	11.5471	2.7985	-1.27577	0.105249	0	1	1	NA	1	NA	NA	NA	110.75	60.0157	51.4167	51.0452	27.0932	28.7757
Tmem180	Mus musculus adult male testis cDNA, RIKEN full-length enriched library, clone:4930538D17 product:RIKEN cDNA 4930538D17 gene, full insert sequence.,transmembrane protein 180	chr19	46431369	46449744	1	NA	NA	chr19:46431198-46431726	0	4.59692	1.34005	-1.27567	0.53381	0	1	NA	1	1	NA	NA	NA	24.773	16.0042	20.3275	3.52036	0	13.2811
Zfp786	zinc finger protein 786	chr6	47769264	47780504	NA	NA	1	chr6:47780241-47780854	0	3.30979	0.736423	-1.27535	0.499944	0	1	NA	NA	1	NA	NA	NA	7.28616	13.5035	9.56589	12.3213	4.51553	4.42703
Fam149b	hypothetical protein LOC105428 isoform 2,hypothetical protein LOC105428 isoform 3	chr14	21167383	21187786	NA	1	NA	chr14:21166945-21167799	0	3.40854	0.678556	-1.27502	0.492667	0	1	NA	NA	1	NA	NA	NA	17.4868	11.503	7.17442	21.1221	2.25776	8.85407
Fam149b	hypothetical protein LOC105428 isoform 2,hypothetical protein LOC105428 isoform 3	chr14	21167383	21187786	NA	1	NA	chr14:21166884-21167773	0	3.27434	0.651842	-1.27501	0.492667	0	1	NA	NA	1	NA	NA	NA	17.4868	11.503	7.17442	21.1221	2.25776	8.85407
Pcmtd1	protein-L-isoaspartate O-methyltransferase	chr1	7079000	7163709	NA	1	NA	chr1:7078969-7079305	0	11.9801	2.80774	-1.27465	0.313161	0	1	1	1	1	NA	NA	NA	24.773	20.5054	21.5233	21.1221	0	17.7081
Hrh1	histamine H1 receptor	chr6	114347929	114433290	1	NA	NA	chr6:114353656-114354292	0	3.08872	0.927085	-1.27402	0.55137	0	1	NA	NA	1	NA	NA	NA	11.6579	22.5059	11.9574	5.28054	0	11.0676
Kdm6b	lysine-specific demethylase 6B	chr11	69212019	69227175	NA	1	1	chr11:69224027-69224194	0	11.8628	2.05771	-1.27329	NA	0	1	NA	NA	1	NA	NA	NA	7.28616	5.50144	7.17442	15.8416	2.25776	4.42703
Gpr176	probable G-protein coupled receptor 176	chr2	118102833	118199155	NA	1	NA	chr2:118179268-118179752	0	7.38391	1.62176	-1.27243	0.322607	0	1	1	1	1	NA	1	NA	20.4013	16.0042	23.9147	17.6018	9.03106	6.64055
Reck	reversion-inducing cysteine-rich protein with	chr4	43888401	43957678	NA	1	NA	chr4:43888161-43888605	0	2.11885	0.531195	-1.27207	NA	0	1	NA	NA	1	NA	NA	NA	5.82893	5.50144	7.17442	3.52036	0	4.42703
Cxcr7	C-X-C chemokine receptor type 7	chr1	92100577	92112863	NA	NA	1	chr1:92100543-92101107	0	2.86663	0.76446	-1.27124	0.583067	0	1	NA	NA	1	NA	NA	NA	8.7434	15.0039	14.3488	3.52036	9.03106	0
Tgfbi	Mus musculus 12 days embryo eyeball cDNA, RIKEN full-length enriched library, clone:D230045E03 product:transforming growth factor, beta induced, 68 kDa, full insert sequence.,transforming growth factor-beta-induced protein	chr13	56710963	56740700	NA	1	NA	chr13:56728088-56728299	0	5.99813	1.11777	-1.27045	NA	0	1	NA	NA	NA	NA	NA	NA	2.91447	3.50092	8.37016	8.80089	0	4.42703
Dclk2	Mus musculus mRNA for doublecortin-like protein kinase, complete cds.,serine/threonine-protein kinase DCLK2 isoform 1,serine/threonine-protein kinase DCLK2 isoform 2,serine/threonine-protein kinase DCLK2 isoform 3,serine/threonine-protein kinase DCLK2 isoform 4,serine/threonine-protein kinase DCLK2 isoform 5,serine/threonine-protein kinase DCLK2 isoform 6	chr3	86590071	86724806	NA	NA	1	chr3:86677096-86677628	0	5.7035	1.32998	-1.26996	0.428522	0	1	NA	1	1	NA	NA	NA	20.4013	17.0044	10.7616	17.6018	0	13.2811
Negr1	neuronal growth regulator 1 isoform a,neuronal growth regulator 1 isoform b	chr3	156224757	156979411	NA	1	NA	chr3:156454190-156454500	0	3.84836	0.760805	-1.26931	NA	0	1	NA	NA	1	NA	NA	NA	7.28616	5.00131	2.39147	8.80089	0	4.42703
Pde4a	Mus musculus B6-derived CD11 +ve dendritic cells cDNA, RIKEN full-length enriched library, clone:F730011P09 product:unclassifiable, full insert sequence.,cAMP-specific 3',5'-cyclic phosphodiesterase 4A	chr9	20970157	21017692	NA	1	1	chr9:20986020-20986185	0	8.22162	1.42939	-1.26867	NA	0	1	NA	NA	1	NA	NA	NA	5.82893	2.00052	5.97868	10.5611	0	4.42703
Eml1	Mus musculus 18-day embryo whole body cDNA, RIKEN full-length enriched library, clone:1110008N23 product:unclassifiable, full insert sequence.,Mus musculus adult retina cDNA, RIKEN full-length enriched library, clone:A930030P13 product:ECHINODERM MICROTUBULE-ASSOCIATED PROTEIN-LIKE 1 (EMAP-1) (HUEMAP-1) homolog [Homo sapiens], full insert sequence.,RecName: Full=Echinoderm microtubule-associated …	chr12	109609166	109777774	1	1	NA	chr12:109691721-109692343	0	18.496	4.26279	-1.26838	0.0459659	1	1	1	1	1	NA	NA	NA	61.2038	66.0173	55.0039	65.1266	13.5466	37.6298
Rmnd5a	protein RMD5 homolog A	chr6	71338627	71390631	NA	1	NA	chr6:71390459-71391119	0	5.33857	1.07204	-1.2677	0.474196	0	1	NA	NA	1	NA	NA	NA	18.944	10.5027	14.3488	24.6425	0	13.2811
Fkbp1a	SubName: Full=Putative uncharacterized protein;,peptidyl-prolyl cis-trans isomerase FKBP1A	chr2	151368234	151387427	NA	NA	1	chr2:151362253-151362699	-5536	7.66956	1.80539	-1.26744	0.37643	0	1	1	NA	1	NA	NA	NA	18.944	15.0039	28.6977	14.0814	4.51553	11.0676
Pink1	serine/threonine-protein kinase PINK1,	chr4	137869324	137882211	NA	1	NA	chr4:137881446-137882193	0	4.8743	0.86577	-1.26511	0.54316	0	1	NA	NA	1	NA	NA	NA	5.82893	12.0031	22.719	26.4027	13.5466	0
Mgst3	microsomal glutathione S-transferase 3	chr1	169302514	169323928	1	NA	NA	chr1:169323741-169324482	0	10.3171	1.95942	-1.26481	0.200056	0	1	1	NA	1	NA	NA	NA	26.2302	30.0079	32.2849	56.3257	18.0621	11.0676
Skil	ski-like protein isoform a,ski-like protein isoform b	chr3	30993982	31021499	NA	NA	1	chr3:30992782-30993086	-897	21.8298	4.90947	-1.26461	0.172687	0	1	1	1	1	NA	NA	NA	21.8585	38.5101	39.4593	38.7239	9.03106	19.9217
Zfp940	zinc finger protein 940	chr7	30628954	30638667	1	NA	NA	chr7:30629490-30629781	0	3.59989	0.740815	-1.26442	NA	0	1	NA	NA	1	NA	NA	NA	14.5723	1.50039	2.39147	5.28054	4.51553	0
Mib2	E3 ubiquitin-protein ligase MIB2,SubName: Full=Mib2 protein;	chr4	155028580	155043336	1	1	NA	chr4:155043254-155043598	0	4.33095	1.28282	-1.2643	0.637418	0	1	NA	NA	1	NA	NA	NA	16.0296	18.5048	3.58721	3.52036	6.77329	2.21352
Suv420h2	histone-lysine N-methyltransferase SUV420H2	chr7	4691728	4699116	NA	1	NA	chr7:4691390-4691655	-74	6.89004	1.7035	-1.26425	0.489948	0	1	NA	1	1	NA	NA	NA	13.1151	11.0029	11.9574	7.04072	4.51553	4.42703
Dnm3os	SubName: Full=Putative uncharacterized protein Hag2;	chr1	164147753	164155681	NA	1	NA	chr1:164147436-164148199	0	4.22514	0.900754	-1.26295	0.407862	0	1	NA	NA	1	NA	NA	NA	8.7434	18.0047	16.7403	21.1221	4.51553	8.85407
Dnm3	Mus musculus 16 days neonate cerebellum cDNA, RIKEN full-length enriched library, clone:9630045G20 product:DYNAMIN 3 (EC 3.6.1.50) (DYNAMIN, TESTICULAR) (T-DYNAMIN) homolog [Rattus norvegicus], full insert sequence.,SubName: Full=Putative uncharacterized protein Dnm3;	chr1	163936270	164225769	NA	1	NA	chr1:164147436-164148199	0	4.22514	0.900754	-1.26295	0.407862	0	1	NA	NA	1	NA	NA	NA	8.7434	18.0047	16.7403	21.1221	4.51553	8.85407
Mical2	protein MICAL-2 isoform A,protein MICAL-2 isoform B	chr7	119369349	119498708	1	1	1	chr7:119369083-119369537	0	8.57277	1.72892	-1.26253	0.399587	0	1	NA	NA	1	NA	NA	NA	8.7434	17.0044	26.3062	24.6425	9.03106	6.64055
Abhd4	Mus musculus adult male testis cDNA, RIKEN full-length enriched library, clone:4933431E19 product:CDNA FLJ12816 FIS, CLONE NT2RP2002609, WEAKLY SIMILAR TO 2-HYDROXYMUCONIC SEMIALDEHYDE HYDROLASE (EC 3.1.1.-) homolog [Homo sapiens], full insert sequence.,abhydrolase domain-containing protein 4	chr14	54873862	54888840	NA	1	NA	chr14:54873342-54874081	0	7.3331	1.61815	-1.26232	0.259056	0	1	1	1	1	NA	NA	NA	40.8025	27.5072	23.9147	28.1629	22.5776	2.21352
Prrx1	paired mesoderm homeobox protein 1 isoform a,paired mesoderm homeobox protein 1 isoform b	chr1	165175249	165243781	NA	1	NA	chr1:165139371-165139733	35517	13.6418	3.49935	-1.26183	0.322477	0	1	1	1	1	NA	1	NA	52.4604	23.5062	26.3062	17.6018	6.77329	17.7081
Rabggta	Mus musculus strain C57BL/6J RAB geranylgeranyl transferase alpha subunit (Rabggta) mRNA, complete cds, alternatively spliced.,geranylgeranyl transferase type-2 subunit alpha	chr14	56334713	56341094	1	NA	NA	chr14:56333872-56334258	456	15.6361	3.5085	-1.26022	0.201292	0	1	1	NA	1	NA	NA	NA	36.4308	36.5096	19.1318	36.9638	13.5466	13.2811
Shroom1	Mus musculus adult male liver cDNA, RIKEN full-length enriched library, clone:1300007L22 product:RIKEN cDNA 1300007L22 gene, full insert sequence.,SubName: Full=Putative uncharacterized protein Shroom1; SubName: Full=Shroom family member 1, isoform CRA_a;,protein Shroom1	chr11	53270706	53281257	NA	1	1	chr11:53270325-53270834	0	3.3373	0.84706	-1.25944	0.662845	0	1	NA	NA	1	NA	NA	NA	10.2006	8.50222	22.719	1.76018	9.03106	0
Zfp386	zinc finger protein 386 (Kruppel-like) isoform	chr12	117285934	117299062	NA	1	NA	chr12:117285731-117286205	0	6.10211	1.3858	-1.25835	0.403431	0	1	1	NA	1	NA	NA	NA	11.6579	17.5046	20.3275	14.0814	11.2888	2.21352
Rheb	GTP-binding protein Rheb precursor	chr5	24308640	24348179	NA	NA	1	chr5:24365557-24366183	-17379	8.24026	1.81902	-1.25766	0.261478	0	1	1	NA	1	NA	NA	NA	33.5164	19.005	32.2849	26.4027	9.03106	13.2811
Obsl1	SubName: Full=Putative uncharacterized protein Obsl1;,obscurin-like 1	chr1	75482399	75503027	1	1	1	chr1:75502755-75502974	0	4.79465	0.98437	-1.2576	NA	0	1	NA	NA	1	NA	NA	NA	7.28616	4.50118	5.97868	5.28054	4.51553	0
Acvr1b	activin receptor type-1B precursor	chr15	101004555	101043032	1	1	NA	chr15:101013273-101014446	0	3.09188	0.970761	-1.2555	0.45242	0	1	NA	NA	1	1	NA	NA	29.1447	44.0115	26.3062	3.52036	9.03106	13.2811
Pigp	phosphatidylinositol	chr16	94580369	94592622	NA	1	NA	chr16:94591980-94592975	0	8.76551	1.82497	-1.25542	0.105889	0	1	1	1	1	NA	NA	NA	45.1742	37.0097	38.2636	56.3257	15.8043	19.9217
Ttc3	E3 ubiquitin-protein ligase TTC3,Mus musculus mRNA for mtprd, complete cds.,RecName: Full=E3 ubiquitin-protein ligase TTC3; EC=6.3.2.-; AltName: Full=TPR repeat protein D; Short=Mtprd;,SubName: Full=Putative uncharacterized protein Ttc3;,SubName: Full=Putative uncharacterized protein;	chr16	94592345	94690828	NA	1	NA	chr16:94591980-94592975	0	8.76551	1.82497	-1.25542	0.105889	0	1	1	1	1	NA	NA	NA	45.1742	37.0097	38.2636	56.3257	15.8043	19.9217
Il6	SubName: Full=Interleukin 6; SubName: Full=Interleukin 6, isoform CRA_b;,interleukin-6 precursor	chr5	30339700	30346521	NA	NA	1	chr5:30339245-30340015	0	3.46168	0.892566	-1.25419	0.411739	0	1	NA	NA	1	NA	NA	NA	23.3157	17.0044	13.1531	10.5611	4.51553	8.85407
Fmnl2	formin-like protein 2	chr2	52716901	52993236	1	1	1	chr2:52811442-52811700	0	13.8046	3.46014	-1.25414	0.360212	0	1	1	1	1	NA	NA	NA	34.9736	21.5056	15.5446	14.0814	11.2888	6.64055
Sesn2	sestrin-2	chr4	132048721	132066371	NA	NA	1	chr4:132065469-132066629	0	6.38305	1.3708	-1.25371	0.163473	0	1	1	NA	1	NA	NA	NA	24.773	34.509	47.8295	44.0045	13.5466	17.7081
Tspan14	tetraspanin-14	chr14	41719732	41780096	NA	1	NA	chr14:41769537-41769917	0	2.7685	0.930985	-1.25356	0.698396	0	1	NA	NA	1	NA	NA	NA	13.1151	11.0029	7.17442	0	0	6.64055
Zfp786	zinc finger protein 786	chr6	47769264	47780504	NA	NA	1	chr6:47780261-47780870	0	3.30811	0.741259	-1.25318	0.509207	0	1	NA	NA	1	NA	NA	NA	7.28616	13.0034	9.56589	12.3213	4.51553	4.42703
Pink1	serine/threonine-protein kinase PINK1,	chr4	137869324	137882211	NA	1	NA	chr4:137881477-137882181	0	5.15178	0.918655	-1.25245	0.553677	0	1	NA	NA	1	NA	NA	NA	5.82893	11.503	22.719	26.4027	13.5466	0
Vangl1	vang-like protein 1,vang-like protein 1 isoform 2	chr3	101960618	102008616	NA	1	NA	chr3:102007985-102008374	0	2.2777	0.6063	-1.25228	NA	0	1	NA	NA	1	NA	NA	NA	2.91447	11.0029	1.19574	5.28054	0	4.42703
Nr2c1	nuclear receptor subfamily 2 group C member 1	chr10	93610675	93659959	NA	1	NA	chr10:93610437-93610950	0	4.27665	1.10985	-1.25218	0.593004	0	1	NA	NA	1	NA	NA	NA	13.1151	8.50222	28.6977	3.52036	4.51553	6.64055
Mylk2	myosin light chain kinase 2, skeletal/cardiac	chr2	152737087	152748801	NA	1	1	chr2:152751218-152751822	2418	7.47023	1.86849	-1.25119	0.293878	0	1	NA	NA	1	NA	NA	NA	43.717	24.0063	22.719	17.6018	11.2888	11.0676
Sesn3	sestrin-3	chr9	14080744	14130578	NA	1	NA	chr9:14079584-14079834	-911	6.05459	1.4151	-1.25072	NA	0	1	NA	NA	1	NA	NA	NA	7.28616	9.00236	7.17442	8.80089	0	6.64055
Myo1b	Mus musculus 0 day neonate eyeball cDNA, RIKEN full-length enriched library, clone:E130307B17 product:myosin Ib, full insert sequence.,SubName: Full=Putative uncharacterized protein Myo1b;,myosin-Ib isoform 1,myosin-Ib isoform 2	chr1	51806609	51972818	NA	1	1	chr1:51972487-51972871	0	4.56972	1.17559	-1.24979	0.525403	0	1	NA	NA	1	NA	NA	NA	14.5723	10.0026	13.1531	5.28054	4.51553	4.42703
Frmd4a	FERM domain-containing protein 4A isoform 1,Mus musculus 12 days embryo embryonic body between diaphragm region and neck cDNA, RIKEN full-length enriched library, clone:9430026K19 product:unclassifiable, full insert sequence.	chr2	4073908	4535089	NA	1	1	chr2:4322227-4322470	0	3.10642	0.970575	-1.2496	NA	0	1	NA	NA	1	NA	NA	NA	10.2006	8.00209	1.19574	1.76018	0	4.42703
Kctd6	BTB/POZ domain-containing protein KCTD6	chr14	9046661	9056083	NA	1	NA	chr14:9046315-9046723	0	9.59521	1.89901	-1.24936	0.369365	0	1	1	NA	1	NA	NA	NA	20.4013	13.5035	20.3275	24.6425	11.2888	4.42703
Plekho2	pleckstrin homology domain-containing family O	chr9	65402190	65427841	NA	1	NA	chr9:65389397-65389950	12241	6.41117	1.20616	-1.24886	0.430099	0	1	NA	NA	1	NA	NA	NA	10.2006	14.5038	15.5446	26.4027	9.03106	4.42703
B4galt3	beta-1,4-galactosyltransferase 3	chr1	173200458	173207026	NA	1	1	chr1:173192864-173193256	-7203	5.0918	1.20331	-1.24833	0.511422	0	1	NA	NA	1	NA	NA	NA	11.6579	10.5027	10.7616	10.5611	0	8.85407
Adamts4	A disintegrin and metalloproteinase with	chr1	173180552	173190053	NA	1	1	chr1:173192864-173193256	2812	5.0918	1.20331	-1.24833	0.511422	0	1	NA	NA	1	NA	NA	NA	11.6579	10.5027	10.7616	10.5611	0	8.85407
Bptf	Mus musculus 3 days neonate thymus cDNA, RIKEN full-length enriched library, clone:A630020C03 product:fetal Alzheimer antigen, full insert sequence.,bromodomain PHD finger transcription factor	chr11	106894394	106993236	NA	1	NA	chr11:106993316-106993786	-81	3.46049	0.938919	-1.24756	0.548181	0	1	NA	NA	1	NA	NA	NA	11.6579	12.0031	14.3488	3.52036	6.77329	2.21352
Tnfrsf12a	tumor necrosis factor receptor superfamily	chr17	23812411	23814416	NA	NA	1	chr17:23812717-23813062	0	34.4745	6.91362	-1.2472	0.12447	0	1	1	1	1	NA	NA	NA	42.2598	53.0139	44.2423	88.0089	20.3199	26.5622
Lpp	Mus musculus adult male testis cDNA, RIKEN full-length enriched library, clone:1700064B19 product:LIPOMA PREFERRED PARTNER (LPP) homolog [Homo sapiens], full insert sequence.,RecName: Full=Lipoma-preferred partner homolog;,lipoma-preferred partner homolog isoform 1,lipoma-preferred partner homolog isoform 2	chr16	24393435	24992664	NA	1	1	chr16:24392807-24393783	0	3.3961	0.814616	-1.2467	0.346831	0	1	NA	NA	1	NA	NA	NA	13.1151	22.5059	19.1318	17.6018	6.77329	8.85407
4833418N02Rik	Mus musculus 0 day neonate head cDNA, RIKEN full-length enriched library, clone:4833418N02 product:RIKEN cDNA 4833418N02 gene, full insert sequence.,Mus musculus 14, 17 days embryo head cDNA, RIKEN full-length enriched library, clone:3230402A17 product:unclassifiable, full insert sequence.	chr17	87674225	87682154	NA	1	NA	chr17:87681522-87681755	0	5.23269	1.43134	-1.24633	0.636745	0	1	NA	NA	1	NA	NA	NA	4.3717	11.503	10.7616	3.52036	4.51553	2.21352
Camk2g	SubName: Full=Putative uncharacterized protein;	chr3	126299890	126472053	NA	1	1	chr3:126363065-126364414	0	1.78862	0.509471	-1.24454	0.438946	0	1	NA	NA	1	NA	NA	NA	16.0296	21.0055	16.7403	7.04072	4.51553	8.85407
Plekho2	pleckstrin homology domain-containing family O	chr9	65402190	65427841	NA	1	NA	chr9:65398768-65399411	2780	4.23695	1.02157	-1.24446	0.475369	0	1	NA	NA	1	NA	1	NA	8.7434	24.0063	14.3488	14.0814	11.2888	2.21352
Cmklr1	chemokine-like receptor 1	chr5	114062363	114100399	1	1	1	chr5:114114233-114115077	-13835	1.93481	0.510845	-1.24419	0.565111	0	1	NA	NA	1	NA	NA	NA	11.6579	14.5038	9.56589	5.28054	9.03106	0
Spast	spastin isoform 1,spastin isoform 2	chr17	74738326	74790453	NA	1	NA	chr17:74737795-74738239	-88	4.36828	1.06238	-1.24309	0.521348	0	1	NA	NA	1	NA	NA	NA	10.2006	12.0031	9.56589	10.5611	0	8.85407
Spast	spastin isoform 1,spastin isoform 2	chr17	74738326	74790453	NA	1	NA	chr17:74737812-74738239	-88	4.5422	1.10468	-1.24309	0.521348	0	1	NA	NA	1	NA	NA	NA	10.2006	12.0031	9.56589	10.5611	0	8.85407
Jarid2	Mus musculus 9.5 days embryo parthenogenote cDNA, RIKEN full-length enriched library, clone:B130010D11 product:jumonji, full insert sequence.,protein Jumonji	chr13	44826206	45016346	1	1	NA	chr13:44825802-44826606	0	4.64286	0.96367	-1.24299	0.446112	0	1	NA	NA	1	NA	NA	NA	5.82893	22.0058	21.5233	24.6425	11.2888	4.42703
Fnbp1	formin-binding protein 1 isoform a,formin-binding protein 1 isoform b,formin-binding protein 1 isoform c,formin-binding protein 1 isoform d,formin-binding protein 1 isoform e	chr2	30881725	30997528	NA	1	NA	chr2:30931854-30932243	0	2.14794	0.554185	-1.24292	NA	0	1	NA	NA	1	NA	NA	NA	2.91447	6.5017	9.56589	1.76018	4.51553	0
Tmem126a	Mus musculus adult male cerebellum cDNA, RIKEN full-length enriched library, clone:1500032K02 product:hypothetical protein, full insert sequence.,transmembrane protein 126A	chr7	97599221	97605718	NA	NA	1	chr7:97605691-97605992	0	6.7472	1.56711	-1.24273	0.592523	0	1	NA	NA	1	NA	NA	NA	18.944	7.00183	8.37016	10.5611	0	8.85407
Runx1	runt-related transcription factor 1 isoform 1,runt-related transcription factor 1 isoform 2,runt-related transcription factor 1 isoform 3,runt-related transcription factor 1 isoform 4	chr16	92601710	92826311	1	1	1	chr16:92826094-92826363	0	18.9027	3.90776	-1.24218	0.357105	0	1	NA	NA	1	NA	NA	NA	14.5723	20.5054	27.5019	35.2036	2.25776	17.7081
Tars	threonyl-tRNA synthetase, cytoplasmic	chr15	11313417	11329413	NA	NA	1	chr15:11329138-11329732	0	5.56937	1.1229	-1.24206	0.406478	0	1	NA	NA	1	NA	NA	NA	11.6579	14.0037	19.1318	21.1221	9.03106	4.42703
Kcnab1	voltage-gated potassium channel subunit beta-1	chr3	64913564	65182141	1	1	1	chr3:64942436-64942759	0	5.1879	1.09528	-1.24039	NA	0	1	NA	NA	1	1	NA	NA	8.7434	8.50222	3.58721	12.3213	0	6.64055
Vps37c	Mus musculus 8 days embryo whole body cDNA, RIKEN full-length enriched library, clone:5730409F24 product:weakly similar to LD39545P [Drosophila melanogaster], full insert sequence.,RecName: Full=Vacuolar protein sorting-associated protein 37C; AltName: Full=ESCRT-I complex subunit VPS37C;,vacuolar protein sorting-associated protein 37C	chr19	10763224	10789117	NA	1	NA	chr19:10763006-10764142	0	5.38747	1.29595	-1.23967	0.174798	0	1	1	1	1	NA	NA	NA	37.8881	40.5106	23.9147	33.4434	13.5466	15.4946
Ctr9	RNA polymerase-associated protein CTR9 homolog	chr7	118172464	118199891	NA	1	NA	chr7:118172228-118172769	0	5.50772	1.23291	-1.23963	0.386513	0	1	NA	1	1	NA	NA	NA	13.1151	18.0047	14.3488	17.6018	9.03106	4.42703
Wwtr1	WW domain-containing transcription regulator	chr3	57259565	57379832	1	1	NA	chr3:57379162-57380387	0	4.64101	1.08899	-1.23871	0.159534	0	1	NA	1	1	NA	NA	NA	33.5164	32.5085	32.2849	28.1629	18.0621	8.85407
Zscan21	zinc finger and SCAN domain-containing protein	chr5	138558132	138575487	NA	1	1	chr5:138558069-138558551	0	10.1995	1.9152	-1.23845	0.485639	0	1	1	NA	1	NA	NA	NA	10.2006	11.0029	29.8934	36.9638	4.51553	13.2811
Zfp217	zinc finger protein 217	chr2	169934142	169968175	NA	1	NA	chr2:169978989-169980122	-10815	4.10693	1.01398	-1.23834	0.22144	0	1	NA	NA	1	NA	NA	NA	27.6874	26.5069	29.8934	21.1221	6.77329	15.4946
Tcf4	Mus musculus 10 days neonate skin cDNA, RIKEN full-length enriched library, clone:4732452G07 product:transcription factor 4, full insert sequence.,SubName: Full=Putative uncharacterized protein;,transcription factor 4 isoform a,transcription factor 4 isoform b	chr18	69504145	69847621	NA	1	NA	chr18:69773446-69774446	0	2.75022	0.64673	-1.23813	0.461084	0	1	NA	NA	1	NA	1	NA	14.5723	15.5041	22.719	10.5611	13.5466	0
Slc26a6	solute carrier family 26, member 6	chr9	108756367	108815380	NA	NA	1	chr9:108756358-108757117	0	8.21906	1.65563	-1.23679	0.270469	0	1	NA	1	1	NA	NA	NA	17.4868	25.5067	32.2849	44.0045	9.03106	15.4946
Arid2	AT rich interactive domain 2 (ARID, RFX-like)	chr15	96117952	96235894	NA	1	NA	chr15:96116090-96116274	-1679	10.5764	2.56358	-1.2357	0.587246	0	1	1	1	1	NA	NA	NA	10.2006	14.5038	4.78295	12.3213	0	8.85407
Krt13	keratin, type I cytoskeletal 13	chr11	99978909	99982809	1	NA	NA	chr11:99981828-99982008	0	5.81306	1.19765	-1.23551	NA	0	1	NA	NA	1	NA	NA	NA	5.82893	6.5017	2.39147	7.04072	4.51553	0
Fmn1	Mus musculus adult male testis cDNA, RIKEN full-length enriched library, clone:1700037O20 product:formin, full insert sequence.,RecName: Full=Formin-1; AltName: Full=Limb deformity protein;,formin-1 isoform 1,formin-1 isoform 2	chr2	113167892	113556924	1	1	1	chr2:113529800-113530110	0	6.77924	1.52161	-1.2342	0.556984	0	1	NA	1	1	NA	NA	NA	11.6579	11.503	5.97868	14.0814	0	8.85407
Slc2a4	SubName: Full=Putative uncharacterized protein; SubName: Full=Solute carrier family 2 (Facilitated glucose transporter), member 4; SubName: Full=Solute carrier family 2 (Facilitated glucose transporter), member 4, isoform CRA_b;,solute carrier family 2, facilitated glucose	chr11	69755787	69761692	NA	NA	1	chr11:69762321-69762570	-630	4.59678	0.86577	-1.23391	NA	0	1	NA	NA	1	NA	NA	NA	2.91447	6.5017	3.58721	8.80089	4.51553	0
Phldb2	pleckstrin homology-like domain family B member	chr16	45746345	45953711	NA	NA	1	chr16:45838127-45838301	0	8.46105	2.03319	-1.23333	NA	0	1	NA	1	1	NA	NA	NA	8.7434	9.50249	4.78295	8.80089	0	6.64055
Osbpl9	oxysterol-binding protein-related protein 9	chr4	108733749	108874877	NA	1	NA	chr4:108790270-108790840	0	4.77175	1.01665	-1.23217	0.479762	0	1	NA	NA	1	NA	NA	NA	10.2006	14.5038	9.56589	19.362	2.25776	8.85407
Wisp2	WNT1-inducible-signaling pathway protein 2	chr2	163646569	163658883	1	1	1	chr2:163640488-163640765	-5805	9.39708	2.09202	-1.23151	0.471563	0	1	NA	NA	1	NA	NA	NA	17.4868	12.0031	9.56589	15.8416	2.25776	8.85407
Tmem63a	transmembrane protein 63A	chr1	182872648	182905235	NA	1	NA	chr1:182872621-182872897	0	7.46698	1.6356	-1.23144	0.510168	0	1	NA	1	1	NA	NA	NA	7.28616	11.0029	11.9574	12.3213	4.51553	4.42703
Mthfr	RecName: Full=Methylenetetrahydrofolate reductase; EC=1.5.1.20; Flags: Fragment;,methylenetetrahydrofolate reductase isoform a,methylenetetrahydrofolate reductase isoform b	chr4	147413185	147433671	NA	1	1	chr4:147412551-147413495	0	7.52867	1.62004	-1.23049	0.167764	0	1	1	1	1	NA	NA	NA	32.0591	37.0097	37.0678	42.2443	27.0932	4.42703
Itsn1	SubName: Full=Intersectin isoform 4; Flags: Fragment;,intersectin-1 isoform 1,intersectin-1 isoform 2,intersectin-1 isoform 3	chr16	91729615	91920824	NA	1	1	chr16:91969619-91971219	48796	4.55501	1.03586	-1.23032	0.159534	0	1	1	NA	1	NA	NA	NA	27.6874	42.011	47.8295	38.7239	24.8354	8.85407
Asxl2	SubName: Full=Putative uncharacterized protein Asxl2;,putative Polycomb group protein ASXL2	chr12	3426883	3506849	1	1	NA	chr12:3426482-3427059	0	6.22438	1.37793	-1.22988	0.360212	0	1	NA	1	1	NA	NA	NA	11.6579	18.5048	22.719	21.1221	6.77329	8.85407
Ifngr2	interferon gamma receptor 2	chr16	91547338	91564252	1	1	1	chr16:91547160-91547590	0	7.60646	1.84899	-1.22855	0.409684	0	1	1	1	1	NA	NA	NA	30.6019	14.5038	16.7403	14.0814	6.77329	8.85407
Pdlim5	PDZ and LIM domain protein 5 isoform ENH1,PDZ and LIM domain protein 5 isoform ENH1b,PDZ and LIM domain protein 5 isoform ENH1c,PDZ and LIM domain protein 5 isoform ENH1d,PDZ and LIM domain protein 5 isoform ENH1e,PDZ and LIM domain protein 5 isoform ENH2,PDZ and LIM domain protein 5 isoform ENH3a,PDZ and LIM domain protein 5 isoform ENH3b,PDZ and LIM domain protein 5 isoform ENH4	chr3	141902548	142058660	NA	NA	1	chr3:142057711-142058962	0	3.11329	0.754115	-1.22831	0.442061	0	1	NA	NA	1	NA	NA	NA	33.5164	14.5038	19.1318	19.362	0	17.7081
Btbd11	ankyrin repeat and BTB/POZ domain-containing	chr10	84849558	85123037	1	NA	NA	chr10:84850327-84850532	0	3.39455	1.10105	-1.22816	NA	0	1	NA	NA	1	NA	NA	NA	7.28616	7.00183	5.97868	0	2.25776	2.21352
Rnf24	Mus musculus 10, 11 days embryo whole body cDNA, RIKEN full-length enriched library, clone:2810473M14 product:unclassifiable, full insert sequence.,RING finger protein 24	chr2	131124223	131178628	NA	1	NA	chr2:131218153-131218990	-39526	5.72928	1.07868	-1.22786	0.388419	0	1	NA	NA	1	NA	1	NA	20.4013	15.0039	16.7403	36.9638	9.03106	8.85407
Col6a2	collagen alpha-2(VI) chain precursor	chr10	76058500	76086149	1	1	NA	chr10:76113602-76113982	-27454	6.234	1.78195	-1.22757	0.458535	0	1	NA	NA	1	NA	NA	NA	16.0296	19.005	20.3275	5.28054	6.77329	6.64055
Grm7	RecName: Full=Metabotropic glutamate receptor 7; Short=mGluR7; Flags: Precursor;,metabotropic glutamate receptor 7 precursor	chr6	110595591	111517224	1	1	NA	chr6:111004349-111004898	0	8.77871	2.25202	-1.22751	0.223003	0	1	1	NA	1	1	NA	NA	34.9736	28.5075	33.4806	17.6018	13.5466	11.0676
Bach2	SubName: Full=Putative uncharacterized protein;,transcription regulator protein BACH2	chr4	32325924	32673083	NA	1	1	chr4:32606246-32606577	0	2.76491	0.71254	-1.22561	NA	0	1	NA	NA	1	NA	NA	1	13.1151	3.50092	2.39147	3.52036	0	4.42703
Atp8b1	probable phospholipid-transporting ATPase IC	chr18	64688632	64820654	1	1	1	chr18:64844660-64845065	-24007	8.53331	1.69698	-1.22531	0.428522	0	1	NA	NA	1	NA	NA	NA	13.1151	13.0034	15.5446	24.6425	4.51553	8.85407
Lrrc17	leucine-rich repeat-containing protein 17	chr5	21049344	21081720	1	1	1	chr5:21071424-21071882	0	4.44106	1.19886	-1.22476	0.499075	0	1	NA	NA	1	NA	NA	NA	16.0296	14.5038	15.5446	5.28054	9.03106	2.21352
Vcl	vinculin	chr14	21748654	21852895	NA	1	1	chr14:21743184-21743678	-4977	10.5419	2.30506	-1.22469	0.308669	0	1	NA	NA	1	NA	NA	NA	27.6874	17.0044	35.8721	28.1629	9.03106	13.2811
Ppfia3	liprin-alpha-3	chr7	52594495	52622389	NA	NA	1	chr7:52595073-52595238	0	7.94355	1.30653	-1.22363	NA	0	1	NA	NA	1	NA	NA	NA	2.91447	6.00157	1.19574	12.3213	4.51553	0
Tgif1	homeobox protein TGIF1 isoform a,homeobox protein TGIF1 isoform b,homeobox protein TGIF1 isoform c	chr17	71193544	71202872	1	1	1	chr17:71186088-71186514	7031	4.96168	1.10728	-1.22335	0.547415	0	1	NA	NA	1	NA	NA	NA	7.28616	11.503	9.56589	14.0814	0	8.85407
Ssh1	protein phosphatase Slingshot homolog 1	chr5	114392227	114443766	NA	1	NA	chr5:114402651-114403182	0	8.37858	1.96055	-1.22307	0.327479	0	1	1	NA	1	NA	NA	NA	23.3157	28.0073	14.3488	28.1629	4.51553	15.4946
Sec23a	protein transport protein Sec23A	chr12	60059370	60113004	NA	NA	1	chr12:60112485-60113808	0	4.3042	1.03897	-1.2227	0.166892	0	1	NA	NA	1	NA	NA	NA	30.6019	33.0086	31.0892	29.923	9.03106	17.7081
Pdlim5	PDZ and LIM domain protein 5 isoform ENH1,PDZ and LIM domain protein 5 isoform ENH1b,PDZ and LIM domain protein 5 isoform ENH1c,PDZ and LIM domain protein 5 isoform ENH1d,PDZ and LIM domain protein 5 isoform ENH1e,PDZ and LIM domain protein 5 isoform ENH2,PDZ and LIM domain protein 5 isoform ENH3a,PDZ and LIM domain protein 5 isoform ENH3b,PDZ and LIM domain protein 5 isoform ENH4	chr3	141902548	142058660	NA	NA	1	chr3:142057591-142058911	0	2.86472	0.714695	-1.22242	0.439171	0	1	NA	NA	1	NA	NA	NA	33.5164	15.5041	19.1318	17.6018	0	17.7081
Acvr1b	activin receptor type-1B precursor	chr15	101004555	101043032	1	1	NA	chr15:100975983-100976184	-28372	8.03576	1.65922	-1.22232	0.679026	0	1	NA	NA	1	NA	NA	NA	8.7434	10.0026	1.19574	12.3213	4.51553	2.21352
Acvrl1	serine/threonine-protein kinase receptor R3	chr15	100958967	100975767	NA	1	1	chr15:100975983-100976184	217	8.03576	1.65922	-1.22232	0.679026	0	1	NA	NA	1	NA	NA	NA	8.7434	10.0026	1.19574	12.3213	4.51553	2.21352
P2rx6	P2X purinoceptor 6 isoform 1,P2X purinoceptor 6 isoform 2	chr16	17561977	17572105	NA	1	NA	chr16:17561192-17562108	0	11.8518	2.95695	-1.222	0.135431	0	1	1	NA	1	NA	NA	NA	102.006	53.514	50.2209	47.5248	27.0932	26.5622
Mirg	Mus musculus domesticus 129S1 imprinted Meg9 mRNA, partial sequence.	chr12	110973034	110987667	1	NA	1	chr12:110988039-110988333	373	4.40787	1.13436	-1.22101	NA	0	1	NA	NA	1	NA	NA	NA	7.28616	9.50249	8.37016	5.28054	4.51553	2.21352
Eml1	Mus musculus 18-day embryo whole body cDNA, RIKEN full-length enriched library, clone:1110008N23 product:unclassifiable, full insert sequence.,Mus musculus adult retina cDNA, RIKEN full-length enriched library, clone:A930030P13 product:ECHINODERM MICROTUBULE-ASSOCIATED PROTEIN-LIKE 1 (EMAP-1) (HUEMAP-1) homolog [Homo sapiens], full insert sequence.,RecName: Full=Echinoderm microtubule-associated …	chr12	109609166	109777774	1	1	NA	chr12:109692046-109692294	0	25.6514	6.05893	-1.22022	0.167582	0	1	1	1	1	NA	NA	NA	30.6019	36.5096	31.0892	36.9638	6.77329	22.1352
Myo1d	myosin-Id	chr11	80295628	80593527	NA	1	NA	chr11:80313162-80313327	0	10.116	2.14409	-1.21936	NA	0	1	NA	NA	1	NA	NA	NA	8.7434	6.00157	8.37016	10.5611	0	6.64055
Epb4.1	protein 4.1 isoform 1,protein 4.1 isoform 2,protein 4.1 isoform 3	chr4	131479340	131631228	NA	1	NA	chr4:131605092-131605257	0	14.8222	2.85879	-1.2187	0.674197	0	1	NA	NA	1	NA	NA	NA	5.82893	4.00105	16.7403	17.6018	0	8.85407
Rbpj	recombining binding protein suppressor of	chr5	53947017	54048684	1	NA	NA	chr5:53956462-53957420	0	5.69247	1.31172	-1.21867	0.193725	0	1	NA	1	1	1	NA	NA	32.0591	26.5069	28.6977	29.923	9.03106	15.4946
Rell1	RELT-like protein 1 precursor,RecName: Full=RELT-like protein 1; Flags: Precursor;	chr5	64300136	64360136	NA	NA	1	chr5:64359565-64360460	0	5.79045	1.37008	-1.21835	0.193725	0	1	1	1	1	NA	NA	NA	26.2302	30.0079	31.0892	26.4027	15.8043	8.85407
Plaur	Mus musculus adult male kidney cDNA, RIKEN full-length enriched library, clone:0610012B22 product:urokinase plasminogen activator receptor, full insert sequence.,urokinase plasminogen activator surface receptor	chr7	25247518	25260892	NA	NA	1	chr7:25244794-25245154	-2365	5.36818	1.19765	-1.21787	0.589017	0	1	NA	NA	1	NA	NA	NA	4.3717	13.0034	13.1531	10.5611	9.03106	0
Arpc5	Mus musculus adult male small intestine cDNA, RIKEN full-length enriched library, clone:2010004J17 product:actin related protein 2/3 complex, subunit 5 (165 kDa), full insert sequence.,actin-related protein 2/3 complex subunit 5	chr1	154613671	154622710	NA	1	1	chr1:154613569-154613777	0	8.58812	2.17033	-1.21737	0.530779	0	1	NA	NA	1	NA	NA	NA	8.7434	11.0029	14.3488	7.04072	4.51553	4.42703
Smad7	mothers against decapentaplegic homolog 7	chr18	75527018	75555588	NA	NA	1	chr18:75547003-75547500	0	4.15564	0.908304	-1.21732	0.541316	0	1	NA	NA	1	NA	NA	NA	11.6579	7.50196	14.3488	10.5611	4.51553	4.42703
Actn1	Mus musculus 13 days embryo head cDNA, RIKEN full-length enriched library, clone:3110023F10 product:ALPHA-ACTININ 1 (ALPHA-ACTININ CYTOSKELETAL ISOFORM) (NON-MUSCLE ALPHA-ACTININ 1) (F-ACTIN CROSS LINKING PROTEIN) homolog [Rattus norvegicus], full insert sequence.,alpha-actinin-1	chr12	81268528	81361358	NA	1	1	chr12:81331006-81331438	0	4.39827	1.04497	-1.21696	0.580058	0	1	NA	NA	1	NA	NA	NA	14.5723	6.5017	15.5446	7.04072	4.51553	4.42703
Pdlim5	PDZ and LIM domain protein 5 isoform ENH1,PDZ and LIM domain protein 5 isoform ENH1b,PDZ and LIM domain protein 5 isoform ENH1c,PDZ and LIM domain protein 5 isoform ENH1d,PDZ and LIM domain protein 5 isoform ENH1e,PDZ and LIM domain protein 5 isoform ENH2,PDZ and LIM domain protein 5 isoform ENH3a,PDZ and LIM domain protein 5 isoform ENH3b,PDZ and LIM domain protein 5 isoform ENH4	chr3	141902548	142058660	NA	NA	1	chr3:142058625-142058860	0	9.95128	2.00724	-1.21604	0.618197	0	1	NA	NA	1	NA	NA	NA	8.7434	5.50144	14.3488	15.8416	0	8.85407
Kif5b	kinesin-1 heavy chain	chr18	6201002	6241522	NA	NA	1	chr18:6192673-6193172	7831	3.15619	0.70897	-1.21569	NA	0	1	NA	NA	1	NA	NA	NA	10.2006	6.00157	8.37016	8.80089	0	6.64055
Atp5g1	ATP synthase lipid-binding protein,	chr11	95934106	95937008	NA	NA	1	chr11:95937128-95937309	-121	8.32006	1.84255	-1.21542	0.659979	0	1	NA	1	1	NA	NA	NA	7.28616	11.0029	2.39147	10.5611	4.51553	2.21352
Synpo	SubName: Full=Synpo protein; Flags: Fragment;,synaptopodin isoform A,synaptopodin isoform B	chr18	60753643	60789739	NA	1	NA	chr18:60769214-60769599	0	10.3806	2.39773	-1.21456	0.361501	0	1	1	NA	1	NA	NA	NA	14.5723	18.5048	29.8934	21.1221	4.51553	13.2811
Pigp	phosphatidylinositol	chr16	94580369	94592622	NA	1	NA	chr16:94592071-94593552	0	6.35173	1.40588	-1.21408	0.132711	0	1	1	1	1	NA	NA	NA	48.0887	40.5106	43.0465	59.8461	9.03106	30.9892
Ttc3	E3 ubiquitin-protein ligase TTC3,Mus musculus mRNA for mtprd, complete cds.,RecName: Full=E3 ubiquitin-protein ligase TTC3; EC=6.3.2.-; AltName: Full=TPR repeat protein D; Short=Mtprd;,SubName: Full=Putative uncharacterized protein Ttc3;,SubName: Full=Putative uncharacterized protein;	chr16	94592345	94690828	NA	1	NA	chr16:94592071-94593552	0	6.35173	1.40588	-1.21408	0.132711	0	1	1	1	1	NA	NA	NA	48.0887	40.5106	43.0465	59.8461	9.03106	30.9892
Eya1	eyes absent homolog 1	chr1	14159038	14300280	1	1	1	chr1:14264078-14264356	0	8.96242	2.54515	-1.21404	0.566168	0	1	1	NA	1	NA	NA	NA	30.6019	12.5033	13.1531	7.04072	0	13.2811
4-Mar	E3 ubiquitin-protein ligase MARCH4 precursor	chr1	72473685	72583138	1	NA	NA	chr1:72475003-72475348	0	7.88242	1.99211	-1.21375	0.477742	0	1	NA	NA	1	NA	NA	NA	23.3157	18.0047	7.17442	14.0814	4.51553	8.85407
Cdk14	SubName: Full=Pftk1 protein; SubName: Full=Putative uncharacterized protein;,SubName: Full=Putative uncharacterized protein;,cell division protein kinase 14	chr5	4803384	5380251	NA	1	NA	chr5:5180614-5181080	0	7.99559	1.93745	-1.21214	0.499515	0	1	1	1	1	NA	NA	NA	36.4308	22.0058	4.78295	21.1221	9.03106	8.85407
Tars	threonyl-tRNA synthetase, cytoplasmic	chr15	11313417	11329413	NA	NA	1	chr15:11329150-11329738	0	5.57768	1.13436	-1.21128	0.43087	0	1	NA	NA	1	NA	NA	NA	11.6579	13.0034	19.1318	21.1221	9.03106	4.42703
Ctr9	RNA polymerase-associated protein CTR9 homolog	chr7	118172464	118199891	NA	1	NA	chr7:118171989-118172707	0	3.8993	0.928977	-1.20993	0.4363	0	1	NA	1	1	NA	NA	NA	10.2006	20.0052	14.3488	15.8416	9.03106	4.42703
Atp8b4	ATPase, class I, type 8B, member 4	chr2	126146708	126326403	1	NA	1	chr2:126176844-126177993	0	2.80002	0.580509	-1.20791	0.508919	0	1	NA	NA	1	1	NA	NA	8.7434	20.5054	8.37016	24.6425	9.03106	4.42703
Lifr	leukemia inhibitory factor receptor isoform 1,leukemia inhibitory factor receptor isoform 2	chr15	7079571	7147489	NA	1	NA	chr15:7079107-7079779	0	7.4461	1.66433	-1.20787	0.281178	0	1	NA	NA	1	NA	NA	NA	21.8585	21.5056	35.8721	26.4027	13.5466	8.85407
Fbn2	fibrillin-2 precursor	chr18	58168276	58369580	1	1	1	chr18:58141193-58141725	26552	4.29706	1.07021	-1.20753	0.563915	0	1	NA	NA	1	NA	1	NA	16.0296	7.50196	22.719	7.04072	4.51553	6.64055
B4galnt3	N-acetyl-beta-glucosaminyl-glycoprotein,SubName: Full=B4galnt3 protein;	chr6	120153827	120244577	1	NA	1	chr6:120214253-120214773	0	3.18067	0.907115	-1.20741	0.59457	0	1	NA	NA	1	1	NA	NA	7.28616	13.0034	14.3488	5.28054	0	8.85407
Runx2	runt-related transcription factor 2 isoform type	chr17	44740949	44951746	NA	1	1	chr17:44951272-44951865	0	8.17336	1.95443	-1.20702	0.2884	0	1	1	NA	1	NA	NA	NA	32.0591	26.5069	17.936	28.1629	4.51553	17.7081
Bptf	Mus musculus 3 days neonate thymus cDNA, RIKEN full-length enriched library, clone:A630020C03 product:fetal Alzheimer antigen, full insert sequence.,bromodomain PHD finger transcription factor	chr11	106894394	106993236	NA	1	NA	chr11:106993282-106993477	-47	5.44449	1.71027	-1.20678	NA	0	1	NA	NA	1	NA	NA	NA	16.0296	8.00209	7.17442	0	4.51553	2.21352
Cdadc1	cytidine and dCMP deaminase domain-containing	chr14	60178224	60216796	NA	1	NA	chr14:60216184-60217070	0	2.4163	0.486631	-1.20677	0.569955	0	1	NA	NA	1	NA	NA	NA	5.82893	10.5027	11.9574	14.0814	9.03106	0
Zgpat	zinc finger CCCH-type with G patch	chr2	181099635	181116099	NA	1	NA	chr2:181099533-181100938	0	3.36789	0.733749	-1.20676	0.305832	0	1	NA	NA	1	NA	NA	NA	23.3157	18.0047	27.5019	28.1629	6.77329	13.2811
Tars	threonyl-tRNA synthetase, cytoplasmic	chr15	11313417	11329413	NA	NA	1	chr15:11329241-11329698	0	5.78176	1.22367	-1.20587	0.466344	0	1	NA	NA	1	NA	NA	NA	11.6579	11.0029	15.5446	15.8416	6.77329	4.42703
A4galt	lactosylceramide 4-alpha-galactosyltransferase	chr15	83057151	83082204	1	1	1	chr15:83053961-83054689	2463	6.82608	1.592	-1.2055	0.322688	0	1	NA	1	1	NA	NA	NA	37.8881	20.5054	20.3275	28.1629	4.51553	17.7081
Tmed5	transmembrane emp24 domain-containing protein 5	chr5	108550665	108561610	NA	NA	1	chr5:108561446-108561865	0	6.52183	1.61608	-1.20459	0.429784	0	1	NA	1	1	NA	NA	NA	10.2006	19.005	16.7403	14.0814	6.77329	6.64055
Stk40	serine/threonine-protein kinase 40 isoform a,serine/threonine-protein kinase 40 isoform b	chr4	125781200	125818273	NA	NA	1	chr4:125787734-125788564	0	3.56888	0.828047	-1.20457	0.409756	0	1	NA	NA	1	NA	NA	NA	17.4868	16.0042	11.9574	17.6018	4.51553	8.85407
Megf6	multiple epidermal growth factor-like domains	chr4	153544821	153649830	NA	1	1	chr4:153622834-153623054	0	6.88377	1.51592	-1.20445	NA	0	1	1	1	1	NA	NA	NA	10.2006	7.50196	5.97868	8.80089	4.51553	2.21352
Casp6	caspase-6 precursor	chr3	129604342	129617020	NA	1	NA	chr3:129607541-129608013	0	3.7054	0.977891	-1.2044	0.539066	0	1	NA	NA	1	NA	NA	NA	8.7434	11.503	13.1531	7.04072	2.25776	6.64055
Ralbp1	ralA-binding protein 1	chr17	66197768	66235095	NA	1	NA	chr17:66234085-66234678	0	15.0738	3.53906	-1.20338	0.132017	0	1	1	1	1	NA	NA	NA	48.0887	58.0152	37.0678	51.0452	31.6087	11.0676
Camk1d	Mus musculus 13 days embryo lung cDNA, RIKEN full-length enriched library, clone:D430003N14 product:calcium/calmodulin-dependent protein kinase ID, full insert sequence.,SubName: Full=Putative uncharacterized protein;,calcium/calmodulin-dependent protein kinase type	chr2	5214502	5635710	1	1	1	chr2:5635691-5635950	0	8.74997	1.74297	-1.203	0.636747	0	1	NA	NA	1	NA	NA	NA	1.45723	9.50249	15.5446	15.8416	4.51553	4.42703
Pdcd4	programmed cell death protein 4	chr19	53966720	54004351	1	1	NA	chr19:53977585-53977898	0	5.80952	1.75425	-1.20299	0.648801	0	1	NA	NA	1	NA	NA	NA	11.6579	16.0042	22.719	0	9.03106	2.21352
Slc27a4	long-chain fatty acid transport protein 4	chr2	29658199	29673042	NA	NA	1	chr2:29658115-29658402	0	9.27136	2.35938	-1.20295	0.464806	0	1	NA	1	1	NA	NA	NA	26.2302	13.5035	13.1531	10.5611	6.77329	6.64055
Pdlim5	PDZ and LIM domain protein 5 isoform ENH1,PDZ and LIM domain protein 5 isoform ENH1b,PDZ and LIM domain protein 5 isoform ENH1c,PDZ and LIM domain protein 5 isoform ENH1d,PDZ and LIM domain protein 5 isoform ENH1e,PDZ and LIM domain protein 5 isoform ENH2,PDZ and LIM domain protein 5 isoform ENH3a,PDZ and LIM domain protein 5 isoform ENH3b,PDZ and LIM domain protein 5 isoform ENH4	chr3	141902548	142058660	NA	NA	1	chr3:142057733-142058929	0	3.13788	0.788795	-1.20293	0.461617	0	1	NA	NA	1	NA	NA	NA	33.5164	14.5038	19.1318	17.6018	0	17.7081
Taf8	transcription initiation factor TFIID subunit 8	chr17	47624998	47639236	1	1	NA	chr17:47638714-47639422	0	7.5091	1.57971	-1.20239	0.301762	0	1	NA	NA	1	NA	NA	NA	14.5723	25.0065	29.8934	35.2036	13.5466	8.85407
Ndel1	RecName: Full=Nuclear distribution protein nudE-like 1; AltName: Full=Protein mNudE-like; Short=Protein Nudel; Short=mNudE-L;,nuclear distribution protein nudE-like 1	chr11	68634948	68685357	NA	NA	1	chr11:68666035-68666656	0	7.30513	1.5948	-1.20175	0.325251	0	1	1	NA	1	NA	NA	NA	20.4013	19.005	31.0892	24.6425	15.8043	4.42703
Pde4d	SubName: Full=Cyclic AMP specific phosphodiesterase PDE4D5A; Flags: Fragment;,cAMP-specific 3',5'-cyclic phosphodiesterase 4D	chr13	109444298	110746177	1	1	1	chr13:110032745-110033087	0	5.01533	1.31997	-1.20158	0.556773	0	1	1	NA	1	NA	1	NA	10.2006	10.0026	15.5446	5.28054	4.51553	4.42703
Tlr4	toll-like receptor 4 precursor	chr4	66488844	66503830	NA	1	NA	chr4:66488503-66489511	0	3.00698	0.768643	-1.20051	0.39901	0	1	NA	NA	1	NA	NA	NA	21.8585	17.0044	22.719	10.5611	11.2888	4.42703
Taf8	transcription initiation factor TFIID subunit 8	chr17	47624998	47639236	1	1	NA	chr17:47638696-47639386	0	7.56846	1.62092	-1.19998	0.286376	0	1	NA	NA	1	NA	NA	NA	16.0296	25.0065	29.8934	33.4434	13.5466	8.85407
Zfp46	zinc finger protein 436	chr4	135841983	135849857	NA	1	NA	chr4:135841469-135842139	0	6.60046	1.69956	-1.19942	0.243732	0	1	1	NA	1	NA	NA	NA	27.6874	27.0071	27.5019	19.362	9.03106	13.2811
Zbtb20	Mus musculus cDNA pooled tissues:(tissue_type=brain,dev_stage=8-12 days neonate,strain=BALB/c),(tissue_type=testis,dev_stage=adult, strain=C57BL/6J), clone:V01Y033K13.,zinc finger and BTB domain-containing protein 20	chr16	43074832	43727347	NA	1	1	chr16:43699166-43699540	0	14.376	3.04467	-1.19862	0.271209	0	1	NA	NA	1	NA	NA	NA	26.2302	21.0055	25.1105	35.2036	9.03106	13.2811
Plk1s1	centrosomal protein kizuna	chr2	146681624	146795825	NA	1	NA	chr2:146681465-146681834	0	6.59924	1.48802	-1.19827	0.469123	0	1	NA	NA	1	NA	NA	NA	10.2006	14.0037	13.1531	14.0814	9.03106	2.21352
Etl4	SubName: Full=Putative uncharacterized protein;,sickle tail protein isoform a,sickle tail protein isoform b,sickle tail protein isoform d,sickle tail protein isoform e	chr2	20441139	20732162	NA	1	NA	chr2:20658705-20659005	0	2.61444	0.786165	-1.19815	NA	0	1	NA	NA	1	NA	NA	NA	8.7434	3.00079	9.56589	0	0	4.42703
1200011I18Rik	hypothetical protein LOC67467	chr14	76486038	76510622	NA	1	NA	chr14:76552032-76552815	-41411	4.95895	1.12718	-1.19744	0.325077	0	1	NA	NA	1	NA	NA	NA	17.4868	22.5059	19.1318	22.8823	13.5466	4.42703
Lats2	RecName: Full=Serine/threonine-protein kinase LATS2; EC=2.7.11.1; AltName: Full=Kinase phosphorylated during mitosis protein; AltName: Full=Large tumor suppressor homolog 2; AltName: Full=Serine/threonine-protein kinase kpm;,serine/threonine-protein kinase LATS2 isoform 1,serine/threonine-protein kinase LATS2 isoform 2	chr14	58260865	58364960	NA	NA	1	chr14:58283071-58284264	0	3.17469	0.855641	-1.19723	0.322289	0	1	NA	NA	1	NA	NA	NA	29.1447	27.5072	17.936	15.8416	9.03106	11.0676
Cdk19	SubName: Full=Cdc2l6 protein; SubName: Full=Cell division cycle 2-like 6 (CDK8-like), isoform CRA_a;,cell division protein kinase 19 isoform 1,cell division protein kinase 19 isoform 2	chr10	40069113	40203624	NA	1	NA	chr10:40091886-40092443	0	6.25236	1.25209	-1.19716	0.521543	0	1	NA	1	1	NA	NA	NA	13.1151	8.50222	19.1318	24.6425	2.25776	11.0676
Cdk8	RecName: Full=Cell division protein kinase 8; EC=2.7.11.22; EC=2.7.11.23; AltName: Full=Cyclin-dependent kinase 8; AltName: Full=Mediator complex subunit CDK8; AltName: Full=Mediator of RNA polymerase II transcription subunit CDK8;	chr10	40069113	40203624	NA	NA	1	chr10:40091886-40092443	0	6.25236	1.25209	-1.19716	0.521543	0	1	NA	1	1	NA	NA	NA	13.1151	8.50222	19.1318	24.6425	2.25776	11.0676
Nedd4	E3 ubiquitin-protein ligase NEDD4,SubName: Full=Neural cell expressed, developmentally down-regulted gene 4, isoform CRA_c; SubName: Full=Putative uncharacterized protein;	chr9	72510153	72597655	NA	1	NA	chr9:72487714-72488451	-21703	3.00553	0.772527	-1.19694	0.518703	0	1	NA	NA	1	NA	1	NA	10.2006	18.5048	8.37016	12.3213	4.51553	6.64055
Sec23a	protein transport protein Sec23A	chr12	60059370	60113004	NA	NA	1	chr12:60112503-60113279	0	6.0725	1.4674	-1.19637	0.243936	0	1	NA	NA	1	NA	NA	NA	26.2302	28.0073	21.5233	26.4027	9.03106	13.2811
Brf1	transcription factor IIIB 90 kDa subunit	chr12	114198072	114238832	NA	1	NA	chr12:114238441-114239344	0	9.02271	2.23841	-1.19634	0.0982673	0	1	1	1	1	NA	NA	NA	39.3453	52.0136	49.0252	40.4841	22.5776	17.7081
Col18a1	SubName: Full=Putative uncharacterized protein Col18a1;,collagen alpha-1(XVIII) chain isoform 1,collagen alpha-1(XVIII) chain isoform 2	chr10	76514923	76629275	1	1	NA	chr10:76545030-76545449	0	5.52506	1.0774	-1.19588	0.604003	0	1	NA	NA	1	1	NA	NA	2.91447	10.0026	11.9574	17.6018	4.51553	4.42703
Dcp1b	mRNA-decapping enzyme 1B	chr6	119125270	119171632	NA	1	NA	chr6:119125363-119125545	0	3.48676	1.18449	-1.19578	NA	0	1	NA	NA	1	NA	NA	NA	4.3717	10.0026	4.78295	0	4.51553	0
Dnttip2	deoxynucleotidyltransferase terminal-interacting	chr3	121977331	121988189	NA	NA	1	chr3:121976989-121977796	0	2.79265	0.705517	-1.19481	0.488314	0	1	NA	NA	1	NA	NA	NA	18.944	13.0034	9.56589	10.5611	4.51553	6.64055
Kdm6b	lysine-specific demethylase 6B	chr11	69212019	69227175	NA	1	1	chr11:69225199-69225538	0	9.79888	2.05727	-1.19363	0.537194	0	1	NA	NA	1	NA	NA	NA	4.3717	16.5043	16.7403	24.6425	2.25776	11.0676
Mon1a	RecName: Full=Vacuolar fusion protein MON1 homolog A;,vacuolar fusion protein MON1 homolog A	chr9	107790459	107805470	NA	1	NA	chr9:107790484-107790650	0	6.12678	1.29866	-1.19357	NA	0	1	NA	NA	1	NA	NA	NA	2.91447	7.00183	3.58721	7.04072	4.51553	0
Dgkg	diacylglycerol kinase gamma	chr16	22466641	22657304	NA	NA	1	chr16:22439733-22439956	26686	13.8344	2.90015	-1.19281	0.492667	0	1	1	1	1	NA	NA	NA	11.6579	12.5033	21.5233	17.6018	13.5466	0
Gtf2h1	general transcription factor IIH subunit 1	chr7	54051463	54079170	NA	NA	1	chr7:54093686-54094854	14517	4.86786	1.29516	-1.19222	0.210629	0	1	NA	NA	1	NA	NA	NA	36.4308	35.5093	34.6764	24.6425	4.51553	24.3487
Nfatc2	SubName: Full=Nuclear factor of activated T-cells c2 isoform IA-deltaII-deltaXa; SubName: Full=Nuclear factor of activated T-cells c2 isoform IB-deltaII-deltaXa;,nuclear factor of activated T-cells, cytoplasmic	chr2	168301909	168427155	1	NA	1	chr2:168427327-168427609	-173	5.0792	1.14669	-1.19158	NA	0	1	NA	NA	1	NA	NA	NA	7.28616	7.50196	9.56589	7.04072	6.77329	0
Atp9a	probable phospholipid-transporting ATPase IIA	chr2	168459937	168567631	1	1	1	chr2:168427327-168427609	32329	5.0792	1.14669	-1.19158	NA	0	1	NA	NA	1	NA	NA	NA	7.28616	7.50196	9.56589	7.04072	6.77329	0
Chsy1	chondroitin sulfate synthase 1	chr7	73254400	73318684	NA	NA	1	chr7:73253979-73254450	0	6.72156	1.645	-1.19012	0.407862	0	1	1	NA	1	NA	NA	NA	16.0296	23.006	13.1531	17.6018	11.2888	4.42703
Lifr	leukemia inhibitory factor receptor isoform 1,leukemia inhibitory factor receptor isoform 2	chr15	7079571	7147489	NA	1	NA	chr15:7079567-7079937	0	6.38173	1.22007	-1.18975	0.626057	0	1	NA	NA	1	NA	NA	NA	2.91447	8.00209	14.3488	17.6018	4.51553	4.42703
Myh9	SubName: Full=Myh9 protein;,SubName: Full=Myh9 protein; Flags: Fragment;,SubName: Full=Putative uncharacterized protein;,myosin-9 isoform 1	chr15	77591018	77672545	NA	1	NA	chr15:77637207-77637838	0	6.11215	1.60166	-1.18965	0.302122	0	1	NA	NA	1	NA	NA	NA	29.1447	24.5064	21.5233	15.8416	11.2888	8.85407
Kdm6a	RecName: Full=Lysine-specific demethylase 6A; EC=1.14.11.-; AltName: Full=Histone demethylase UTX; AltName: Full=Ubiquitously transcribed TPR protein on the X chromosome; AltName: Full=Ubiquitously transcribed X chromosome tetratricopeptide repeat protein;,SubName: Full=Putative uncharacterized protein; Flags: Fragment;,SubName: Full=Ubiquitously transcribed tetratricopeptide repeat;,lysine-speci…	chrX	17739792	17856484	NA	1	NA	chrX:17739106-17740435	0	4.08571	1.03428	-1.18955	0.187192	0	1	NA	1	1	NA	NA	NA	32.0591	32.0084	31.0892	26.4027	9.03106	17.7081
Cyp1b1	cytochrome P450 1B1	chr17	80106233	80114381	NA	1	1	chr17:80145444-80145800	-31064	8.1668	1.57083	-1.18914	0.518557	0	1	NA	NA	1	NA	NA	1	11.6579	9.00236	13.1531	21.1221	6.77329	4.42703
Zmiz1	zinc finger MIZ domain-containing protein 1	chr14	26278777	26484195	1	1	NA	chr14:26459974-26460331	0	6.68362	1.59482	-1.1891	0.507041	0	1	NA	NA	1	1	NA	NA	20.4013	11.0029	9.56589	12.3213	4.51553	6.64055
Bfar	bifunctional apoptosis regulator isoform 1,bifunctional apoptosis regulator isoform 2	chr16	13671950	13703705	NA	1	NA	chr16:13671889-13672995	0	3.04778	0.74636	-1.18769	0.427014	0	1	NA	NA	1	NA	NA	NA	13.1151	19.5051	19.1318	19.362	0	15.4946
3110001I22Rik	hypothetical protein LOC66598	chr16	13671950	13678478	NA	1	NA	chr16:13671889-13672995	0	3.04778	0.74636	-1.18769	0.427014	0	1	NA	NA	1	NA	NA	NA	13.1151	19.5051	19.1318	19.362	0	15.4946
C1s	complement C1s-A subcomponent	chr6	124480361	124492377	NA	1	NA	chr6:124435053-124435455	44907	13.0844	3.0503	-1.18732	0.213533	0	1	NA	NA	1	NA	1	NA	32.0591	26.5069	27.5019	28.1629	15.8043	8.85407
Nrip1	nuclear receptor-interacting protein 1	chr16	76291106	76374072	1	1	NA	chr16:76373085-76373761	0	3.80382	1.03168	-1.1873	0.460606	0	1	NA	NA	1	NA	NA	NA	11.6579	18.0047	19.1318	10.5611	2.25776	11.0676
Vcl	vinculin	chr14	21748654	21852895	NA	1	1	chr14:21748104-21748858	0	9.77525	2.48402	-1.18589	0.193725	0	1	1	1	1	NA	NA	NA	61.2038	44.5116	35.8721	31.6832	29.3509	8.85407
Dstn	destrin	chr2	143741066	143769060	NA	1	1	chr2:143740558-143741656	0	6.53524	1.52791	-1.18561	0.138238	0	1	1	1	1	NA	NA	NA	34.9736	41.5109	33.4806	42.2443	20.3199	13.2811
Chd7	Mus musculus chromodomain helicase DNA binding protein 7, mRNA (cDNA clone IMAGE:4007312), partial cds.,RecName: Full=Chromodomain-helicase-DNA-binding protein 7; Short=CHD-7; EC=3.6.4.12; AltName: Full=ATP-dependent helicase CHD7;,chromodomain-helicase-DNA-binding protein 7	chr4	8617552	8793956	1	NA	NA	chr4:8574468-8574664	-42889	14.8684	3.40308	-1.18421	0.420347	0	1	1	1	1	NA	NA	NA	18.944	14.0037	14.3488	15.8416	9.03106	4.42703
Col5a1	collagen alpha-1(V) chain precursor	chr2	27741944	27895030	NA	NA	1	chr2:27741200-27742456	0	4.95149	1.23375	-1.18351	0.183517	0	1	NA	NA	1	NA	NA	NA	42.2598	33.5088	40.655	26.4027	22.5776	8.85407
Casq2	calsequestrin-2 precursor	chr3	101890432	101950435	NA	NA	1	chr3:101912269-101912452	0	5.65913	1.93319	-1.18351	0.714817	0	1	NA	NA	NA	NA	NA	NA	8.7434	10.0026	10.7616	0	0	6.64055
Mical2	protein MICAL-2 isoform A,protein MICAL-2 isoform B	chr7	119369349	119498708	1	1	1	chr7:119369006-119369676	0	7.03737	1.50842	-1.18335	0.350198	0	1	NA	NA	1	NA	NA	NA	13.1151	20.5054	29.8934	29.923	11.2888	8.85407
Nfatc1	nuclear factor of activated T-cells, cytoplasmic	chr18	80802943	80909810	NA	1	1	chr18:80852318-80853905	0	6.99242	1.65158	-1.18334	0.0588319	0	1	NA	1	1	NA	NA	NA	59.7465	52.0136	65.7655	59.8461	20.3199	30.9892
Pogz	Mus musculus adult male urinary bladder cDNA, RIKEN full-length enriched library, clone:9530006B08 product:hypothetical Zinc finger, C2H2 type containing protein, full insert sequence.,pogo transposable element with ZNF domain	chr3	94641488	94687489	NA	1	NA	chr3:94692492-94692998	5004	3.07607	0.852085	-1.18325	0.606184	0	1	NA	NA	1	NA	NA	NA	13.1151	11.503	11.9574	3.52036	9.03106	0
Cdadc1	cytidine and dCMP deaminase domain-containing	chr14	60178224	60216796	NA	1	NA	chr14:60216242-60217097	0	2.48722	0.504275	-1.18324	0.585373	0	1	NA	NA	1	NA	NA	NA	5.82893	10.0026	11.9574	14.0814	9.03106	0
Kctd5	BTB/POZ domain-containing protein KCTD5	chr17	24184686	24210452	NA	1	1	chr17:24171961-24172504	12183	2.7253	0.831357	-1.18291	0.644791	0	1	1	1	1	NA	NA	NA	18.944	13.0034	4.78295	3.52036	4.51553	4.42703
Prex1	RecName: Full=Phosphatidylinositol 3,4,5-trisphosphate-dependent Rac exchanger 1 protein; Short=P-Rex1; Short=PtdIns(3,4,5)-dependent Rac exchanger 1;,SubName: Full=Putative uncharacterized protein;,phosphatidylinositol	chr2	166391844	166539332	1	1	1	chr2:166539186-166539588	0	5.42189	1.46673	-1.18248	0.645827	0	1	1	NA	1	NA	NA	NA	4.3717	13.5035	25.1105	7.04072	0	11.0676
Hspa13	RecName: Full=Heat shock 70 kDa protein 13; AltName: Full=Microsomal stress-70 protein ATPase core; AltName: Full=Stress-70 protein chaperone microsome-associated 60 kDa protein; Flags: Precursor;,heat shock 70 kDa protein 13 precursor	chr16	75755435	75767063	NA	NA	1	chr16:75767098-75767567	-36	7.86298	2.13328	-1.18246	0.34099	0	1	1	1	1	NA	NA	NA	21.8585	26.0068	28.6977	12.3213	13.5466	6.64055
Cald1	Mus musculus 12 days embryo male wolffian duct includes surrounding region cDNA, RIKEN full-length enriched library, clone:6720462J17 product:unclassifiable, full insert sequence.,caldesmon 1	chr6	34548543	34696015	NA	NA	1	chr6:34560145-34560588	0	4.67956	1.01903	-1.18178	0.556984	0	1	NA	NA	1	NA	NA	NA	11.6579	10.5027	5.97868	14.0814	4.51553	4.42703
Sh3yl1	Mus musculus ES cells cDNA, RIKEN full-length enriched library, clone:C330001K01 product:Sh3 domain YSC-like 1, full insert sequence.,SH3 domain-containing YSC84-like protein 1	chr12	31596533	31645014	NA	1	NA	chr12:31596247-31596700	0	7.23752	1.66561	-1.18173	0.485719	0	1	1	NA	1	NA	NA	NA	17.4868	13.5035	27.5019	14.0814	15.8043	0
Adh7	alcohol dehydrogenase class 4 mu/sigma chain	chr3	137880736	137895006	NA	1	NA	chr3:137888234-137888448	0	6.49959	1.60579	-1.18125	NA	0	1	NA	NA	1	NA	1	NA	8.7434	8.00209	7.17442	7.04072	2.25776	4.42703
Parp8	Mus musculus bone marrow macrophage cDNA, RIKEN full-length enriched library, clone:I830014H04 product:hypothetical protein, full insert sequence.,RecName: Full=Poly [ADP-ribose] polymerase 8; Short=PARP-8; EC=2.4.2.30;,poly [ADP-ribose] polymerase 8	chr13	117643630	117814323	NA	1	NA	chr13:117617795-117618348	25283	6.19407	1.22449	-1.18112	0.493115	0	1	NA	NA	1	NA	NA	NA	8.7434	11.503	19.1318	24.6425	6.77329	6.64055
Ilk	integrin-linked protein kinase	chr7	112885103	112891439	NA	1	1	chr7:112884765-112885323	0	5.80512	1.38852	-1.1806	0.37643	0	1	NA	NA	1	NA	NA	NA	14.5723	20.0052	17.936	17.6018	11.2888	4.42703
Rrp8	RecName: Full=Ribosomal RNA-processing protein 8; EC=2.1.1.-; AltName: Full=Cerebral protein 1 homolog;,ribosomal RNA-processing protein 8	chr7	112880243	112885899	NA	NA	1	chr7:112884765-112885323	0	5.80512	1.38852	-1.1806	0.37643	0	1	NA	NA	1	NA	NA	NA	14.5723	20.0052	17.936	17.6018	11.2888	4.42703
Ccpg1	RecName: Full=Cell cycle progression protein 1;,SubName: Full=Putative uncharacterized protein; Flags: Fragment;,cell cycle progression protein 1 isoform 1,cell cycle progression protein 1 isoform 2	chr9	72833357	72864147	NA	1	NA	chr9:72833253-72833625	0	8.19408	1.47602	-1.18005	0.573892	0	1	1	NA	1	NA	NA	NA	7.28616	9.00236	13.1531	24.6425	9.03106	2.21352
Nbea	RecName: Full=Neurobeachin; AltName: Full=Lysosomal-trafficking regulator 2;,neurobeachin	chr3	55429119	55987623	NA	1	NA	chr3:55930626-55930840	0	3.09229	1.00737	-1.18003	NA	0	1	NA	NA	1	NA	NA	NA	2.91447	9.00236	7.17442	0	4.51553	0
2410127L17Rik	Mus musculus ES cells cDNA, RIKEN full-length enriched library, clone:2410127L17 product:hypothetical S-adenosyl-L-methionine-dependent methyltransferases structure containing protein, full insert sequence.,RecName: Full=UPF0586 protein C9orf41 homolog;,hypothetical protein LOC67383	chr19	18745269	18779282	NA	NA	1	chr19:18745216-18745458	0	10.9826	3.2854	-1.17996	0.457812	0	1	1	1	1	NA	NA	NA	20.4013	20.5054	22.719	5.28054	6.77329	8.85407
[truncated: 7,375 more rows]

## Sheet: RUNX2_D0_BRD4_stemcell_enhancer
	Table S5: Brd4KO1 and Brd4KO2 mis-expressed genes that lose RUNX2 enrichment in BRD4 mutant cNCC stem cell culture (D0). Also listed are RUNX2 levels at BRD4 target enhancers.
[truncated: 1,051 more rows]

[truncated: 2 more sheets: RUNX2_D3_BRD4_osteo_enhancer, RUNX2_D6_BRD4_osteo_enhancer]
