# Supplementary material for: BRD4 binds to active cranial neural crest enhancers to regulate RUNX2 activity during osteoblast differentiation
Source: Development. 2024 Jan 24;151(2):dev202110. doi: 10.1242/dev.202110 (PMC10905746; doi:10.1242/dev.202110)
Supplement: Table S6. BRD4 CUT&Tag read scaling factors. Individual replicates and merged data for BRD4 CUT&Tag are listed for WT and Brd4KO2 samples in undifferentiated cNCCs (D0) or at D3 and D6 of osteoblast differentiation. Scaling factors were calculated as: ((number of MM9 mapped CUT&Tag reads/total MM9 b [file develop-151-202110-TableS6.xlsx]

## Sheet: BRD4 CUT&Tag read scaling
Table S6: BRD4 CUT&Tag read scaling factors. Individual replicates and merged data for BRD4 CUT&Tag are listed for WT and Brd4 KO2 samples in undifferentiated cNCCs (D0) or at D3 and D6 of osteoblast differentiation. Scaling factors were calculated as: ((number of MM9 mapped CUT&Tag reads/total MM9 base pairs)/spike in dm6 mapped reads)*10,000. Also listed are samples used in WT versus Brd4 KO2 e…
Sample	MM9 reads	dm6 reads	MM9 reads/bp	scaling factor	Used in edgeR analysis
BRD4_cutntag_D0_WT1	2130838	249132	0.000924463	3.71073e-05	yes
BRD4_cutntag_D0_WT2	1710642	235786	0.000742161	3.1476e-05	yes
BRD4_cutntag_D0_WT3	2891842	342	0.00125462	0.0366849	no
BRD4_cutntag_D0_WT4	3459526	409	0.00150091	0.0366971	no
BRD4_cutntag_D0_WT_merge	10192848	485669	0.00442216	9.1053e-05	no
BRD4_cutntag_D0_KO1	730826	264410	0.000317068	1.19915e-05	yes
BRD4_cutntag_D0_KO2	720066	241704	0.0003124	1.29249e-05	yes
BRD4_cutntag_D0_KO3	818814	97	0.000355242	0.0366229	no
BRD4_cutntag_D0_KO4	1244440	147	0.000539899	0.0367279	no
BRD4_cutntag_D0_KO1_merge	3514146	506358	0.00152461	3.01093e-05	no
BRD4_cutntag_D3_WT1	4055522	454	0.00175949	0.0387552	yes
BRD4_cutntag_D3_WT2	2713226	328	0.00117713	0.0358881	yes
BRD4_cutntag_D3_WT3	2112198	279054	0.000916376	3.28386e-05	yes
BRD4_cutntag_D3_WT4	3956060	258522	0.00171633	6.63902e-05	yes
BRD4_cutntag_D3_WT_merge	12837006	538358	0.00556933	0.00010345	no
BRD4_cutntag_D3_KO1	1543656	248	0.000669714	0.0270046	yes
BRD4_cutntag_D3_KO2	1740316	270	0.000755035	0.0279643	yes
BRD4_cutntag_D3_KO3	853202	279378	0.000370161	1.32495e-05	yes
BRD4_cutntag_D3_KO4	2777324	220406	0.00120494	5.46691e-05	yes
BRD4_cutntag_D3_KO1_merge	6914498	500302	0.00299985	5.99608e-05	no
BRD4_cutntag_D6_WT1	5102884	406	0.00221388	0.0545291	yes
BRD4_cutntag_D6_WT2	3636304	644	0.00157761	0.024497	yes
BRD4_cutntag_D6_WT3	411460	296662	0.000178512	6.01734e-06	yes
BRD4_cutntag_D6_WT4	1084168	255866	0.000470366	1.83833e-05	yes
BRD4_cutntag_D6_WT_merge	10234816	553578	0.00444037	8.02121e-05	no
BRD4_cutntag_D6_KO1	4599304	1486	0.0019954	0.013428	yes
BRD4_cutntag_D6_KO2	594	2	2.57706e-07	0.00128853	yes
BRD4_cutntag_D6_KO3	2015896	274986	0.000874595	3.18051e-05	yes
BRD4_cutntag_D6_KO4	2445826	250274	0.00106112	4.23983e-05	yes
BRD4_cutntag_D3_KO1_merge	9061620	526748	0.00393138	7.46349e-05	no
