# Supplementary material for: BRD4 binds to active cranial neural crest enhancers to regulate RUNX2 activity during osteoblast differentiation
Source: Development. 2024 Jan 24;151(2):dev202110. doi: 10.1242/dev.202110 (PMC10905746; doi:10.1242/dev.202110)
Supplement: Table S7. Primers used in study [file develop-151-202110-TableS7.xlsx]

## Sheet: BRD4 CUT&Tag read scaling
Table S7: Primers used in study.
Name	Sequence	Notes
Brd4-CK-F	GGACATGGTGACAGAGTGG	Brd4 LoxP genotyping
Brd4-CK-R	TCAAATGAATTCACTAGAACTAC	Brd4 LoxP genotyping
Cre-F2	TGCAACGAGTGATGAGGTTC	Cre genotyping
Cre-R2	ACAGCATTGCTGTCACTTGG	Cre genotyping
Brd4-ex5-guide-F	CACCGAACTGAGATCATGATAGTCC	Exon 5 guide oligo for lentiCRISPR cloning
Brd4-ex5-guide-R	AAACGGACTATCATGATCTCAGTTC	Exon 5 guide oligo for lentiCRISPR cloning
Brd4-ex5-screen-F1	CTCCATGTATTGGAGCATGG	Forward primer for screening exon 5 mutations
Brd4-ex5-screen-R1	CCTCTTCCTTTTGCCTGGAC	Reverse primer for screening exon 5 mutations
Brd4-ex5-screen-R2	TTGCTGTCACCACCTAACTC	Reverse primer for sequencing exon 5 mutations
Brd4-ex3-guide-F	CACCGTGTCTACGGAGAGCGGCCCT	Exon 3 guide oligo for lentiCRISPR cloning
Brd4-ex3-guide-R	AAACAGGGCCGCTCTCCGTAGACAC	Exon 3 guide oligo for lentiCRISPR cloning
Brd4-ex3-screen-F1	CCAGTGGAGCCCAATCTTTG	Forward primer for screening exon 3 mutations
Brd4-ex3-screen-R1	TTCTCAATCTTGTCCCAGGG	Reverse primer for screening exon 3 mutations
Brd4-ex3-screen-R2	CCTGCGTTGTAGACATTTGG	Reverse primer for sequencing exon 3 mutations
